# Supplementary material for: Metabolic versatility enables acetogens to colonize ruminants with diet-driven niche partitioning
Source: ISME J. 2025 Sep 1;19(1):wraf183. doi: 10.1093/ismejo/wraf183 (PMC12449052; doi:10.1093/ismejo/wraf183)
Supplement: Supplementary_FileS1_wraf183 [file supplementary_files1_wraf183.xlsx]

## Sheet: detail
Study number	Geographic location	Continents	Species	Number of metagenomes	Sequencing platform	Source DOI	Source reference	Binned or not?	Origin MAG number	Data size	Obtained MAGs	MAGs encoding acsB	Percent of MAGs encoding acsB (%)	MAGs after dereplication
1	mix	mix	mix	293		doi.org/10.1038/s41587-019-0202-3	R. D. Stewart et al., Compendium of 4,941 rumen metagenome-assembled genomes for rumen microbiome biology and enzyme discovery. Nat Biotechnol 37, 953-961 (2019).	Yes	5573	6.5T	5573	50	0.897183	4807
2	China	Asia	dairy cattle, water buffalo, yak, goat, sheep, roe deer, water deer	370	Illumina NovaSeq	doi.org/10.1186/s40168-021-01078-x	F. Xie et al., An integrated gene catalog and over 10,000 metagenome-assembled genomes from the gastrointestinal microbiome of ruminants. Microbiome 9, 137 (2021).	Yes	10373	9.8T	10373	185	1.78348	10323
3	China	Asia	buffalo	695	Illumina NovaSeq 6000	doi.org/10.1038/s41467-022-28402-9	F. Tong et al., The microbiome of the buffalo digestive tract. Nat Commun 13, 823 (2022).	Yes	4960	11T	4960	142	2.8629	4919
4	New Zealand	Oceania	sheep（rams）	16	Illumina HiSeq 2000	doi/10.1101/gr.168245.113	Shi W, Moon CD, Leahy SC, Kang D, Froula J, Kittelmann S, Fan C, Deutsch S, Gagic D, Seedorf H, Kelly WJ, Atua R, Sang C, Soni P, Li D, Pinares-Patiño CS, McEwan JC, Janssen PH, Chen F, Visel A, Wang Z, Attwood GT, Rubin EM. Methane yield phenotypes linked to differential gene expression in the sheep rumen microbiome. Genome Res. 2014 Sep;24(9):1517-25. doi: 10.1101/gr.168245.113. Epub 2014 Jun 6…	No		822.27Gb	2173	9	0.414174	2084
5	the United States	North America	Holstein cows	24	Illumina HiSeq 2500	doi.org/10.1186/s40168-022-01341-9	Pitta, D.W., Indugu, N., Melgar, A. et al. The effect of 3-nitrooxypropanol, a potent methane inhibitor, on ruminal microbial gene expression profiles in dairy cows. Microbiome 10, 146 (2022).	No		406.2Gb	169	1	0.591716	158
6	Iran	Asia	Taleshi cattle, an Iranian local breed with a historical origin of Bos taurus mixed with Bos indicus	24	Illumina HiSeq 2500	doi.org/10.1038/s41396-020-00837-2	Gharechahi, J., Vahidi, M.F., Bahram, M. et al. Metagenomic analysis reveals a dynamic microbiome with diversified adaptive functions to utilize high lignocellulosic forages in the cattle rumen. ISME J 15, 1108–1120 (2021).	Yes	523	333Gb	523	5	0.956023	517
7	Ireland	Europe	14 Limousin x Friesian heifer	14	Illumina GAIIx	doi.org/10.1038/ismej.2016.172	Rubino, F., Carberry, C., M Waters, S. et al. Divergent functional isoforms drive niche specialisation for nutrient acquisition and use in rumen microbiome. ISME J 11, 932–944 (2017).	No		113Gb	14	0	0	14
8	Kenya	Africa	Six Boran yearling steers	24	Illumina HiSeq 4000	doi.org/10.1186/s13059-020-02144-7	Wilkinson, T., Korir, D., Ogugo, M. et al. 1200 high-quality metagenome-assembled genomes from the rumen of African cattle and their relevance in the context of sub-optimal feeding. Genome Biol 21, 229 (2020).	Yes	1200	749Gb	1200	11	0.916667	858
9	Canada	North America	Holstein bull	18	Illumina HiSeq 2000	doi.org/10.1186/s13059-019-1786-0	Malmuthuge, N., Liang, G. & Guan, L.L. Regulation of rumen development in neonatal ruminants through microbial metagenomes and host transcriptomes. Genome Biol 20, 172 (2019)	No		82.9Gb	178	5	2.80899	153
10	Iran	Asia	camel	44	Illumina HiSeq 4000	doi.org/10.1038/s41522-022-00309-9	Gharechahi, J., Sarikhan, S., Han, JL. et al. Functional and phylogenetic analyses of camel rumen microbiota associated with different lignocellulosic substrates. npj Biofilms Microbiomes 8, 46 (2022).	Yes	591	490Gb	591	5	0.846024	586
11	India	Asia	sheep	10	Illumina NextSeq 500	doi.org/10.3389/fmicb.2022.1048288	P. K. Malik et al., Effect of an anti-methanogenic supplement on enteric methane emission, fermentation, and whole rumen metagenome in sheep. Frontiers in Microbiology 13 (2022).	No		58.5GB	194	2	1.03093	194
12	Denmark	Europe	Holstein Cows	12	Illumina HiSeq and Nanopore	doi.org/10.3389/fmicb.2022.855590	K. Barrett et al., Changes in the Metagenome-Encoded CAZymes of the Rumen Microbiome Are Linked to Feed-Induced Reductions in Methane Emission From Holstein Cows. Frontiers in Microbiology 13 (2022).	Yes	176	（18~27）Gbp*12=（216~324）Gbp	176	2	1.13636	174
13	Japan	Asia	Cattle	10	Illumina Hiseq X Ten	doi.org/10.1264/jsme2.ME22039	Y. Sato et al., Identification of 146 Metagenome-assembled Genomes from the Rumen Microbiome of Cattle in Japan. Microbes and Environments 37 (2022).	Yes	146	69.4635	146	0	0	139
14	mix	mix	mix	412		doi.org/10.1038/s42003-021-02331-7	Anderson, C.L., Fernando, S.C. Insights into rumen microbial biosynthetic gene cluster diversity through genome-resolved metagenomics. Commun Biol 4, 818 (2021).	Yes	2809	cattle (2.1 Tbp), sheep(888.4 Gbp), moose (108.8 Gbp), deer (62.9 Gbp), and bison (52.3 Gbp).	2809	7	0.249199	1996
15	the United Kingdom	Europe	cow (4Bos Taurus), sheep (2Ovis aries), reindeer (2Rangifer tarandus) and red deer (4Cervus elaphus)	12	Ilumina Hiseq 2000	doi.org/10.1038/s41598-021-81668-9	Glendinning, L., Genç, B., Wallace, R.J. et al. Metagenomic analysis of the cow, sheep, reindeer and red deer rumen. Sci Rep 11, 1990 (2021).	Yes	391	979Gb	391	0	0	371
16	the United Kingdom	Europe	steers	8	Illumina HiSeq 2500	doi.org/10.1186/s12864-015-2032-0	R. J. Wallace et al., The rumen microbial metagenome associated with high methane production in cattle. Bmc Genomics 16, 839 (2015).	No		88Gb	317	1	0.315457	176
17	Canada	North America	steers	48	Illumina HiSeq 2000	doi.org/10.1186/s40168-019-0618-5	Li, F., Hitch, T.C.A., Chen, Y. et al. Comparative metagenomic and metatranscriptomic analyses reveal the breed effect on the rumen microbiome and its associations with feed efficiency in beef cattle. Microbiome 7, 6 (2019).	No		1009Gb	932	11	1.18026	858
18	China	Asia	cow	18	Illumina Hiseq X Ten	doi.org/10.1186/s40168-022-01228-9	Xue, MY., Xie, YY., Zhong, Y. et al. Integrated meta-omics reveals new ruminal microbial features associated with feed efficiency in dairy cattle. Microbiome 10, 32 (2022).	No		138.52Gb	219	0	0	196
19	China	Asia	cow	72	Illumina NovaSeq 6000	doi.org/10.1038/s41396-022-01333-5	Lin, L., Lai, Z., Yang, H. et al. Genome-centric investigation of bile acid metabolizing microbiota of dairy cows and associated diet-induced functional implications. ISME J 17, 172–184 (2023).	Yes	718	1.6Tb	718	5	0.696379	491
20	the United States	North America	cow	2	Illumina HiSeq 2000	DOI:10.1126/science.1200387	Matthias Hess et al. ,Metagenomic Discovery of Biomass-Degrading Genes and Genomes from Cow Rumen.Science331,463-467(2011).	No		188.2Gb	267	8	2.99625	233

## Sheet: metagenomic summary
	Beef cattle	Buffalo	Camel	Dariy cow	Deer	Goat	Sheep	Yak	Total
Australia	64								64
Brazil	1								1
Canada	66								66
China	9	745		150	100	60	50	50	1164
Denmark				12					12
France	82			16					98
India							10		10
Iran	24		44						68
Ireland				14					14
Italy	7								7
Japan	10								10
Kenya	24								24
New Zealand							16		16
Sweden					6				6
United Kingdom	341			4	6		2		353
United States	93			26	15		55		189
Total	721	745	44	222	127	60	133	50	2102
