# Supplementary material for: Metabolic versatility enables acetogens to colonize ruminants with diet-driven niche partitioning
Source: ISME J. 2025 Sep 1;19(1):wraf183. doi: 10.1093/ismejo/wraf183 (PMC12449052; doi:10.1093/ismejo/wraf183)
Supplement: Supplementary_FileS2_wraf183 [file supplementary_files2_wraf183.xlsx]

## Sheet: Bacteria (28738)
User_genome	New_name	Study number	Completeness	Contamination	GC	Genome Size	Domain	Phylum	Class	Order	Family	Genus	Species
MAG-4719	MAG-4719	S3	93.1973	0	0.557202	2410576	d__Bacteria	p__Verrucomicrobiota	c__Verrucomicrobiae	o__Verrucomicrobiales	f__Akkermansiaceae	g__Akkermansia	s__Akkermansia sp904501915
RGIG3981	RGIG3981	S2	92.517	3.67347	0.582784	2468962	d__Bacteria	p__Verrucomicrobiota	c__Verrucomicrobiae	o__Verrucomicrobiales	f__Akkermansiaceae	g__Akkermansia	s__Akkermansia sp017937215
RGIG9032	RGIG9032	S2	91.1565	1.7407	0.58226	2476188	d__Bacteria	p__Verrucomicrobiota	c__Verrucomicrobiae	o__Verrucomicrobiales	f__Akkermansiaceae	g__Akkermansia	s__Akkermansia sp017937215
RGIG2136	RGIG2136	S2	68.5261	0.340136	0.578698	2005192	d__Bacteria	p__Verrucomicrobiota	c__Verrucomicrobiae	o__Verrucomicrobiales	f__Akkermansiaceae	g__Akkermansia	s__Akkermansia sp017937215
MAG-2999	MAG-2999	S3	85.8178	2.38095	0.562172	2198551	d__Bacteria	p__Verrucomicrobiota	c__Verrucomicrobiae	o__Verrucomicrobiales	f__Akkermansiaceae	g__Akkermansia	s__Akkermansia sp017628435
RGIG9580	RGIG9580	S2	66.747	1.27674	0.566312	1798941	d__Bacteria	p__Verrucomicrobiota	c__Verrucomicrobiae	o__Verrucomicrobiales	f__Akkermansiaceae	g__Akkermansia	s__Akkermansia sp017628435
RGIG7430	RGIG7430	S2	87.415	0.340136	0.557624	2161086	d__Bacteria	p__Verrucomicrobiota	c__Verrucomicrobiae	o__Verrucomicrobiales	f__Akkermansiaceae	g__Akkermansia	s__Akkermansia sp017558555
MAG-0191	MAG-0191	S3	85.2473	3.96825	0.566272	2210975	d__Bacteria	p__Verrucomicrobiota	c__Verrucomicrobiae	o__Verrucomicrobiales	f__Akkermansiaceae	g__Akkermansia	s__Akkermansia sp017555465
RGIG7740	RGIG7740	S2	82.5668	4.7619	0.575363	2049174	d__Bacteria	p__Verrucomicrobiota	c__Verrucomicrobiae	o__Verrucomicrobiales	f__Akkermansiaceae	g__Akkermansia	s__Akkermansia sp017555465
RGIG7755	RGIG7755	S2	77.2562	5.44218	0.533249	2200895	d__Bacteria	p__Verrucomicrobiota	c__Verrucomicrobiae	o__Verrucomicrobiales	f__Akkermansiaceae	g__Akkermansia	s__Akkermansia sp017555205
RGIG7761	RGIG7761	S2	88.459	1.36054	0.53546	2446527	d__Bacteria	p__Verrucomicrobiota	c__Verrucomicrobiae	o__Verrucomicrobiales	f__Akkermansiaceae	g__Akkermansia	s__Akkermansia sp017555025
MAG-4204	MAG-4204	S3	92.3691	0	0.518072	2541498	d__Bacteria	p__Verrucomicrobiota	c__Verrucomicrobiae	o__Verrucomicrobiales	f__Akkermansiaceae	g__Akkermansia	s__Akkermansia sp017549485
RGIG7440	RGIG7440	S2	86.9344	0.680272	0.520647	2263160	d__Bacteria	p__Verrucomicrobiota	c__Verrucomicrobiae	o__Verrucomicrobiales	f__Akkermansiaceae	g__Akkermansia	s__Akkermansia sp017549485
RGIG7758	RGIG7758	S2	63.2288	1.72414	0.521208	1945389	d__Bacteria	p__Verrucomicrobiota	c__Verrucomicrobiae	o__Verrucomicrobiales	f__Akkermansiaceae	g__Akkermansia	s__Akkermansia sp017549485
RGIG7361	RGIG7361	S2	79.0683	3.19728	0.573944	2032865	d__Bacteria	p__Verrucomicrobiota	c__Verrucomicrobiae	o__Verrucomicrobiales	f__Akkermansiaceae	g__Akkermansia	s__Akkermansia sp017546845
MAG-3067	MAG-3067	S3	87.2782	1.66667	0.574193	2192497	d__Bacteria	p__Verrucomicrobiota	c__Verrucomicrobiae	o__Verrucomicrobiales	f__Akkermansiaceae	g__Akkermansia	s__Akkermansia sp017546445
MAG-1931	MAG-1931	S3	83.1118	3.06122	0.56553	2709347	d__Bacteria	p__Verrucomicrobiota	c__Verrucomicrobiae	o__Verrucomicrobiales	f__Akkermansiaceae	g__Akkermansia	s__Akkermansia sp017546445
RGIG7496	RGIG7496	S2	90.3401	2.38095	0.567832	2620545	d__Bacteria	p__Verrucomicrobiota	c__Verrucomicrobiae	o__Verrucomicrobiales	f__Akkermansiaceae	g__Akkermansia	s__Akkermansia sp017546445
RGIG6293	RGIG6293	S2	92.517	1.5873	0.54951	1985446	d__Bacteria	p__Verrucomicrobiota	c__Verrucomicrobiae	o__Verrucomicrobiales	f__Akkermansiaceae	g__Akkermansia	s__Akkermansia sp017521405
RGIG6321	RGIG6321	S2	79.4781	3.7415	0.571683	2028070	d__Bacteria	p__Verrucomicrobiota	c__Verrucomicrobiae	o__Verrucomicrobiales	f__Akkermansiaceae	g__Akkermansia	s__Akkermansia sp017521145
RGIG5204	RGIG5204	S2	69.4074	5.66893	0.574718	1833928	d__Bacteria	p__Verrucomicrobiota	c__Verrucomicrobiae	o__Verrucomicrobiales	f__Akkermansiaceae	g__Akkermansia	s__Akkermansia sp017521145
RGIG6177	RGIG6177	S2	86.7204	0	0.566317	2449036	d__Bacteria	p__Verrucomicrobiota	c__Verrucomicrobiae	o__Verrucomicrobiales	f__Akkermansiaceae	g__Akkermansia	s__Akkermansia sp017517805
RGIG6206	RGIG6206	S2	92.2902	0	0.542725	2658437	d__Bacteria	p__Verrucomicrobiota	c__Verrucomicrobiae	o__Verrucomicrobiales	f__Akkermansiaceae	g__Akkermansia	s__Akkermansia sp017517385
RGIG5271	RGIG5271	S2	79.5926	5.89569	0.57443	2171775	d__Bacteria	p__Verrucomicrobiota	c__Verrucomicrobiae	o__Verrucomicrobiales	f__Akkermansiaceae	g__Akkermansia	s__Akkermansia sp017504805
RGIG5303	RGIG5303	S2	76.0925	2.72109	0.585008	2036522	d__Bacteria	p__Verrucomicrobiota	c__Verrucomicrobiae	o__Verrucomicrobiales	f__Akkermansiaceae	g__Akkermansia	s__Akkermansia sp017504805
RGIG5191	RGIG5191	S2	89.6552	5.87774	0.576808	2439158	d__Bacteria	p__Verrucomicrobiota	c__Verrucomicrobiae	o__Verrucomicrobiales	f__Akkermansiaceae	g__Akkermansia	s__Akkermansia sp017477935
RGIG4746	RGIG4746	S2	86.9624	0.680272	0.563606	2445749	d__Bacteria	p__Verrucomicrobiota	c__Verrucomicrobiae	o__Verrucomicrobiales	f__Akkermansiaceae	g__Akkermansia	s__Akkermansia sp017472085
RGIG4751	RGIG4751	S2	89.7959	0.566893	0.554003	2538295	d__Bacteria	p__Verrucomicrobiota	c__Verrucomicrobiae	o__Verrucomicrobiales	f__Akkermansiaceae	g__Akkermansia	s__Akkermansia sp017471985
RGIG4120	RGIG4120	S2	52.0049	4.12948	0.558774	1899197	d__Bacteria	p__Verrucomicrobiota	c__Verrucomicrobiae	o__Verrucomicrobiales	f__Akkermansiaceae	g__Akkermansia	s__Akkermansia sp017471985
RGIG3082	RGIG3082	S2	91.5705	0.680272	0.542305	2008258	d__Bacteria	p__Verrucomicrobiota	c__Verrucomicrobiae	o__Verrucomicrobiales	f__Akkermansiaceae	g__Akkermansia	s__Akkermansia sp017435505
RGIG5233	RGIG5233	S2	72.884	0	0.543528	1939114	d__Bacteria	p__Verrucomicrobiota	c__Verrucomicrobiae	o__Verrucomicrobiales	f__Akkermansiaceae	g__Akkermansia	s__Akkermansia sp017435505
RGIG3086	RGIG3086	S2	91.8367	1.39012	0.584834	2498497	d__Bacteria	p__Verrucomicrobiota	c__Verrucomicrobiae	o__Verrucomicrobiales	f__Akkermansiaceae	g__Akkermansia	s__Akkermansia sp017435365
RGIG2971	RGIG2971	S2	80.0577	6.80272	0.59526	2080792	d__Bacteria	p__Verrucomicrobiota	c__Verrucomicrobiae	o__Verrucomicrobiales	f__Akkermansiaceae	g__Akkermansia	s__Akkermansia sp017435365
RGIG1721	RGIG1721	S2	90.4762	2.72109	0.527806	2795542	d__Bacteria	p__Verrucomicrobiota	c__Verrucomicrobiae	o__Verrucomicrobiales	f__Akkermansiaceae	g__Akkermansia	s__Akkermansia sp017415995
RGIG2977	RGIG2977	S2	92.1325	3.7415	0.546188	3526657	d__Bacteria	p__Verrucomicrobiota	c__Verrucomicrobiae	o__Verrucomicrobiales	f__Akkermansiaceae	g__Akkermansia	s__Akkermansia sp017415555
RGIG1791	RGIG1791	S2	75.9637	0	0.557019	2018123	d__Bacteria	p__Verrucomicrobiota	c__Verrucomicrobiae	o__Verrucomicrobiales	f__Akkermansiaceae	g__Akkermansia	s__Akkermansia sp017415555
RGIG2114	RGIG2114	S2	73.1406	4.7619	0.569665	2025390	d__Bacteria	p__Verrucomicrobiota	c__Verrucomicrobiae	o__Verrucomicrobiales	f__Akkermansiaceae	g__Akkermansia	s__Akkermansia sp017409465
RGIG1739	RGIG1739	S2	91.1565	0.680272	0.523224	2760454	d__Bacteria	p__Verrucomicrobiota	c__Verrucomicrobiae	o__Verrucomicrobiales	f__Akkermansiaceae	g__Akkermansia	s__Akkermansia sp017399165
RGIG1822	RGIG1822	S2	90.4762	0.880352	0.523044	2715502	d__Bacteria	p__Verrucomicrobiota	c__Verrucomicrobiae	o__Verrucomicrobiales	f__Akkermansiaceae	g__Akkermansia	s__Akkermansia sp017399165
RGIG4101	RGIG4101	S2	81.958	0.907029	0.526987	2295510	d__Bacteria	p__Verrucomicrobiota	c__Verrucomicrobiae	o__Verrucomicrobiales	f__Akkermansiaceae	g__Akkermansia	s__Akkermansia sp017399165
RGIG1758	RGIG1758	S2	84.4671	0.680272	0.548658	2155523	d__Bacteria	p__Verrucomicrobiota	c__Verrucomicrobiae	o__Verrucomicrobiales	f__Akkermansiaceae	g__Akkermansia	s__Akkermansia sp017398765
RGIG1789	RGIG1789	S2	90.4318	0.680272	0.531184	2264946	d__Bacteria	p__Verrucomicrobiota	c__Verrucomicrobiae	o__Verrucomicrobiales	f__Akkermansiaceae	g__Akkermansia	s__Akkermansia sp017398355
RGIG953	RGIG953	S2	87.5339	2.72109	0.564547	2468980	d__Bacteria	p__Verrucomicrobiota	c__Verrucomicrobiae	o__Verrucomicrobiales	f__Akkermansiaceae	g__Akkermansia	s__Akkermansia sp017390945
RGIG199	RGIG199	S2	87.5484	4.21769	0.569566	2515331	d__Bacteria	p__Verrucomicrobiota	c__Verrucomicrobiae	o__Verrucomicrobiales	f__Akkermansiaceae	g__Akkermansia	s__Akkermansia sp017379255
HG_Rectum-10.metabat2.080.contigs	HG_Rectum-10.metabat2.080.contigs	S19	90.1331	2.38095	0.573402	2305803	d__Bacteria	p__Verrucomicrobiota	c__Verrucomicrobiae	o__Verrucomicrobiales	f__Akkermansiaceae	g__Akkermansia	s__Akkermansia sp017379255
RGIG6446	RGIG6446	S2	79.8457	7.31293	0.531378	2157585	d__Bacteria	p__Verrucomicrobiota	c__Verrucomicrobiae	o__Verrucomicrobiales	f__Akkermansiaceae	g__Akkermansia	s__Akkermansia sp015062045
RGIG6263	RGIG6263	S2	72.7356	5.02868	0.529713	1943690	d__Bacteria	p__Verrucomicrobiota	c__Verrucomicrobiae	o__Verrucomicrobiales	f__Akkermansiaceae	g__Akkermansia	s__Akkermansia sp015062045
RGIG5241	RGIG5241	S2	72.1572	8.62812	0.530352	2102663	d__Bacteria	p__Verrucomicrobiota	c__Verrucomicrobiae	o__Verrucomicrobiales	f__Akkermansiaceae	g__Akkermansia	s__Akkermansia sp015062045
RGIG5538	RGIG5538	S2	68.565	9.41043	0.538259	1817877	d__Bacteria	p__Verrucomicrobiota	c__Verrucomicrobiae	o__Verrucomicrobiales	f__Akkermansiaceae	g__Akkermansia	s__Akkermansia sp015062045
RGIG1847	RGIG1847	S2	82.9932	1.44928	0.554983	2536007	d__Bacteria	p__Verrucomicrobiota	c__Verrucomicrobiae	o__Verrucomicrobiales	f__Akkermansiaceae	g__Akkermansia	s__Akkermansia sp015061985
s9_SRR5190273_concoct_bin.4	s9_SRR5190273_concoct_bin.4	S9	97.9592	0	0.555841	2741346	d__Bacteria	p__Verrucomicrobiota	c__Verrucomicrobiae	o__Verrucomicrobiales	f__Akkermansiaceae	g__Akkermansia	s__Akkermansia muciniphila
MAG-3725	MAG-3725	S3	97.9592	0.680272	0.552784	2823590	d__Bacteria	p__Verrucomicrobiota	c__Verrucomicrobiae	o__Verrucomicrobiales	f__Akkermansiaceae	g__Akkermansia	s__Akkermansia muciniphila
MAG-1655	MAG-1655	S3	97.9592	0	0.556981	2764460	d__Bacteria	p__Verrucomicrobiota	c__Verrucomicrobiae	o__Verrucomicrobiales	f__Akkermansiaceae	g__Akkermansia	s__Akkermansia muciniphila
MAG-0298	MAG-0298	S3	96.1755	1.72414	0.512684	2114025	d__Bacteria	p__Verrucomicrobiota	c__Verrucomicrobiae	o__Verrucomicrobiales	f__Akkermansiaceae	g__Akkermansia	s__
MAG-1950	MAG-1950	S3	93.1973	0.85034	0.578517	2595193	d__Bacteria	p__Verrucomicrobiota	c__Verrucomicrobiae	o__Verrucomicrobiales	f__Akkermansiaceae	g__Akkermansia	s__
MAG-3759	MAG-3759	S3	93.1973	0.680272	0.569065	2323685	d__Bacteria	p__Verrucomicrobiota	c__Verrucomicrobiae	o__Verrucomicrobiales	f__Akkermansiaceae	g__Akkermansia	s__
MAG-0414	MAG-0414	S3	93.1973	0	0.55386	2569852	d__Bacteria	p__Verrucomicrobiota	c__Verrucomicrobiae	o__Verrucomicrobiales	f__Akkermansiaceae	g__Akkermansia	s__
MAG-0563	MAG-0563	S3	93.1973	0	0.554487	2391463	d__Bacteria	p__Verrucomicrobiota	c__Verrucomicrobiae	o__Verrucomicrobiales	f__Akkermansiaceae	g__Akkermansia	s__
MAG-3979	MAG-3979	S3	92.517	0.709849	0.557636	2290475	d__Bacteria	p__Verrucomicrobiota	c__Verrucomicrobiae	o__Verrucomicrobiales	f__Akkermansiaceae	g__Akkermansia	s__
MAG-1717	MAG-1717	S3	92.517	0	0.570031	2423099	d__Bacteria	p__Verrucomicrobiota	c__Verrucomicrobiae	o__Verrucomicrobiales	f__Akkermansiaceae	g__Akkermansia	s__
MAG-3805	MAG-3805	S3	92.517	0	0.562851	2703950	d__Bacteria	p__Verrucomicrobiota	c__Verrucomicrobiae	o__Verrucomicrobiales	f__Akkermansiaceae	g__Akkermansia	s__
MAG-3338	MAG-3338	S3	91.8367	0	0.547028	2436748	d__Bacteria	p__Verrucomicrobiota	c__Verrucomicrobiae	o__Verrucomicrobiales	f__Akkermansiaceae	g__Akkermansia	s__
MAG-4824	MAG-4824	S3	91.8367	0	0.516682	2386432	d__Bacteria	p__Verrucomicrobiota	c__Verrucomicrobiae	o__Verrucomicrobiales	f__Akkermansiaceae	g__Akkermansia	s__
MAG-3253	MAG-3253	S3	91.711	0	0.541185	2520151	d__Bacteria	p__Verrucomicrobiota	c__Verrucomicrobiae	o__Verrucomicrobiales	f__Akkermansiaceae	g__Akkermansia	s__
MAG-0382	MAG-0382	S3	91.4522	0.680272	0.546543	2502810	d__Bacteria	p__Verrucomicrobiota	c__Verrucomicrobiae	o__Verrucomicrobiales	f__Akkermansiaceae	g__Akkermansia	s__
MAG-2993	MAG-2993	S3	91.2698	2.90116	0.543225	2596539	d__Bacteria	p__Verrucomicrobiota	c__Verrucomicrobiae	o__Verrucomicrobiales	f__Akkermansiaceae	g__Akkermansia	s__
MAG-1644	MAG-1644	S3	91.1565	0.340136	0.5642	2329054	d__Bacteria	p__Verrucomicrobiota	c__Verrucomicrobiae	o__Verrucomicrobiales	f__Akkermansiaceae	g__Akkermansia	s__
MAG-0143	MAG-0143	S3	91.1178	3.53741	0.569894	2591180	d__Bacteria	p__Verrucomicrobiota	c__Verrucomicrobiae	o__Verrucomicrobiales	f__Akkermansiaceae	g__Akkermansia	s__
MAG-3245	MAG-3245	S3	90.9494	0	0.507939	2404758	d__Bacteria	p__Verrucomicrobiota	c__Verrucomicrobiae	o__Verrucomicrobiales	f__Akkermansiaceae	g__Akkermansia	s__
MAG-1861	MAG-1861	S3	90.8163	0	0.562647	2477273	d__Bacteria	p__Verrucomicrobiota	c__Verrucomicrobiae	o__Verrucomicrobiales	f__Akkermansiaceae	g__Akkermansia	s__
MAG-1905	MAG-1905	S3	90.4762	0	0.514619	2648646	d__Bacteria	p__Verrucomicrobiota	c__Verrucomicrobiae	o__Verrucomicrobiales	f__Akkermansiaceae	g__Akkermansia	s__
MAG-1838	MAG-1838	S3	90.2361	2.07039	0.560916	2052010	d__Bacteria	p__Verrucomicrobiota	c__Verrucomicrobiae	o__Verrucomicrobiales	f__Akkermansiaceae	g__Akkermansia	s__
MAG-3967	MAG-3967	S3	90.0473	0	0.550836	2460267	d__Bacteria	p__Verrucomicrobiota	c__Verrucomicrobiae	o__Verrucomicrobiales	f__Akkermansiaceae	g__Akkermansia	s__
MAG-2696	MAG-2696	S3	89.6599	3.47095	0.547548	2634922	d__Bacteria	p__Verrucomicrobiota	c__Verrucomicrobiae	o__Verrucomicrobiales	f__Akkermansiaceae	g__Akkermansia	s__
MAG-3562	MAG-3562	S3	89.5692	0.680272	0.508789	2329457	d__Bacteria	p__Verrucomicrobiota	c__Verrucomicrobiae	o__Verrucomicrobiales	f__Akkermansiaceae	g__Akkermansia	s__
MAG-4340	MAG-4340	S3	89.1156	2.72109	0.574005	2386171	d__Bacteria	p__Verrucomicrobiota	c__Verrucomicrobiae	o__Verrucomicrobiales	f__Akkermansiaceae	g__Akkermansia	s__
MAG-4834	MAG-4834	S3	89.1156	0.340136	0.553039	2319695	d__Bacteria	p__Verrucomicrobiota	c__Verrucomicrobiae	o__Verrucomicrobiales	f__Akkermansiaceae	g__Akkermansia	s__
MAG-3968	MAG-3968	S3	88.6868	0	0.567352	2573406	d__Bacteria	p__Verrucomicrobiota	c__Verrucomicrobiae	o__Verrucomicrobiales	f__Akkermansiaceae	g__Akkermansia	s__
MAG-0107	MAG-0107	S3	88.2643	4.55782	0.584428	2432234	d__Bacteria	p__Verrucomicrobiota	c__Verrucomicrobiae	o__Verrucomicrobiales	f__Akkermansiaceae	g__Akkermansia	s__
MAG-1404	MAG-1404	S3	87.5303	3.43094	0.557252	2214050	d__Bacteria	p__Verrucomicrobiota	c__Verrucomicrobiae	o__Verrucomicrobiales	f__Akkermansiaceae	g__Akkermansia	s__
MAG-1066	MAG-1066	S3	86.9704	0.680272	0.568754	2350335	d__Bacteria	p__Verrucomicrobiota	c__Verrucomicrobiae	o__Verrucomicrobiales	f__Akkermansiaceae	g__Akkermansia	s__
MAG-3210	MAG-3210	S3	86.712	2.18377	0.505097	2298204	d__Bacteria	p__Verrucomicrobiota	c__Verrucomicrobiae	o__Verrucomicrobiales	f__Akkermansiaceae	g__Akkermansia	s__
MAG-0168	MAG-0168	S3	85.486	2.85714	0.556744	2281729	d__Bacteria	p__Verrucomicrobiota	c__Verrucomicrobiae	o__Verrucomicrobiales	f__Akkermansiaceae	g__Akkermansia	s__
MAG-3328	MAG-3328	S3	85.0577	0	0.503951	2415151	d__Bacteria	p__Verrucomicrobiota	c__Verrucomicrobiae	o__Verrucomicrobiales	f__Akkermansiaceae	g__Akkermansia	s__
MAG-0177	MAG-0177	S3	81.5587	0.362812	0.568753	2342771	d__Bacteria	p__Verrucomicrobiota	c__Verrucomicrobiae	o__Verrucomicrobiales	f__Akkermansiaceae	g__Akkermansia	s__
MAG-1141	MAG-1141	S3	81.2358	1.15646	0.576255	2020625	d__Bacteria	p__Verrucomicrobiota	c__Verrucomicrobiae	o__Verrucomicrobiales	f__Akkermansiaceae	g__Akkermansia	s__
MAG-3320	MAG-3320	S3	80.7256	5.44218	0.575926	2098451	d__Bacteria	p__Verrucomicrobiota	c__Verrucomicrobiae	o__Verrucomicrobiales	f__Akkermansiaceae	g__Akkermansia	s__
RGIG1007	RGIG1007	S2	58.4953	5.64263	0.567201	1525511	d__Bacteria	p__Verrucomicrobiota	c__Verrucomicrobiae	o__Verrucomicrobiales	f__Akkermansiaceae	g__Akkermansia	s__
RGIG7739	RGIG7739	S2	57.8688	3.23729	0.571277	1920968	d__Bacteria	p__Verrucomicrobiota	c__Verrucomicrobiae	o__Verrucomicrobiales	f__Akkermansiaceae	g__Akkermansia	s__
RGIG7467	RGIG7467	S2	54.085	9.62544	0.563891	1839822	d__Bacteria	p__Verrucomicrobiota	c__Verrucomicrobiae	o__Verrucomicrobiales	f__Akkermansiaceae	g__Akkermansia	s__
RGIG7227	RGIG7227	S2	52.5078	6.19122	0.522505	2058934	d__Bacteria	p__Verrucomicrobiota	c__Verrucomicrobiae	o__Verrucomicrobiales	f__Akkermansiaceae	g__Akkermansia	s__
RGIG7518	RGIG7518	S2	76.8515	2.7027	0.490352	2018757	d__Bacteria	p__Verrucomicrobiota	c__Verrucomicrobiae	o__Pedosphaerales	f__UBA1412	g__UBA1412	s__UBA1412 sp017557085
RGIG8109	RGIG8109	S2	75.1689	2.7027	0.499844	2020337	d__Bacteria	p__Verrucomicrobiota	c__Verrucomicrobiae	o__Pedosphaerales	f__UBA1412	g__UBA1412	s__UBA1412 sp017557085
RGIG7594	RGIG7594	S2	70.8446	0.675676	0.502813	1952398	d__Bacteria	p__Verrucomicrobiota	c__Verrucomicrobiae	o__Pedosphaerales	f__UBA1412	g__UBA1412	s__UBA1412 sp017557085
RGIG7881	RGIG7881	S2	67.714	4.49391	0.505121	1950514	d__Bacteria	p__Verrucomicrobiota	c__Verrucomicrobiae	o__Pedosphaerales	f__UBA1412	g__UBA1412	s__UBA1412 sp017557085
RGIG8212	RGIG8212	S2	63.9355	2.7027	0.500547	1833748	d__Bacteria	p__Verrucomicrobiota	c__Verrucomicrobiae	o__Pedosphaerales	f__UBA1412	g__UBA1412	s__UBA1412 sp017557085
RGIG7129	RGIG7129	S2	57.1536	0.675676	0.515242	1241806	d__Bacteria	p__Verrucomicrobiota	c__Verrucomicrobiae	o__Pedosphaerales	f__UBA1412	g__UBA1412	s__UBA1412 sp017557085
RGIG7143	RGIG7143	S2	56.5898	0.744799	0.506918	1362509	d__Bacteria	p__Verrucomicrobiota	c__Verrucomicrobiae	o__Pedosphaerales	f__UBA1412	g__UBA1412	s__UBA1412 sp017557085
RGIG7638	RGIG7638	S2	53.1697	2.25225	0.509273	1482280	d__Bacteria	p__Verrucomicrobiota	c__Verrucomicrobiae	o__Pedosphaerales	f__UBA1412	g__UBA1412	s__UBA1412 sp017557085
GCA_016283885.1_ASM1628388v1_genomic	GCA_016283885.1_ASM1628388v1_genomic	S6	76.8581	2.02703	0.501372	2098572	d__Bacteria	p__Verrucomicrobiota	c__Verrucomicrobiae	o__Pedosphaerales	f__UBA1412	g__UBA1412	s__UBA1412 sp016283885
RGIG9976	RGIG9976	S2	69.6675	1.41011	0.497494	1931484	d__Bacteria	p__Verrucomicrobiota	c__Verrucomicrobiae	o__Pedosphaerales	f__UBA1412	g__UBA1412	s__UBA1412 sp016283885
RGIG9785	RGIG9785	S2	67.9432	2.70866	0.50954	1824065	d__Bacteria	p__Verrucomicrobiota	c__Verrucomicrobiae	o__Pedosphaerales	f__UBA1412	g__UBA1412	s__UBA1412 sp016283885
RGIG6872	RGIG6872	S2	65.5332	8.31375	0.512203	2223890	d__Bacteria	p__Verrucomicrobiota	c__Verrucomicrobiae	o__Pedosphaerales	f__UBA1412	g__UBA1412	s__UBA1412 sp016283885
RGIG10023	RGIG10023	S2	62.4322	7.57353	0.506482	1660774	d__Bacteria	p__Verrucomicrobiota	c__Verrucomicrobiae	o__Pedosphaerales	f__UBA1412	g__UBA1412	s__UBA1412 sp016283885
RGIG9715	RGIG9715	S2	53.6793	1.72893	0.513768	1346608	d__Bacteria	p__Verrucomicrobiota	c__Verrucomicrobiae	o__Pedosphaerales	f__UBA1412	g__UBA1412	s__UBA1412 sp016283885
RGIG9368	RGIG9368	S2	50.659	5.04726	0.52123	1326878	d__Bacteria	p__Verrucomicrobiota	c__Verrucomicrobiae	o__Pedosphaerales	f__UBA1412	g__UBA1412	s__UBA1412 sp016283885
s20_SRR094926_concoct_bin.208	s20_SRR094926_concoct_bin.208	S20	65.2621	1.35135	0.494676	1957722	d__Bacteria	p__Verrucomicrobiota	c__Verrucomicrobiae	o__Pedosphaerales	f__UBA1412	g__UBA1412	s__UBA1412 sp002308515
RGIG3695	RGIG3695	S2	72.1284	0.675676	0.497245	2360618	d__Bacteria	p__Verrucomicrobiota	c__Verrucomicrobiae	o__Pedosphaerales	f__UBA1412	g__UBA1412	s__UBA1412 sp002308515
s11_SRR21780863_concoct_bin.117_sub	s11_SRR21780863_concoct_bin.117_sub	S11	56.6316	1.01351	0.512861	1410910	d__Bacteria	p__Verrucomicrobiota	c__Verrucomicrobiae	o__Pedosphaerales	f__UBA1412	g__UBA1412	s__UBA1412 sp002308515
RGIG8067	RGIG8067	S2	50.9122	2.60291	0.512259	1422407	d__Bacteria	p__Verrucomicrobiota	c__Verrucomicrobiae	o__Pedosphaerales	f__UBA1412	g__UBA1412	s__
s4_SRR873608.1_concoct_bin.61	s4_SRR873608.1_concoct_bin.61	S4	76.1824	0.755167	0.43913	1129247	d__Bacteria	p__Verrucomicrobiota	c__Verrucomicrobiae	o__Opitutales	f__UBA9783	g__UBA3869	s__UBA3869 sp002392285
RMAG465	RMAG465	S14	76.1824	0	0.43602	735688	d__Bacteria	p__Verrucomicrobiota	c__Verrucomicrobiae	o__Opitutales	f__UBA9783	g__UBA3869	s__UBA3869 sp002392285
RGIG10339	RGIG10339	S2	75.1689	0.0397456	0.442432	771194	d__Bacteria	p__Verrucomicrobiota	c__Verrucomicrobiae	o__Opitutales	f__UBA9783	g__UBA3222	s__UBA3222 sp017958565
RGIG5041	RGIG5041	S2	66.6104	2.02703	0.481186	853198	d__Bacteria	p__Verrucomicrobiota	c__Verrucomicrobiae	o__Opitutales	f__UBA9783	g__UBA3222	s__UBA3222 sp017479315
GCA_016286235.1_ASM1628623v1_genomic	GCA_016286235.1_ASM1628623v1_genomic	S6	76.1824	0.675676	0.481837	1026734	d__Bacteria	p__Verrucomicrobiota	c__Verrucomicrobiae	o__Opitutales	f__UBA9783	g__UBA3222	s__UBA3222 sp016286235
s4_SRR873610.1_concoct_bin.189_sub	s4_SRR873610.1_concoct_bin.189_sub	S4	75.5068	2.73208	0.486823	1315530	d__Bacteria	p__Verrucomicrobiota	c__Verrucomicrobiae	o__Opitutales	f__UBA9783	g__UBA3222	s__UBA3222 sp002363035
s4_SRR873597.1_concoct_bin.236	s4_SRR873597.1_concoct_bin.236	S4	60.2186	8.37112	0.485911	994812	d__Bacteria	p__Verrucomicrobiota	c__Verrucomicrobiae	o__Opitutales	f__UBA9783	g__UBA3222	s__
s17_SRR8397884_maxbin_bin.29	s17_SRR8397884_maxbin_bin.29	S17	76.1824	0	0.48349	1047785	d__Bacteria	p__Verrucomicrobiota	c__Verrucomicrobiae	o__Opitutales	f__UBA9783	g__UBA3222	s__
s20_SRR094926_metabat1_bin.399	s20_SRR094926_metabat1_bin.399	S20	75.5068	0	0.415549	1096246	d__Bacteria	p__Verrucomicrobiota	c__Verrucomicrobiae	o__Opitutales	f__UBA9783	g__UBA1183	s__UBA1183 sp002309885
RGIG9148	RGIG9148	S2	92.9385	0.675676	0.532361	2030367	d__Bacteria	p__Verrucomicrobiota	c__Verrucomicrobiae	o__Opitutales	f__UBA953	g__Spyradosoma	s__Spyradosoma sp017935025
MAG-1941	MAG-1941	S3	91.8919	1.01351	0.553459	1965220	d__Bacteria	p__Verrucomicrobiota	c__Verrucomicrobiae	o__Opitutales	f__UBA953	g__Spyradosoma	s__Spyradosoma sp017546455
RGIG7497	RGIG7497	S2	92.2973	1.68919	0.549433	2148395	d__Bacteria	p__Verrucomicrobiota	c__Verrucomicrobiae	o__Opitutales	f__UBA953	g__Spyradosoma	s__Spyradosoma sp017546455
RGIG6493	RGIG6493	S2	89.1892	1.01351	0.521471	1687170	d__Bacteria	p__Verrucomicrobiota	c__Verrucomicrobiae	o__Opitutales	f__UBA953	g__Spyradosoma	s__Spyradosoma sp017531845
RGIG2967	RGIG2967	S2	93.2432	0.675676	0.528529	1835357	d__Bacteria	p__Verrucomicrobiota	c__Verrucomicrobiae	o__Opitutales	f__UBA953	g__Spyradosoma	s__Spyradosoma sp017440935
RGIG2216	RGIG2216	S2	50.1724	0	0.532232	1112885	d__Bacteria	p__Verrucomicrobiota	c__Verrucomicrobiae	o__Opitutales	f__UBA953	g__Spyradosoma	s__Spyradosoma sp015061905
MAG-0581	MAG-0581	S3	92.5676	0.675676	0.635059	2205025	d__Bacteria	p__Verrucomicrobiota	c__Verrucomicrobiae	o__Opitutales	f__UBA953	g__Spyradosoma	s__Spyradosoma sp004558035
MAG-3817	MAG-3817	S3	93.6486	1.23874	0.548885	2094067	d__Bacteria	p__Verrucomicrobiota	c__Verrucomicrobiae	o__Opitutales	f__UBA953	g__Spyradosoma	s__
MAG-3802	MAG-3802	S3	93.2432	1.01351	0.545508	2207602	d__Bacteria	p__Verrucomicrobiota	c__Verrucomicrobiae	o__Opitutales	f__UBA953	g__Spyradosoma	s__
MAG-1075	MAG-1075	S3	93.2432	0.675676	0.50956	1776724	d__Bacteria	p__Verrucomicrobiota	c__Verrucomicrobiae	o__Opitutales	f__UBA953	g__Spyradosoma	s__
MAG-3597	MAG-3597	S3	89.1892	1.01351	0.550961	2011940	d__Bacteria	p__Verrucomicrobiota	c__Verrucomicrobiae	o__Opitutales	f__UBA953	g__Spyradosoma	s__
MAG-0680	MAG-0680	S3	89.0541	1.18243	0.551664	1994239	d__Bacteria	p__Verrucomicrobiota	c__Verrucomicrobiae	o__Opitutales	f__UBA953	g__Spyradosoma	s__
RGIG3860	RGIG3860	S2	68.9494	8.44595	0.540375	1622247	d__Bacteria	p__Verrucomicrobiota	c__Verrucomicrobiae	o__Opitutales	f__UBA953	g__Spyradosoma	s__
RGIG4128	RGIG4128	S2	67.6289	1.62162	0.53741	1333065	d__Bacteria	p__Verrucomicrobiota	c__Verrucomicrobiae	o__Opitutales	f__UBA953	g__Spyradosoma	s__
RGIG3970	RGIG3970	S2	65.8452	1.093	0.532443	1382572	d__Bacteria	p__Verrucomicrobiota	c__Verrucomicrobiae	o__Opitutales	f__UBA953	g__Spyradosoma	s__
RGIG3887	RGIG3887	S2	59.9333	1.3911	0.545237	1045224	d__Bacteria	p__Verrucomicrobiota	c__Verrucomicrobiae	o__Opitutales	f__UBA953	g__Spyradosoma	s__
GCA_024697185.1_ASM2469718v1_genomic	GCA_024697185.1_ASM2469718v1_genomic	S10	92.4324	1.35135	0.516476	1589236	d__Bacteria	p__Verrucomicrobiota	c__Verrucomicrobiae	o__Opitutales	f__UBA953	g__Spyradosoma	s__
RGIG9302	RGIG9302	S2	77.5	2.36486	0.528037	1796024	d__Bacteria	p__Verrucomicrobiota	c__Verrucomicrobiae	o__Opitutales	f__CAG-312	g__UMGS1490	s__UMGS1490 sp017633865
RGIG9512	RGIG9512	S2	86.1486	3.45787	0.470678	1694899	d__Bacteria	p__Verrucomicrobiota	c__Verrucomicrobiae	o__Opitutales	f__CAG-312	g__UMGS1490	s__UMGS1490 sp017629765
RGIG6690	RGIG6690	S2	85.9738	0.715421	0.521163	1658584	d__Bacteria	p__Verrucomicrobiota	c__Verrucomicrobiae	o__Opitutales	f__CAG-312	g__UMGS1490	s__UMGS1490 sp017526045
RGIG9713	RGIG9713	S2	78.8251	4.31902	0.52951	1543526	d__Bacteria	p__Verrucomicrobiota	c__Verrucomicrobiae	o__Opitutales	f__CAG-312	g__UMGS1490	s__
RGIG7063	RGIG7063	S2	68.1022	4.39189	0.513207	1369203	d__Bacteria	p__Verrucomicrobiota	c__Verrucomicrobiae	o__Opitutales	f__CAG-312	g__UMGS1490	s__
S52T80_bins.131	S52T80_s8_bins.131	S8	91.5541	1.01351	0.526953	1820864	d__Bacteria	p__Verrucomicrobiota	c__Verrucomicrobiae	o__Opitutales	f__CAG-312	g__UMGS1490	s__
MAG-1080	MAG-1080	S3	83.3823	0.844595	0.472131	1812729	d__Bacteria	p__Verrucomicrobiota	c__Verrucomicrobiae	o__Opitutales	f__CAG-312	g__QALA01	s__
RGIG9017	RGIG9017	S2	86.2083	1.38073	0.573523	2276810	d__Bacteria	p__Verrucomicrobiota	c__Verrucomicrobiae	o__Opitutales	f__CAG-312	g__Merdousia	s__Merdousia sp900760665
RGIG8617	RGIG8617	S2	66.8966	3.27586	0.363242	1746570	d__Bacteria	p__Verrucomicrobiota	c__Verrucomicrobiae	o__Opitutales	f__CAG-312	g__Merdousia	s__Merdousia sp017623955
RGIG9117	RGIG9117	S2	74.1379	3.44828	0.408273	2069966	d__Bacteria	p__Verrucomicrobiota	c__Verrucomicrobiae	o__Opitutales	f__CAG-312	g__Merdousia	s__Merdousia sp015061945
RGIG2218	RGIG2218	S2	66.4666	1.68919	0.407712	1724436	d__Bacteria	p__Verrucomicrobiota	c__Verrucomicrobiae	o__Opitutales	f__CAG-312	g__Merdousia	s__Merdousia sp015061945
RGIG5536	RGIG5536	S2	52.9331	3.09685	0.412822	1377686	d__Bacteria	p__Verrucomicrobiota	c__Verrucomicrobiae	o__Opitutales	f__CAG-312	g__Merdousia	s__Merdousia sp015061945
MAG-0544	MAG-0544	S3	81.8606	2.02703	0.399163	1749032	d__Bacteria	p__Verrucomicrobiota	c__Verrucomicrobiae	o__Opitutales	f__CAG-312	g__Merdousia	s__
MAG-0011	MAG-0011	S3	80.8241	2.36486	0.405007	1907385	d__Bacteria	p__Verrucomicrobiota	c__Verrucomicrobiae	o__Opitutales	f__CAG-312	g__Merdousia	s__
RGIG2485	RGIG2485	S2	56.8905	1.35135	0.574759	1453371	d__Bacteria	p__Verrucomicrobiota	c__Verrucomicrobiae	o__Opitutales	f__CAG-312	g__Merdousia	s__
RGIG4167	RGIG4167	S2	92.5676	3.71622	0.501046	3827279	d__Bacteria	p__Verrucomicrobiota	c__Lentisphaeria	o__Victivallales	f__Victivallaceae	g__Victivallis	s__Victivallis sp017466125
RGIG8588	RGIG8588	S2	88.593	8.44595	0.504221	3587013	d__Bacteria	p__Verrucomicrobiota	c__Lentisphaeria	o__Victivallales	f__Victivallaceae	g__Victivallis	s__Victivallis sp017466125
RGIG3865	RGIG3865	S2	86.9122	5.79937	0.504445	3266137	d__Bacteria	p__Verrucomicrobiota	c__Lentisphaeria	o__Victivallales	f__Victivallaceae	g__Victivallis	s__Victivallis sp017466125
MAG-0054	MAG-0054	S3	88.1679	2.7027	0.502998	2666649	d__Bacteria	p__Verrucomicrobiota	c__Lentisphaeria	o__Victivallales	f__Victivallaceae	g__Victivallis	s__
MAG-3489	MAG-3489	S3	85.6345	2.61261	0.49881	2834579	d__Bacteria	p__Verrucomicrobiota	c__Lentisphaeria	o__Victivallales	f__Victivallaceae	g__Victivallis	s__
supersetMAG3214	supersetMAG3214	S1	83.0373	5.44515	0.619187	2637449	d__Bacteria	p__Verrucomicrobiota	c__Lentisphaeria	o__Victivallales	f__Victivallaceae	g__UBA1784	s__UBA1784 sp902783135
RGIG9499	RGIG9499	S2	84.7552	3.51749	0.513978	3069512	d__Bacteria	p__Verrucomicrobiota	c__Lentisphaeria	o__Victivallales	f__Victivallaceae	g__UBA1784	s__UBA1784 sp017629975
RGIG9588	RGIG9588	S2	61.1046	2.16216	0.511115	1462105	d__Bacteria	p__Verrucomicrobiota	c__Lentisphaeria	o__Victivallales	f__Victivallaceae	g__UBA1784	s__UBA1784 sp017628235
RGIG5513	RGIG5513	S2	75.0955	2.16216	0.527966	2464285	d__Bacteria	p__Verrucomicrobiota	c__Lentisphaeria	o__Victivallales	f__Victivallaceae	g__UBA1784	s__UBA1784 sp017508555
RGIG3856	RGIG3856	S2	90.8784	2.2973	0.497458	2763433	d__Bacteria	p__Verrucomicrobiota	c__Lentisphaeria	o__Victivallales	f__Victivallaceae	g__UBA1784	s__UBA1784 sp017508385
RGIG5525	RGIG5525	S2	86.8023	1.35135	0.502466	2479835	d__Bacteria	p__Verrucomicrobiota	c__Lentisphaeria	o__Victivallales	f__Victivallaceae	g__UBA1784	s__UBA1784 sp017508385
RGIG1879	RGIG1879	S2	59.0909	1.72414	0.502507	1819691	d__Bacteria	p__Verrucomicrobiota	c__Lentisphaeria	o__Victivallales	f__Victivallaceae	g__UBA1784	s__UBA1784 sp017508385
RGIG5530	RGIG5530	S2	68.6207	0	0.50293	1873185	d__Bacteria	p__Verrucomicrobiota	c__Lentisphaeria	o__Victivallales	f__Victivallaceae	g__UBA1784	s__UBA1784 sp017508285
RGIG5537	RGIG5537	S2	75.3085	4.05405	0.52686	2015522	d__Bacteria	p__Verrucomicrobiota	c__Lentisphaeria	o__Victivallales	f__Victivallaceae	g__UBA1784	s__UBA1784 sp017508135
RGIG5542	RGIG5542	S2	62.7586	0	0.507967	1490946	d__Bacteria	p__Verrucomicrobiota	c__Lentisphaeria	o__Victivallales	f__Victivallaceae	g__UBA1784	s__UBA1784 sp017508015
RGIG5592	RGIG5592	S2	87.4266	1.68919	0.507178	3301739	d__Bacteria	p__Verrucomicrobiota	c__Lentisphaeria	o__Victivallales	f__Victivallaceae	g__UBA1784	s__UBA1784 sp017507125
RGIG5319	RGIG5319	S2	91.8919	1.35135	0.482804	2257351	d__Bacteria	p__Verrucomicrobiota	c__Lentisphaeria	o__Victivallales	f__Victivallaceae	g__UBA1784	s__UBA1784 sp017504435
RGIG5335	RGIG5335	S2	78.0958	3.04054	0.483547	2207796	d__Bacteria	p__Verrucomicrobiota	c__Lentisphaeria	o__Victivallales	f__Victivallaceae	g__UBA1784	s__UBA1784 sp017504125
RGIG4094	RGIG4094	S2	89.8649	1.01351	0.506951	2807113	d__Bacteria	p__Verrucomicrobiota	c__Lentisphaeria	o__Victivallales	f__Victivallaceae	g__UBA1784	s__UBA1784 sp017462015
RGIG3841	RGIG3841	S2	88.5135	3.37838	0.506922	3523148	d__Bacteria	p__Verrucomicrobiota	c__Lentisphaeria	o__Victivallales	f__Victivallaceae	g__UBA1784	s__UBA1784 sp017457065
RGIG3718	RGIG3718	S2	83.7052	1.63951	0.605098	3271744	d__Bacteria	p__Verrucomicrobiota	c__Lentisphaeria	o__Victivallales	f__Victivallaceae	g__UBA1784	s__UBA1784 sp017454215
RGIG3449	RGIG3449	S2	90.8088	0.900901	0.611366	3973592	d__Bacteria	p__Verrucomicrobiota	c__Lentisphaeria	o__Victivallales	f__Victivallaceae	g__UBA1784	s__UBA1784 sp017450705
RGIG3598	RGIG3598	S2	88.4444	5.99785	0.615603	4129714	d__Bacteria	p__Verrucomicrobiota	c__Lentisphaeria	o__Victivallales	f__Victivallaceae	g__UBA1784	s__UBA1784 sp017443585
RGIG3883	RGIG3883	S2	77.923	4.89865	0.534373	1988711	d__Bacteria	p__Verrucomicrobiota	c__Lentisphaeria	o__Victivallales	f__Victivallaceae	g__UBA1784	s__UBA1784 sp015061865
RGIG9522	RGIG9522	S2	85.424	6.98198	0.509606	2480197	d__Bacteria	p__Verrucomicrobiota	c__Lentisphaeria	o__Victivallales	f__Victivallaceae	g__UBA1784	s__UBA1784 sp015061775
RGIG5577	RGIG5577	S2	83.7173	5.74324	0.508698	2433477	d__Bacteria	p__Verrucomicrobiota	c__Lentisphaeria	o__Victivallales	f__Victivallaceae	g__UBA1784	s__UBA1784 sp015061775
RGIG9947	RGIG9947	S2	82.9379	2.25225	0.509523	2376326	d__Bacteria	p__Verrucomicrobiota	c__Lentisphaeria	o__Victivallales	f__Victivallaceae	g__UBA1784	s__UBA1784 sp015061775
RGIG9381	RGIG9381	S2	82.4932	9.80326	0.509108	2624741	d__Bacteria	p__Verrucomicrobiota	c__Lentisphaeria	o__Victivallales	f__Victivallaceae	g__UBA1784	s__UBA1784 sp015061775
RGIG9598	RGIG9598	S2	79.0903	5.4955	0.51535	2043998	d__Bacteria	p__Verrucomicrobiota	c__Lentisphaeria	o__Victivallales	f__Victivallaceae	g__UBA1784	s__UBA1784 sp015061775
RGIG9429	RGIG9429	S2	50.1407	5.23649	0.517754	1625225	d__Bacteria	p__Verrucomicrobiota	c__Lentisphaeria	o__Victivallales	f__Victivallaceae	g__UBA1784	s__UBA1784 sp015061775
RGIG5447	RGIG5447	S2	67.2791	2.1549	0.490444	2424547	d__Bacteria	p__Verrucomicrobiota	c__Lentisphaeria	o__Victivallales	f__Victivallaceae	g__UBA1784	s__UBA1784 sp015061745
RGIG5571	RGIG5571	S2	82.2268	2.87897	0.486184	2248076	d__Bacteria	p__Verrucomicrobiota	c__Lentisphaeria	o__Victivallales	f__Victivallaceae	g__UBA1784	s__UBA1784 sp015061685
RGIG1885	RGIG1885	S2	86.9859	1.35135	0.487444	2618428	d__Bacteria	p__Verrucomicrobiota	c__Lentisphaeria	o__Victivallales	f__Victivallaceae	g__UBA1784	s__UBA1784 sp015061615
RGIG5422	RGIG5422	S2	63.2131	7.3625	0.50941	1468929	d__Bacteria	p__Verrucomicrobiota	c__Lentisphaeria	o__Victivallales	f__Victivallaceae	g__UBA1784	s__UBA1784 sp015061615
MAG-1275	MAG-1275	S3	91.8919	3.06992	0.482191	3548601	d__Bacteria	p__Verrucomicrobiota	c__Lentisphaeria	o__Victivallales	f__Victivallaceae	g__UBA1784	s__
MAG-1846	MAG-1846	S3	91.5541	7.09459	0.617774	2410641	d__Bacteria	p__Verrucomicrobiota	c__Lentisphaeria	o__Victivallales	f__Victivallaceae	g__UBA1784	s__
MAG-3297	MAG-3297	S3	90.8784	1.01351	0.510803	2226136	d__Bacteria	p__Verrucomicrobiota	c__Lentisphaeria	o__Victivallales	f__Victivallaceae	g__UBA1784	s__
MAG-3571	MAG-3571	S3	90.2027	1.14865	0.5313	2964468	d__Bacteria	p__Verrucomicrobiota	c__Lentisphaeria	o__Victivallales	f__Victivallaceae	g__UBA1784	s__
MAG-3580	MAG-3580	S3	90.0852	2.19595	0.496235	2411162	d__Bacteria	p__Verrucomicrobiota	c__Lentisphaeria	o__Victivallales	f__Victivallaceae	g__UBA1784	s__
MAG-0127	MAG-0127	S3	89.8649	2.5	0.527829	2342049	d__Bacteria	p__Verrucomicrobiota	c__Lentisphaeria	o__Victivallales	f__Victivallaceae	g__UBA1784	s__
MAG-3524	MAG-3524	S3	89.8086	2.13964	0.523289	2961967	d__Bacteria	p__Verrucomicrobiota	c__Lentisphaeria	o__Victivallales	f__Victivallaceae	g__UBA1784	s__
MAG-2112	MAG-2112	S3	89.1598	0.675676	0.615362	4310176	d__Bacteria	p__Verrucomicrobiota	c__Lentisphaeria	o__Victivallales	f__Victivallaceae	g__UBA1784	s__
MAG-3556	MAG-3556	S3	88.8514	2.7027	0.494574	2931126	d__Bacteria	p__Verrucomicrobiota	c__Lentisphaeria	o__Victivallales	f__Victivallaceae	g__UBA1784	s__
MAG-1345	MAG-1345	S3	88.6261	0.675676	0.500794	2322285	d__Bacteria	p__Verrucomicrobiota	c__Lentisphaeria	o__Victivallales	f__Victivallaceae	g__UBA1784	s__
MAG-1216	MAG-1216	S3	88.1584	1.68919	0.464519	2508929	d__Bacteria	p__Verrucomicrobiota	c__Lentisphaeria	o__Victivallales	f__Victivallaceae	g__UBA1784	s__
MAG-1291	MAG-1291	S3	87.931	9.40439	0.327393	4338126	d__Bacteria	p__Verrucomicrobiota	c__Lentisphaeria	o__Victivallales	f__Victivallaceae	g__UBA1784	s__
MAG-3566	MAG-3566	S3	87.6719	3.37838	0.51658	2185494	d__Bacteria	p__Verrucomicrobiota	c__Lentisphaeria	o__Victivallales	f__Victivallaceae	g__UBA1784	s__
MAG-1341	MAG-1341	S3	87.664	3.18743	0.527006	2910088	d__Bacteria	p__Verrucomicrobiota	c__Lentisphaeria	o__Victivallales	f__Victivallaceae	g__UBA1784	s__
MAG-2009	MAG-2009	S3	87.305	5.91951	0.624137	2763973	d__Bacteria	p__Verrucomicrobiota	c__Lentisphaeria	o__Victivallales	f__Victivallaceae	g__UBA1784	s__
MAG-1299	MAG-1299	S3	87.2013	4.05405	0.517576	3197252	d__Bacteria	p__Verrucomicrobiota	c__Lentisphaeria	o__Victivallales	f__Victivallaceae	g__UBA1784	s__
MAG-1319	MAG-1319	S3	86.7117	2.06677	0.466624	2091982	d__Bacteria	p__Verrucomicrobiota	c__Lentisphaeria	o__Victivallales	f__Victivallaceae	g__UBA1784	s__
MAG-1293	MAG-1293	S3	84.5674	2.97747	0.511027	2326379	d__Bacteria	p__Verrucomicrobiota	c__Lentisphaeria	o__Victivallales	f__Victivallaceae	g__UBA1784	s__
MAG-1628	MAG-1628	S3	84.2448	3.2168	0.61929	2967026	d__Bacteria	p__Verrucomicrobiota	c__Lentisphaeria	o__Victivallales	f__Victivallaceae	g__UBA1784	s__
MAG-1034	MAG-1034	S3	82.8829	2.36486	0.515506	3130568	d__Bacteria	p__Verrucomicrobiota	c__Lentisphaeria	o__Victivallales	f__Victivallaceae	g__UBA1784	s__
MAG-0720	MAG-0720	S3	81.3308	2.88052	0.510733	1879727	d__Bacteria	p__Verrucomicrobiota	c__Lentisphaeria	o__Victivallales	f__Victivallaceae	g__UBA1784	s__
MAG-0231	MAG-0231	S3	81.1937	4.60056	0.462255	2329297	d__Bacteria	p__Verrucomicrobiota	c__Lentisphaeria	o__Victivallales	f__Victivallaceae	g__UBA1784	s__
MAG-2163	MAG-2163	S3	81.0135	1.72893	0.61792	2296887	d__Bacteria	p__Verrucomicrobiota	c__Lentisphaeria	o__Victivallales	f__Victivallaceae	g__UBA1784	s__
MAG-1256	MAG-1256	S3	80.6916	2.02703	0.473903	1861089	d__Bacteria	p__Verrucomicrobiota	c__Lentisphaeria	o__Victivallales	f__Victivallaceae	g__UBA1784	s__
s20_SRR094926_concoct_bin.107	s20_SRR094926_concoct_bin.107	S20	51.8227	7.51192	0.600223	2518356	d__Bacteria	p__Verrucomicrobiota	c__Lentisphaeria	o__Victivallales	f__Victivallaceae	g__UBA1784	s__
RGIG9828	RGIG9828	S2	85.4928	7.48433	0.45357	3342564	d__Bacteria	p__Verrucomicrobiota	c__Lentisphaeria	o__Victivallales	f__Victivallaceae	g__UBA1784	s__
RGIG5280	RGIG5280	S2	78.154	7.0045	0.483018	2662836	d__Bacteria	p__Verrucomicrobiota	c__Lentisphaeria	o__Victivallales	f__Victivallaceae	g__UBA1784	s__
RGIG9485	RGIG9485	S2	73.8906	8.98804	0.51912	1978718	d__Bacteria	p__Verrucomicrobiota	c__Lentisphaeria	o__Victivallales	f__Victivallaceae	g__UBA1784	s__
RGIG10152	RGIG10152	S2	66.6357	3.52526	0.620621	1978131	d__Bacteria	p__Verrucomicrobiota	c__Lentisphaeria	o__Victivallales	f__Victivallaceae	g__UBA1784	s__
RGIG5453	RGIG5453	S2	65.8207	8.96886	0.485754	2382479	d__Bacteria	p__Verrucomicrobiota	c__Lentisphaeria	o__Victivallales	f__Victivallaceae	g__UBA1784	s__
RGIG3881	RGIG3881	S2	54.1495	4.05405	0.506759	1785668	d__Bacteria	p__Verrucomicrobiota	c__Lentisphaeria	o__Victivallales	f__Victivallaceae	g__UBA1784	s__
RGIG2576	RGIG2576	S2	53.5669	2.36486	0.637791	1565344	d__Bacteria	p__Verrucomicrobiota	c__Lentisphaeria	o__Victivallales	f__Victivallaceae	g__UBA1784	s__
RGIG5570	RGIG5570	S2	53.2915	2.3511	0.532697	1507790	d__Bacteria	p__Verrucomicrobiota	c__Lentisphaeria	o__Victivallales	f__Victivallaceae	g__UBA1784	s__
HF_Cecum-2.concoct.240_sub.contigs	HF_Cecum-2.concoct.240_sub.contigs	S19	88.9655	5.25078	0.327158	2938894	d__Bacteria	p__Verrucomicrobiota	c__Lentisphaeria	o__Victivallales	f__Victivallaceae	g__UBA1784	s__
HF_Cecum-2.metabat2.098.contigs	HF_Cecum-2.metabat2.098.contigs	S19	82.6908	6.28378	0.512086	1982534	d__Bacteria	p__Verrucomicrobiota	c__Lentisphaeria	o__Victivallales	f__Victivallaceae	g__UBA1784	s__
S52T60_bins.261	S52T60_s8_bins.261	S8	94.2568	1.35135	0.587829	3062641	d__Bacteria	p__Verrucomicrobiota	c__Lentisphaeria	o__Victivallales	f__Victivallaceae	g__UBA1784	s__
S46T60_bins.17	S46T60_s8_bins.17	S8	88.5731	2.36486	0.631593	2641581	d__Bacteria	p__Verrucomicrobiota	c__Lentisphaeria	o__Victivallales	f__Victivallaceae	g__UBA1784	s__
S43T100_bins.67	S43T100_s8_bins.67	S8	96.5517	3.9185	0.622755	2499201	d__Bacteria	p__Verrucomicrobiota	c__Lentisphaeria	o__Victivallales	f__Victivallaceae	g__UBA1784	s__
s08_bins.1577	s8_bin.1577	S8	83.1081	1.38073	0.546768	1563637	d__Bacteria	p__Verrucomicrobiota	c__Lentisphaeria	o__Victivallales	f__Victivallaceae	g__UBA1784	s__
RGIG3837	RGIG3837	S2	90.3643	1.01351	0.52912	2684120	d__Bacteria	p__Verrucomicrobiota	c__Lentisphaeria	o__Victivallales	f__Victivallaceae	g__UBA1776	s__UBA1776 sp017457105
RGIG5594	RGIG5594	S2	86.1604	4.52703	0.536142	2484504	d__Bacteria	p__Verrucomicrobiota	c__Lentisphaeria	o__Victivallales	f__Victivallaceae	g__UBA1776	s__UBA1776 sp017457105
RGIG1892	RGIG1892	S2	78.801	3.71622	0.533546	2274664	d__Bacteria	p__Verrucomicrobiota	c__Lentisphaeria	o__Victivallales	f__Victivallaceae	g__UBA1776	s__UBA1776 sp017457105
MAG-1340	MAG-1340	S3	89.2568	2.02703	0.537748	2518643	d__Bacteria	p__Verrucomicrobiota	c__Lentisphaeria	o__Victivallales	f__Victivallaceae	g__UBA1776	s__
MAG-3539	MAG-3539	S3	86.5129	2.36486	0.540842	2219650	d__Bacteria	p__Verrucomicrobiota	c__Lentisphaeria	o__Victivallales	f__Victivallaceae	g__UBA1776	s__
MAG-1330	MAG-1330	S3	81.08	2.36486	0.53946	2123798	d__Bacteria	p__Verrucomicrobiota	c__Lentisphaeria	o__Victivallales	f__Victivallaceae	g__UBA1776	s__
MAG-1288	MAG-1288	S3	80.9155	3.98649	0.533989	2494709	d__Bacteria	p__Verrucomicrobiota	c__Lentisphaeria	o__Victivallales	f__Victivallaceae	g__UBA1776	s__
MAG-1311	MAG-1311	S3	80.9048	2.02703	0.53574	2336691	d__Bacteria	p__Verrucomicrobiota	c__Lentisphaeria	o__Victivallales	f__Victivallaceae	g__UBA1776	s__
RGIG9570	RGIG9570	S2	75.627	8.38558	0.552614	1961576	d__Bacteria	p__Verrucomicrobiota	c__Lentisphaeria	o__Victivallales	f__Victivallaceae	g__UBA1776	s__
RGIG7779	RGIG7779	S2	60.3448	0	0.539115	1598933	d__Bacteria	p__Verrucomicrobiota	c__Lentisphaeria	o__Victivallales	f__Victivallaceae	g__UBA1776	s__
RGIG5313	RGIG5313	S2	89.2626	2.7027	0.495546	2939928	d__Bacteria	p__Verrucomicrobiota	c__Lentisphaeria	o__Victivallales	f__Victivallaceae	g__SIG78	s__SIG78 sp017504585
RGIG5558	RGIG5558	S2	86.604	7.43243	0.480393	3337857	d__Bacteria	p__Verrucomicrobiota	c__Lentisphaeria	o__Victivallales	f__Victivallaceae	g__SIG78	s__SIG78 sp015061885
MAG-1281	MAG-1281	S3	85.2967	9.39091	0.503787	3016988	d__Bacteria	p__Verrucomicrobiota	c__Lentisphaeria	o__Victivallales	f__Victivallaceae	g__SIG78	s__
RGIG9421	RGIG9421	S2	60.9387	6.28975	0.481684	1712929	d__Bacteria	p__Verrucomicrobiota	c__Lentisphaeria	o__Victivallales	f__Victivallaceae	g__SIG78	s__
RGIG9548	RGIG9548	S2	56.3431	5.35572	0.492701	1554400	d__Bacteria	p__Verrucomicrobiota	c__Lentisphaeria	o__Victivallales	f__Victivallaceae	g__SIG78	s__
RGIG5270	RGIG5270	S2	82.4324	3.37838	0.413214	3147842	d__Bacteria	p__Verrucomicrobiota	c__Lentisphaeria	o__Victivallales	f__Victivallaceae	g__RGIG5270	s__RGIG5270 sp017505415
RGIG5419	RGIG5419	S2	88.873	4.05405	0.433801	2860617	d__Bacteria	p__Verrucomicrobiota	c__Lentisphaeria	o__Victivallales	f__Victivallaceae	g__RGIG5270	s__RGIG5270 sp017502435
RGIG3879	RGIG3879	S2	89.8649	2.06677	0.398676	2422534	d__Bacteria	p__Verrucomicrobiota	c__Lentisphaeria	o__Victivallales	f__Victivallaceae	g__RGIG5270	s__RGIG5270 sp017456285
RGIG5557	RGIG5557	S2	73.3108	2.36486	0.403614	1807731	d__Bacteria	p__Verrucomicrobiota	c__Lentisphaeria	o__Victivallales	f__Victivallaceae	g__RGIG5270	s__RGIG5270 sp017456285
MAG-3491	MAG-3491	S3	90.5405	1.35135	0.379184	2154851	d__Bacteria	p__Verrucomicrobiota	c__Lentisphaeria	o__Victivallales	f__Victivallaceae	g__RGIG5270	s__
RGIG5425	RGIG5425	S2	50.372	0	0.450091	1229683	d__Bacteria	p__Verrucomicrobiota	c__Lentisphaeria	o__Victivallales	f__Victivallaceae	g__RGIG5270	s__
RGIG1931	RGIG1931	S2	91.1868	1.01351	0.583382	2013696	d__Bacteria	p__Verrucomicrobiota	c__Lentisphaeria	o__Victivallales	f__Victivallaceae	g__RGIG1931	s__RGIG1931 sp017414565
RGIG9526	RGIG9526	S2	54.8291	2.36486	0.557344	1383452	d__Bacteria	p__Verrucomicrobiota	c__Lentisphaeria	o__Victivallales	f__Victivallaceae	g__RGIG1931	s__
s16_ERR983262_concoct_bin.92_sub	s16_ERR983262_concoct_bin.92_sub	S16	63.2858	1.54965	0.539278	2883002	d__Bacteria	p__Verrucomicrobiota	c__Lentisphaeria	o__Victivallales	f__UBA1829	g__UBA1829	s__UBA1829 sp900549415
supersetMAG1241	supersetMAG1241	S1	93.8895	2.02703	0.548146	3798564	d__Bacteria	p__Verrucomicrobiota	c__Lentisphaeria	o__Victivallales	f__UBA1829	g__UBA1829	s__UBA1829 sp900549415
supersetMAG4658	supersetMAG4658	S1	93.8895	2.02703	0.546795	3617477	d__Bacteria	p__Verrucomicrobiota	c__Lentisphaeria	o__Victivallales	f__UBA1829	g__UBA1829	s__UBA1829 sp900549415
supersetMAG5140	supersetMAG5140	S1	85.5728	2.02703	0.599155	2612839	d__Bacteria	p__Verrucomicrobiota	c__Lentisphaeria	o__Victivallales	f__UBA1829	g__UBA1732	s__UBA1732 sp902802585
supersetMAG2921	supersetMAG2921	S1	92.4984	2.92793	0.612419	2838005	d__Bacteria	p__Verrucomicrobiota	c__Lentisphaeria	o__Victivallales	f__UBA1829	g__UBA1732	s__UBA1732 sp902780135
supersetMAG2794	supersetMAG2794	S1	92.4984	2.59009	0.581591	3237460	d__Bacteria	p__Verrucomicrobiota	c__Lentisphaeria	o__Victivallales	f__UBA1829	g__UBA1732	s__UBA1732 sp902778895
supersetMAG2346	supersetMAG2346	S1	90.1262	2.59009	0.593674	2844499	d__Bacteria	p__Verrucomicrobiota	c__Lentisphaeria	o__Victivallales	f__UBA1829	g__UBA1732	s__UBA1732 sp902774245
RGIG5501	RGIG5501	S2	85.656	6.15991	0.597466	2585983	d__Bacteria	p__Verrucomicrobiota	c__Lentisphaeria	o__Victivallales	f__UBA1829	g__UBA1732	s__UBA1732 sp902762495
RGIG6433	RGIG6433	S2	72.6256	3.26577	0.5996	2093309	d__Bacteria	p__Verrucomicrobiota	c__Lentisphaeria	o__Victivallales	f__UBA1829	g__UBA1732	s__UBA1732 sp902762495
RMAG2055	RMAG2055	S14	92.4984	2.36486	0.595393	2730815	d__Bacteria	p__Verrucomicrobiota	c__Lentisphaeria	o__Victivallales	f__UBA1829	g__UBA1732	s__UBA1732 sp902762495
supersetMAG1181	supersetMAG1181	S1	90.8093	2.36486	0.595003	2755250	d__Bacteria	p__Verrucomicrobiota	c__Lentisphaeria	o__Victivallales	f__UBA1829	g__UBA1732	s__UBA1732 sp902762495
supersetMAG2808	supersetMAG2808	S1	89.7957	1.57658	0.589349	2843435	d__Bacteria	p__Verrucomicrobiota	c__Lentisphaeria	o__Victivallales	f__UBA1829	g__UBA1732	s__UBA1732 sp902762495
supersetMAG4021	supersetMAG4021	S1	83.6888	4.39189	0.596067	2550621	d__Bacteria	p__Verrucomicrobiota	c__Lentisphaeria	o__Victivallales	f__UBA1829	g__UBA1732	s__UBA1732 sp902762495
RMAG1528	RMAG1528	S14	88.512	3.99775	0.60939	2599657	d__Bacteria	p__Verrucomicrobiota	c__Lentisphaeria	o__Victivallales	f__UBA1829	g__UBA1732	s__UBA1732 sp900320095
supersetMAG4312	supersetMAG4312	S1	90.4714	2.36486	0.600668	2952302	d__Bacteria	p__Verrucomicrobiota	c__Lentisphaeria	o__Victivallales	f__UBA1829	g__UBA1732	s__UBA1732 sp900320095
supersetMAG3932	supersetMAG3932	S1	85.5106	2.7027	0.609788	2713144	d__Bacteria	p__Verrucomicrobiota	c__Lentisphaeria	o__Victivallales	f__UBA1829	g__UBA1732	s__UBA1732 sp900320095
RGIG10120	RGIG10120	S2	87.7401	4.75225	0.603325	3027156	d__Bacteria	p__Verrucomicrobiota	c__Lentisphaeria	o__Victivallales	f__UBA1829	g__UBA1732	s__UBA1732 sp017963105
RGIG6864	RGIG6864	S2	85.5464	3.94144	0.603905	2599685	d__Bacteria	p__Verrucomicrobiota	c__Lentisphaeria	o__Victivallales	f__UBA1829	g__UBA1732	s__UBA1732 sp017541665
RGIG6930	RGIG6930	S2	82.0255	4.76948	0.621589	2313713	d__Bacteria	p__Verrucomicrobiota	c__Lentisphaeria	o__Victivallales	f__UBA1829	g__UBA1732	s__UBA1732 sp017540385
S43T80_bins.304	S43T80_s8_bins.304	S8	90.4118	3.04054	0.620966	2436177	d__Bacteria	p__Verrucomicrobiota	c__Lentisphaeria	o__Victivallales	f__UBA1829	g__UBA1732	s__UBA1732 sp017540385
RGIG6757	RGIG6757	S2	84.0525	4.05405	0.614031	2542816	d__Bacteria	p__Verrucomicrobiota	c__Lentisphaeria	o__Victivallales	f__UBA1829	g__UBA1732	s__UBA1732 sp017524965
s11_SRR21780865_concoct_bin.35	s11_SRR21780865_concoct_bin.35	S11	91.8228	9.12162	0.600724	3300034	d__Bacteria	p__Verrucomicrobiota	c__Lentisphaeria	o__Victivallales	f__UBA1829	g__UBA1732	s__UBA1732 sp017524965
RGIG3616	RGIG3616	S2	73.2643	4.18919	0.609894	2584800	d__Bacteria	p__Verrucomicrobiota	c__Lentisphaeria	o__Victivallales	f__UBA1829	g__UBA1732	s__UBA1732 sp017455665
RGIG6650	RGIG6650	S2	63.2297	8.9527	0.613794	1876892	d__Bacteria	p__Verrucomicrobiota	c__Lentisphaeria	o__Victivallales	f__UBA1829	g__UBA1732	s__UBA1732 sp017455665
GCA_016285345.1_ASM1628534v1_genomic	GCA_016285345.1_ASM1628534v1_genomic	S6	88.0608	5.49354	0.589381	2784884	d__Bacteria	p__Verrucomicrobiota	c__Lentisphaeria	o__Victivallales	f__UBA1829	g__UBA1732	s__UBA1732 sp016285345
GCA_016285335.1_ASM1628533v1_genomic	GCA_016285335.1_ASM1628533v1_genomic	S6	85.5888	5.06757	0.605377	2851586	d__Bacteria	p__Verrucomicrobiota	c__Lentisphaeria	o__Victivallales	f__UBA1829	g__UBA1732	s__UBA1732 sp016285335
MAG-1752	MAG-1752	S3	92.1606	2.54113	0.60685	2948312	d__Bacteria	p__Verrucomicrobiota	c__Lentisphaeria	o__Victivallales	f__UBA1829	g__UBA1732	s__
MAG-4157	MAG-4157	S3	87.6892	1.72893	0.600404	2644033	d__Bacteria	p__Verrucomicrobiota	c__Lentisphaeria	o__Victivallales	f__UBA1829	g__UBA1732	s__
MAG-2116	MAG-2116	S3	85.6898	8.33333	0.587043	2789094	d__Bacteria	p__Verrucomicrobiota	c__Lentisphaeria	o__Victivallales	f__UBA1829	g__UBA1732	s__
RGIG9978	RGIG9978	S2	57.9937	9.1954	0.604849	1646271	d__Bacteria	p__Verrucomicrobiota	c__Lentisphaeria	o__Victivallales	f__UBA1829	g__UBA1732	s__
s11_SRR21780866_concoct_bin.108	s11_SRR21780866_concoct_bin.108	S11	92.4984	5.06757	0.586622	3051387	d__Bacteria	p__Verrucomicrobiota	c__Lentisphaeria	o__Victivallales	f__UBA1829	g__UBA1732	s__
S52T60_bins.22	S52T60_s8_bins.22	S8	87.4654	2.7027	0.598625	2572230	d__Bacteria	p__Verrucomicrobiota	c__Lentisphaeria	o__Victivallales	f__UBA1829	g__UBA1732	s__
S52T40_bins.58	S52T40_s8_bins.58	S8	84.6349	4.43164	0.626477	2413801	d__Bacteria	p__Verrucomicrobiota	c__Lentisphaeria	o__Victivallales	f__UBA1829	g__UBA1732	s__
S49T100_bins.104	S49T100_s8_bins.104	S8	82.2061	3.85135	0.588731	2069818	d__Bacteria	p__Verrucomicrobiota	c__Lentisphaeria	o__Victivallales	f__UBA1829	g__UBA1732	s__
S41T80_bins.80	S41T80_s8_bins.80	S8	85.9871	3.04054	0.607126	2340909	d__Bacteria	p__Verrucomicrobiota	c__Lentisphaeria	o__Victivallales	f__UBA1829	g__UBA1732	s__
RGIG9948	RGIG9948	S2	86.2808	1.01351	0.462849	2498939	d__Bacteria	p__Verrucomicrobiota	c__Lentisphaeria	o__Victivallales	f__UBA1829	g__UBA11452	s__UBA11452 sp017646015
RGIG9093	RGIG9093	S2	57.2214	0.337838	0.518156	2467212	d__Bacteria	p__Verrucomicrobiota	c__Lentisphaeria	o__Victivallales	f__UBA1829	g__UBA11452	s__UBA11452 sp003526375
MAG-2106	MAG-2106	S3	93.8895	5.2663	0.52406	4117318	d__Bacteria	p__Verrucomicrobiota	c__Lentisphaeria	o__Victivallales	f__UBA1829	g__UBA11452	s__
MAG-2067	MAG-2067	S3	91.5805	5.50391	0.515929	4165388	d__Bacteria	p__Verrucomicrobiota	c__Lentisphaeria	o__Victivallales	f__UBA1829	g__UBA11452	s__
MAG-1765	MAG-1765	S3	86.1664	7.12397	0.540004	6061199	d__Bacteria	p__Verrucomicrobiota	c__Lentisphaeria	o__Victivallales	f__UBA1829	g__UBA11452	s__
RGIG3462	RGIG3462	S2	92.2444	9.59459	0.584853	3705065	d__Bacteria	p__Verrucomicrobiota	c__Lentisphaeria	o__Victivallales	f__UBA1829	g__UBA11452	s__
RGIG8150	RGIG8150	S2	89.8649	8.44448	0.579817	3550203	d__Bacteria	p__Verrucomicrobiota	c__Lentisphaeria	o__Victivallales	f__UBA1829	g__UBA11452	s__
RGIG6741	RGIG6741	S2	85.2846	7.81002	0.54654	5077478	d__Bacteria	p__Verrucomicrobiota	c__Lentisphaeria	o__Victivallales	f__UBA1829	g__UBA11452	s__
RGIG8169	RGIG8169	S2	71.0871	8.07432	0.511245	3588140	d__Bacteria	p__Verrucomicrobiota	c__Lentisphaeria	o__Victivallales	f__UBA1829	g__UBA11452	s__
RGIG9553	RGIG9553	S2	65.628	2.19595	0.487181	2206122	d__Bacteria	p__Verrucomicrobiota	c__Lentisphaeria	o__Victivallales	f__UBA1829	g__UBA11452	s__
RGIG2427	RGIG2427	S2	64.1171	3.88514	0.553181	4017480	d__Bacteria	p__Verrucomicrobiota	c__Lentisphaeria	o__Victivallales	f__UBA1829	g__UBA11452	s__
S47T40_bins.76	S47T40_s8_bins.76	S8	86.0664	2.02703	0.583566	2981277	d__Bacteria	p__Verrucomicrobiota	c__Lentisphaeria	o__Victivallales	f__UBA1829	g__UBA11452	s__
s08_bins.116	s8_bin.116	S8	92.0975	4.84234	0.520858	3105579	d__Bacteria	p__Verrucomicrobiota	c__Lentisphaeria	o__Victivallales	f__UBA1829	g__UBA11452	s__
RGIG5373	RGIG5373	S2	92.876	0.675676	0.449757	3613381	d__Bacteria	p__Verrucomicrobiota	c__Lentisphaeria	o__Victivallales	f__UBA1829	g__SIG79	s__SIG79 sp017503375
RGIG3853	RGIG3853	S2	93.8895	9.51821	0.471804	3630539	d__Bacteria	p__Verrucomicrobiota	c__Lentisphaeria	o__Victivallales	f__UBA1829	g__SIG79	s__SIG79 sp017456805
RGIG3871	RGIG3871	S2	92.5382	3.71622	0.468345	3431800	d__Bacteria	p__Verrucomicrobiota	c__Lentisphaeria	o__Victivallales	f__UBA1829	g__SIG79	s__SIG79 sp017456495
MAG-0005	MAG-0005	S3	88.4841	7.35957	0.459393	2875560	d__Bacteria	p__Verrucomicrobiota	c__Lentisphaeria	o__Victivallales	f__UBA1829	g__SIG79	s__
MAG-3066	MAG-3066	S3	81.7274	2.7027	0.452521	1957995	d__Bacteria	p__Verrucomicrobiota	c__Lentisphaeria	o__Victivallales	f__UBA1829	g__SIG79	s__
MAG-0010	MAG-0010	S3	85.8108	4.92846	0.518838	2425890	d__Bacteria	p__Verrucomicrobiota	c__Lentisphaeria	o__Victivallales	f__UBA1829	g__SIG77	s__SIG77 sp017623265
RGIG8655	RGIG8655	S2	73.3147	1.52027	0.524225	1999374	d__Bacteria	p__Verrucomicrobiota	c__Lentisphaeria	o__Victivallales	f__UBA1829	g__SIG77	s__SIG77 sp017623265
MAG-2027	MAG-2027	S3	84.8098	2.78219	0.51618	2365396	d__Bacteria	p__Verrucomicrobiota	c__Lentisphaeria	o__Victivallales	f__UBA1829	g__SIG77	s__SIG77 sp015061915
MAG-0182	MAG-0182	S3	80.7127	7.53378	0.524078	2076650	d__Bacteria	p__Verrucomicrobiota	c__Lentisphaeria	o__Victivallales	f__UBA1829	g__SIG77	s__SIG77 sp015061915
RGIG9567	RGIG9567	S2	89.8649	2.36486	0.523566	2537436	d__Bacteria	p__Verrucomicrobiota	c__Lentisphaeria	o__Victivallales	f__UBA1829	g__SIG77	s__SIG77 sp015061915
RGIG7781	RGIG7781	S2	79.5803	8.21542	0.52491	2037284	d__Bacteria	p__Verrucomicrobiota	c__Lentisphaeria	o__Victivallales	f__UBA1829	g__SIG77	s__SIG77 sp015061915
RGIG9581	RGIG9581	S2	52.4003	6.27742	0.507135	2057806	d__Bacteria	p__Verrucomicrobiota	c__Lentisphaeria	o__Victivallales	f__UBA1829	g__SIG77	s__SIG77 sp015061915
RGIG6465	RGIG6465	S2	68.5737	6.03448	0.543246	1833190	d__Bacteria	p__Verrucomicrobiota	c__Lentisphaeria	o__Victivallales	f__UBA1829	g__SIG77	s__
RGIG5240	RGIG5240	S2	62.2357	9.6746	0.549299	1774838	d__Bacteria	p__Verrucomicrobiota	c__Lentisphaeria	o__Victivallales	f__UBA1829	g__SIG77	s__
RGIG9495	RGIG9495	S2	59.814	2.40461	0.527302	1435587	d__Bacteria	p__Verrucomicrobiota	c__Lentisphaeria	o__Victivallales	f__UBA1829	g__SIG77	s__
RGIG6273	RGIG6273	S2	56.0199	7.77027	0.536149	1598184	d__Bacteria	p__Verrucomicrobiota	c__Lentisphaeria	o__Victivallales	f__UBA1829	g__SIG77	s__
RGIG3855	RGIG3855	S2	55.7697	0.367215	0.541943	1417946	d__Bacteria	p__Verrucomicrobiota	c__Lentisphaeria	o__Victivallales	f__UBA1829	g__SIG77	s__
RGIG9391	RGIG9391	S2	50.1726	7.88576	0.521909	1528835	d__Bacteria	p__Verrucomicrobiota	c__Lentisphaeria	o__Victivallales	f__UBA1829	g__SIG77	s__
MAG-2014	MAG-2014	S3	90.2027	5.56992	0.568238	4182603	d__Bacteria	p__Verrucomicrobiota	c__Lentisphaeria	o__Victivallales	f__UBA1829	g__RGIG8244	s__RGIG8244 sp017615635
RGIG8244	RGIG8244	S2	90.0264	3.73874	0.57226	3724412	d__Bacteria	p__Verrucomicrobiota	c__Lentisphaeria	o__Victivallales	f__UBA1829	g__RGIG8244	s__RGIG8244 sp017615635
RGIG5364	RGIG5364	S2	91.6667	3.06992	0.458717	4058628	d__Bacteria	p__Verrucomicrobiota	c__Lentisphaeria	o__Victivallales	f__UBA1829	g__RGIG8244	s__RGIG8244 sp017503545
MAG-1848	MAG-1848	S3	90.8784	1.01351	0.573991	3577685	d__Bacteria	p__Verrucomicrobiota	c__Lentisphaeria	o__Victivallales	f__UBA1829	g__RGIG8244	s__
MAG-0187	MAG-0187	S3	89.0203	3.37838	0.474171	3456788	d__Bacteria	p__Verrucomicrobiota	c__Lentisphaeria	o__Victivallales	f__UBA1829	g__RGIG8244	s__
MAG-1220	MAG-1220	S3	86.5859	5.40541	0.472661	3702218	d__Bacteria	p__Verrucomicrobiota	c__Lentisphaeria	o__Victivallales	f__UBA1829	g__RGIG8244	s__
RGIG5370	RGIG5370	S2	63.0172	8.49232	0.528561	1997548	d__Bacteria	p__Verrucomicrobiota	c__Lentisphaeria	o__Victivallales	f__UBA1829	g__RGIG8244	s__
RMAG1526	RMAG1526	S14	86.9197	2.83784	0.562058	2398202	d__Bacteria	p__Verrucomicrobiota	c__Lentisphaeria	o__Victivallales	f__UBA1829	g__RGIG8244	s__
RGIG9525	RGIG9525	S2	90.1146	1.35135	0.449733	2902835	d__Bacteria	p__Verrucomicrobiota	c__Lentisphaeria	o__Victivallales	f__UBA1829	g__RGIG5327	s__RGIG5327 sp017629515
RGIG8362	RGIG8362	S2	86.341	1.3911	0.567682	3102597	d__Bacteria	p__Verrucomicrobiota	c__Lentisphaeria	o__Victivallales	f__UBA1829	g__RGIG5327	s__RGIG5327 sp017613255
RGIG5327	RGIG5327	S2	65.1366	2.02703	0.457971	2271207	d__Bacteria	p__Verrucomicrobiota	c__Lentisphaeria	o__Victivallales	f__UBA1829	g__RGIG5327	s__RGIG5327 sp017504325
RGIG5456	RGIG5456	S2	64.3853	2.36486	0.452282	2229441	d__Bacteria	p__Verrucomicrobiota	c__Lentisphaeria	o__Victivallales	f__UBA1829	g__RGIG5327	s__
RGIG10348	RGIG10348	S2	57.5305	1.35135	0.570623	2058342	d__Bacteria	p__Verrucomicrobiota	c__Lentisphaeria	o__Victivallales	f__UBA1829	g__RGIG5327	s__
supersetMAG5446	supersetMAG5446	S1	84.38	2.0564	0.55428	2654550	d__Bacteria	p__Verrucomicrobiota	c__Lentisphaeria	o__UBA1407	f__UBA1407	g__UBA1724	s__UBA1724 sp002315885
s4_SRR873605.1_metabat2_bin.186	s4_SRR873605.1_metabat2_bin.186	S4	81.5315	6.61281	0.562242	4118239	d__Bacteria	p__Verrucomicrobiota	c__Lentisphaeria	o__UBA1407	f__UBA1407	g__UBA1407	s__UBA1407 sp902776645
s4_SRR873608.1_metabat1_bin.58	s4_SRR873608.1_metabat1_bin.58	S4	77.7305	4.75911	0.560816	4089615	d__Bacteria	p__Verrucomicrobiota	c__Lentisphaeria	o__UBA1407	f__UBA1407	g__UBA1407	s__UBA1407 sp902776645
s4_SRR1206671_metabat2_bin.229	s4_SRR1206671_metabat2_bin.229	S4	81.4527	4.17948	0.562729	3989091	d__Bacteria	p__Verrucomicrobiota	c__Lentisphaeria	o__UBA1407	f__UBA1407	g__UBA1407	s__UBA1407 sp902776645
s4_SRR873604.1_concoct_bin.240_sub	s4_SRR873604.1_concoct_bin.240_sub	S4	57.7147	2.7027	0.560134	3079985	d__Bacteria	p__Verrucomicrobiota	c__Lentisphaeria	o__UBA1407	f__UBA1407	g__UBA1407	s__UBA1407 sp902776645
s4_SRR873606.1_metabat1_bin.75_sub	s4_SRR873606.1_metabat1_bin.75_sub	S4	60.0912	2.65129	0.562162	2964006	d__Bacteria	p__Verrucomicrobiota	c__Lentisphaeria	o__UBA1407	f__UBA1407	g__UBA1407	s__UBA1407 sp902776645
s4_SRR873607.1_concoct_bin.184_sub	s4_SRR873607.1_concoct_bin.184_sub	S4	50.094	0.344828	0.557002	2498058	d__Bacteria	p__Verrucomicrobiota	c__Lentisphaeria	o__UBA1407	f__UBA1407	g__UBA1407	s__UBA1407 sp902776645
RGIG6600	RGIG6600	S2	80.2634	4.64649	0.559011	4145501	d__Bacteria	p__Verrucomicrobiota	c__Lentisphaeria	o__UBA1407	f__UBA1407	g__UBA1407	s__UBA1407 sp902776645
RGIG6835	RGIG6835	S2	72.7822	6.7029	0.56176	3517742	d__Bacteria	p__Verrucomicrobiota	c__Lentisphaeria	o__UBA1407	f__UBA1407	g__UBA1407	s__UBA1407 sp902776645
RGIG7010	RGIG7010	S2	53.6061	5.40541	0.57433	1893956	d__Bacteria	p__Verrucomicrobiota	c__Lentisphaeria	o__UBA1407	f__UBA1407	g__UBA1407	s__UBA1407 sp902776645
supersetMAG4324	supersetMAG4324	S1	86.4865	1.04289	0.558112	4544797	d__Bacteria	p__Verrucomicrobiota	c__Lentisphaeria	o__UBA1407	f__UBA1407	g__UBA1407	s__UBA1407 sp902776645
supersetMAG2574	supersetMAG2574	S1	85.6757	2.22532	0.549899	5010300	d__Bacteria	p__Verrucomicrobiota	c__Lentisphaeria	o__UBA1407	f__UBA1407	g__UBA1407	s__UBA1407 sp902776645
supersetMAG2964	supersetMAG2964	S1	85.1351	0.73443	0.553608	4589827	d__Bacteria	p__Verrucomicrobiota	c__Lentisphaeria	o__UBA1407	f__UBA1407	g__UBA1407	s__UBA1407 sp902776645
supersetMAG4189	supersetMAG4189	S1	84.1216	3.74559	0.558058	4407403	d__Bacteria	p__Verrucomicrobiota	c__Lentisphaeria	o__UBA1407	f__UBA1407	g__UBA1407	s__UBA1407 sp902776645
supersetMAG1451	supersetMAG1451	S1	83.6207	8.88192	0.562251	3733902	d__Bacteria	p__Verrucomicrobiota	c__Lentisphaeria	o__UBA1407	f__UBA1407	g__UBA1407	s__UBA1407 sp902776645
supersetMAG3942	supersetMAG3942	S1	83.5586	2.56316	0.550733	5007974	d__Bacteria	p__Verrucomicrobiota	c__Lentisphaeria	o__UBA1407	f__UBA1407	g__UBA1407	s__UBA1407 sp902776645
RGIG6806	RGIG6806	S2	85.8108	5.6037	0.516822	4859084	d__Bacteria	p__Verrucomicrobiota	c__Lentisphaeria	o__UBA1407	f__UBA1407	g__UBA1407	s__UBA1407 sp017964325
RGIG10074	RGIG10074	S2	85.1351	4.62993	0.51727	5088389	d__Bacteria	p__Verrucomicrobiota	c__Lentisphaeria	o__UBA1407	f__UBA1407	g__UBA1407	s__UBA1407 sp017964325
GCA_024683355.1_ASM2468335v1_genomic	GCA_024683355.1_ASM2468335v1_genomic	S10	85.8108	3.88427	0.517583	5225352	d__Bacteria	p__Verrucomicrobiota	c__Lentisphaeria	o__UBA1407	f__UBA1407	g__UBA1407	s__UBA1407 sp017964325
RGIG7794	RGIG7794	S2	85.5405	4.59019	0.522548	4922495	d__Bacteria	p__Verrucomicrobiota	c__Lentisphaeria	o__UBA1407	f__UBA1407	g__UBA1407	s__UBA1407 sp017554445
RGIG7578	RGIG7578	S2	83.8831	2.94074	0.522551	4899524	d__Bacteria	p__Verrucomicrobiota	c__Lentisphaeria	o__UBA1407	f__UBA1407	g__UBA1407	s__UBA1407 sp017548425
supersetMAG5439	supersetMAG5439	S1	84.4595	2.0564	0.523688	4205380	d__Bacteria	p__Verrucomicrobiota	c__Lentisphaeria	o__UBA1407	f__UBA1407	g__UBA1407	s__UBA1407 sp002305655
MAG-2117	MAG-2117	S3	86.4865	4.75911	0.515331	5357331	d__Bacteria	p__Verrucomicrobiota	c__Lentisphaeria	o__UBA1407	f__UBA1407	g__UBA1407	s__
RGIG7832	RGIG7832	S2	80.73	9.39941	0.531859	4365958	d__Bacteria	p__Verrucomicrobiota	c__Lentisphaeria	o__UBA1407	f__UBA1407	g__UBA1407	s__
RGIG7596	RGIG7596	S2	69.4094	7.63669	0.529855	3620164	d__Bacteria	p__Verrucomicrobiota	c__Lentisphaeria	o__UBA1407	f__UBA1407	g__UBA1407	s__
RGIG3709	RGIG3709	S2	68.375	3.6036	0.526916	3532996	d__Bacteria	p__Verrucomicrobiota	c__Lentisphaeria	o__UBA1407	f__UBA1407	g__UBA1407	s__
RGIG9671	RGIG9671	S2	65.9762	7.22092	0.535248	3653283	d__Bacteria	p__Verrucomicrobiota	c__Lentisphaeria	o__UBA1407	f__UBA1407	g__UBA1407	s__
RGIG9712	RGIG9712	S2	65.1543	6.5046	0.532006	3216096	d__Bacteria	p__Verrucomicrobiota	c__Lentisphaeria	o__UBA1407	f__UBA1407	g__UBA1407	s__
RGIG7115	RGIG7115	S2	64.9298	3.74559	0.536383	3461566	d__Bacteria	p__Verrucomicrobiota	c__Lentisphaeria	o__UBA1407	f__UBA1407	g__UBA1407	s__
RGIG8227	RGIG8227	S2	64.1391	6.95505	0.536188	3443689	d__Bacteria	p__Verrucomicrobiota	c__Lentisphaeria	o__UBA1407	f__UBA1407	g__UBA1407	s__
RGIG9979	RGIG9979	S2	55.2791	5.05345	0.527092	3031275	d__Bacteria	p__Verrucomicrobiota	c__Lentisphaeria	o__UBA1407	f__UBA1407	g__UBA1407	s__
RGIG7140	RGIG7140	S2	54.5789	5.15302	0.526064	3266415	d__Bacteria	p__Verrucomicrobiota	c__Lentisphaeria	o__UBA1407	f__UBA1407	g__UBA1407	s__
RGIG1039	RGIG1039	S2	50.098	7.21562	0.556126	2891419	d__Bacteria	p__Verrucomicrobiota	c__Lentisphaeria	o__UBA1407	f__UBA1407	g__UBA1407	s__
GCA_024694345.1_ASM2469434v1_genomic	GCA_024694345.1_ASM2469434v1_genomic	S10	77.7825	5.77262	0.515323	4636457	d__Bacteria	p__Verrucomicrobiota	c__Lentisphaeria	o__UBA1407	f__UBA1407	g__UBA1407	s__
S49T80_bins.173	S49T80_s8_bins.173	S8	84.4595	3.40776	0.514878	4782296	d__Bacteria	p__Verrucomicrobiota	c__Lentisphaeria	o__UBA1407	f__UBA1407	g__UBA1407	s__
S46T40_bins.24	S46T40_s8_bins.24	S8	79.7297	4.42127	0.513478	4799079	d__Bacteria	p__Verrucomicrobiota	c__Lentisphaeria	o__UBA1407	f__UBA1407	g__UBA1407	s__
S41T40_bins.196	S41T40_s8_bins.196	S8	81.3337	2.7027	0.519942	4659626	d__Bacteria	p__Verrucomicrobiota	c__Lentisphaeria	o__UBA1407	f__UBA1407	g__UBA1407	s__
GCA_016288215.1_ASM1628821v1_genomic	GCA_016288215.1_ASM1628821v1_genomic	S6	84.3903	0.873972	0.571483	3703966	d__Bacteria	p__Verrucomicrobiota	c__Lentisphaeria	o__UBA1407	f__UBA1407	g__Tb-RUG-64	s__Tb-RUG-64 sp016288215
GCA_016287975.1_ASM1628797v1_genomic	GCA_016287975.1_ASM1628797v1_genomic	S6	85.9797	1.60639	0.646302	4763260	d__Bacteria	p__Verrucomicrobiota	c__Lentisphaeria	o__UBA1407	f__UBA1407	g__Tb-RUG-53	s__Tb-RUG-53 sp016287975
RGIG9605	RGIG9605	S2	66.2002	4.89865	0.585999	1676658	d__Bacteria	p__Verrucomicrobiota	c__Lentisphaeria	o__UBA1407	f__UBA1407	g__Tb-RUG-53	s__
RGIG8230	RGIG8230	S2	79.4286	5.16892	0.532317	3730418	d__Bacteria	p__Verrucomicrobiota	c__Lentisphaeria	o__UBA1407	f__UBA1407	g__RGIG3456	s__RGIG3456 sp017615955
RGIG7068	RGIG7068	S2	72.5046	3.91451	0.528963	3593679	d__Bacteria	p__Verrucomicrobiota	c__Lentisphaeria	o__UBA1407	f__UBA1407	g__RGIG3456	s__RGIG3456 sp017543165
RGIG6748	RGIG6748	S2	87.1224	2.0564	0.536907	4905040	d__Bacteria	p__Verrucomicrobiota	c__Lentisphaeria	o__UBA1407	f__UBA1407	g__RGIG3456	s__RGIG3456 sp017535315
s4_SRR873608.1_concoct_bin.194	s4_SRR873608.1_concoct_bin.194	S4	56.5037	2.93038	0.559252	2942543	d__Bacteria	p__Verrucomicrobiota	c__Lentisphaeria	o__UBA1407	f__UBA1407	g__RGIG3456	s__RGIG3456 sp017458805
RGIG3631	RGIG3631	S2	72.663	2.09615	0.560459	4052895	d__Bacteria	p__Verrucomicrobiota	c__Lentisphaeria	o__UBA1407	f__UBA1407	g__RGIG3456	s__RGIG3456 sp017458805
RGIG7029	RGIG7029	S2	70.2513	6.7029	0.562645	4079120	d__Bacteria	p__Verrucomicrobiota	c__Lentisphaeria	o__UBA1407	f__UBA1407	g__RGIG3456	s__RGIG3456 sp017458805
RGIG3456	RGIG3456	S2	72.0191	3.57667	0.505594	4605367	d__Bacteria	p__Verrucomicrobiota	c__Lentisphaeria	o__UBA1407	f__UBA1407	g__RGIG3456	s__RGIG3456 sp017450525
s4_SRR873606.1_concoct_bin.61	s4_SRR873606.1_concoct_bin.61	S4	61.0872	3.71181	0.52745	3172788	d__Bacteria	p__Verrucomicrobiota	c__Lentisphaeria	o__UBA1407	f__UBA1407	g__RGIG3456	s__
s20_SRR094926_metabat2_bin.579	s20_SRR094926_metabat2_bin.579	S20	79.7732	7.52546	0.557533	4498189	d__Bacteria	p__Verrucomicrobiota	c__Lentisphaeria	o__UBA1407	f__UBA1407	g__RGIG3456	s__
s20_SRR094926_concoct_bin.105_sub	s20_SRR094926_concoct_bin.105_sub	S20	52.0538	4.56081	0.529078	2467787	d__Bacteria	p__Verrucomicrobiota	c__Lentisphaeria	o__UBA1407	f__UBA1407	g__RGIG3456	s__
RGIG3463	RGIG3463	S2	69.7252	6.48804	0.547628	3845771	d__Bacteria	p__Verrucomicrobiota	c__Lentisphaeria	o__UBA1407	f__UBA1407	g__RGIG3456	s__
RGIG8335	RGIG8335	S2	53.6364	4.54545	0.57737	2301875	d__Bacteria	p__Verrucomicrobiota	c__Lentisphaeria	o__UBA1407	f__UBA1407	g__RGIG3456	s__
RGIG2574	RGIG2574	S2	86.1089	1.88749	0.564413	3539594	d__Bacteria	p__Verrucomicrobiota	c__Lentisphaeria	o__UBA1407	f__UBA1407	g__RGIG2581	s__RGIG2581 sp017431255
RGIG2581	RGIG2581	S2	82.2752	6.27938	0.575688	5117435	d__Bacteria	p__Verrucomicrobiota	c__Lentisphaeria	o__UBA1407	f__UBA1407	g__RGIG2581	s__RGIG2581 sp017431185
RGIG8156	RGIG8156	S2	84.6847	1.08264	0.57452	3204307	d__Bacteria	p__Verrucomicrobiota	c__Lentisphaeria	o__UBA1407	f__UBA1407	g__RGIG1601	s__RGIG1601 sp017617415
RGIG7131	RGIG7131	S2	71.2043	2.7027	0.592547	2307489	d__Bacteria	p__Verrucomicrobiota	c__Lentisphaeria	o__UBA1407	f__UBA1407	g__RGIG1601	s__RGIG1601 sp017538465
RGIG6713	RGIG6713	S2	81.3792	2.7546	0.565749	2884911	d__Bacteria	p__Verrucomicrobiota	c__Lentisphaeria	o__UBA1407	f__UBA1407	g__RGIG1601	s__RGIG1601 sp017525435
RGIG1601	RGIG1601	S2	90.5405	4.11281	0.577367	3258303	d__Bacteria	p__Verrucomicrobiota	c__Lentisphaeria	o__UBA1407	f__UBA1407	g__RGIG1601	s__RGIG1601 sp017417585
s4_SRR873610.1_concoct_bin.26	s4_SRR873610.1_concoct_bin.26	S4	50.3061	3.37838	0.628625	1471843	d__Bacteria	p__Verrucomicrobiota	c__Lentisphaeria	o__UBA1407	f__UBA1407	g__RGIG1601	s__
s4_SRR873599.1_concoct_bin.136	s4_SRR873599.1_concoct_bin.136	S4	65.4899	1.42047	0.624912	2232371	d__Bacteria	p__Verrucomicrobiota	c__Lentisphaeria	o__UBA1407	f__UBA1407	g__RGIG1601	s__
RGIG6961	RGIG6961	S2	55.9157	2.02703	0.562228	1411912	d__Bacteria	p__Verrucomicrobiota	c__Lentisphaeria	o__UBA1407	f__UBA1407	g__RGIG1601	s__
RGIG10272	RGIG10272	S2	54.2784	4.12318	0.608517	1719670	d__Bacteria	p__Verrucomicrobiota	c__Lentisphaeria	o__UBA1407	f__UBA1407	g__RGIG1601	s__
supersetMAG3235	supersetMAG3235	S1	80.055	1.26812	0.654144	2303671	d__Bacteria	p__Verrucomicrobiota	c__Lentisphaeria	o__UBA1407	f__UBA1407	g__CACZQQ01	s__CACZQQ01 sp902783355
s20_SRR094926_metabat2_bin.396_sub	s20_SRR094926_metabat2_bin.396_sub	S20	57.9098	0.0691228	0.627512	2334223	d__Bacteria	p__Verrucomicrobiota	c__Lentisphaeria	o__UBA1407	f__UBA1407	g__CACZQQ01	s__
RGIG10096	RGIG10096	S2	79.5915	2.93038	0.503376	4379683	d__Bacteria	p__Verrucomicrobiota	c__Lentisphaeria	o__UBA1407	f__UBA1407	g__CAAGGB01	s__CAAGGB01 sp017963875
RGIG10353	RGIG10353	S2	55.3831	1.68919	0.580513	1812088	d__Bacteria	p__Verrucomicrobiota	c__Lentisphaeria	o__UBA1407	f__UBA1407	g__	s__
supersetMAG4257	supersetMAG4257	S1	84.1216	1.51586	0.698483	3379398	d__Bacteria	p__Verrucomicrobiota	c__Kiritimatiellae	o__RFP12	f__UBA3636	g__UBA3636	s__UBA3636 sp902793555
s16_ERR983263_maxbin_bin.188	s16_ERR983263_maxbin_bin.188	S16	52.4105	5.46416	0.699679	1253618	d__Bacteria	p__Verrucomicrobiota	c__Kiritimatiellae	o__RFP12	f__UBA3636	g__UBA3636	s__UBA3636 sp902761575
F1_Ai_58_bin_91	F1_Ai_58_bin_91	S13	65.6913	4.29299	0.708318	2357063	d__Bacteria	p__Verrucomicrobiota	c__Kiritimatiellae	o__RFP12	f__UBA3636	g__UBA3636	s__UBA3636 sp902761575
supersetMAG1088	supersetMAG1088	S1	84.6847	1.00911	0.698617	3405367	d__Bacteria	p__Verrucomicrobiota	c__Kiritimatiellae	o__RFP12	f__UBA3636	g__UBA3636	s__UBA3636 sp902761575
supersetMAG2785	supersetMAG2785	S1	81.7949	7.49119	0.69727	3593173	d__Bacteria	p__Verrucomicrobiota	c__Kiritimatiellae	o__RFP12	f__UBA3636	g__UBA3636	s__UBA3636 sp902761575
supersetMAG1395	supersetMAG1395	S1	81.5991	3.06992	0.700622	3273515	d__Bacteria	p__Verrucomicrobiota	c__Kiritimatiellae	o__RFP12	f__UBA3636	g__UBA3636	s__UBA3636 sp902761575
RGIG5031	RGIG5031	S2	77.3355	4.78848	0.679145	2536635	d__Bacteria	p__Verrucomicrobiota	c__Kiritimatiellae	o__RFP12	f__UBA3636	g__UBA3636	s__UBA3636 sp017476965
RGIG4926	RGIG4926	S2	61.1531	1.51586	0.676362	2088885	d__Bacteria	p__Verrucomicrobiota	c__Kiritimatiellae	o__RFP12	f__UBA3636	g__UBA3636	s__UBA3636 sp017476965
RGIG3813	RGIG3813	S2	78.7838	0.774176	0.70385	2566419	d__Bacteria	p__Verrucomicrobiota	c__Kiritimatiellae	o__RFP12	f__UBA3636	g__UBA3636	s__UBA3636 sp017457625
RGIG3494	RGIG3494	S2	56.348	0	0.662032	1358022	d__Bacteria	p__Verrucomicrobiota	c__Kiritimatiellae	o__RFP12	f__UBA3636	g__UBA3636	s__UBA3636 sp017450425
RGIG1497	RGIG1497	S2	73.8176	3.13749	0.694168	3286411	d__Bacteria	p__Verrucomicrobiota	c__Kiritimatiellae	o__RFP12	f__UBA3636	g__UBA3636	s__UBA3636 sp017413145
s4_SRR873604.1_concoct_bin.150	s4_SRR873604.1_concoct_bin.150	S4	84.9603	4.67011	0.638091	5247196	d__Bacteria	p__Verrucomicrobiota	c__Kiritimatiellae	o__RFP12	f__UBA3636	g__UBA3636	s__UBA3636 sp002448475
JB_Ai_18_bin_47	JB_Ai_18_bin_47	S13	81.1285	5.69094	0.641236	4036498	d__Bacteria	p__Verrucomicrobiota	c__Kiritimatiellae	o__RFP12	f__UBA3636	g__UBA3636	s__UBA3636 sp002448475
supersetMAG2204	supersetMAG2204	S1	80.4002	1.82432	0.655454	2720842	d__Bacteria	p__Verrucomicrobiota	c__Kiritimatiellae	o__RFP12	f__UBA3636	g__UBA3636	s__UBA3636 sp002448475
s4_SRR873610.1_concoct_bin.175_sub	s4_SRR873610.1_concoct_bin.175_sub	S4	56.2176	9.90594	0.665026	3693619	d__Bacteria	p__Verrucomicrobiota	c__Kiritimatiellae	o__RFP12	f__UBA3636	g__UBA3636	s__
s4_SRR873601.1_metabat1_bin.62	s4_SRR873601.1_metabat1_bin.62	S4	86.8839	8.10811	0.686113	3367301	d__Bacteria	p__Verrucomicrobiota	c__Kiritimatiellae	o__RFP12	f__UBA3636	g__UBA3636	s__
s4_SRR873605.1_maxbin_bin.232_sub	s4_SRR873605.1_maxbin_bin.232_sub	S4	84.5597	7.20721	0.64597	4019208	d__Bacteria	p__Verrucomicrobiota	c__Kiritimatiellae	o__RFP12	f__UBA3636	g__UBA3636	s__
s4_SRR873609.1_metabat1_bin.80_sub	s4_SRR873609.1_metabat1_bin.80_sub	S4	69.8276	6.30094	0.66695	3402006	d__Bacteria	p__Verrucomicrobiota	c__Kiritimatiellae	o__RFP12	f__UBA3636	g__UBA3636	s__
s4_SRR873600.1_metabat2_bin.307	s4_SRR873600.1_metabat2_bin.307	S4	87.7203	4.98433	0.704317	4054667	d__Bacteria	p__Verrucomicrobiota	c__Kiritimatiellae	o__RFP12	f__UBA3636	g__UBA3636	s__
s4_SRR873598.1_metabat1_bin.56	s4_SRR873598.1_metabat1_bin.56	S4	79.5548	2.02703	0.676465	3154779	d__Bacteria	p__Verrucomicrobiota	c__Kiritimatiellae	o__RFP12	f__UBA3636	g__UBA3636	s__
RGIG2754	RGIG2754	S2	64.9212	6.13984	0.689743	2498842	d__Bacteria	p__Verrucomicrobiota	c__Kiritimatiellae	o__RFP12	f__UBA3636	g__UBA3636	s__
s17_SRR8397905_concoct_bin.5	s17_SRR8397905_concoct_bin.5	S17	75.1042	4.61337	0.692545	3665977	d__Bacteria	p__Verrucomicrobiota	c__Kiritimatiellae	o__RFP12	f__UBA3636	g__UBA3636	s__
s17_SRR8397888_metabat2_bin.94	s17_SRR8397888_metabat2_bin.94	S17	65.7989	2.46469	0.689396	3040155	d__Bacteria	p__Verrucomicrobiota	c__Kiritimatiellae	o__RFP12	f__UBA3636	g__UBA3636	s__
s17_SRR8397901_concoct_bin.42	s17_SRR8397901_concoct_bin.42	S17	83.3671	1.51586	0.693601	3592876	d__Bacteria	p__Verrucomicrobiota	c__Kiritimatiellae	o__RFP12	f__UBA3636	g__UBA3636	s__
s17_SRR8397897_metabat2_bin.56	s17_SRR8397897_metabat2_bin.56	S17	86.1486	0.0293772	0.700251	3830207	d__Bacteria	p__Verrucomicrobiota	c__Kiritimatiellae	o__RFP12	f__UBA3636	g__UBA3636	s__
RMAG466	RMAG466	S14	75.6306	2.39424	0.699244	3089043	d__Bacteria	p__Verrucomicrobiota	c__Kiritimatiellae	o__RFP12	f__UBA3636	g__UBA3636	s__
F1_Ai_85_bin_110	F1_Ai_85_bin_110	S13	65.6951	9.89335	0.702893	2199000	d__Bacteria	p__Verrucomicrobiota	c__Kiritimatiellae	o__RFP12	f__UBA3636	g__UBA3636	s__
F1_Ai_83_bin_107	F1_Ai_83_bin_107	S13	69.0882	7.72767	0.696159	2857235	d__Bacteria	p__Verrucomicrobiota	c__Kiritimatiellae	o__RFP12	f__UBA3636	g__UBA3636	s__
F1_Ai_62_bin_99	F1_Ai_62_bin_99	S13	83.7147	0.97973	0.672102	3737028	d__Bacteria	p__Verrucomicrobiota	c__Kiritimatiellae	o__RFP12	f__UBA3636	g__UBA3636	s__
S47T80_bins.295	S47T80_s8_bins.295	S8	83.6248	0.705053	0.697345	2298674	d__Bacteria	p__Verrucomicrobiota	c__Kiritimatiellae	o__RFP12	f__UBA3636	g__UBA3636	s__
S46T80_bins.126	S46T80_s8_bins.126	S8	86.3739	1.17803	0.707926	3074091	d__Bacteria	p__Verrucomicrobiota	c__Kiritimatiellae	o__RFP12	f__UBA3636	g__UBA3636	s__
S43T60_bins.6	S43T60_s8_bins.6	S8	84.4694	3.85135	0.68286	3503294	d__Bacteria	p__Verrucomicrobiota	c__Kiritimatiellae	o__RFP12	f__UBA3636	g__UBA3636	s__
RGIG9845	RGIG9845	S2	79.0143	2.0564	0.389716	2060779	d__Bacteria	p__Verrucomicrobiota	c__Kiritimatiellae	o__RFP12	f__UBA3636	g__RGIG990	s__RGIG990 sp017648065
RGIG4692	RGIG4692	S2	80.3657	2.73208	0.394157	2593024	d__Bacteria	p__Verrucomicrobiota	c__Kiritimatiellae	o__RFP12	f__UBA3636	g__RGIG990	s__RGIG990 sp017481725
RGIG9897	RGIG9897	S2	71.3567	3.89248	0.396494	1932636	d__Bacteria	p__Verrucomicrobiota	c__Kiritimatiellae	o__RFP12	f__UBA3636	g__RGIG990	s__RGIG990 sp017424105
RGIG990	RGIG990	S2	70.1014	0.705053	0.401085	1778250	d__Bacteria	p__Verrucomicrobiota	c__Kiritimatiellae	o__RFP12	f__UBA3636	g__RGIG990	s__RGIG990 sp017424105
supersetMAG2858	supersetMAG2858	S1	88.7822	5.0754	0.609941	4093499	d__Bacteria	p__Verrucomicrobiota	c__Kiritimatiellae	o__RFP12	f__UBA1067	g__UBA1731	s__UBA1731 sp902779565
RGIG6185	RGIG6185	S2	84.3683	8.66057	0.533514	4300632	d__Bacteria	p__Verrucomicrobiota	c__Kiritimatiellae	o__RFP12	f__UBA1067	g__UBA1731	s__UBA1731 sp017936245
RGIG9083	RGIG9083	S2	78.4161	5.09254	0.540014	3543109	d__Bacteria	p__Verrucomicrobiota	c__Kiritimatiellae	o__RFP12	f__UBA1067	g__UBA1731	s__UBA1731 sp017936245
RGIG6193	RGIG6193	S2	54.6955	9.05014	0.534333	3451515	d__Bacteria	p__Verrucomicrobiota	c__Kiritimatiellae	o__RFP12	f__UBA1067	g__UBA1731	s__UBA1731 sp017936245
RGIG6330	RGIG6330	S2	72.0755	2.7027	0.537295	3520883	d__Bacteria	p__Verrucomicrobiota	c__Kiritimatiellae	o__RFP12	f__UBA1067	g__UBA1731	s__UBA1731 sp017521065
RGIG1924	RGIG1924	S2	67.7889	3.63984	0.546061	2868379	d__Bacteria	p__Verrucomicrobiota	c__Kiritimatiellae	o__RFP12	f__UBA1067	g__UBA1731	s__UBA1731 sp017521065
s4_SRR873601.1_metabat2_bin.308_sub	s4_SRR873601.1_metabat2_bin.308_sub	S4	80.7337	7.09019	0.601475	3976561	d__Bacteria	p__Verrucomicrobiota	c__Kiritimatiellae	o__RFP12	f__UBA1067	g__UBA1731	s__
MAG-3410	MAG-3410	S3	89.8217	2.02703	0.546848	3445346	d__Bacteria	p__Verrucomicrobiota	c__Kiritimatiellae	o__RFP12	f__UBA1067	g__UBA1731	s__
MAG-1301	MAG-1301	S3	89.3326	2.08333	0.544271	3553992	d__Bacteria	p__Verrucomicrobiota	c__Kiritimatiellae	o__RFP12	f__UBA1067	g__UBA1731	s__
MAG-3563	MAG-3563	S3	88.2388	2.73208	0.573089	3067880	d__Bacteria	p__Verrucomicrobiota	c__Kiritimatiellae	o__RFP12	f__UBA1067	g__UBA1731	s__
MAG-0267	MAG-0267	S3	87.7854	2.76146	0.534011	3150073	d__Bacteria	p__Verrucomicrobiota	c__Kiritimatiellae	o__RFP12	f__UBA1067	g__UBA1731	s__
MAG-3518	MAG-3518	S3	86.6002	5.99785	0.54187	3627281	d__Bacteria	p__Verrucomicrobiota	c__Kiritimatiellae	o__RFP12	f__UBA1067	g__UBA1731	s__
MAG-1843	MAG-1843	S3	86.4174	8.3064	0.594011	4875469	d__Bacteria	p__Verrucomicrobiota	c__Kiritimatiellae	o__RFP12	f__UBA1067	g__UBA1731	s__
MAG-0028	MAG-0028	S3	83.9883	7.26351	0.520514	4197379	d__Bacteria	p__Verrucomicrobiota	c__Kiritimatiellae	o__RFP12	f__UBA1067	g__UBA1731	s__
MAG-1268	MAG-1268	S3	82.275	4.05405	0.577743	2688139	d__Bacteria	p__Verrucomicrobiota	c__Kiritimatiellae	o__RFP12	f__UBA1067	g__UBA1731	s__
MAG-0266	MAG-0266	S3	81.8046	3.12003	0.588398	3047564	d__Bacteria	p__Verrucomicrobiota	c__Kiritimatiellae	o__RFP12	f__UBA1067	g__UBA1731	s__
MAG-0749	MAG-0749	S3	80.9863	3.74559	0.547898	2943148	d__Bacteria	p__Verrucomicrobiota	c__Kiritimatiellae	o__RFP12	f__UBA1067	g__UBA1731	s__
RGIG9407	RGIG9407	S2	69.0233	4.11281	0.505306	2342802	d__Bacteria	p__Verrucomicrobiota	c__Kiritimatiellae	o__RFP12	f__UBA1067	g__UBA1731	s__
RGIG3839	RGIG3839	S2	63.708	6.53937	0.548273	2732279	d__Bacteria	p__Verrucomicrobiota	c__Kiritimatiellae	o__RFP12	f__UBA1067	g__UBA1731	s__
S52T80_bins.252	S52T80_s8_bins.252	S8	81.7996	2.25225	0.597989	3824191	d__Bacteria	p__Verrucomicrobiota	c__Kiritimatiellae	o__RFP12	f__UBA1067	g__UBA1731	s__
S47T60_bins.150	S47T60_s8_bins.150	S8	81.4365	3.40776	0.594865	4155635	d__Bacteria	p__Verrucomicrobiota	c__Kiritimatiellae	o__RFP12	f__UBA1067	g__UBA1731	s__
S41T40_bins.57	S41T40_s8_bins.57	S8	81.5047	8.93417	0.611656	3754734	d__Bacteria	p__Verrucomicrobiota	c__Kiritimatiellae	o__RFP12	f__UBA1067	g__UBA1731	s__
s20_SRR094926_metabat2_bin.515	s20_SRR094926_metabat2_bin.515	S20	90.2027	3.20505	0.608539	3922007	d__Bacteria	p__Verrucomicrobiota	c__Kiritimatiellae	o__RFP12	f__UBA1067	g__UBA1211	s__UBA1211 sp002309585
RGIG10319	RGIG10319	S2	86.5342	5.0235	0.610448	3786058	d__Bacteria	p__Verrucomicrobiota	c__Kiritimatiellae	o__RFP12	f__UBA1067	g__UBA1211	s__UBA1211 sp002309585
RGIG9650	RGIG9650	S2	68.5665	9.90617	0.609966	3383253	d__Bacteria	p__Verrucomicrobiota	c__Kiritimatiellae	o__RFP12	f__UBA1067	g__UBA1211	s__UBA1211 sp002309585
RGIG10261	RGIG10261	S2	86.2015	7.49073	0.626576	3804867	d__Bacteria	p__Verrucomicrobiota	c__Kiritimatiellae	o__RFP12	f__UBA1067	g__UBA1211	s__
RGIG3692	RGIG3692	S2	91.2162	1.38073	0.571153	3858589	d__Bacteria	p__Verrucomicrobiota	c__Kiritimatiellae	o__RFP12	f__UBA1067	g__UBA1200	s__UBA1200 sp017454745
s20_SRR094437_metabat1_bin.85	s20_SRR094437_metabat1_bin.85	S20	91.8919	2.0564	0.567963	3971587	d__Bacteria	p__Verrucomicrobiota	c__Kiritimatiellae	o__RFP12	f__UBA1067	g__UBA1200	s__UBA1200 sp002309765
supersetMAG4991	supersetMAG4991	S1	83.3371	3.78534	0.596619	3501112	d__Bacteria	p__Verrucomicrobiota	c__Kiritimatiellae	o__RFP12	f__UBA1067	g__UBA1067	s__UBA1067 sp902801025
JB_Ai_91_bin_119	JB_Ai_91_bin_119	S13	83.0787	3.43713	0.644385	2447893	d__Bacteria	p__Verrucomicrobiota	c__Kiritimatiellae	o__RFP12	f__UBA1067	g__UBA1067	s__UBA1067 sp902800055
supersetMAG4897	supersetMAG4897	S1	83.7544	2.02703	0.642588	2286154	d__Bacteria	p__Verrucomicrobiota	c__Kiritimatiellae	o__RFP12	f__UBA1067	g__UBA1067	s__UBA1067 sp902800055
RGIG2502	RGIG2502	S2	90.4714	2.39027	0.613484	4162656	d__Bacteria	p__Verrucomicrobiota	c__Kiritimatiellae	o__RFP12	f__UBA1067	g__UBA1067	s__UBA1067 sp902799955
RGIG564	RGIG564	S2	52.5547	7.42803	0.643331	1987627	d__Bacteria	p__Verrucomicrobiota	c__Kiritimatiellae	o__RFP12	f__UBA1067	g__UBA1067	s__UBA1067 sp902799955
supersetMAG4888	supersetMAG4888	S1	88.7822	4.08343	0.618879	3808006	d__Bacteria	p__Verrucomicrobiota	c__Kiritimatiellae	o__RFP12	f__UBA1067	g__UBA1067	s__UBA1067 sp902799955
supersetMAG4823	supersetMAG4823	S1	83.456	2.06677	0.595755	2708262	d__Bacteria	p__Verrucomicrobiota	c__Kiritimatiellae	o__RFP12	f__UBA1067	g__UBA1067	s__UBA1067 sp902799385
supersetMAG3736	supersetMAG3736	S1	83.7544	3.06992	0.616221	1897223	d__Bacteria	p__Verrucomicrobiota	c__Kiritimatiellae	o__RFP12	f__UBA1067	g__UBA1067	s__UBA1067 sp902788415
supersetMAG2992	supersetMAG2992	S1	82.7409	2.73208	0.604772	3356427	d__Bacteria	p__Verrucomicrobiota	c__Kiritimatiellae	o__RFP12	f__UBA1067	g__UBA1067	s__UBA1067 sp902780865
s4_SRR873610.1_metabat2_bin.61_sub	s4_SRR873610.1_metabat2_bin.61_sub	S4	76.885	4.98635	0.58119	2467725	d__Bacteria	p__Verrucomicrobiota	c__Kiritimatiellae	o__RFP12	f__UBA1067	g__UBA1067	s__UBA1067 sp902776615
supersetMAG2578	supersetMAG2578	S1	81.7274	0.705053	0.579969	2354932	d__Bacteria	p__Verrucomicrobiota	c__Kiritimatiellae	o__RFP12	f__UBA1067	g__UBA1067	s__UBA1067 sp902776615
supersetMAG4860	supersetMAG4860	S1	81.3895	1.38073	0.58253	2624674	d__Bacteria	p__Verrucomicrobiota	c__Kiritimatiellae	o__RFP12	f__UBA1067	g__UBA1067	s__UBA1067 sp902776615
supersetMAG2215	supersetMAG2215	S1	80.3769	2.97012	0.646323	2240586	d__Bacteria	p__Verrucomicrobiota	c__Kiritimatiellae	o__RFP12	f__UBA1067	g__UBA1067	s__UBA1067 sp902773015
supersetMAG2202	supersetMAG2202	S1	87.0447	4.72973	0.582233	2360034	d__Bacteria	p__Verrucomicrobiota	c__Kiritimatiellae	o__RFP12	f__UBA1067	g__UBA1067	s__UBA1067 sp902772905
RGIG2318	RGIG2318	S2	77.6733	5.35132	0.644815	2402742	d__Bacteria	p__Verrucomicrobiota	c__Kiritimatiellae	o__RFP12	f__UBA1067	g__UBA1067	s__UBA1067 sp902770045
supersetMAG1932	supersetMAG1932	S1	81.0517	2.19154	0.647324	2270887	d__Bacteria	p__Verrucomicrobiota	c__Kiritimatiellae	o__RFP12	f__UBA1067	g__UBA1067	s__UBA1067 sp902770045
supersetMAG1054	supersetMAG1054	S1	85.8543	2.77183	0.587572	3425386	d__Bacteria	p__Verrucomicrobiota	c__Kiritimatiellae	o__RFP12	f__UBA1067	g__UBA1067	s__UBA1067 sp902761275
s4_SRR873604.1_maxbin_bin.142	s4_SRR873604.1_maxbin_bin.142	S4	79.124	3.67273	0.579663	1793006	d__Bacteria	p__Verrucomicrobiota	c__Kiritimatiellae	o__RFP12	f__UBA1067	g__UBA1067	s__UBA1067 sp900321575
s4_SRR873610.1_metabat1_bin.218	s4_SRR873610.1_metabat1_bin.218	S4	80.7735	1.42047	0.582884	1507112	d__Bacteria	p__Verrucomicrobiota	c__Kiritimatiellae	o__RFP12	f__UBA1067	g__UBA1067	s__UBA1067 sp900321575
RGIG1604	RGIG1604	S2	62.6316	0.337838	0.580622	973053	d__Bacteria	p__Verrucomicrobiota	c__Kiritimatiellae	o__RFP12	f__UBA1067	g__UBA1067	s__UBA1067 sp900321575
supersetMAG954	supersetMAG954	S1	84.243	0.675676	0.582284	1439611	d__Bacteria	p__Verrucomicrobiota	c__Kiritimatiellae	o__RFP12	f__UBA1067	g__UBA1067	s__UBA1067 sp900321575
RGIG3302	RGIG3302	S2	58.7571	2.92793	0.624131	1502692	d__Bacteria	p__Verrucomicrobiota	c__Kiritimatiellae	o__RFP12	f__UBA1067	g__UBA1067	s__UBA1067 sp900321255
HF_Jejunum-5.metabat2.001.contigs	HF_Jejunum-5.metabat2.001.contigs	S19	80.9461	4.86486	0.608484	2913936	d__Bacteria	p__Verrucomicrobiota	c__Kiritimatiellae	o__RFP12	f__UBA1067	g__UBA1067	s__UBA1067 sp900321255
RMAG1666	RMAG1666	S14	81.7274	1.38073	0.618104	2608508	d__Bacteria	p__Verrucomicrobiota	c__Kiritimatiellae	o__RFP12	f__UBA1067	g__UBA1067	s__UBA1067 sp900321255
supersetMAG676	supersetMAG676	S1	86.7949	2.73208	0.661094	2409262	d__Bacteria	p__Verrucomicrobiota	c__Kiritimatiellae	o__RFP12	f__UBA1067	g__UBA1067	s__UBA1067 sp900320855
RGIG10004	RGIG10004	S2	62.2405	1.38073	0.589168	1411607	d__Bacteria	p__Verrucomicrobiota	c__Kiritimatiellae	o__RFP12	f__UBA1067	g__UBA1067	s__UBA1067 sp017965685
RGIG10282	RGIG10282	S2	79.1874	3.20505	0.619843	1974595	d__Bacteria	p__Verrucomicrobiota	c__Kiritimatiellae	o__RFP12	f__UBA1067	g__UBA1067	s__UBA1067 sp017959645
RGIG9614	RGIG9614	S2	60.9905	0.705053	0.639075	1660893	d__Bacteria	p__Verrucomicrobiota	c__Kiritimatiellae	o__RFP12	f__UBA1067	g__UBA1067	s__UBA1067 sp017652705
RGIG9733	RGIG9733	S2	71.5566	3.71622	0.649525	1442321	d__Bacteria	p__Verrucomicrobiota	c__Kiritimatiellae	o__RFP12	f__UBA1067	g__UBA1067	s__UBA1067 sp017650345
MAG-3656	MAG-3656	S3	87.093	1.38073	0.517058	2438648	d__Bacteria	p__Verrucomicrobiota	c__Kiritimatiellae	o__RFP12	f__UBA1067	g__UBA1067	s__UBA1067 sp017648225
RGIG9840	RGIG9840	S2	75.7755	4.88698	0.530233	1876072	d__Bacteria	p__Verrucomicrobiota	c__Kiritimatiellae	o__RFP12	f__UBA1067	g__UBA1067	s__UBA1067 sp017648225
RGIG9427	RGIG9427	S2	79.7781	2.7027	0.44447	2019777	d__Bacteria	p__Verrucomicrobiota	c__Kiritimatiellae	o__RFP12	f__UBA1067	g__UBA1067	s__UBA1067 sp017631385
MAG-3680	MAG-3680	S3	87.1328	1.38073	0.494616	1789807	d__Bacteria	p__Verrucomicrobiota	c__Kiritimatiellae	o__RFP12	f__UBA1067	g__UBA1067	s__UBA1067 sp017629735
MAG-3655	MAG-3655	S3	85.7814	1.38073	0.498071	1942007	d__Bacteria	p__Verrucomicrobiota	c__Kiritimatiellae	o__RFP12	f__UBA1067	g__UBA1067	s__UBA1067 sp017629735
RGIG9514	RGIG9514	S2	81.9028	5.71631	0.500372	1480835	d__Bacteria	p__Verrucomicrobiota	c__Kiritimatiellae	o__RFP12	f__UBA1067	g__UBA1067	s__UBA1067 sp017629735
RGIG9528	RGIG9528	S2	64.9832	2.02703	0.504348	1487767	d__Bacteria	p__Verrucomicrobiota	c__Kiritimatiellae	o__RFP12	f__UBA1067	g__UBA1067	s__UBA1067 sp017629455
RGIG9592	RGIG9592	S2	73.7457	2.73208	0.530326	1238172	d__Bacteria	p__Verrucomicrobiota	c__Kiritimatiellae	o__RFP12	f__UBA1067	g__UBA1067	s__UBA1067 sp017628165
RGIG9599	RGIG9599	S2	72.992	2.02703	0.429337	1448485	d__Bacteria	p__Verrucomicrobiota	c__Kiritimatiellae	o__RFP12	f__UBA1067	g__UBA1067	s__UBA1067 sp017628025
RGIG7319	RGIG7319	S2	69.2804	3.40776	0.574006	2477115	d__Bacteria	p__Verrucomicrobiota	c__Kiritimatiellae	o__RFP12	f__UBA1067	g__UBA1067	s__UBA1067 sp017547265
MAG-1764	MAG-1764	S3	84.0856	5.5368	0.604282	1424748	d__Bacteria	p__Verrucomicrobiota	c__Kiritimatiellae	o__RFP12	f__UBA1067	g__UBA1067	s__UBA1067 sp017542055
RGIG6845	RGIG6845	S2	82.8138	0.0293772	0.607903	1346471	d__Bacteria	p__Verrucomicrobiota	c__Kiritimatiellae	o__RFP12	f__UBA1067	g__UBA1067	s__UBA1067 sp017542055
S41T100_bins.232	S41T100_s8_bins.232	S8	85.437	0.705053	0.609465	1436812	d__Bacteria	p__Verrucomicrobiota	c__Kiritimatiellae	o__RFP12	f__UBA1067	g__UBA1067	s__UBA1067 sp017542055
RGIG6712	RGIG6712	S2	77.0705	1.1555	0.62388	1315052	d__Bacteria	p__Verrucomicrobiota	c__Kiritimatiellae	o__RFP12	f__UBA1067	g__UBA1067	s__UBA1067 sp017525475
RGIG9325	RGIG9325	S2	54.0311	1.56736	0.626461	891537	d__Bacteria	p__Verrucomicrobiota	c__Kiritimatiellae	o__RFP12	f__UBA1067	g__UBA1067	s__UBA1067 sp017525475
S52T80_bins.83	S52T80_s8_bins.83	S8	84.2049	1.38073	0.624587	1375716	d__Bacteria	p__Verrucomicrobiota	c__Kiritimatiellae	o__RFP12	f__UBA1067	g__UBA1067	s__UBA1067 sp017525475
S46T40_bins.249	S46T40_s8_bins.249	S8	86.1126	0.705053	0.621009	1473780	d__Bacteria	p__Verrucomicrobiota	c__Kiritimatiellae	o__RFP12	f__UBA1067	g__UBA1067	s__UBA1067 sp017525475
S43T40_bins.14	S43T40_s8_bins.14	S8	80.8199	0.705053	0.623277	1364641	d__Bacteria	p__Verrucomicrobiota	c__Kiritimatiellae	o__RFP12	f__UBA1067	g__UBA1067	s__UBA1067 sp017525475
RGIG6350	RGIG6350	S2	87.093	2.0564	0.529474	2740765	d__Bacteria	p__Verrucomicrobiota	c__Kiritimatiellae	o__RFP12	f__UBA1067	g__UBA1067	s__UBA1067 sp017520845
RGIG5475	RGIG5475	S2	82.9794	6.58343	0.528396	2338870	d__Bacteria	p__Verrucomicrobiota	c__Kiritimatiellae	o__RFP12	f__UBA1067	g__UBA1067	s__UBA1067 sp017520845
RGIG5820	RGIG5820	S2	86.7949	2.0564	0.604087	3959046	d__Bacteria	p__Verrucomicrobiota	c__Kiritimatiellae	o__RFP12	f__UBA1067	g__UBA1067	s__UBA1067 sp017514235
RGIG5528	RGIG5528	S2	92.9467	5.64263	0.588319	2881069	d__Bacteria	p__Verrucomicrobiota	c__Kiritimatiellae	o__RFP12	f__UBA1067	g__UBA1067	s__UBA1067 sp017508315
RGIG5590	RGIG5590	S2	71.1769	3.37838	0.598966	1249332	d__Bacteria	p__Verrucomicrobiota	c__Kiritimatiellae	o__RFP12	f__UBA1067	g__UBA1067	s__UBA1067 sp017507065
s4_SRR873600.1_metabat2_bin.409_sub	s4_SRR873600.1_metabat2_bin.409_sub	S4	81.3048	7.61042	0.665825	1838137	d__Bacteria	p__Verrucomicrobiota	c__Kiritimatiellae	o__RFP12	f__UBA1067	g__UBA1067	s__UBA1067 sp017463935
s4_SRR873595.1_metabat1_bin.160	s4_SRR873595.1_metabat1_bin.160	S4	82.0983	3.40776	0.664289	2129292	d__Bacteria	p__Verrucomicrobiota	c__Kiritimatiellae	o__RFP12	f__UBA1067	g__UBA1067	s__UBA1067 sp017463935
RGIG4421	RGIG4421	S2	76.0007	2.19154	0.621775	2794590	d__Bacteria	p__Verrucomicrobiota	c__Kiritimatiellae	o__RFP12	f__UBA1067	g__UBA1067	s__UBA1067 sp017463935
supersetMAG1402	supersetMAG1402	S1	82.0467	6.48804	0.647893	2441516	d__Bacteria	p__Verrucomicrobiota	c__Kiritimatiellae	o__RFP12	f__UBA1067	g__UBA1067	s__UBA1067 sp017463935
RGIG3282	RGIG3282	S2	87.5435	1.38073	0.504999	2248606	d__Bacteria	p__Verrucomicrobiota	c__Kiritimatiellae	o__RFP12	f__UBA1067	g__UBA1067	s__UBA1067 sp017447805
RGIG2521	RGIG2521	S2	70.1283	1.63533	0.641491	2736638	d__Bacteria	p__Verrucomicrobiota	c__Kiritimatiellae	o__RFP12	f__UBA1067	g__UBA1067	s__UBA1067 sp017432385
RGIG628	RGIG628	S2	71.0744	0	0.641167	1386563	d__Bacteria	p__Verrucomicrobiota	c__Kiritimatiellae	o__RFP12	f__UBA1067	g__UBA1067	s__UBA1067 sp017418445
RGIG1582	RGIG1582	S2	60.603	2.01528	0.667016	878340	d__Bacteria	p__Verrucomicrobiota	c__Kiritimatiellae	o__RFP12	f__UBA1067	g__UBA1067	s__UBA1067 sp017412325
RMAG1756	RMAG1756	S14	77.4746	2.06677	0.658411	1745698	d__Bacteria	p__Verrucomicrobiota	c__Kiritimatiellae	o__RFP12	f__UBA1067	g__UBA1067	s__UBA1067 sp017412325
S41T60_bins.326	S41T60_s8_bins.326	S8	83.1038	2.02703	0.640388	2262708	d__Bacteria	p__Verrucomicrobiota	c__Kiritimatiellae	o__RFP12	f__UBA1067	g__UBA1067	s__UBA1067 sp017412325
RGIG2266	RGIG2266	S2	82.0056	2.73208	0.590989	3506975	d__Bacteria	p__Verrucomicrobiota	c__Kiritimatiellae	o__RFP12	f__UBA1067	g__UBA1067	s__UBA1067 sp017406465
RGIG2332	RGIG2332	S2	84.289	2.17564	0.609831	6594975	d__Bacteria	p__Verrucomicrobiota	c__Kiritimatiellae	o__RFP12	f__UBA1067	g__UBA1067	s__UBA1067 sp017405115
RGIG2261	RGIG2261	S2	73.7597	2.22403	0.620238	5854206	d__Bacteria	p__Verrucomicrobiota	c__Kiritimatiellae	o__RFP12	f__UBA1067	g__UBA1067	s__UBA1067 sp017405115
RGIG2483	RGIG2483	S2	59.5502	8.70055	0.624797	4454486	d__Bacteria	p__Verrucomicrobiota	c__Kiritimatiellae	o__RFP12	f__UBA1067	g__UBA1067	s__UBA1067 sp017405115
RGIG2398	RGIG2398	S2	86.1193	1.87755	0.599715	3932509	d__Bacteria	p__Verrucomicrobiota	c__Kiritimatiellae	o__RFP12	f__UBA1067	g__UBA1067	s__UBA1067 sp017403825
MAG-4384	MAG-4384	S3	87.7687	0.705053	0.578029	1813110	d__Bacteria	p__Verrucomicrobiota	c__Kiritimatiellae	o__RFP12	f__UBA1067	g__UBA1067	s__UBA1067 sp017395505
MAG-2070	MAG-2070	S3	85.962	3.40776	0.591226	1814199	d__Bacteria	p__Verrucomicrobiota	c__Kiritimatiellae	o__RFP12	f__UBA1067	g__UBA1067	s__UBA1067 sp017395505
MAG-4254	MAG-4254	S3	84.8653	9.75381	0.581502	2123919	d__Bacteria	p__Verrucomicrobiota	c__Kiritimatiellae	o__RFP12	f__UBA1067	g__UBA1067	s__UBA1067 sp017395505
MAG-4357	MAG-4357	S3	84.0525	0.873972	0.582135	1616531	d__Bacteria	p__Verrucomicrobiota	c__Kiritimatiellae	o__RFP12	f__UBA1067	g__UBA1067	s__UBA1067 sp017395505
RGIG1481	RGIG1481	S2	86.4174	0.705053	0.587263	1817480	d__Bacteria	p__Verrucomicrobiota	c__Kiritimatiellae	o__RFP12	f__UBA1067	g__UBA1067	s__UBA1067 sp017395505
RGIG6735	RGIG6735	S2	71.7676	1.82432	0.599075	1087629	d__Bacteria	p__Verrucomicrobiota	c__Kiritimatiellae	o__RFP12	f__UBA1067	g__UBA1067	s__UBA1067 sp017395505
RGIG1049	RGIG1049	S2	51.8393	1.38073	0.650934	1069049	d__Bacteria	p__Verrucomicrobiota	c__Kiritimatiellae	o__RFP12	f__UBA1067	g__UBA1067	s__UBA1067 sp017389885
RGIG68	RGIG68	S2	79.817	1.68919	0.617933	1571623	d__Bacteria	p__Verrucomicrobiota	c__Kiritimatiellae	o__RFP12	f__UBA1067	g__UBA1067	s__UBA1067 sp017385345
RMAG1617	RMAG1617	S14	85.7814	2.09615	0.616184	3622454	d__Bacteria	p__Verrucomicrobiota	c__Kiritimatiellae	o__RFP12	f__UBA1067	g__UBA1067	s__UBA1067 sp016296065
GCA_016288465.1_ASM1628846v1_genomic	GCA_016288465.1_ASM1628846v1_genomic	S6	82.8999	3.80435	0.618703	3524107	d__Bacteria	p__Verrucomicrobiota	c__Kiritimatiellae	o__RFP12	f__UBA1067	g__UBA1067	s__UBA1067 sp016288465
GCA_024699175.1_ASM2469917v1_genomic	GCA_024699175.1_ASM2469917v1_genomic	S10	85.4436	5.43478	0.613703	3648602	d__Bacteria	p__Verrucomicrobiota	c__Kiritimatiellae	o__RFP12	f__UBA1067	g__UBA1067	s__UBA1067 sp016288465
GCA_016284515.1_ASM1628451v1_genomic	GCA_016284515.1_ASM1628451v1_genomic	S6	83.7544	4.20267	0.616441	3860512	d__Bacteria	p__Verrucomicrobiota	c__Kiritimatiellae	o__RFP12	f__UBA1067	g__UBA1067	s__UBA1067 sp016284515
GCA_016283515.1_ASM1628351v1_genomic	GCA_016283515.1_ASM1628351v1_genomic	S6	77.324	9.42127	0.612821	3674998	d__Bacteria	p__Verrucomicrobiota	c__Kiritimatiellae	o__RFP12	f__UBA1067	g__UBA1067	s__UBA1067 sp016284515
GCA_016280825.1_ASM1628082v1_genomic	GCA_016280825.1_ASM1628082v1_genomic	S6	80.5533	5.54054	0.624341	2318254	d__Bacteria	p__Verrucomicrobiota	c__Kiritimatiellae	o__RFP12	f__UBA1067	g__UBA1067	s__UBA1067 sp016280825
RGIG8269	RGIG8269	S2	56.1113	4.85311	0.628468	1212173	d__Bacteria	p__Verrucomicrobiota	c__Kiritimatiellae	o__RFP12	f__UBA1067	g__UBA1067	s__UBA1067 sp016280825
s4_SRR873596.1_metabat1_bin.93	s4_SRR873596.1_metabat1_bin.93	S4	87.1328	6.78613	0.608675	2646571	d__Bacteria	p__Verrucomicrobiota	c__Kiritimatiellae	o__RFP12	f__UBA1067	g__UBA1067	s__UBA1067 sp002395905
s4_SRR873608.1_metabat2_bin.297_sub	s4_SRR873608.1_metabat2_bin.297_sub	S4	75.2177	2.02703	0.614113	1696843	d__Bacteria	p__Verrucomicrobiota	c__Kiritimatiellae	o__RFP12	f__UBA1067	g__UBA1067	s__UBA1067 sp002395905
RGIG3484	RGIG3484	S2	76.1983	3.63636	0.624076	1795210	d__Bacteria	p__Verrucomicrobiota	c__Kiritimatiellae	o__RFP12	f__UBA1067	g__UBA1067	s__UBA1067 sp002395905
HG_Jejunum-7.metabat2.032.contigs	HG_Jejunum-7.metabat2.032.contigs	S19	80.376	4.7738	0.619659	2101392	d__Bacteria	p__Verrucomicrobiota	c__Kiritimatiellae	o__RFP12	f__UBA1067	g__UBA1067	s__UBA1067 sp002395905
s4_SRR873608.1_metabat2_bin.454	s4_SRR873608.1_metabat2_bin.454	S4	82.5885	3.50626	0.58724	3567365	d__Bacteria	p__Verrucomicrobiota	c__Kiritimatiellae	o__RFP12	f__UBA1067	g__UBA1067	s__UBA1067 sp002392765
s4_SRR873606.1_metabat1_bin.137_sub	s4_SRR873606.1_metabat1_bin.137_sub	S4	76.9493	8.94389	0.586635	1891393	d__Bacteria	p__Verrucomicrobiota	c__Kiritimatiellae	o__RFP12	f__UBA1067	g__UBA1067	s__UBA1067 sp002371755
s4_SRR873605.1_metabat1_bin.119_sub	s4_SRR873605.1_metabat1_bin.119_sub	S4	79.0843	5.77262	0.582445	2359603	d__Bacteria	p__Verrucomicrobiota	c__Kiritimatiellae	o__RFP12	f__UBA1067	g__UBA1067	s__UBA1067 sp002371755
RGIG9264	RGIG9264	S2	79.3228	2.19154	0.584066	2007277	d__Bacteria	p__Verrucomicrobiota	c__Kiritimatiellae	o__RFP12	f__UBA1067	g__UBA1067	s__UBA1067 sp002371755
s4_SRR873606.1_maxbin_bin.62	s4_SRR873606.1_maxbin_bin.62	S4	83.7147	3.01606	0.593623	3150654	d__Bacteria	p__Verrucomicrobiota	c__Kiritimatiellae	o__RFP12	f__UBA1067	g__UBA1067	s__UBA1067 sp002371135
s4_SRR873604.1_metabat2_bin.144	s4_SRR873604.1_metabat2_bin.144	S4	83.9664	4.89424	0.581032	1531490	d__Bacteria	p__Verrucomicrobiota	c__Kiritimatiellae	o__RFP12	f__UBA1067	g__UBA1067	s__UBA1067 sp002369235
s4_SRR873607.1_metabat2_bin.321	s4_SRR873607.1_metabat2_bin.321	S4	83.9796	2.19154	0.576869	1701335	d__Bacteria	p__Verrucomicrobiota	c__Kiritimatiellae	o__RFP12	f__UBA1067	g__UBA1067	s__UBA1067 sp002369235
s4_SRR873600.1_metabat2_bin.178	s4_SRR873600.1_metabat2_bin.178	S4	83.5292	1.38073	0.583042	1538537	d__Bacteria	p__Verrucomicrobiota	c__Kiritimatiellae	o__RFP12	f__UBA1067	g__UBA1067	s__UBA1067 sp002369235
RGIG1567	RGIG1567	S2	51.6002	0.705053	0.577277	1050633	d__Bacteria	p__Verrucomicrobiota	c__Kiritimatiellae	o__RFP12	f__UBA1067	g__UBA1067	s__UBA1067 sp002369235
s4_SRR873604.1_metabat2_bin.140_sub	s4_SRR873604.1_metabat2_bin.140_sub	S4	69.5805	7.56757	0.62596	1761141	d__Bacteria	p__Verrucomicrobiota	c__Kiritimatiellae	o__RFP12	f__UBA1067	g__UBA1067	s__UBA1067 sp002363575
s4_SRR873610.1_metabat1_bin.100	s4_SRR873610.1_metabat1_bin.100	S4	85.5032	3.43713	0.619512	2548612	d__Bacteria	p__Verrucomicrobiota	c__Kiritimatiellae	o__RFP12	f__UBA1067	g__UBA1067	s__UBA1067 sp002363575
s4_SRR873605.1_metabat1_bin.178_sub	s4_SRR873605.1_metabat1_bin.178_sub	S4	75.3231	2.73208	0.623569	2006825	d__Bacteria	p__Verrucomicrobiota	c__Kiritimatiellae	o__RFP12	f__UBA1067	g__UBA1067	s__UBA1067 sp002363575
MAG-2595	MAG-2595	S3	83.3093	2.19154	0.643839	2380072	d__Bacteria	p__Verrucomicrobiota	c__Kiritimatiellae	o__RFP12	f__UBA1067	g__UBA1067	s__UBA1067 sp002351765
RGIG5317	RGIG5317	S2	82.4031	2.08578	0.652817	1911627	d__Bacteria	p__Verrucomicrobiota	c__Kiritimatiellae	o__RFP12	f__UBA1067	g__UBA1067	s__UBA1067 sp002351765
RGIG5463	RGIG5463	S2	61.6486	3.74559	0.655644	1641367	d__Bacteria	p__Verrucomicrobiota	c__Kiritimatiellae	o__RFP12	f__UBA1067	g__UBA1067	s__UBA1067 sp002351765
RGIG5400	RGIG5400	S2	53.9583	3.5473	0.660193	1406781	d__Bacteria	p__Verrucomicrobiota	c__Kiritimatiellae	o__RFP12	f__UBA1067	g__UBA1067	s__UBA1067 sp002351765
RGIG5231	RGIG5231	S2	52.5078	0.862069	0.674861	1131634	d__Bacteria	p__Verrucomicrobiota	c__Kiritimatiellae	o__RFP12	f__UBA1067	g__UBA1067	s__UBA1067 sp002351765
RMAG1246	RMAG1246	S14	75.7151	1.71857	0.660032	1787020	d__Bacteria	p__Verrucomicrobiota	c__Kiritimatiellae	o__RFP12	f__UBA1067	g__UBA1067	s__UBA1067 sp002351765
supersetMAG1369	supersetMAG1369	S1	86.4571	2.0564	0.64024	2599316	d__Bacteria	p__Verrucomicrobiota	c__Kiritimatiellae	o__RFP12	f__UBA1067	g__UBA1067	s__UBA1067 sp002351765
supersetMAG3678	supersetMAG3678	S1	86.4571	1.38073	0.64178	2610518	d__Bacteria	p__Verrucomicrobiota	c__Kiritimatiellae	o__RFP12	f__UBA1067	g__UBA1067	s__UBA1067 sp002351765
supersetMAG2691	supersetMAG2691	S1	84.9468	1.77291	0.645407	2525131	d__Bacteria	p__Verrucomicrobiota	c__Kiritimatiellae	o__RFP12	f__UBA1067	g__UBA1067	s__UBA1067 sp002351765
s4_SRR873608.1_metabat1_bin.67_sub	s4_SRR873608.1_metabat1_bin.67_sub	S4	84.4301	9.73725	0.614721	2923956	d__Bacteria	p__Verrucomicrobiota	c__Kiritimatiellae	o__RFP12	f__UBA1067	g__UBA1067	s__UBA1067 sp002350535
s4_SRR873606.1_maxbin_bin.145_sub	s4_SRR873606.1_maxbin_bin.145_sub	S4	51.3956	8.58419	0.627428	2125055	d__Bacteria	p__Verrucomicrobiota	c__Kiritimatiellae	o__RFP12	f__UBA1067	g__UBA1067	s__UBA1067 sp002350535
s4_SRR873601.1_maxbin_bin.187_sub	s4_SRR873601.1_maxbin_bin.187_sub	S4	58.1344	5.07707	0.631972	1314034	d__Bacteria	p__Verrucomicrobiota	c__Kiritimatiellae	o__RFP12	f__UBA1067	g__UBA1067	s__UBA1067 sp002350535
RGIG9296	RGIG9296	S2	76.1617	1.38073	0.616727	2370012	d__Bacteria	p__Verrucomicrobiota	c__Kiritimatiellae	o__RFP12	f__UBA1067	g__UBA1067	s__UBA1067 sp002350535
supersetMAG1407	supersetMAG1407	S1	87.1328	1.38073	0.604595	3560413	d__Bacteria	p__Verrucomicrobiota	c__Kiritimatiellae	o__RFP12	f__UBA1067	g__UBA1067	s__UBA1067 sp002350535
supersetMAG4967	supersetMAG4967	S1	84.801	2.0564	0.613635	3070307	d__Bacteria	p__Verrucomicrobiota	c__Kiritimatiellae	o__RFP12	f__UBA1067	g__UBA1067	s__UBA1067 sp002350535
supersetMAG2479	supersetMAG2479	S1	83.0787	2.73208	0.61171	3153127	d__Bacteria	p__Verrucomicrobiota	c__Kiritimatiellae	o__RFP12	f__UBA1067	g__UBA1067	s__UBA1067 sp002350535
supersetMAG2744	supersetMAG2744	S1	82.1248	3.10966	0.613851	3040022	d__Bacteria	p__Verrucomicrobiota	c__Kiritimatiellae	o__RFP12	f__UBA1067	g__UBA1067	s__UBA1067 sp002350535
supersetMAG5546	supersetMAG5546	S1	86.9076	1.38073	0.627387	1614123	d__Bacteria	p__Verrucomicrobiota	c__Kiritimatiellae	o__RFP12	f__UBA1067	g__UBA1067	s__UBA1067 sp002298665
s4_SRR873602.1_metabat1_bin.195_sub	s4_SRR873602.1_metabat1_bin.195_sub	S4	60.6583	9.87461	0.614248	1857512	d__Bacteria	p__Verrucomicrobiota	c__Kiritimatiellae	o__RFP12	f__UBA1067	g__UBA1067	s__
s4_SRR873606.1_metabat1_bin.11_sub	s4_SRR873606.1_metabat1_bin.11_sub	S4	50.5956	8.93417	0.653771	1863198	d__Bacteria	p__Verrucomicrobiota	c__Kiritimatiellae	o__RFP12	f__UBA1067	g__UBA1067	s__
s4_SRR873599.1_metabat1_bin.33_sub	s4_SRR873599.1_metabat1_bin.33_sub	S4	57.9467	7.86722	0.622584	1743281	d__Bacteria	p__Verrucomicrobiota	c__Kiritimatiellae	o__RFP12	f__UBA1067	g__UBA1067	s__
s4_SRR873605.1_metabat2_bin.256_sub	s4_SRR873605.1_metabat2_bin.256_sub	S4	84.7216	7.19154	0.628799	2940847	d__Bacteria	p__Verrucomicrobiota	c__Kiritimatiellae	o__RFP12	f__UBA1067	g__UBA1067	s__
s4_SRR873609.1_metabat2_bin.81	s4_SRR873609.1_metabat2_bin.81	S4	76.8746	5.802	0.600492	3334040	d__Bacteria	p__Verrucomicrobiota	c__Kiritimatiellae	o__RFP12	f__UBA1067	g__UBA1067	s__
s4_SRR1206671_metabat2_bin.219	s4_SRR1206671_metabat2_bin.219	S4	67.5221	4.42127	0.615982	2130041	d__Bacteria	p__Verrucomicrobiota	c__Kiritimatiellae	o__RFP12	f__UBA1067	g__UBA1067	s__
MAG-1855	MAG-1855	S3	89.8903	8.60502	0.625792	3748778	d__Bacteria	p__Verrucomicrobiota	c__Kiritimatiellae	o__RFP12	f__UBA1067	g__UBA1067	s__
MAG-3939	MAG-3939	S3	89.1201	1.38073	0.505112	2798896	d__Bacteria	p__Verrucomicrobiota	c__Kiritimatiellae	o__RFP12	f__UBA1067	g__UBA1067	s__
MAG-0630	MAG-0630	S3	88.4841	2.43399	0.598226	2567829	d__Bacteria	p__Verrucomicrobiota	c__Kiritimatiellae	o__RFP12	f__UBA1067	g__UBA1067	s__
MAG-1356	MAG-1356	S3	87.7687	2.0564	0.53973	2026044	d__Bacteria	p__Verrucomicrobiota	c__Kiritimatiellae	o__RFP12	f__UBA1067	g__UBA1067	s__
MAG-4580	MAG-4580	S3	87.1328	1.38073	0.596436	3265325	d__Bacteria	p__Verrucomicrobiota	c__Kiritimatiellae	o__RFP12	f__UBA1067	g__UBA1067	s__
MAG-2341	MAG-2341	S3	87.093	1.38073	0.566224	2347398	d__Bacteria	p__Verrucomicrobiota	c__Kiritimatiellae	o__RFP12	f__UBA1067	g__UBA1067	s__
MAG-3933	MAG-3933	S3	87.093	1.38073	0.447552	2181310	d__Bacteria	p__Verrucomicrobiota	c__Kiritimatiellae	o__RFP12	f__UBA1067	g__UBA1067	s__
MAG-4390	MAG-4390	S3	86.4571	4.08343	0.608293	3451119	d__Bacteria	p__Verrucomicrobiota	c__Kiritimatiellae	o__RFP12	f__UBA1067	g__UBA1067	s__
MAG-1302	MAG-1302	S3	86.0795	1.38073	0.453345	1955496	d__Bacteria	p__Verrucomicrobiota	c__Kiritimatiellae	o__RFP12	f__UBA1067	g__UBA1067	s__
MAG-0199	MAG-0199	S3	85.7814	1.38073	0.482855	1948672	d__Bacteria	p__Verrucomicrobiota	c__Kiritimatiellae	o__RFP12	f__UBA1067	g__UBA1067	s__
MAG-2002	MAG-2002	S3	85.7417	2.50685	0.594444	1747484	d__Bacteria	p__Verrucomicrobiota	c__Kiritimatiellae	o__RFP12	f__UBA1067	g__UBA1067	s__
MAG-3503	MAG-3503	S3	85.5165	2.79083	0.503907	2066264	d__Bacteria	p__Verrucomicrobiota	c__Kiritimatiellae	o__RFP12	f__UBA1067	g__UBA1067	s__
MAG-1264	MAG-1264	S3	85.4363	2.3208	0.573445	2756584	d__Bacteria	p__Verrucomicrobiota	c__Kiritimatiellae	o__RFP12	f__UBA1067	g__UBA1067	s__
MAG-1211	MAG-1211	S3	85.2051	3.40776	0.522311	2482079	d__Bacteria	p__Verrucomicrobiota	c__Kiritimatiellae	o__RFP12	f__UBA1067	g__UBA1067	s__
MAG-0185	MAG-0185	S3	85.1058	3.26577	0.579134	2624514	d__Bacteria	p__Verrucomicrobiota	c__Kiritimatiellae	o__RFP12	f__UBA1067	g__UBA1067	s__
MAG-3340	MAG-3340	S3	85.066	1.38073	0.500369	2193177	d__Bacteria	p__Verrucomicrobiota	c__Kiritimatiellae	o__RFP12	f__UBA1067	g__UBA1067	s__
MAG-1283	MAG-1283	S3	84.907	6.4483	0.533485	2236329	d__Bacteria	p__Verrucomicrobiota	c__Kiritimatiellae	o__RFP12	f__UBA1067	g__UBA1067	s__
MAG-4087	MAG-4087	S3	84.8897	2.0564	0.543936	2086277	d__Bacteria	p__Verrucomicrobiota	c__Kiritimatiellae	o__RFP12	f__UBA1067	g__UBA1067	s__
MAG-3242	MAG-3242	S3	84.7679	4.21857	0.621256	2150700	d__Bacteria	p__Verrucomicrobiota	c__Kiritimatiellae	o__RFP12	f__UBA1067	g__UBA1067	s__
MAG-0236	MAG-0236	S3	84.7135	1.38073	0.446976	1966352	d__Bacteria	p__Verrucomicrobiota	c__Kiritimatiellae	o__RFP12	f__UBA1067	g__UBA1067	s__
MAG-3920	MAG-3920	S3	84.7083	1.38073	0.495182	2302074	d__Bacteria	p__Verrucomicrobiota	c__Kiritimatiellae	o__RFP12	f__UBA1067	g__UBA1067	s__
MAG-0280	MAG-0280	S3	84.3903	1.6457	0.448971	2039644	d__Bacteria	p__Verrucomicrobiota	c__Kiritimatiellae	o__RFP12	f__UBA1067	g__UBA1067	s__
MAG-3280	MAG-3280	S3	84.3903	1.6351	0.512337	2369913	d__Bacteria	p__Verrucomicrobiota	c__Kiritimatiellae	o__RFP12	f__UBA1067	g__UBA1067	s__
MAG-3521	MAG-3521	S3	84.326	8.62069	0.572514	2430268	d__Bacteria	p__Verrucomicrobiota	c__Kiritimatiellae	o__RFP12	f__UBA1067	g__UBA1067	s__
MAG-3498	MAG-3498	S3	84.0525	2.0564	0.524057	2384365	d__Bacteria	p__Verrucomicrobiota	c__Kiritimatiellae	o__RFP12	f__UBA1067	g__UBA1067	s__
MAG-2069	MAG-2069	S3	83.8097	2.0564	0.580265	1770124	d__Bacteria	p__Verrucomicrobiota	c__Kiritimatiellae	o__RFP12	f__UBA1067	g__UBA1067	s__
MAG-0118	MAG-0118	S3	83.7544	7.57442	0.565721	2877972	d__Bacteria	p__Verrucomicrobiota	c__Kiritimatiellae	o__RFP12	f__UBA1067	g__UBA1067	s__
MAG-1329	MAG-1329	S3	83.7538	1.35135	0.555694	1716180	d__Bacteria	p__Verrucomicrobiota	c__Kiritimatiellae	o__RFP12	f__UBA1067	g__UBA1067	s__
MAG-0224	MAG-0224	S3	83.7147	2.73208	0.525439	2265184	d__Bacteria	p__Verrucomicrobiota	c__Kiritimatiellae	o__RFP12	f__UBA1067	g__UBA1067	s__
MAG-2647	MAG-2647	S3	83.4166	2.26204	0.628412	2979186	d__Bacteria	p__Verrucomicrobiota	c__Kiritimatiellae	o__RFP12	f__UBA1067	g__UBA1067	s__
MAG-3678	MAG-3678	S3	83.4053	2.02703	0.516684	2301002	d__Bacteria	p__Verrucomicrobiota	c__Kiritimatiellae	o__RFP12	f__UBA1067	g__UBA1067	s__
MAG-1269	MAG-1269	S3	83.3702	3.88228	0.577145	2478497	d__Bacteria	p__Verrucomicrobiota	c__Kiritimatiellae	o__RFP12	f__UBA1067	g__UBA1067	s__
MAG-1669	MAG-1669	S3	83.1962	9.54557	0.596281	2821143	d__Bacteria	p__Verrucomicrobiota	c__Kiritimatiellae	o__RFP12	f__UBA1067	g__UBA1067	s__
MAG-1809	MAG-1809	S3	83.0787	2.42362	0.593899	3080608	d__Bacteria	p__Verrucomicrobiota	c__Kiritimatiellae	o__RFP12	f__UBA1067	g__UBA1067	s__
MAG-1782	MAG-1782	S3	83.0562	2.0564	0.610085	1414747	d__Bacteria	p__Verrucomicrobiota	c__Kiritimatiellae	o__RFP12	f__UBA1067	g__UBA1067	s__
MAG-4385	MAG-4385	S3	83.039	1.38073	0.515066	1918566	d__Bacteria	p__Verrucomicrobiota	c__Kiritimatiellae	o__RFP12	f__UBA1067	g__UBA1067	s__
MAG-3598	MAG-3598	S3	82.8668	2.0564	0.50404	2086864	d__Bacteria	p__Verrucomicrobiota	c__Kiritimatiellae	o__RFP12	f__UBA1067	g__UBA1067	s__
MAG-4380	MAG-4380	S3	82.6415	0.705053	0.587002	1765814	d__Bacteria	p__Verrucomicrobiota	c__Kiritimatiellae	o__RFP12	f__UBA1067	g__UBA1067	s__
MAG-0276	MAG-0276	S3	82.5157	2.63963	0.587799	2253003	d__Bacteria	p__Verrucomicrobiota	c__Kiritimatiellae	o__RFP12	f__UBA1067	g__UBA1067	s__
MAG-0031	MAG-0031	S3	82.4514	3.6036	0.535231	1796502	d__Bacteria	p__Verrucomicrobiota	c__Kiritimatiellae	o__RFP12	f__UBA1067	g__UBA1067	s__
MAG-1226	MAG-1226	S3	82.4031	2.73208	0.57139	2228886	d__Bacteria	p__Verrucomicrobiota	c__Kiritimatiellae	o__RFP12	f__UBA1067	g__UBA1067	s__
MAG-2908	MAG-2908	S3	82.0255	2.0564	0.555727	1789297	d__Bacteria	p__Verrucomicrobiota	c__Kiritimatiellae	o__RFP12	f__UBA1067	g__UBA1067	s__
MAG-1004	MAG-1004	S3	82.0056	1.38073	0.582919	2222115	d__Bacteria	p__Verrucomicrobiota	c__Kiritimatiellae	o__RFP12	f__UBA1067	g__UBA1067	s__
MAG-2059	MAG-2059	S3	81.8903	3.52699	0.589787	1652079	d__Bacteria	p__Verrucomicrobiota	c__Kiritimatiellae	o__RFP12	f__UBA1067	g__UBA1067	s__
MAG-0034	MAG-0034	S3	81.7274	2.39424	0.582937	2305755	d__Bacteria	p__Verrucomicrobiota	c__Kiritimatiellae	o__RFP12	f__UBA1067	g__UBA1067	s__
MAG-1274	MAG-1274	S3	80.376	4.58025	0.526678	2366810	d__Bacteria	p__Verrucomicrobiota	c__Kiritimatiellae	o__RFP12	f__UBA1067	g__UBA1067	s__
s20_SRR094926_metabat2_bin.364_sub	s20_SRR094926_metabat2_bin.364_sub	S20	76.2347	5.12632	0.568613	2570338	d__Bacteria	p__Verrucomicrobiota	c__Kiritimatiellae	o__RFP12	f__UBA1067	g__UBA1067	s__
RGIG1498	RGIG1498	S2	86.2069	9.07524	0.595424	3418998	d__Bacteria	p__Verrucomicrobiota	c__Kiritimatiellae	o__RFP12	f__UBA1067	g__UBA1067	s__
RGIG7770	RGIG7770	S2	81.1216	8.40776	0.58856	2496278	d__Bacteria	p__Verrucomicrobiota	c__Kiritimatiellae	o__RFP12	f__UBA1067	g__UBA1067	s__
RGIG1521	RGIG1521	S2	78.5106	7.16372	0.598091	4408927	d__Bacteria	p__Verrucomicrobiota	c__Kiritimatiellae	o__RFP12	f__UBA1067	g__UBA1067	s__
RGIG5462	RGIG5462	S2	70.0105	7.12397	0.625685	2553313	d__Bacteria	p__Verrucomicrobiota	c__Kiritimatiellae	o__RFP12	f__UBA1067	g__UBA1067	s__
RGIG6691	RGIG6691	S2	68.7743	1.68919	0.628371	1448986	d__Bacteria	p__Verrucomicrobiota	c__Kiritimatiellae	o__RFP12	f__UBA1067	g__UBA1067	s__
RGIG6237	RGIG6237	S2	68.5318	4.92803	0.596011	2316570	d__Bacteria	p__Verrucomicrobiota	c__Kiritimatiellae	o__RFP12	f__UBA1067	g__UBA1067	s__
RGIG5703	RGIG5703	S2	66.2912	3.58264	0.648441	3396608	d__Bacteria	p__Verrucomicrobiota	c__Kiritimatiellae	o__RFP12	f__UBA1067	g__UBA1067	s__
RGIG8123	RGIG8123	S2	65.8413	5.75655	0.608502	2455471	d__Bacteria	p__Verrucomicrobiota	c__Kiritimatiellae	o__RFP12	f__UBA1067	g__UBA1067	s__
RGIG9906	RGIG9906	S2	65.6922	8.35349	0.518103	2084092	d__Bacteria	p__Verrucomicrobiota	c__Kiritimatiellae	o__RFP12	f__UBA1067	g__UBA1067	s__
RGIG5077	RGIG5077	S2	64.8408	3.18915	0.661394	1928660	d__Bacteria	p__Verrucomicrobiota	c__Kiritimatiellae	o__RFP12	f__UBA1067	g__UBA1067	s__
RGIG7784	RGIG7784	S2	59.4002	6.08108	0.51762	1105875	d__Bacteria	p__Verrucomicrobiota	c__Kiritimatiellae	o__RFP12	f__UBA1067	g__UBA1067	s__
RGIG520	RGIG520	S2	58.8597	2.22092	0.67114	1744532	d__Bacteria	p__Verrucomicrobiota	c__Kiritimatiellae	o__RFP12	f__UBA1067	g__UBA1067	s__
RGIG5424	RGIG5424	S2	58.1243	3.76176	0.627462	1625512	d__Bacteria	p__Verrucomicrobiota	c__Kiritimatiellae	o__RFP12	f__UBA1067	g__UBA1067	s__
RGIG3313	RGIG3313	S2	57.3208	9.16226	0.645814	2324411	d__Bacteria	p__Verrucomicrobiota	c__Kiritimatiellae	o__RFP12	f__UBA1067	g__UBA1067	s__
RGIG272	RGIG272	S2	55.7341	5.81096	0.567525	2013044	d__Bacteria	p__Verrucomicrobiota	c__Kiritimatiellae	o__RFP12	f__UBA1067	g__UBA1067	s__
RGIG7404	RGIG7404	S2	55.1724	5.17241	0.520391	803401	d__Bacteria	p__Verrucomicrobiota	c__Kiritimatiellae	o__RFP12	f__UBA1067	g__UBA1067	s__
RGIG6865	RGIG6865	S2	55.0157	9.9373	0.606943	3532566	d__Bacteria	p__Verrucomicrobiota	c__Kiritimatiellae	o__RFP12	f__UBA1067	g__UBA1067	s__
RGIG9628	RGIG9628	S2	54.3164	1.35135	0.64509	2116982	d__Bacteria	p__Verrucomicrobiota	c__Kiritimatiellae	o__RFP12	f__UBA1067	g__UBA1067	s__
RGIG2599	RGIG2599	S2	52.8736	0	0.634004	922636	d__Bacteria	p__Verrucomicrobiota	c__Kiritimatiellae	o__RFP12	f__UBA1067	g__UBA1067	s__
RGIG9890	RGIG9890	S2	50.4681	2.43399	0.526823	1261194	d__Bacteria	p__Verrucomicrobiota	c__Kiritimatiellae	o__RFP12	f__UBA1067	g__UBA1067	s__
HF_Cecum-1.concoct.089.contigs	HF_Cecum-1.concoct.089.contigs	S19	83.8637	2.2973	0.514823	2285123	d__Bacteria	p__Verrucomicrobiota	c__Kiritimatiellae	o__RFP12	f__UBA1067	g__UBA1067	s__
HF_Duodenum-2.metabat2.052.contigs	HF_Duodenum-2.metabat2.052.contigs	S19	83.7147	4.21857	0.608138	2879928	d__Bacteria	p__Verrucomicrobiota	c__Kiritimatiellae	o__RFP12	f__UBA1067	g__UBA1067	s__
HF_Cecum-2.metabat2.129.contigs	HF_Cecum-2.metabat2.129.contigs	S19	81.2703	5.86536	0.589686	2146274	d__Bacteria	p__Verrucomicrobiota	c__Kiritimatiellae	o__RFP12	f__UBA1067	g__UBA1067	s__
s17_SRR8404214_metabat2_bin.66	s17_SRR8404214_metabat2_bin.66	S17	82.0122	8.03812	0.652405	3787140	d__Bacteria	p__Verrucomicrobiota	c__Kiritimatiellae	o__RFP12	f__UBA1067	g__UBA1067	s__
RMAG14	RMAG14	S14	85.7814	2.56561	0.589489	3046545	d__Bacteria	p__Verrucomicrobiota	c__Kiritimatiellae	o__RFP12	f__UBA1067	g__UBA1067	s__
s11_SRR21780869_metabat2_bin.13	s11_SRR21780869_metabat2_bin.13	S11	83.0787	3.89887	0.606388	2279888	d__Bacteria	p__Verrucomicrobiota	c__Kiritimatiellae	o__RFP12	f__UBA1067	g__UBA1067	s__
s11_SRR21780864_metabat2_bin.6	s11_SRR21780864_metabat2_bin.6	S11	82.1675	1.84644	0.6061	1467784	d__Bacteria	p__Verrucomicrobiota	c__Kiritimatiellae	o__RFP12	f__UBA1067	g__UBA1067	s__
GCA_024694365.1_ASM2469436v1_genomic	GCA_024694365.1_ASM2469436v1_genomic	S10	84.1916	5.98863	0.606394	2461998	d__Bacteria	p__Verrucomicrobiota	c__Kiritimatiellae	o__RFP12	f__UBA1067	g__UBA1067	s__
GCA_024698055.1_ASM2469805v1_genomic	GCA_024698055.1_ASM2469805v1_genomic	S10	80.7524	9.58725	0.599464	2811128	d__Bacteria	p__Verrucomicrobiota	c__Kiritimatiellae	o__RFP12	f__UBA1067	g__UBA1067	s__
S49T80_bins.109	S49T80_s8_bins.109	S8	81.1908	0.705053	0.583041	1424584	d__Bacteria	p__Verrucomicrobiota	c__Kiritimatiellae	o__RFP12	f__UBA1067	g__UBA1067	s__
S49T60_bins.265	S49T60_s8_bins.265	S8	86.331	3.06992	0.586675	3551603	d__Bacteria	p__Verrucomicrobiota	c__Kiritimatiellae	o__RFP12	f__UBA1067	g__UBA1067	s__
S47T60_bins.201	S47T60_s8_bins.201	S8	84.8805	4.42127	0.613008	2394161	d__Bacteria	p__Verrucomicrobiota	c__Kiritimatiellae	o__RFP12	f__UBA1067	g__UBA1067	s__
S47T100_bins.85	S47T100_s8_bins.85	S8	83.9531	2.0564	0.610341	3447759	d__Bacteria	p__Verrucomicrobiota	c__Kiritimatiellae	o__RFP12	f__UBA1067	g__UBA1067	s__
S46T60_bins.70	S46T60_s8_bins.70	S8	81.3498	0.0691228	0.579202	1597795	d__Bacteria	p__Verrucomicrobiota	c__Kiritimatiellae	o__RFP12	f__UBA1067	g__UBA1067	s__
S41T40_bins.116	S41T40_s8_bins.116	S8	83.4762	3.57667	0.618431	4588408	d__Bacteria	p__Verrucomicrobiota	c__Kiritimatiellae	o__RFP12	f__UBA1067	g__UBA1067	s__
s08_bins.213	s8_bin.213	S8	82.3633	0.744799	0.585087	1307998	d__Bacteria	p__Verrucomicrobiota	c__Kiritimatiellae	o__RFP12	f__UBA1067	g__UBA1067	s__
MAG-3882	MAG-3882	S3	91.6667	0.705053	0.503084	2322104	d__Bacteria	p__Verrucomicrobiota	c__Kiritimatiellae	o__RFP12	f__UBA1067	g__Spyradenecus	s__Spyradenecus sp017646485
MAG-3621	MAG-3621	S3	89.5866	0.705053	0.505085	2272662	d__Bacteria	p__Verrucomicrobiota	c__Kiritimatiellae	o__RFP12	f__UBA1067	g__Spyradenecus	s__Spyradenecus sp017646485
MAG-0106	MAG-0106	S3	89.1892	1.38073	0.506082	2195234	d__Bacteria	p__Verrucomicrobiota	c__Kiritimatiellae	o__RFP12	f__UBA1067	g__Spyradenecus	s__Spyradenecus sp017646485
MAG-0088	MAG-0088	S3	88.964	0.705053	0.507754	2117212	d__Bacteria	p__Verrucomicrobiota	c__Kiritimatiellae	o__RFP12	f__UBA1067	g__Spyradenecus	s__Spyradenecus sp017646485
RGIG9925	RGIG9925	S2	74.0004	0.675676	0.518865	1482576	d__Bacteria	p__Verrucomicrobiota	c__Kiritimatiellae	o__RFP12	f__UBA1067	g__Spyradenecus	s__Spyradenecus sp017646485
MAG-4296	MAG-4296	S3	91.8919	0.705053	0.520678	2141846	d__Bacteria	p__Verrucomicrobiota	c__Kiritimatiellae	o__RFP12	f__UBA1067	g__Spyradenecus	s__Spyradenecus sp017558005
MAG-0477	MAG-0477	S3	91.3793	1.88088	0.526877	1964503	d__Bacteria	p__Verrucomicrobiota	c__Kiritimatiellae	o__RFP12	f__UBA1067	g__Spyradenecus	s__Spyradenecus sp017558005
MAG-0077	MAG-0077	S3	81.7265	6.08108	0.518678	2006409	d__Bacteria	p__Verrucomicrobiota	c__Kiritimatiellae	o__RFP12	f__UBA1067	g__Spyradenecus	s__Spyradenecus sp017558005
RGIG7486	RGIG7486	S2	85.1351	1.38073	0.522724	2051466	d__Bacteria	p__Verrucomicrobiota	c__Kiritimatiellae	o__RFP12	f__UBA1067	g__Spyradenecus	s__Spyradenecus sp017558005
MAG-4205	MAG-4205	S3	91.2162	2.73208	0.528422	2350611	d__Bacteria	p__Verrucomicrobiota	c__Kiritimatiellae	o__RFP12	f__UBA1067	g__Spyradenecus	s__Spyradenecus sp017548245
MAG-0146	MAG-0146	S3	91.2162	0.744799	0.535758	2113141	d__Bacteria	p__Verrucomicrobiota	c__Kiritimatiellae	o__RFP12	f__UBA1067	g__Spyradenecus	s__Spyradenecus sp017548245
MAG-0843	MAG-0843	S3	88.8514	1.38073	0.532828	2155872	d__Bacteria	p__Verrucomicrobiota	c__Kiritimatiellae	o__RFP12	f__UBA1067	g__Spyradenecus	s__Spyradenecus sp017548245
MAG-3065	MAG-3065	S3	85.5326	0.744799	0.543772	1826144	d__Bacteria	p__Verrucomicrobiota	c__Kiritimatiellae	o__RFP12	f__UBA1067	g__Spyradenecus	s__Spyradenecus sp017548245
MAG-0479	MAG-0479	S3	83.4459	1.04289	0.548651	1635201	d__Bacteria	p__Verrucomicrobiota	c__Kiritimatiellae	o__RFP12	f__UBA1067	g__Spyradenecus	s__Spyradenecus sp017548245
MAG-0232	MAG-0232	S3	82.1542	1.38073	0.548114	1618916	d__Bacteria	p__Verrucomicrobiota	c__Kiritimatiellae	o__RFP12	f__UBA1067	g__Spyradenecus	s__Spyradenecus sp017548245
MAG-0467	MAG-0467	S3	82.1142	2.73208	0.54976	1609046	d__Bacteria	p__Verrucomicrobiota	c__Kiritimatiellae	o__RFP12	f__UBA1067	g__Spyradenecus	s__Spyradenecus sp017548245
RGIG7775	RGIG7775	S2	79.9649	3.71622	0.549477	1686329	d__Bacteria	p__Verrucomicrobiota	c__Kiritimatiellae	o__RFP12	f__UBA1067	g__Spyradenecus	s__Spyradenecus sp017548245
RGIG7233	RGIG7233	S2	76.6296	0.705053	0.54745	1391092	d__Bacteria	p__Verrucomicrobiota	c__Kiritimatiellae	o__RFP12	f__UBA1067	g__Spyradenecus	s__Spyradenecus sp017548245
RGIG7471	RGIG7471	S2	73.1532	1.01351	0.547227	1364880	d__Bacteria	p__Verrucomicrobiota	c__Kiritimatiellae	o__RFP12	f__UBA1067	g__Spyradenecus	s__Spyradenecus sp017548245
RGIG6510	RGIG6510	S2	65.0934	0	0.519083	1404358	d__Bacteria	p__Verrucomicrobiota	c__Kiritimatiellae	o__RFP12	f__UBA1067	g__Spyradenecus	s__Spyradenecus sp017531445
RGIG3817	RGIG3817	S2	84.1415	0.705053	0.508637	1913895	d__Bacteria	p__Verrucomicrobiota	c__Kiritimatiellae	o__RFP12	f__UBA1067	g__Spyradenecus	s__Spyradenecus sp017457555
MAG-1242	MAG-1242	S3	92.5676	0.705053	0.476628	2169140	d__Bacteria	p__Verrucomicrobiota	c__Kiritimatiellae	o__RFP12	f__UBA1067	g__Spyradenecus	s__
MAG-1936	MAG-1936	S3	91.8919	0.705053	0.528147	2223062	d__Bacteria	p__Verrucomicrobiota	c__Kiritimatiellae	o__RFP12	f__UBA1067	g__Spyradenecus	s__
MAG-3683	MAG-3683	S3	91.2162	0.705053	0.49914	2173318	d__Bacteria	p__Verrucomicrobiota	c__Kiritimatiellae	o__RFP12	f__UBA1067	g__Spyradenecus	s__
MAG-0772	MAG-0772	S3	89.8649	0.705053	0.53256	2052528	d__Bacteria	p__Verrucomicrobiota	c__Kiritimatiellae	o__RFP12	f__UBA1067	g__Spyradenecus	s__
MAG-0685	MAG-0685	S3	87.5994	0.367215	0.531784	2024103	d__Bacteria	p__Verrucomicrobiota	c__Kiritimatiellae	o__RFP12	f__UBA1067	g__Spyradenecus	s__
MAG-1334	MAG-1334	S3	87.1622	1.98884	0.543013	1904193	d__Bacteria	p__Verrucomicrobiota	c__Kiritimatiellae	o__RFP12	f__UBA1067	g__Spyradenecus	s__
MAG-4342	MAG-4342	S3	81.2103	0.0293772	0.547561	1683855	d__Bacteria	p__Verrucomicrobiota	c__Kiritimatiellae	o__RFP12	f__UBA1067	g__Spyradenecus	s__
supersetMAG5196	supersetMAG5196	S1	80.5367	4.24794	0.643266	3114024	d__Bacteria	p__Verrucomicrobiota	c__Kiritimatiellae	o__RFP12	f__UBA1067	g__RUG572	s__RUG572 sp902803135
supersetMAG4924	supersetMAG4924	S1	90.5008	3.38126	0.602284	5767695	d__Bacteria	p__Verrucomicrobiota	c__Kiritimatiellae	o__RFP12	f__UBA1067	g__RUG572	s__RUG572 sp902802945
supersetMAG5178	supersetMAG5178	S1	87.7583	2.70558	0.602756	5813896	d__Bacteria	p__Verrucomicrobiota	c__Kiritimatiellae	o__RFP12	f__UBA1067	g__RUG572	s__RUG572 sp902802945
supersetMAG4851	supersetMAG4851	S1	81.0907	3.0103	0.604107	5294402	d__Bacteria	p__Verrucomicrobiota	c__Kiritimatiellae	o__RFP12	f__UBA1067	g__RUG572	s__RUG572 sp902802945
supersetMAG2894	supersetMAG2894	S1	90.7989	2.0564	0.597505	4298331	d__Bacteria	p__Verrucomicrobiota	c__Kiritimatiellae	o__RFP12	f__UBA1067	g__RUG572	s__RUG572 sp902779865
supersetMAG4190	supersetMAG4190	S1	84.0819	3.37838	0.599553	2884564	d__Bacteria	p__Verrucomicrobiota	c__Kiritimatiellae	o__RFP12	f__UBA1067	g__RUG572	s__RUG572 sp902779865
supersetMAG2812	supersetMAG2812	S1	85.4472	6.98486	0.597976	6609905	d__Bacteria	p__Verrucomicrobiota	c__Kiritimatiellae	o__RFP12	f__UBA1067	g__RUG572	s__RUG572 sp902779075
supersetMAG1881	supersetMAG1881	S1	84.7434	2.74245	0.62778	4903547	d__Bacteria	p__Verrucomicrobiota	c__Kiritimatiellae	o__RFP12	f__UBA1067	g__RUG572	s__RUG572 sp902769585
supersetMAG1291	supersetMAG1291	S1	80.6638	1.1555	0.638514	4502110	d__Bacteria	p__Verrucomicrobiota	c__Kiritimatiellae	o__RFP12	f__UBA1067	g__RUG572	s__RUG572 sp902763655
supersetMAG1033	supersetMAG1033	S1	89.737	2.52385	0.597498	6137606	d__Bacteria	p__Verrucomicrobiota	c__Kiritimatiellae	o__RFP12	f__UBA1067	g__RUG572	s__RUG572 sp902761035
s17_SRR8404214_concoct_bin.53_sub	s17_SRR8404214_concoct_bin.53_sub	S17	55.8587	5.36192	0.625665	2903828	d__Bacteria	p__Verrucomicrobiota	c__Kiritimatiellae	o__RFP12	f__UBA1067	g__RUG572	s__RUG572 sp900320225
RMAG244	RMAG244	S14	84.5886	0.0293772	0.643056	4758337	d__Bacteria	p__Verrucomicrobiota	c__Kiritimatiellae	o__RFP12	f__UBA1067	g__RUG572	s__RUG572 sp900320225
supersetMAG2146	supersetMAG2146	S1	80.1285	2.32667	0.650954	3489792	d__Bacteria	p__Verrucomicrobiota	c__Kiritimatiellae	o__RFP12	f__UBA1067	g__RUG572	s__RUG572 sp900320225
RGIG6444	RGIG6444	S2	88.644	0.715421	0.627563	3207387	d__Bacteria	p__Verrucomicrobiota	c__Kiritimatiellae	o__RFP12	f__UBA1067	g__RUG572	s__RUG572 sp017563185
s4_SRR873600.1_metabat1_bin.29_sub	s4_SRR873600.1_metabat1_bin.29_sub	S4	90.3716	8.82267	0.614584	4621180	d__Bacteria	p__Verrucomicrobiota	c__Kiritimatiellae	o__RFP12	f__UBA1067	g__RUG572	s__RUG572 sp017459225
RGIG4394	RGIG4394	S2	74.4932	0.392618	0.614611	3676775	d__Bacteria	p__Verrucomicrobiota	c__Kiritimatiellae	o__RFP12	f__UBA1067	g__RUG572	s__RUG572 sp017459225
merge_bin_142	merge_bin_142	S13	78.3784	5.63351	0.624674	3100281	d__Bacteria	p__Verrucomicrobiota	c__Kiritimatiellae	o__RFP12	f__UBA1067	g__RUG572	s__RUG572 sp017459225
RGIG2632	RGIG2632	S2	63.2287	1.68919	0.648034	3875646	d__Bacteria	p__Verrucomicrobiota	c__Kiritimatiellae	o__RFP12	f__UBA1067	g__RUG572	s__RUG572 sp017430155
RGIG2765	RGIG2765	S2	80.8724	2.2655	0.635037	6301721	d__Bacteria	p__Verrucomicrobiota	c__Kiritimatiellae	o__RFP12	f__UBA1067	g__RUG572	s__RUG572 sp017427485
RGIG1307	RGIG1307	S2	83.6089	1.08264	0.613448	2746143	d__Bacteria	p__Verrucomicrobiota	c__Kiritimatiellae	o__RFP12	f__UBA1067	g__RUG572	s__RUG572 sp017411125
RMAG2138	RMAG2138	S14	88.6129	0.705053	0.608209	3133966	d__Bacteria	p__Verrucomicrobiota	c__Kiritimatiellae	o__RFP12	f__UBA1067	g__RUG572	s__RUG572 sp002373695
GCA_016284185.1_ASM1628418v1_genomic	GCA_016284185.1_ASM1628418v1_genomic	S6	86.2162	9.43982	0.615994	4626916	d__Bacteria	p__Verrucomicrobiota	c__Kiritimatiellae	o__RFP12	f__UBA1067	g__RUG572	s__
MAG-2570	MAG-2570	S3	91.1765	2.0564	0.630321	4118657	d__Bacteria	p__Verrucomicrobiota	c__Kiritimatiellae	o__RFP12	f__UBA1067	g__RUG572	s__
MAG-3630	MAG-3630	S3	87.5676	1.38073	0.596639	2605232	d__Bacteria	p__Verrucomicrobiota	c__Kiritimatiellae	o__RFP12	f__UBA1067	g__RUG572	s__
RGIG4906	RGIG4906	S2	83.955	6.80825	0.652321	3377567	d__Bacteria	p__Verrucomicrobiota	c__Kiritimatiellae	o__RFP12	f__UBA1067	g__RUG572	s__
RGIG9636	RGIG9636	S2	76.9873	6.56246	0.638861	5347466	d__Bacteria	p__Verrucomicrobiota	c__Kiritimatiellae	o__RFP12	f__UBA1067	g__RUG572	s__
RGIG3248	RGIG3248	S2	71.4032	5.51583	0.627308	3445360	d__Bacteria	p__Verrucomicrobiota	c__Kiritimatiellae	o__RFP12	f__UBA1067	g__RUG572	s__
RGIG2484	RGIG2484	S2	61.9688	8.67117	0.622519	5182295	d__Bacteria	p__Verrucomicrobiota	c__Kiritimatiellae	o__RFP12	f__UBA1067	g__RUG572	s__
s17_SRR8397883_maxbin_bin.87_sub	s17_SRR8397883_maxbin_bin.87_sub	S17	57.837	8.44828	0.658961	2426157	d__Bacteria	p__Verrucomicrobiota	c__Kiritimatiellae	o__RFP12	f__UBA1067	g__RUG572	s__
s17_SRR8397906_concoct_bin.102	s17_SRR8397906_concoct_bin.102	S17	88.5135	3.46651	0.630278	6209559	d__Bacteria	p__Verrucomicrobiota	c__Kiritimatiellae	o__RFP12	f__UBA1067	g__RUG572	s__
RMAG1161	RMAG1161	S14	87.1224	2.93081	0.646573	2629264	d__Bacteria	p__Verrucomicrobiota	c__Kiritimatiellae	o__RFP12	f__UBA1067	g__RUG572	s__
supersetMAG4870	supersetMAG4870	S1	85.6518	7.53208	0.612725	5176189	d__Bacteria	p__Verrucomicrobiota	c__Kiritimatiellae	o__RFP12	f__UBA1067	g__RUG572	s__
supersetMAG1277	supersetMAG1277	S1	82.7186	6.81551	0.63128	4379219	d__Bacteria	p__Verrucomicrobiota	c__Kiritimatiellae	o__RFP12	f__UBA1067	g__RUG572	s__
S43T60_bins.30	S43T60_s8_bins.30	S8	88.6924	3.69174	0.634545	6254443	d__Bacteria	p__Verrucomicrobiota	c__Kiritimatiellae	o__RFP12	f__UBA1067	g__RUG572	s__
RGIG9934	RGIG9934	S2	71.2103	1.91441	0.453951	1397980	d__Bacteria	p__Verrucomicrobiota	c__Kiritimatiellae	o__RFP12	f__UBA1067	g__RGIG9934	s__RGIG9934 sp017646325
RGIG10161	RGIG10161	S2	84.38	0	0.600113	3261983	d__Bacteria	p__Verrucomicrobiota	c__Kiritimatiellae	o__RFP12	f__UBA1067	g__RGIG8368	s__RGIG8368 sp017962315
RGIG8368	RGIG8368	S2	75.2029	1.35135	0.611685	2426471	d__Bacteria	p__Verrucomicrobiota	c__Kiritimatiellae	o__RFP12	f__UBA1067	g__RGIG8368	s__RGIG8368 sp017613085
RGIG6996	RGIG6996	S2	77.9014	2.7027	0.555882	3803722	d__Bacteria	p__Verrucomicrobiota	c__Kiritimatiellae	o__RFP12	f__UBA1067	g__RGIG6996	s__RGIG6996 sp017544725
RGIG3447	RGIG3447	S2	88.6824	1.38073	0.585994	5025092	d__Bacteria	p__Verrucomicrobiota	c__Kiritimatiellae	o__RFP12	f__UBA1067	g__RGIG6996	s__RGIG6996 sp017450695
RGIG6720	RGIG6720	S2	90.5008	2.25513	0.61507	4201823	d__Bacteria	p__Verrucomicrobiota	c__Kiritimatiellae	o__RFP12	f__UBA1067	g__RGIG6720	s__RGIG6720 sp017525225
s4_SRR873599.1_metabat1_bin.150_sub	s4_SRR873599.1_metabat1_bin.150_sub	S4	51.0213	6.41892	0.62594	2166593	d__Bacteria	p__Verrucomicrobiota	c__Kiritimatiellae	o__RFP12	f__UBA1067	g__RGIG6720	s__
s4_SRR873604.1_metabat2_bin.225_sub	s4_SRR873604.1_metabat2_bin.225_sub	S4	54.1613	2.36976	0.632516	1733526	d__Bacteria	p__Verrucomicrobiota	c__Kiritimatiellae	o__RFP12	f__UBA1067	g__RGIG6720	s__
MAG-2414	MAG-2414	S3	90.5008	0.705053	0.614506	4210915	d__Bacteria	p__Verrucomicrobiota	c__Kiritimatiellae	o__RFP12	f__UBA1067	g__RGIG6720	s__
S46T40_bins.230	S46T40_s8_bins.230	S8	85.301	7.26351	0.579716	4513537	d__Bacteria	p__Verrucomicrobiota	c__Kiritimatiellae	o__RFP12	f__UBA1067	g__RGIG6720	s__
s08_bins.1798	s8_bin.1798	S8	81.2588	2.0564	0.600701	2381642	d__Bacteria	p__Verrucomicrobiota	c__Kiritimatiellae	o__RFP12	f__UBA1067	g__RGIG6720	s__
RGIG5050	RGIG5050	S2	72.9317	0.337838	0.574729	1649954	d__Bacteria	p__Verrucomicrobiota	c__Kiritimatiellae	o__RFP12	f__UBA1067	g__RGIG5050	s__RGIG5050 sp017479035
S46T60_bins.60	S46T60_s8_bins.60	S8	80.376	0.705053	0.584272	1654054	d__Bacteria	p__Verrucomicrobiota	c__Kiritimatiellae	o__RFP12	f__UBA1067	g__RGIG5050	s__
RMAG1611	RMAG1611	S14	83.8666	2.0564	0.659559	2140424	d__Bacteria	p__Verrucomicrobiota	c__Kiritimatiellae	o__RFP12	f__UBA1067	g__CADCBS01	s__CADCBS01 sp902799715
supersetMAG4852	supersetMAG4852	S1	82.9889	0.959425	0.648025	2551216	d__Bacteria	p__Verrucomicrobiota	c__Kiritimatiellae	o__RFP12	f__UBA1067	g__CADCBS01	s__CADCBS01 sp902799715
S43T40_bins.264	S43T40_s8_bins.264	S8	93.1034	4.70219	0.657731	2251034	d__Bacteria	p__Verrucomicrobiota	c__Kiritimatiellae	o__RFP12	f__UBA1067	g__CADCBS01	s__CADCBS01 sp902799715
supersetMAG2267	supersetMAG2267	S1	84.7679	1.23764	0.625316	1782564	d__Bacteria	p__Verrucomicrobiota	c__Kiritimatiellae	o__RFP12	f__UBA1067	g__CADCBS01	s__CADCBS01 sp902773475
MAG-2324	MAG-2324	S3	90.163	3.28852	0.615072	3803392	d__Bacteria	p__Verrucomicrobiota	c__Kiritimatiellae	o__RFP12	f__UBA1067	g__	s__
RGIG6703	RGIG6703	S2	51.6196	8.41693	0.583418	3279484	d__Bacteria	p__Verrucomicrobiota	c__Kiritimatiellae	o__RFP12	f__UBA1067	g__	s__
S52T80_bins.293	S52T80_s8_bins.293	S8	88.3563	2.50685	0.612379	3295238	d__Bacteria	p__Verrucomicrobiota	c__Kiritimatiellae	o__RFP12	f__UBA1067	g__	s__
GCA_016282515.1_ASM1628251v1_genomic	GCA_016282515.1_ASM1628251v1_genomic	S6	85.1351	5.20956	0.620511	4151205	d__Bacteria	p__Verrucomicrobiota	c__Kiritimatiellae	o__RFP12	f__JAAYLN01	g__RGIG5952	s__RGIG5952 sp017962605
RGIG10146	RGIG10146	S2	88.1757	2.19154	0.614622	4181991	d__Bacteria	p__Verrucomicrobiota	c__Kiritimatiellae	o__RFP12	f__JAAYLN01	g__RGIG5952	s__RGIG5952 sp017962605
s4_SRR873606.1_metabat2_bin.418	s4_SRR873606.1_metabat2_bin.418	S4	71.1116	4.953	0.638798	2425571	d__Bacteria	p__Verrucomicrobiota	c__Kiritimatiellae	o__RFP12	f__JAAYLN01	g__RGIG5952	s__RGIG5952 sp017509565
RGIG5952	RGIG5952	S2	79.3919	4.25831	0.640237	3197410	d__Bacteria	p__Verrucomicrobiota	c__Kiritimatiellae	o__RFP12	f__JAAYLN01	g__RGIG5952	s__RGIG5952 sp017509565
RGIG6688	RGIG6688	S2	63.4912	4.76948	0.60959	3169560	d__Bacteria	p__Verrucomicrobiota	c__Kiritimatiellae	o__RFP12	f__JAAYLN01	g__RGIG5952	s__
S47T60_bins.41	S47T60_s8_bins.41	S8	86.6554	2.39424	0.61315	3891097	d__Bacteria	p__Verrucomicrobiota	c__Kiritimatiellae	o__RFP12	f__JAAYLN01	g__RGIG5952	s__
S46T100_bins.76	S46T100_s8_bins.76	S8	87.8378	4.59019	0.618945	3962646	d__Bacteria	p__Verrucomicrobiota	c__Kiritimatiellae	o__RFP12	f__JAAYLN01	g__RGIG5952	s__
S43T100_bins.203	S43T100_s8_bins.203	S8	87.1622	2.0564	0.619372	3766793	d__Bacteria	p__Verrucomicrobiota	c__Kiritimatiellae	o__RFP12	f__JAAYLN01	g__RGIG5952	s__
RGIG3612	RGIG3612	S2	66.2162	2.02703	0.631283	1750765	d__Bacteria	p__Verrucomicrobiota	c__Kiritimatiellae	o__RFP12	f__JAAYLN01	g__RGIG3612	s__RGIG3612 sp017458965
S43T60_bins.319	S43T60_s8_bins.319	S8	84.8569	3.37838	0.627105	3206725	d__Bacteria	p__Verrucomicrobiota	c__Kiritimatiellae	o__RFP12	f__JAAYLN01	g__RGIG3612	s__RGIG3612 sp017458965
RGIG3321	RGIG3321	S2	84.7973	9.89623	0.647376	4647195	d__Bacteria	p__Verrucomicrobiota	c__Kiritimatiellae	o__RFP12	f__JAAYLN01	g__RGIG3612	s__
RGIG2652	RGIG2652	S2	56.2339	8.83128	0.636698	4000890	d__Bacteria	p__Verrucomicrobiota	c__Kiritimatiellae	o__RFP12	f__JAAYLN01	g__RGIG3612	s__
RGIG3214	RGIG3214	S2	50.9314	8.90129	0.665831	2023790	d__Bacteria	p__Verrucomicrobiota	c__Kiritimatiellae	o__RFP12	f__JAAYLN01	g__	s__
S47T80_bins.49	S47T80_s8_bins.49	S8	80.5401	2.48013	0.666341	3836912	d__Bacteria	p__Verrucomicrobiota	c__Kiritimatiellae	o__RFP12	f__	g__	s__
S43T60_bins.212	S43T60_s8_bins.212	S8	85.4372	5.84019	0.670009	4195959	d__Bacteria	p__Verrucomicrobiota	c__Kiritimatiellae	o__RFP12	f__	g__	s__
s08_bins.63	s8_bin.63	S8	80.4771	3.54289	0.641706	3002505	d__Bacteria	p__Verrucomicrobiota	c__Kiritimatiellae	o__RFP12	f__	g__	s__
RGIG3636	RGIG3636	S2	81.1149	2.0564	0.659172	2691933	d__Bacteria	p__Verrucomicrobiota	c__Kiritimatiellae	o__LD1-PB3	f__Lenti-01	g__RGIG3636	s__RGIG3636 sp017458625
RGIG10258	RGIG10258	S2	77.3086	2.02703	0.659003	2229320	d__Bacteria	p__Verrucomicrobiota	c__Kiritimatiellae	o__LD1-PB3	f__Lenti-01	g__RGIG3636	s__RGIG3636 sp017458625
RGIG7914	RGIG7914	S2	76.5898	7.31233	0.664645	3021644	d__Bacteria	p__Verrucomicrobiota	c__Kiritimatiellae	o__LD1-PB3	f__Lenti-01	g__RGIG3636	s__
RGIG10010	RGIG10010	S2	51.9276	8.25499	0.638744	2673900	d__Bacteria	p__Verrucomicrobiota	c__Kiritimatiellae	o__LD1-PB3	f__Lenti-01	g__RGIG3636	s__
S52T100_bins.166	S52T100_s8_bins.166	S8	87.3311	2.0564	0.652449	3096711	d__Bacteria	p__Verrucomicrobiota	c__Kiritimatiellae	o__LD1-PB3	f__Lenti-01	g__RGIG3636	s__
S46T80_bins.92	S46T80_s8_bins.92	S8	87.3605	2.02703	0.663961	2919976	d__Bacteria	p__Verrucomicrobiota	c__Kiritimatiellae	o__LD1-PB3	f__Lenti-01	g__RGIG3636	s__
RGIG3480	RGIG3480	S2	68.8665	1.35135	0.660557	2325113	d__Bacteria	p__Verrucomicrobiota	c__Kiritimatiellae	o__LD1-PB3	f__Lenti-01	g__RGIG3480	s__RGIG3480 sp017445365
s08_bins.519	s8_bin.519	S8	87.3311	2.0564	0.67631	2427418	d__Bacteria	p__Verrucomicrobiota	c__Kiritimatiellae	o__LD1-PB3	f__Lenti-01	g__RGIG3480	s__
supersetMAG1596	supersetMAG1596	S1	89.8086	2.36046	0.67535	3036038	d__Bacteria	p__Verrucomicrobiota	c__Kiritimatiellae	o__LD1-PB3	f__Lenti-01	g__CACXEY01	s__CACXEY01 sp902766695
RGIG6903	RGIG6903	S2	86.4204	4.25831	0.673944	3507924	d__Bacteria	p__Verrucomicrobiota	c__Kiritimatiellae	o__LD1-PB3	f__Lenti-01	g__CACXEY01	s__CACXEY01 sp017540905
RGIG6863	RGIG6863	S2	99.8433	6.11285	0.676061	3406222	d__Bacteria	p__Verrucomicrobiota	c__Kiritimatiellae	o__LD1-PB3	f__Lenti-01	g__CACXEY01	s__CACXEY01 sp017527155
RGIG6649	RGIG6649	S2	91.0248	2.0564	0.679667	3227041	d__Bacteria	p__Verrucomicrobiota	c__Kiritimatiellae	o__LD1-PB3	f__Lenti-01	g__CACXEY01	s__CACXEY01 sp017527155
S41T80_bins.250	S41T80_s8_bins.250	S8	89.3287	1.12613	0.665444	2967475	d__Bacteria	p__Verrucomicrobiota	c__Kiritimatiellae	o__LD1-PB3	f__Lenti-01	g__CACXEY01	s__
S41T100_bins.28	S41T100_s8_bins.28	S8	83.7275	2.0564	0.6681	2925912	d__Bacteria	p__Verrucomicrobiota	c__Kiritimatiellae	o__LD1-PB3	f__Lenti-01	g__CACXEY01	s__
557_7_idba_bin.246	557_7_idba_bin.246	S15	89.4958	2.52101	0.454473	2338014	d__Bacteria	p__UBP6	c__UBA1177	o__UBA1177	f__UBA1177	g__UBA1177	s__UBA1177 sp905235605
557_8_idba_bin.13	557_8_idba_bin.13	S15	90.3361	1.68067	0.44896	2668819	d__Bacteria	p__UBP6	c__UBA1177	o__UBA1177	f__UBA1177	g__UBA1177	s__UBA1177 sp905235605
supersetMAG5314	supersetMAG5314	S1	92.8571	1.68067	0.451634	2586652	d__Bacteria	p__UBP6	c__UBA1177	o__UBA1177	f__UBA1177	g__UBA1177	s__UBA1177 sp905235605
557_19_idba_bin.66	557_19_idba_bin.66	S15	93.6975	1.68067	0.451238	2651482	d__Bacteria	p__UBP6	c__UBA1177	o__UBA1177	f__UBA1177	g__UBA1177	s__UBA1177 sp905233945
supersetMAG2938	supersetMAG2938	S1	86.9468	1.05042	0.45461	2179300	d__Bacteria	p__UBP6	c__UBA1177	o__UBA1177	f__UBA1177	g__UBA1177	s__UBA1177 sp902780365
RGIG6718	RGIG6718	S2	92.8571	1.68067	0.447906	2599251	d__Bacteria	p__UBP6	c__UBA1177	o__UBA1177	f__UBA1177	g__UBA1177	s__UBA1177 sp902774115
supersetMAG2338	supersetMAG2338	S1	93.6975	1.68067	0.448611	2513136	d__Bacteria	p__UBP6	c__UBA1177	o__UBA1177	f__UBA1177	g__UBA1177	s__UBA1177 sp902774115
RGIG10122	RGIG10122	S2	93.6975	7.19888	0.451285	2764051	d__Bacteria	p__UBP6	c__UBA1177	o__UBA1177	f__UBA1177	g__UBA1177	s__UBA1177 sp017963125
RGIG10341	RGIG10341	S2	59.8276	8.62069	0.459144	2057293	d__Bacteria	p__UBP6	c__UBA1177	o__UBA1177	f__UBA1177	g__UBA1177	s__UBA1177 sp017963125
RGIG10212	RGIG10212	S2	93.2773	1.68067	0.444997	2349645	d__Bacteria	p__UBP6	c__UBA1177	o__UBA1177	f__UBA1177	g__UBA1177	s__UBA1177 sp017961325
RGIG9961	RGIG9961	S2	92.8571	3.64146	0.446109	2646120	d__Bacteria	p__UBP6	c__UBA1177	o__UBA1177	f__UBA1177	g__UBA1177	s__UBA1177 sp017645765
MAG-4273	MAG-4273	S3	91.5441	2.52101	0.493644	2298147	d__Bacteria	p__UBP6	c__UBA1177	o__UBA1177	f__UBA1177	g__UBA1177	s__UBA1177 sp017615095
MAG-1512	MAG-1512	S3	85.7143	1.89076	0.498741	1982343	d__Bacteria	p__UBP6	c__UBA1177	o__UBA1177	f__UBA1177	g__UBA1177	s__UBA1177 sp017615095
RGIG8272	RGIG8272	S2	68.4959	3.04878	0.507429	1690428	d__Bacteria	p__UBP6	c__UBA1177	o__UBA1177	f__UBA1177	g__UBA1177	s__UBA1177 sp017615095
MAG-4150	MAG-4150	S3	90.6629	2.10084	0.447134	2346711	d__Bacteria	p__UBP6	c__UBA1177	o__UBA1177	f__UBA1177	g__UBA1177	s__UBA1177 sp017538365
RGIG7134	RGIG7134	S2	93.5574	2.10084	0.448651	2320231	d__Bacteria	p__UBP6	c__UBA1177	o__UBA1177	f__UBA1177	g__UBA1177	s__UBA1177 sp017538365
RGIG2292	RGIG2292	S2	93.6975	1.68067	0.447911	2514466	d__Bacteria	p__UBP6	c__UBA1177	o__UBA1177	f__UBA1177	g__UBA1177	s__UBA1177 sp017405875
RGIG1556	RGIG1556	S2	92.8571	1.68067	0.44912	2636597	d__Bacteria	p__UBP6	c__UBA1177	o__UBA1177	f__UBA1177	g__UBA1177	s__UBA1177 sp017405875
GCA_016290135.1_ASM1629013v1_genomic	GCA_016290135.1_ASM1629013v1_genomic	S6	92.8105	1.68067	0.467199	2473995	d__Bacteria	p__UBP6	c__UBA1177	o__UBA1177	f__UBA1177	g__UBA1177	s__UBA1177 sp016290135
RGIG6761	RGIG6761	S2	69.9031	8.12325	0.468423	1786967	d__Bacteria	p__UBP6	c__UBA1177	o__UBA1177	f__UBA1177	g__UBA1177	s__UBA1177 sp016290135
s20_SRR094926_maxbin_bin.19	s20_SRR094926_maxbin_bin.19	S20	72.2864	2.68908	0.436645	1891310	d__Bacteria	p__UBP6	c__UBA1177	o__UBA1177	f__UBA1177	g__UBA1177	s__UBA1177 sp002310995
s20_SRR094926_maxbin_bin.141_sub	s20_SRR094926_maxbin_bin.141_sub	S20	80.719	9.71055	0.456153	2020085	d__Bacteria	p__UBP6	c__UBA1177	o__UBA1177	f__UBA1177	g__UBA1177	s__UBA1177 sp002310035
GCA_016288405.1_ASM1628840v1_genomic	GCA_016288405.1_ASM1628840v1_genomic	S6	81.32	1.96078	0.497431	1861877	d__Bacteria	p__UBP6	c__UBA1177	o__UBA1177	f__UBA1177	g__UBA1177	s__UBA1177 sp002309575
s20_SRR094926_metabat1_bin.240	s20_SRR094926_metabat1_bin.240	S20	81.0345	1.72414	0.497718	1995216	d__Bacteria	p__UBP6	c__UBA1177	o__UBA1177	f__UBA1177	g__UBA1177	s__UBA1177 sp002309575
RGIG10195	RGIG10195	S2	93.2248	4.20168	0.486077	2593580	d__Bacteria	p__UBP6	c__UBA1177	o__UBA1177	f__UBA1177	g__UBA1177	s__UBA1177 sp002309575
RGIG6968	RGIG6968	S2	88.1828	3.36134	0.493845	2118796	d__Bacteria	p__UBP6	c__UBA1177	o__UBA1177	f__UBA1177	g__UBA1177	s__UBA1177 sp002309575
S52T60_bins.40	S52T60_s8_bins.40	S8	89.8634	2.52101	0.492246	2262553	d__Bacteria	p__UBP6	c__UBA1177	o__UBA1177	f__UBA1177	g__UBA1177	s__UBA1177 sp002309575
S49T80_bins.107	S49T80_s8_bins.107	S8	90.7038	2.52101	0.490245	2323218	d__Bacteria	p__UBP6	c__UBA1177	o__UBA1177	f__UBA1177	g__UBA1177	s__UBA1177 sp002309575
MAG-4134	MAG-4134	S3	94.2577	1.68067	0.465207	2215042	d__Bacteria	p__UBP6	c__UBA1177	o__UBA1177	f__UBA1177	g__UBA1177	s__
MAG-1489	MAG-1489	S3	94.1176	2.52101	0.456989	2335223	d__Bacteria	p__UBP6	c__UBA1177	o__UBA1177	f__UBA1177	g__UBA1177	s__
MAG-1570	MAG-1570	S3	93.6975	1.68067	0.450943	2550618	d__Bacteria	p__UBP6	c__UBA1177	o__UBA1177	f__UBA1177	g__UBA1177	s__
MAG-4168	MAG-4168	S3	91.8943	2.52101	0.465124	2228216	d__Bacteria	p__UBP6	c__UBA1177	o__UBA1177	f__UBA1177	g__UBA1177	s__
MAG-0432	MAG-0432	S3	91.0714	2.80112	0.454397	2467829	d__Bacteria	p__UBP6	c__UBA1177	o__UBA1177	f__UBA1177	g__UBA1177	s__
MAG-4139	MAG-4139	S3	90.8964	1.68067	0.447016	2356229	d__Bacteria	p__UBP6	c__UBA1177	o__UBA1177	f__UBA1177	g__UBA1177	s__
MAG-4166	MAG-4166	S3	90.8672	2.52101	0.440954	2415320	d__Bacteria	p__UBP6	c__UBA1177	o__UBA1177	f__UBA1177	g__UBA1177	s__
MAG-4172	MAG-4172	S3	87.1557	2.52101	0.451369	2418156	d__Bacteria	p__UBP6	c__UBA1177	o__UBA1177	f__UBA1177	g__UBA1177	s__
MAG-1574	MAG-1574	S3	83.4909	1.7507	0.453641	2038526	d__Bacteria	p__UBP6	c__UBA1177	o__UBA1177	f__UBA1177	g__UBA1177	s__
MAG-4115	MAG-4115	S3	83.0474	1.68067	0.463751	2124997	d__Bacteria	p__UBP6	c__UBA1177	o__UBA1177	f__UBA1177	g__UBA1177	s__
MAG-1474	MAG-1474	S3	82.7586	6.03448	0.463719	2174726	d__Bacteria	p__UBP6	c__UBA1177	o__UBA1177	f__UBA1177	g__UBA1177	s__
RGIG8114	RGIG8114	S2	75.1608	9.28184	0.446484	2275030	d__Bacteria	p__UBP6	c__UBA1177	o__UBA1177	f__UBA1177	g__UBA1177	s__
RGIG8122	RGIG8122	S2	51.2069	6.89655	0.432925	2379084	d__Bacteria	p__UBP6	c__UBA1177	o__UBA1177	f__UBA1177	g__UBA1177	s__
S43T100_bins.25	S43T100_s8_bins.25	S8	92.0168	1.68067	0.441754	2757826	d__Bacteria	p__UBP6	c__UBA1177	o__UBA1177	f__UBA1177	g__UBA1177	s__
S41T60_bins.182	S41T60_s8_bins.182	S8	93.645	1.84874	0.442222	2705348	d__Bacteria	p__UBP6	c__UBA1177	o__UBA1177	f__UBA1177	g__UBA1177	s__
RGIG10100	RGIG10100	S2	81.6216	0.168919	0.546602	2048093	d__Bacteria	p__UBA3054	c__UBA3054	o__UBA3054	f__UBA3054	g__UBA3054	s__UBA3054 sp017963805
MAG-1806	MAG-1806	S3	80.2252	2.14324	0.552442	1856134	d__Bacteria	p__UBA3054	c__UBA3054	o__UBA3054	f__UBA3054	g__UBA3054	s__UBA3054 sp017650925
RGIG9704	RGIG9704	S2	82.0946	1.95946	0.555255	1975255	d__Bacteria	p__UBA3054	c__UBA3054	o__UBA3054	f__UBA3054	g__UBA3054	s__UBA3054 sp017650925
RGIG9765	RGIG9765	S2	81.8694	1.52027	0.557273	2122416	d__Bacteria	p__UBA3054	c__UBA3054	o__UBA3054	f__UBA3054	g__UBA3054	s__UBA3054 sp017649705
MAG-1577	MAG-1577	S3	81.0811	0.0794913	0.534968	1901511	d__Bacteria	p__UBA3054	c__UBA3054	o__UBA3054	f__UBA3054	g__UBA3054	s__UBA3054 sp017616555
MAG-2187	MAG-2187	S3	80.9122	1.38116	0.530937	2009317	d__Bacteria	p__UBA3054	c__UBA3054	o__UBA3054	f__UBA3054	g__UBA3054	s__UBA3054 sp017616555
RGIG8200	RGIG8200	S2	69.9324	1.52027	0.537431	1661949	d__Bacteria	p__UBA3054	c__UBA3054	o__UBA3054	f__UBA3054	g__UBA3054	s__UBA3054 sp017616555
RGIG7520	RGIG7520	S2	83.1081	3.5473	0.541455	2241048	d__Bacteria	p__UBA3054	c__UBA3054	o__UBA3054	f__UBA3054	g__UBA3054	s__UBA3054 sp017557885
MAG-1484	MAG-1484	S3	81.7568	1.69653	0.551237	2088914	d__Bacteria	p__UBA3054	c__UBA3054	o__UBA3054	f__UBA3054	g__UBA3054	s__UBA3054 sp017554565
RGIG7788	RGIG7788	S2	79.6798	1.62914	0.543167	2173583	d__Bacteria	p__UBA3054	c__UBA3054	o__UBA3054	f__UBA3054	g__UBA3054	s__UBA3054 sp017554565
RGIG7086	RGIG7086	S2	82.9889	1.97562	0.547811	1990726	d__Bacteria	p__UBA3054	c__UBA3054	o__UBA3054	f__UBA3054	g__UBA3054	s__UBA3054 sp017539325
RGIG7121	RGIG7121	S2	91.2226	6.89655	0.534125	2327019	d__Bacteria	p__UBA3054	c__UBA3054	o__UBA3054	f__UBA3054	g__UBA3054	s__UBA3054 sp017538635
RGIG7828	RGIG7828	S2	67.4815	5.09565	0.537633	1529450	d__Bacteria	p__UBA3054	c__UBA3054	o__UBA3054	f__UBA3054	g__UBA3054	s__UBA3054 sp017538635
RGIG3546	RGIG3546	S2	80.094	1.22218	0.541833	1798317	d__Bacteria	p__UBA3054	c__UBA3054	o__UBA3054	f__UBA3054	g__UBA3054	s__UBA3054 sp017444325
GCA_016284475.1_ASM1628447v1_genomic	GCA_016284475.1_ASM1628447v1_genomic	S6	83.1081	0.168919	0.548238	2001170	d__Bacteria	p__UBA3054	c__UBA3054	o__UBA3054	f__UBA3054	g__UBA3054	s__UBA3054 sp002366995
s20_SRR094437_metabat2_bin.493	s20_SRR094437_metabat2_bin.493	S20	74.0203	0.675676	0.551997	1786186	d__Bacteria	p__UBA3054	c__UBA3054	o__UBA3054	f__UBA3054	g__UBA3054	s__UBA3054 sp002366995
RGIG9759	RGIG9759	S2	76.3222	4.48794	0.534966	2226925	d__Bacteria	p__UBA3054	c__UBA3054	o__UBA3054	f__UBA3054	g__UBA3054	s__UBA3054 sp002366995
MAG-1507	MAG-1507	S3	81.7568	1.35135	0.580803	1899531	d__Bacteria	p__UBA3054	c__UBA3054	o__UBA3054	f__UBA3054	g__UBA3054	s__UBA3054 sp002308555
s20_SRR094437_concoct_bin.205_sub	s20_SRR094437_concoct_bin.205_sub	S20	60.2174	7.98423	0.563381	1904637	d__Bacteria	p__UBA3054	c__UBA3054	o__UBA3054	f__UBA3054	g__UBA3054	s__UBA3054 sp002308555
s20_SRR094926_concoct_bin.9_sub	s20_SRR094926_concoct_bin.9_sub	S20	73.8073	7.09459	0.567408	1979181	d__Bacteria	p__UBA3054	c__UBA3054	o__UBA3054	f__UBA3054	g__UBA3054	s__UBA3054 sp002308555
MAG-4259	MAG-4259	S3	82.4324	0	0.553764	2018600	d__Bacteria	p__UBA3054	c__UBA3054	o__UBA3054	f__UBA3054	g__UBA3054	s__
MAG-2092	MAG-2092	S3	82.0946	0.24841	0.566694	1897905	d__Bacteria	p__UBA3054	c__UBA3054	o__UBA3054	f__UBA3054	g__UBA3054	s__
MAG-1470	MAG-1470	S3	81.0811	1.52027	0.539214	1948092	d__Bacteria	p__UBA3054	c__UBA3054	o__UBA3054	f__UBA3054	g__UBA3054	s__
MAG-1525	MAG-1525	S3	80.8108	0.208665	0.5395	1934909	d__Bacteria	p__UBA3054	c__UBA3054	o__UBA3054	f__UBA3054	g__UBA3054	s__
MAG-4258	MAG-4258	S3	80.6452	1.07527	0.540945	1694643	d__Bacteria	p__UBA3054	c__UBA3054	o__UBA3054	f__UBA3054	g__UBA3054	s__
RGIG7818	RGIG7818	S2	54.858	7.33264	0.554689	1358854	d__Bacteria	p__UBA3054	c__UBA3054	o__UBA3054	f__UBA3054	g__UBA3054	s__
RGIG7157	RGIG7157	S2	100	0	0.53482	1976014	d__Bacteria	p__Synergistota	c__Synergistia	o__Synergistales	f__Synergistaceae	g__Synergistes	s__Synergistes sp017537925
GCA_016288355.1_ASM1628835v1_genomic	GCA_016288355.1_ASM1628835v1_genomic	S6	88.1356	1.69492	0.538943	1962250	d__Bacteria	p__Synergistota	c__Synergistia	o__Synergistales	f__Synergistaceae	g__Synergistes	s__Synergistes sp016288355
MAG-2454	MAG-2454	S3	92.1418	0	0.533132	1753187	d__Bacteria	p__Synergistota	c__Synergistia	o__Synergistales	f__Synergistaceae	g__Synergistes	s__Synergistes sp016288355
RGIG2890	RGIG2890	S2	92.4499	5.08475	0.537227	1814642	d__Bacteria	p__Synergistota	c__Synergistia	o__Synergistales	f__Synergistaceae	g__Synergistes	s__Synergistes sp016288355
GCA_024694885.1_ASM2469488v1_genomic	GCA_024694885.1_ASM2469488v1_genomic	S10	96.6102	5.547	0.530401	2006242	d__Bacteria	p__Synergistota	c__Synergistia	o__Synergistales	f__Synergistaceae	g__Synergistes	s__Synergistes sp016288355
MAG-4505	MAG-4505	S3	100	0	0.5705	2320417	d__Bacteria	p__Synergistota	c__Synergistia	o__Synergistales	f__Synergistaceae	g__Synergistes	s__Synergistes jonesii
s08_bins.1216	s8_bin.1216	S8	82.0493	1.849	0.542462	1457797	d__Bacteria	p__Synergistota	c__Synergistia	o__Synergistales	f__Synergistaceae	g__Synergistes	s__
MAG-4440	MAG-4440	S3	86.2069	0	0.547474	3150360	d__Bacteria	p__Synergistota	c__Synergistia	o__Synergistales	f__Synergistaceae	g__Cloacibacillus	s__Cloacibacillus porcorum
s4_SRR873609.1_metabat2_bin.307	s4_SRR873609.1_metabat2_bin.307	S4	61.0169	5.63945	0.606463	1860171	d__Bacteria	p__Synergistota	c__Synergistia	o__Synergistales	f__Dethiosulfovibrionaceae	g__Pyramidobacter	s__Pyramidobacter sp017940445
s4_SRR873608.1_metabat1_bin.252	s4_SRR873608.1_metabat1_bin.252	S4	64.8903	4.38871	0.605607	1812475	d__Bacteria	p__Synergistota	c__Synergistia	o__Synergistales	f__Dethiosulfovibrionaceae	g__Pyramidobacter	s__Pyramidobacter sp017940445
s4_SRR873598.1_concoct_bin.1_sub	s4_SRR873598.1_concoct_bin.1_sub	S4	53.621	3.38983	0.60328	1431144	d__Bacteria	p__Synergistota	c__Synergistia	o__Synergistales	f__Dethiosulfovibrionaceae	g__Pyramidobacter	s__Pyramidobacter sp017940445
s4_SRR873601.1_concoct_bin.264_sub	s4_SRR873601.1_concoct_bin.264_sub	S4	84.7458	2.15716	0.586616	2565067	d__Bacteria	p__Synergistota	c__Synergistia	o__Synergistales	f__Dethiosulfovibrionaceae	g__Pyramidobacter	s__Pyramidobacter sp017940445
s4_SRR873600.1_metabat2_bin.83	s4_SRR873600.1_metabat2_bin.83	S4	51.6949	0.308166	0.606498	1759489	d__Bacteria	p__Synergistota	c__Synergistia	o__Synergistales	f__Dethiosulfovibrionaceae	g__Pyramidobacter	s__Pyramidobacter sp017940445
RGIG8849	RGIG8849	S2	89.0601	1.849	0.569013	1830934	d__Bacteria	p__Synergistota	c__Synergistia	o__Synergistales	f__Dethiosulfovibrionaceae	g__Pyramidobacter	s__Pyramidobacter sp017940445
RGIG8893	RGIG8893	S2	74.5763	0.154083	0.60053	2165756	d__Bacteria	p__Synergistota	c__Synergistia	o__Synergistales	f__Dethiosulfovibrionaceae	g__Pyramidobacter	s__Pyramidobacter sp017940445
RGIG8466	RGIG8466	S2	74.0113	3.698	0.59859	2415019	d__Bacteria	p__Synergistota	c__Synergistia	o__Synergistales	f__Dethiosulfovibrionaceae	g__Pyramidobacter	s__Pyramidobacter sp017940445
RGIG3680	RGIG3680	S2	72.5424	4.39137	0.601908	2261001	d__Bacteria	p__Synergistota	c__Synergistia	o__Synergistales	f__Dethiosulfovibrionaceae	g__Pyramidobacter	s__Pyramidobacter sp017940445
RGIG4481	RGIG4481	S2	70.6215	3.66718	0.601915	2627482	d__Bacteria	p__Synergistota	c__Synergistia	o__Synergistales	f__Dethiosulfovibrionaceae	g__Pyramidobacter	s__Pyramidobacter sp017940445
RGIG1623	RGIG1623	S2	70.2619	0	0.599278	1985532	d__Bacteria	p__Synergistota	c__Synergistia	o__Synergistales	f__Dethiosulfovibrionaceae	g__Pyramidobacter	s__Pyramidobacter sp017940445
RGIG5070	RGIG5070	S2	61.4022	0	0.606118	1965754	d__Bacteria	p__Synergistota	c__Synergistia	o__Synergistales	f__Dethiosulfovibrionaceae	g__Pyramidobacter	s__Pyramidobacter sp017940445
RGIG8839	RGIG8839	S2	53.6518	1.00154	0.57395	901804	d__Bacteria	p__Synergistota	c__Synergistia	o__Synergistales	f__Dethiosulfovibrionaceae	g__Pyramidobacter	s__Pyramidobacter sp017940445
RGIG2855	RGIG2855	S2	50.8475	5.39291	0.600169	1398168	d__Bacteria	p__Synergistota	c__Synergistia	o__Synergistales	f__Dethiosulfovibrionaceae	g__Pyramidobacter	s__Pyramidobacter sp017940445
GCA_016285545.1_ASM1628554v1_genomic	GCA_016285545.1_ASM1628554v1_genomic	S6	84.2835	6.08629	0.604164	1749573	d__Bacteria	p__Synergistota	c__Synergistia	o__Synergistales	f__Dethiosulfovibrionaceae	g__Pyramidobacter	s__Pyramidobacter sp016286835
GCA_016286835.1_ASM1628683v1_genomic	GCA_016286835.1_ASM1628683v1_genomic	S6	83.3333	0.154083	0.604387	2010754	d__Bacteria	p__Synergistota	c__Synergistia	o__Synergistales	f__Dethiosulfovibrionaceae	g__Pyramidobacter	s__Pyramidobacter sp016286835
GCA_016283905.1_ASM1628390v1_genomic	GCA_016283905.1_ASM1628390v1_genomic	S6	79.1988	2.15716	0.602844	1891940	d__Bacteria	p__Synergistota	c__Synergistia	o__Synergistales	f__Dethiosulfovibrionaceae	g__Pyramidobacter	s__Pyramidobacter sp016286835
GCA_016286135.1_ASM1628613v1_genomic	GCA_016286135.1_ASM1628613v1_genomic	S6	77.6579	6.00924	0.606249	1768000	d__Bacteria	p__Synergistota	c__Synergistia	o__Synergistales	f__Dethiosulfovibrionaceae	g__Pyramidobacter	s__Pyramidobacter sp016286835
GCA_016291395.1_ASM1629139v1_genomic	GCA_016291395.1_ASM1629139v1_genomic	S6	75.4237	1.849	0.607055	1703948	d__Bacteria	p__Synergistota	c__Synergistia	o__Synergistales	f__Dethiosulfovibrionaceae	g__Pyramidobacter	s__Pyramidobacter sp016286835
MAG-2311	MAG-2311	S3	83.0508	0	0.603973	2420546	d__Bacteria	p__Synergistota	c__Synergistia	o__Synergistales	f__Dethiosulfovibrionaceae	g__Pyramidobacter	s__Pyramidobacter sp002007215
MAG-4437	MAG-4437	S3	100	0	0.59823	2490466	d__Bacteria	p__Synergistota	c__Synergistia	o__Synergistales	f__Dethiosulfovibrionaceae	g__Pyramidobacter	s__Pyramidobacter porci
MAG-2371	MAG-2371	S3	88.1356	0	0.542858	2264476	d__Bacteria	p__Synergistota	c__Synergistia	o__Synergistales	f__Dethiosulfovibrionaceae	g__Pyramidobacter	s__
RGIG10325	RGIG10325	S2	53.605	9.48276	0.608445	1522748	d__Bacteria	p__Synergistota	c__Synergistia	o__Synergistales	f__Dethiosulfovibrionaceae	g__Pyramidobacter	s__
RGIG9202	RGIG9202	S2	51.926	7.69389	0.538305	757495	d__Bacteria	p__Synergistota	c__Synergistia	o__Synergistales	f__Dethiosulfovibrionaceae	g__Pyramidobacter	s__
557N_min2k_bin.817	557N_min2k_bin.817	S15	86.0709	1.69492	0.429759	1831175	d__Bacteria	p__Synergistota	c__Synergistia	o__Synergistales	f__Aminobacteriaceae	g__Fretibacterium	s__Fretibacterium sp905236605
557_8_idba_bin.23	557_8_idba_bin.23	S15	96.6102	0	0.429828	2108951	d__Bacteria	p__Synergistota	c__Synergistia	o__Synergistales	f__Aminobacteriaceae	g__Fretibacterium	s__Fretibacterium sp905235735
557_7_idba_bin.22	557_7_idba_bin.22	S15	93.2203	0	0.422028	1979133	d__Bacteria	p__Synergistota	c__Synergistia	o__Synergistales	f__Aminobacteriaceae	g__Fretibacterium	s__Fretibacterium sp905235395
557_19_idba_bin.51	557_19_idba_bin.51	S15	94.9153	3.62096	0.428816	2296916	d__Bacteria	p__Synergistota	c__Synergistia	o__Synergistales	f__Aminobacteriaceae	g__Fretibacterium	s__Fretibacterium sp905234205
RMAG2487	RMAG2487	S14	98.3051	0.616333	0.431593	2121961	d__Bacteria	p__Synergistota	c__Synergistia	o__Synergistales	f__Aminobacteriaceae	g__Fretibacterium	s__Fretibacterium sp905234205
557_2_idba_bin.86	557_2_idba_bin.86	S15	100	0	0.43247	1838289	d__Bacteria	p__Synergistota	c__Synergistia	o__Synergistales	f__Aminobacteriaceae	g__Fretibacterium	s__Fretibacterium sp905234075
557_18_idba_bin.136	557_18_idba_bin.136	S15	100	0	0.451422	1872660	d__Bacteria	p__Synergistota	c__Synergistia	o__Synergistales	f__Aminobacteriaceae	g__Fretibacterium	s__Fretibacterium sp905233725
557_17_idba_bin.77	557_17_idba_bin.77	S15	80.5085	1.849	0.380416	1572112	d__Bacteria	p__Synergistota	c__Synergistia	o__Synergistales	f__Aminobacteriaceae	g__Fretibacterium	s__Fretibacterium sp905233645
557_1_idba_bin.15	557_1_idba_bin.15	S15	91.5254	0	0.438142	2020267	d__Bacteria	p__Synergistota	c__Synergistia	o__Synergistales	f__Aminobacteriaceae	g__Fretibacterium	s__Fretibacterium sp905233565
557_18_idba_bin.133	557_18_idba_bin.133	S15	94.9153	0	0.384751	1640345	d__Bacteria	p__Synergistota	c__Synergistia	o__Synergistales	f__Aminobacteriaceae	g__Fretibacterium	s__Fretibacterium sp905233525
557_18_idba_bin.10	557_18_idba_bin.10	S15	86.4407	2.31125	0.389214	2282445	d__Bacteria	p__Synergistota	c__Synergistia	o__Synergistales	f__Aminobacteriaceae	g__Fretibacterium	s__Fretibacterium sp905233515
557_19_idba_bin.11	557_19_idba_bin.11	S15	83.8213	0	0.391835	2031755	d__Bacteria	p__Synergistota	c__Synergistia	o__Synergistales	f__Aminobacteriaceae	g__Fretibacterium	s__Fretibacterium sp905233515
557_20_idba_bin.109	557_20_idba_bin.109	S15	89.8305	0	0.392937	1748225	d__Bacteria	p__Synergistota	c__Synergistia	o__Synergistales	f__Aminobacteriaceae	g__Fretibacterium	s__Fretibacterium sp905233515
557_18_idba_bin.74	557_18_idba_bin.74	S15	81.1912	4.85893	0.477131	2300177	d__Bacteria	p__Synergistota	c__Synergistia	o__Synergistales	f__Aminobacteriaceae	g__Fretibacterium	s__Fretibacterium sp905233455
557_19_idba_bin.106	557_19_idba_bin.106	S15	100	0	0.479119	2489002	d__Bacteria	p__Synergistota	c__Synergistia	o__Synergistales	f__Aminobacteriaceae	g__Fretibacterium	s__Fretibacterium sp905233455
557_17_idba_bin.68	557_17_idba_bin.68	S15	89.8305	0	0.490452	1943325	d__Bacteria	p__Synergistota	c__Synergistia	o__Synergistales	f__Aminobacteriaceae	g__Fretibacterium	s__Fretibacterium sp905233335
557_17_idba_bin.83	557_17_idba_bin.83	S15	84.7458	1.849	0.427367	1472598	d__Bacteria	p__Synergistota	c__Synergistia	o__Synergistales	f__Aminobacteriaceae	g__Fretibacterium	s__Fretibacterium sp905233295
RGIG2895	RGIG2895	S2	92.4499	7.93529	0.475134	1957294	d__Bacteria	p__Synergistota	c__Synergistia	o__Synergistales	f__Aminobacteriaceae	g__Fretibacterium	s__Fretibacterium sp905233215
557_18_idba_bin.118	557_18_idba_bin.118	S15	96.6102	0	0.476853	1738959	d__Bacteria	p__Synergistota	c__Synergistia	o__Synergistales	f__Aminobacteriaceae	g__Fretibacterium	s__Fretibacterium sp905233215
RMAG2120	RMAG2120	S14	96.6102	0	0.474353	1951254	d__Bacteria	p__Synergistota	c__Synergistia	o__Synergistales	f__Aminobacteriaceae	g__Fretibacterium	s__Fretibacterium sp905233215
RGIG6943	RGIG6943	S2	96.6102	0	0.501276	2168954	d__Bacteria	p__Synergistota	c__Synergistia	o__Synergistales	f__Aminobacteriaceae	g__Fretibacterium	s__Fretibacterium sp017540085
RGIG4950	RGIG4950	S2	99.2296	5.08475	0.628997	2089872	d__Bacteria	p__Synergistota	c__Synergistia	o__Synergistales	f__Aminobacteriaceae	g__Fretibacterium	s__Fretibacterium sp017476945
RGIG5107	RGIG5107	S2	86.98	5.9322	0.400878	2548326	d__Bacteria	p__Synergistota	c__Synergistia	o__Synergistales	f__Aminobacteriaceae	g__Fretibacterium	s__Fretibacterium sp017475805
RGIG4915	RGIG4915	S2	94.7612	8.50026	0.444982	2569395	d__Bacteria	p__Synergistota	c__Synergistia	o__Synergistales	f__Aminobacteriaceae	g__Fretibacterium	s__Fretibacterium sp017470785
RGIG4768	RGIG4768	S2	80.2003	2.54237	0.439767	2176111	d__Bacteria	p__Synergistota	c__Synergistia	o__Synergistales	f__Aminobacteriaceae	g__Fretibacterium	s__Fretibacterium sp017470785
RGIG4824	RGIG4824	S2	79.0447	3.38983	0.43503	1865812	d__Bacteria	p__Synergistota	c__Synergistia	o__Synergistales	f__Aminobacteriaceae	g__Fretibacterium	s__Fretibacterium sp017470785
RGIG4945	RGIG4945	S2	86.4407	0	0.475983	1952020	d__Bacteria	p__Synergistota	c__Synergistia	o__Synergistales	f__Aminobacteriaceae	g__Fretibacterium	s__Fretibacterium sp017470485
RGIG4835	RGIG4835	S2	77.812	0.154083	0.462387	2314333	d__Bacteria	p__Synergistota	c__Synergistia	o__Synergistales	f__Aminobacteriaceae	g__Fretibacterium	s__Fretibacterium sp017470485
RGIG3655	RGIG3655	S2	86.3636	1.849	0.453606	1926857	d__Bacteria	p__Synergistota	c__Synergistia	o__Synergistales	f__Aminobacteriaceae	g__Fretibacterium	s__Fretibacterium sp017458545
RGIG3375	RGIG3375	S2	66.9492	1.849	0.453895	1458572	d__Bacteria	p__Synergistota	c__Synergistia	o__Synergistales	f__Aminobacteriaceae	g__Fretibacterium	s__Fretibacterium sp017458545
RGIG3674	RGIG3674	S2	66.9492	1.849	0.500165	1983280	d__Bacteria	p__Synergistota	c__Synergistia	o__Synergistales	f__Aminobacteriaceae	g__Fretibacterium	s__Fretibacterium sp017455085
RGIG3696	RGIG3696	S2	96.6102	1.30971	0.436695	2466579	d__Bacteria	p__Synergistota	c__Synergistia	o__Synergistales	f__Aminobacteriaceae	g__Fretibacterium	s__Fretibacterium sp017454625
RGIG3433	RGIG3433	S2	96.6102	0.308166	0.509242	2345318	d__Bacteria	p__Synergistota	c__Synergistia	o__Synergistales	f__Aminobacteriaceae	g__Fretibacterium	s__Fretibacterium sp017451025
RGIG3442	RGIG3442	S2	98.3051	0.154083	0.444903	1903541	d__Bacteria	p__Synergistota	c__Synergistia	o__Synergistales	f__Aminobacteriaceae	g__Fretibacterium	s__Fretibacterium sp017450825
RGIG3550	RGIG3550	S2	87.931	5.25078	0.547356	2164598	d__Bacteria	p__Synergistota	c__Synergistia	o__Synergistales	f__Aminobacteriaceae	g__Fretibacterium	s__Fretibacterium sp017450125
RGIG3201	RGIG3201	S2	100	1.69492	0.525631	1904719	d__Bacteria	p__Synergistota	c__Synergistia	o__Synergistales	f__Aminobacteriaceae	g__Fretibacterium	s__Fretibacterium sp017449415
RGIG3239	RGIG3239	S2	91.094	1.69492	0.524702	1768591	d__Bacteria	p__Synergistota	c__Synergistia	o__Synergistales	f__Aminobacteriaceae	g__Fretibacterium	s__Fretibacterium sp017449415
RGIG3189	RGIG3189	S2	100	3.38983	0.384272	2130378	d__Bacteria	p__Synergistota	c__Synergistia	o__Synergistales	f__Aminobacteriaceae	g__Fretibacterium	s__Fretibacterium sp017449135
RGIG3244	RGIG3244	S2	100	2.54237	0.383543	2557346	d__Bacteria	p__Synergistota	c__Synergistia	o__Synergistales	f__Aminobacteriaceae	g__Fretibacterium	s__Fretibacterium sp017449135
RGIG3217	RGIG3217	S2	100	1.69492	0.385012	2394454	d__Bacteria	p__Synergistota	c__Synergistia	o__Synergistales	f__Aminobacteriaceae	g__Fretibacterium	s__Fretibacterium sp017449135
RGIG3347	RGIG3347	S2	98.3051	1.69492	0.384041	2404302	d__Bacteria	p__Synergistota	c__Synergistia	o__Synergistales	f__Aminobacteriaceae	g__Fretibacterium	s__Fretibacterium sp017449135
RGIG1618	RGIG1618	S2	97.9661	4.23729	0.38488	2107536	d__Bacteria	p__Synergistota	c__Synergistia	o__Synergistales	f__Aminobacteriaceae	g__Fretibacterium	s__Fretibacterium sp017449135
RGIG2930	RGIG2930	S2	96.6102	5.9322	0.384949	2030782	d__Bacteria	p__Synergistota	c__Synergistia	o__Synergistales	f__Aminobacteriaceae	g__Fretibacterium	s__Fretibacterium sp017449135
RGIG3295	RGIG3295	S2	96.6102	2.54237	0.38292	2293450	d__Bacteria	p__Synergistota	c__Synergistia	o__Synergistales	f__Aminobacteriaceae	g__Fretibacterium	s__Fretibacterium sp017449135
RGIG3305	RGIG3305	S2	94.9153	5.08475	0.382682	2409980	d__Bacteria	p__Synergistota	c__Synergistia	o__Synergistales	f__Aminobacteriaceae	g__Fretibacterium	s__Fretibacterium sp017449135
RGIG2557	RGIG2557	S2	69.4915	3.38983	0.383677	1404825	d__Bacteria	p__Synergistota	c__Synergistia	o__Synergistales	f__Aminobacteriaceae	g__Fretibacterium	s__Fretibacterium sp017449135
RGIG3234	RGIG3234	S2	96.6102	0.770416	0.535793	2539710	d__Bacteria	p__Synergistota	c__Synergistia	o__Synergistales	f__Aminobacteriaceae	g__Fretibacterium	s__Fretibacterium sp017448795
RGIG3237	RGIG3237	S2	87.8274	1.69492	0.487259	2439040	d__Bacteria	p__Synergistota	c__Synergistia	o__Synergistales	f__Aminobacteriaceae	g__Fretibacterium	s__Fretibacterium sp017448685
RGIG3306	RGIG3306	S2	85.1567	5.57781	0.487641	2274755	d__Bacteria	p__Synergistota	c__Synergistia	o__Synergistales	f__Aminobacteriaceae	g__Fretibacterium	s__Fretibacterium sp017448685
RGIG1622	RGIG1622	S2	77.8428	4.05752	0.471312	1680786	d__Bacteria	p__Synergistota	c__Synergistia	o__Synergistales	f__Aminobacteriaceae	g__Fretibacterium	s__Fretibacterium sp017448375
RGIG3256	RGIG3256	S2	74.0216	2.15716	0.465434	2079537	d__Bacteria	p__Synergistota	c__Synergistia	o__Synergistales	f__Aminobacteriaceae	g__Fretibacterium	s__Fretibacterium sp017448375
RGIG2766	RGIG2766	S2	63.0971	5.23883	0.470376	1803719	d__Bacteria	p__Synergistota	c__Synergistia	o__Synergistales	f__Aminobacteriaceae	g__Fretibacterium	s__Fretibacterium sp017448375
RGIG3323	RGIG3323	S2	57.5501	9.09091	0.468803	1504063	d__Bacteria	p__Synergistota	c__Synergistia	o__Synergistales	f__Aminobacteriaceae	g__Fretibacterium	s__Fretibacterium sp017448375
RGIG2284	RGIG2284	S2	56.5485	9.83051	0.471361	2109509	d__Bacteria	p__Synergistota	c__Synergistia	o__Synergistales	f__Aminobacteriaceae	g__Fretibacterium	s__Fretibacterium sp017448375
RGIG2888	RGIG2888	S2	98.3051	1.849	0.427678	2078485	d__Bacteria	p__Synergistota	c__Synergistia	o__Synergistales	f__Aminobacteriaceae	g__Fretibacterium	s__Fretibacterium sp017447325
RGIG3236	RGIG3236	S2	95.7627	3.38983	0.427757	2377755	d__Bacteria	p__Synergistota	c__Synergistia	o__Synergistales	f__Aminobacteriaceae	g__Fretibacterium	s__Fretibacterium sp017447325
RGIG3311	RGIG3311	S2	94.0678	0	0.423464	2391755	d__Bacteria	p__Synergistota	c__Synergistia	o__Synergistales	f__Aminobacteriaceae	g__Fretibacterium	s__Fretibacterium sp017447325
RGIG1606	RGIG1606	S2	90.678	6.27119	0.424969	2182426	d__Bacteria	p__Synergistota	c__Synergistia	o__Synergistales	f__Aminobacteriaceae	g__Fretibacterium	s__Fretibacterium sp017447325
RGIG1528	RGIG1528	S2	79.1217	0	0.431164	1715460	d__Bacteria	p__Synergistota	c__Synergistia	o__Synergistales	f__Aminobacteriaceae	g__Fretibacterium	s__Fretibacterium sp017447325
RGIG3369	RGIG3369	S2	78.8136	6.77966	0.421792	1791540	d__Bacteria	p__Synergistota	c__Synergistia	o__Synergistales	f__Aminobacteriaceae	g__Fretibacterium	s__Fretibacterium sp017447325
RGIG3204	RGIG3204	S2	77.6271	2.15716	0.430247	1903602	d__Bacteria	p__Synergistota	c__Synergistia	o__Synergistales	f__Aminobacteriaceae	g__Fretibacterium	s__Fretibacterium sp017447325
RGIG3277	RGIG3277	S2	75.9322	1.849	0.432213	1860655	d__Bacteria	p__Synergistota	c__Synergistia	o__Synergistales	f__Aminobacteriaceae	g__Fretibacterium	s__Fretibacterium sp017447325
RGIG2310	RGIG2310	S2	62.6965	0	0.424705	1440860	d__Bacteria	p__Synergistota	c__Synergistia	o__Synergistales	f__Aminobacteriaceae	g__Fretibacterium	s__Fretibacterium sp017447325
RGIG3188	RGIG3188	S2	57.3652	1.69492	0.428499	1588852	d__Bacteria	p__Synergistota	c__Synergistia	o__Synergistales	f__Aminobacteriaceae	g__Fretibacterium	s__Fretibacterium sp017447325
RGIG3570	RGIG3570	S2	56.8259	0	0.417259	1169687	d__Bacteria	p__Synergistota	c__Synergistia	o__Synergistales	f__Aminobacteriaceae	g__Fretibacterium	s__Fretibacterium sp017447325
RGIG3383	RGIG3383	S2	90.678	7.55008	0.448467	2229122	d__Bacteria	p__Synergistota	c__Synergistia	o__Synergistales	f__Aminobacteriaceae	g__Fretibacterium	s__Fretibacterium sp017446645
RGIG3304	RGIG3304	S2	76.2096	8.7057	0.446756	2068265	d__Bacteria	p__Synergistota	c__Synergistia	o__Synergistales	f__Aminobacteriaceae	g__Fretibacterium	s__Fretibacterium sp017446645
RGIG1575	RGIG1575	S2	75.8621	8.26019	0.448731	1983742	d__Bacteria	p__Synergistota	c__Synergistia	o__Synergistales	f__Aminobacteriaceae	g__Fretibacterium	s__Fretibacterium sp017446645
RGIG3663	RGIG3663	S2	72.8056	4.62382	0.449817	1556545	d__Bacteria	p__Synergistota	c__Synergistia	o__Synergistales	f__Aminobacteriaceae	g__Fretibacterium	s__Fretibacterium sp017446645
RGIG3411	RGIG3411	S2	90.832	0	0.525894	2393806	d__Bacteria	p__Synergistota	c__Synergistia	o__Synergistales	f__Aminobacteriaceae	g__Fretibacterium	s__Fretibacterium sp017446055
RGIG3476	RGIG3476	S2	92.9122	0	0.508046	2527670	d__Bacteria	p__Synergistota	c__Synergistia	o__Synergistales	f__Aminobacteriaceae	g__Fretibacterium	s__Fretibacterium sp017445405
RGIG3488	RGIG3488	S2	93.2203	0	0.433171	1922108	d__Bacteria	p__Synergistota	c__Synergistia	o__Synergistales	f__Aminobacteriaceae	g__Fretibacterium	s__Fretibacterium sp017445205
RGIG3547	RGIG3547	S2	94.9153	2.00308	0.398923	2331251	d__Bacteria	p__Synergistota	c__Synergistia	o__Synergistales	f__Aminobacteriaceae	g__Fretibacterium	s__Fretibacterium sp017444345
RGIG3568	RGIG3568	S2	79.7843	2.54237	0.435771	1692685	d__Bacteria	p__Synergistota	c__Synergistia	o__Synergistales	f__Aminobacteriaceae	g__Fretibacterium	s__Fretibacterium sp017443985
RGIG3569	RGIG3569	S2	98.3051	1.69492	0.411592	2400935	d__Bacteria	p__Synergistota	c__Synergistia	o__Synergistales	f__Aminobacteriaceae	g__Fretibacterium	s__Fretibacterium sp017443945
RGIG3196	RGIG3196	S2	100	0	0.422592	2541743	d__Bacteria	p__Synergistota	c__Synergistia	o__Synergistales	f__Aminobacteriaceae	g__Fretibacterium	s__Fretibacterium sp017439345
RGIG3263	RGIG3263	S2	88.1356	5.23883	0.497083	2504517	d__Bacteria	p__Synergistota	c__Synergistia	o__Synergistales	f__Aminobacteriaceae	g__Fretibacterium	s__Fretibacterium sp017427625
RGIG1534	RGIG1534	S2	86.4407	8.01233	0.500668	2428435	d__Bacteria	p__Synergistota	c__Synergistia	o__Synergistales	f__Aminobacteriaceae	g__Fretibacterium	s__Fretibacterium sp017427625
RGIG2759	RGIG2759	S2	86.2069	3.68339	0.502037	1897543	d__Bacteria	p__Synergistota	c__Synergistia	o__Synergistales	f__Aminobacteriaceae	g__Fretibacterium	s__Fretibacterium sp017427625
RGIG2639	RGIG2639	S2	80.5085	5.23883	0.494882	2295523	d__Bacteria	p__Synergistota	c__Synergistia	o__Synergistales	f__Aminobacteriaceae	g__Fretibacterium	s__Fretibacterium sp017427625
RGIG2287	RGIG2287	S2	79.661	6.7283	0.496475	2371263	d__Bacteria	p__Synergistota	c__Synergistia	o__Synergistales	f__Aminobacteriaceae	g__Fretibacterium	s__Fretibacterium sp017427625
RGIG2299	RGIG2299	S2	77.1186	8.01233	0.497703	2385935	d__Bacteria	p__Synergistota	c__Synergistia	o__Synergistales	f__Aminobacteriaceae	g__Fretibacterium	s__Fretibacterium sp017427625
RGIG2916	RGIG2916	S2	74.4222	2.15716	0.494226	2302269	d__Bacteria	p__Synergistota	c__Synergistia	o__Synergistales	f__Aminobacteriaceae	g__Fretibacterium	s__Fretibacterium sp017427625
RGIG1490	RGIG1490	S2	73.4361	4.46841	0.498417	1970761	d__Bacteria	p__Synergistota	c__Synergistia	o__Synergistales	f__Aminobacteriaceae	g__Fretibacterium	s__Fretibacterium sp017427625
RGIG2238	RGIG2238	S2	58.5516	8.85978	0.498669	2258324	d__Bacteria	p__Synergistota	c__Synergistia	o__Synergistales	f__Aminobacteriaceae	g__Fretibacterium	s__Fretibacterium sp017427625
RGIG3272	RGIG3272	S2	58.0123	0.154083	0.479425	2433401	d__Bacteria	p__Synergistota	c__Synergistia	o__Synergistales	f__Aminobacteriaceae	g__Fretibacterium	s__Fretibacterium sp017427625
RGIG3318	RGIG3318	S2	55.9322	1.849	0.496448	2053235	d__Bacteria	p__Synergistota	c__Synergistia	o__Synergistales	f__Aminobacteriaceae	g__Fretibacterium	s__Fretibacterium sp017427625
RGIG1612	RGIG1612	S2	93.2203	2.00308	0.524244	2431196	d__Bacteria	p__Synergistota	c__Synergistia	o__Synergistales	f__Aminobacteriaceae	g__Fretibacterium	s__Fretibacterium sp017417365
RGIG2313	RGIG2313	S2	96.6102	0.46225	0.521659	2168464	d__Bacteria	p__Synergistota	c__Synergistia	o__Synergistales	f__Aminobacteriaceae	g__Fretibacterium	s__Fretibacterium sp017405525
RGIG1542	RGIG1542	S2	91.7565	4.26297	0.430038	2118175	d__Bacteria	p__Synergistota	c__Synergistia	o__Synergistales	f__Aminobacteriaceae	g__Fretibacterium	s__Fretibacterium sp017394925
RGIG2282	RGIG2282	S2	89.0293	6.08629	0.429902	2223750	d__Bacteria	p__Synergistota	c__Synergistia	o__Synergistales	f__Aminobacteriaceae	g__Fretibacterium	s__Fretibacterium sp017394925
RGIG3391	RGIG3391	S2	87.9969	6.7283	0.429209	2124880	d__Bacteria	p__Synergistota	c__Synergistia	o__Synergistales	f__Aminobacteriaceae	g__Fretibacterium	s__Fretibacterium sp017394925
RGIG2303	RGIG2303	S2	85.1881	9.21108	0.43025	2356497	d__Bacteria	p__Synergistota	c__Synergistia	o__Synergistales	f__Aminobacteriaceae	g__Fretibacterium	s__Fretibacterium sp017394925
RGIG3325	RGIG3325	S2	81.8182	3.38983	0.42947	2189012	d__Bacteria	p__Synergistota	c__Synergistia	o__Synergistales	f__Aminobacteriaceae	g__Fretibacterium	s__Fretibacterium sp017394925
RGIG3245	RGIG3245	S2	75.5008	3.38983	0.430567	1595376	d__Bacteria	p__Synergistota	c__Synergistia	o__Synergistales	f__Aminobacteriaceae	g__Fretibacterium	s__Fretibacterium sp017394925
RGIG2749	RGIG2749	S2	66.6153	3.54391	0.42995	1629333	d__Bacteria	p__Synergistota	c__Synergistia	o__Synergistales	f__Aminobacteriaceae	g__Fretibacterium	s__Fretibacterium sp017394925
GCA_016280565.1_ASM1628056v1_genomic	GCA_016280565.1_ASM1628056v1_genomic	S6	88.5978	4.23729	0.613554	1476079	d__Bacteria	p__Synergistota	c__Synergistia	o__Synergistales	f__Aminobacteriaceae	g__Fretibacterium	s__Fretibacterium sp016280565
RGIG3416	RGIG3416	S2	93.2203	5.9322	0.596872	2667644	d__Bacteria	p__Synergistota	c__Synergistia	o__Synergistales	f__Aminobacteriaceae	g__Fretibacterium	s__Fretibacterium sp016280565
RMAG819	RMAG819	S14	93.2203	0	0.595948	2413946	d__Bacteria	p__Synergistota	c__Synergistia	o__Synergistales	f__Aminobacteriaceae	g__Fretibacterium	s__Fretibacterium sp016280565
merge_bin_146	merge_bin_146	S13	90.678	1.69492	0.60433	1970738	d__Bacteria	p__Synergistota	c__Synergistia	o__Synergistales	f__Aminobacteriaceae	g__Fretibacterium	s__Fretibacterium sp016280565
MAG-2134	MAG-2134	S3	93.2203	0.46225	0.41495	2045143	d__Bacteria	p__Synergistota	c__Synergistia	o__Synergistales	f__Aminobacteriaceae	g__Fretibacterium	s__
MAG-2385	MAG-2385	S3	91.5254	0.616333	0.433784	2488560	d__Bacteria	p__Synergistota	c__Synergistia	o__Synergistales	f__Aminobacteriaceae	g__Fretibacterium	s__
RGIG3746	RGIG3746	S2	93.2203	9.15254	0.607501	2492880	d__Bacteria	p__Synergistota	c__Synergistia	o__Synergistales	f__Aminobacteriaceae	g__Fretibacterium	s__
RGIG6578	RGIG6578	S2	83.7596	0.308166	0.415364	1649711	d__Bacteria	p__Synergistota	c__Synergistia	o__Synergistales	f__Aminobacteriaceae	g__Fretibacterium	s__
RGIG3233	RGIG3233	S2	79.9846	1.849	0.478474	1229577	d__Bacteria	p__Synergistota	c__Synergistia	o__Synergistales	f__Aminobacteriaceae	g__Fretibacterium	s__
RGIG1527	RGIG1527	S2	78.9831	1.849	0.481694	1628804	d__Bacteria	p__Synergistota	c__Synergistia	o__Synergistales	f__Aminobacteriaceae	g__Fretibacterium	s__
RGIG3487	RGIG3487	S2	78.5824	8.64407	0.497369	3467789	d__Bacteria	p__Synergistota	c__Synergistia	o__Synergistales	f__Aminobacteriaceae	g__Fretibacterium	s__
RGIG3606	RGIG3606	S2	76.4253	6.54854	0.46466	1960024	d__Bacteria	p__Synergistota	c__Synergistia	o__Synergistales	f__Aminobacteriaceae	g__Fretibacterium	s__
RGIG3446	RGIG3446	S2	67.1032	3.85208	0.480653	1160672	d__Bacteria	p__Synergistota	c__Synergistia	o__Synergistales	f__Aminobacteriaceae	g__Fretibacterium	s__
RGIG1535	RGIG1535	S2	65.2542	8.68002	0.494019	2137829	d__Bacteria	p__Synergistota	c__Synergistia	o__Synergistales	f__Aminobacteriaceae	g__Fretibacterium	s__
RGIG3359	RGIG3359	S2	63.2512	4.89985	0.480167	1305180	d__Bacteria	p__Synergistota	c__Synergistia	o__Synergistales	f__Aminobacteriaceae	g__Fretibacterium	s__
RGIG3322	RGIG3322	S2	62.7119	7.08783	0.480873	1447071	d__Bacteria	p__Synergistota	c__Synergistia	o__Synergistales	f__Aminobacteriaceae	g__Fretibacterium	s__
RGIG2278	RGIG2278	S2	58.2126	2.92758	0.474933	1499789	d__Bacteria	p__Synergistota	c__Synergistia	o__Synergistales	f__Aminobacteriaceae	g__Fretibacterium	s__
RGIG2758	RGIG2758	S2	55.9014	4.85362	0.48179	937027	d__Bacteria	p__Synergistota	c__Synergistia	o__Synergistales	f__Aminobacteriaceae	g__Fretibacterium	s__
RGIG2285	RGIG2285	S2	54.9101	9.65588	0.531171	1847135	d__Bacteria	p__Synergistota	c__Synergistia	o__Synergistales	f__Aminobacteriaceae	g__Fretibacterium	s__
RGIG3679	RGIG3679	S2	54.3143	0	0.486499	1294433	d__Bacteria	p__Synergistota	c__Synergistia	o__Synergistales	f__Aminobacteriaceae	g__Fretibacterium	s__
RGIG3202	RGIG3202	S2	54.023	5.86207	0.493643	1584746	d__Bacteria	p__Synergistota	c__Synergistia	o__Synergistales	f__Aminobacteriaceae	g__Fretibacterium	s__
RGIG4845	RGIG4845	S2	51.3405	0	0.396357	1466016	d__Bacteria	p__Synergistota	c__Synergistia	o__Synergistales	f__Aminobacteriaceae	g__Fretibacterium	s__
RGIG3490	RGIG3490	S2	50.815	6.11285	0.426816	1126524	d__Bacteria	p__Synergistota	c__Synergistia	o__Synergistales	f__Aminobacteriaceae	g__Fretibacterium	s__
557N_min2k_bin.1319	557N_min2k_bin.1319	S15	81.433	3.89831	0.352874	1953260	d__Bacteria	p__Synergistota	c__Synergistia	o__Synergistales	f__Aminobacteriaceae	g__Fretibacterium	s__
RMAG2801	RMAG2801	S14	98.9985	0	0.500448	2183837	d__Bacteria	p__Synergistota	c__Synergistia	o__Synergistales	f__Aminobacteriaceae	g__Fretibacterium	s__
RMAG2164	RMAG2164	S14	98.3051	0	0.464767	2393693	d__Bacteria	p__Synergistota	c__Synergistia	o__Synergistales	f__Aminobacteriaceae	g__Fretibacterium	s__
RMAG2471	RMAG2471	S14	96.6102	0.46225	0.493814	2527284	d__Bacteria	p__Synergistota	c__Synergistia	o__Synergistales	f__Aminobacteriaceae	g__Fretibacterium	s__
RMAG2552	RMAG2552	S14	95.886	0.616333	0.420868	2295927	d__Bacteria	p__Synergistota	c__Synergistia	o__Synergistales	f__Aminobacteriaceae	g__Fretibacterium	s__
RMAG2438	RMAG2438	S14	95.8398	0.338983	0.453045	1780571	d__Bacteria	p__Synergistota	c__Synergistia	o__Synergistales	f__Aminobacteriaceae	g__Fretibacterium	s__
RMAG2770	RMAG2770	S14	94.9153	4.16025	0.496274	2419927	d__Bacteria	p__Synergistota	c__Synergistia	o__Synergistales	f__Aminobacteriaceae	g__Fretibacterium	s__
RMAG2415	RMAG2415	S14	93.1741	0	0.377373	1901956	d__Bacteria	p__Synergistota	c__Synergistia	o__Synergistales	f__Aminobacteriaceae	g__Fretibacterium	s__
RMAG2127	RMAG2127	S14	89.8305	0	0.427774	2045619	d__Bacteria	p__Synergistota	c__Synergistia	o__Synergistales	f__Aminobacteriaceae	g__Fretibacterium	s__
RMAG2784	RMAG2784	S14	83.2203	0	0.488187	2121999	d__Bacteria	p__Synergistota	c__Synergistia	o__Synergistales	f__Aminobacteriaceae	g__Fretibacterium	s__
RMAG2772	RMAG2772	S14	82.8968	1.61787	0.429222	2574175	d__Bacteria	p__Synergistota	c__Synergistia	o__Synergistales	f__Aminobacteriaceae	g__Fretibacterium	s__
RMAG2477	RMAG2477	S14	81.3559	0	0.357834	1683627	d__Bacteria	p__Synergistota	c__Synergistia	o__Synergistales	f__Aminobacteriaceae	g__Fretibacterium	s__
RMAG2558	RMAG2558	S14	78.1459	0	0.428989	1684240	d__Bacteria	p__Synergistota	c__Synergistia	o__Synergistales	f__Aminobacteriaceae	g__Fretibacterium	s__
RMAG806	RMAG806	S14	76.9337	0.308166	0.593514	2134494	d__Bacteria	p__Synergistota	c__Synergistia	o__Synergistales	f__Aminobacteriaceae	g__Fretibacterium	s__
GCA_024681935.1_ASM2468193v1_genomic	GCA_024681935.1_ASM2468193v1_genomic	S10	91.5254	1.69492	0.586404	2306763	d__Bacteria	p__Synergistota	c__Synergistia	o__Synergistales	f__Aminobacteriaceae	g__Fretibacterium	s__
GCA_024695065.1_ASM2469506v1_genomic	GCA_024695065.1_ASM2469506v1_genomic	S10	88.1356	3.38983	0.582129	1979159	d__Bacteria	p__Synergistota	c__Synergistia	o__Synergistales	f__Aminobacteriaceae	g__Fretibacterium	s__
RGIG3362	RGIG3362	S2	76.8105	3.38983	0.664047	2192301	d__Bacteria	p__Synergistota	c__Synergistia	o__Synergistales	f__Aminobacteriaceae	g__	s__
GCA_016286155.1_ASM1628615v1_genomic	GCA_016286155.1_ASM1628615v1_genomic	S6	98.951	6.99301	0.426691	3366264	d__Bacteria	p__Spirochaetota	c__Spirochaetia	o__Treponematales	f__Treponemataceae	g__UBA1240	s__UBA1240 sp902797925
GCA_016291015.1_ASM1629101v1_genomic	GCA_016291015.1_ASM1629101v1_genomic	S6	81.3853	6.53652	0.433025	2564529	d__Bacteria	p__Spirochaetota	c__Spirochaetia	o__Treponematales	f__Treponemataceae	g__UBA1240	s__UBA1240 sp902797925
s20_SRR094926_metabat2_bin.150_sub	s20_SRR094926_metabat2_bin.150_sub	S20	65.0083	0	0.428836	1999998	d__Bacteria	p__Spirochaetota	c__Spirochaetia	o__Treponematales	f__Treponemataceae	g__UBA1240	s__UBA1240 sp902797925
RGIG6932	RGIG6932	S2	70.9128	3.5742	0.439228	2065424	d__Bacteria	p__Spirochaetota	c__Spirochaetia	o__Treponematales	f__Treponemataceae	g__UBA1240	s__UBA1240 sp902797925
supersetMAG4670	supersetMAG4670	S1	82.3343	3.14685	0.431361	2491020	d__Bacteria	p__Spirochaetota	c__Spirochaetia	o__Treponematales	f__Treponemataceae	g__UBA1240	s__UBA1240 sp902797925
RGIG8276	RGIG8276	S2	97.5524	2.7972	0.418499	3045757	d__Bacteria	p__Spirochaetota	c__Spirochaetia	o__Treponematales	f__Treponemataceae	g__UBA1240	s__UBA1240 sp017614995
RGIG7834	RGIG7834	S2	97.4359	6.61422	0.42111	3233121	d__Bacteria	p__Spirochaetota	c__Spirochaetia	o__Treponematales	f__Treponemataceae	g__UBA1240	s__UBA1240 sp017614995
RGIG8105	RGIG8105	S2	82.1488	1.81818	0.424231	3155376	d__Bacteria	p__Spirochaetota	c__Spirochaetia	o__Treponematales	f__Treponemataceae	g__UBA1240	s__UBA1240 sp017614995
GCA_016285185.1_ASM1628518v1_genomic	GCA_016285185.1_ASM1628518v1_genomic	S6	98.6014	3.36996	0.402098	2772563	d__Bacteria	p__Spirochaetota	c__Spirochaetia	o__Treponematales	f__Treponemataceae	g__UBA1240	s__UBA1240 sp016285185
RGIG9750	RGIG9750	S2	98.6014	0	0.409212	2725135	d__Bacteria	p__Spirochaetota	c__Spirochaetia	o__Treponematales	f__Treponemataceae	g__UBA1240	s__UBA1240 sp002308875
RGIG10255	RGIG10255	S2	92.3967	8.18182	0.41588	2128859	d__Bacteria	p__Spirochaetota	c__Spirochaetia	o__Treponematales	f__Treponemataceae	g__UBA1240	s__UBA1240 sp002308875
RGIG8103	RGIG8103	S2	50.9091	1.81818	0.423333	1643651	d__Bacteria	p__Spirochaetota	c__Spirochaetia	o__Treponematales	f__Treponemataceae	g__UBA1240	s__UBA1240 sp002308875
RMAG1208	RMAG1208	S14	87.6224	0.743007	0.415948	1918177	d__Bacteria	p__Spirochaetota	c__Spirochaetia	o__Treponematales	f__Treponemataceae	g__UBA1240	s__UBA1240 sp002308875
s4_SRR873607.1_concoct_bin.83_sub	s4_SRR873607.1_concoct_bin.83_sub	S4	69.7569	3.54021	0.451324	2096444	d__Bacteria	p__Spirochaetota	c__Spirochaetia	o__Treponematales	f__Treponemataceae	g__UBA1240	s__UBA1240 sp001603145
s4_SRR873608.1_metabat2_bin.30_sub	s4_SRR873608.1_metabat2_bin.30_sub	S4	71.2214	1.74825	0.450905	2088983	d__Bacteria	p__Spirochaetota	c__Spirochaetia	o__Treponematales	f__Treponemataceae	g__UBA1240	s__UBA1240 sp001603145
RGIG6286	RGIG6286	S2	98.951	2.0979	0.439544	3238440	d__Bacteria	p__Spirochaetota	c__Spirochaetia	o__Treponematales	f__Treponemataceae	g__UBA1240	s__UBA1240 sp001603145
RGIG1631	RGIG1631	S2	97.5524	3.14685	0.44498	3028883	d__Bacteria	p__Spirochaetota	c__Spirochaetia	o__Treponematales	f__Treponemataceae	g__UBA1240	s__UBA1240 sp001603145
RMAG997	RMAG997	S14	76.5249	0.724276	0.448278	2171163	d__Bacteria	p__Spirochaetota	c__Spirochaetia	o__Treponematales	f__Treponemataceae	g__UBA1240	s__UBA1240 sp001603145
RGIG9773	RGIG9773	S2	65.7505	8.27506	0.429163	2325063	d__Bacteria	p__Spirochaetota	c__Spirochaetia	o__Treponematales	f__Treponemataceae	g__UBA1240	s__
RGIG10009	RGIG10009	S2	56.9804	9.24076	0.430909	2071572	d__Bacteria	p__Spirochaetota	c__Spirochaetia	o__Treponematales	f__Treponemataceae	g__UBA1240	s__
RGIG9955	RGIG9955	S2	55.269	9.61414	0.427667	1764794	d__Bacteria	p__Spirochaetota	c__Spirochaetia	o__Treponematales	f__Treponemataceae	g__UBA1240	s__
RGIG9304	RGIG9304	S2	54.3709	5.11267	0.424253	1585769	d__Bacteria	p__Spirochaetota	c__Spirochaetia	o__Treponematales	f__Treponemataceae	g__UBA1240	s__
RGIG8088	RGIG8088	S2	52.5086	4.62038	0.42421	1654392	d__Bacteria	p__Spirochaetota	c__Spirochaetia	o__Treponematales	f__Treponemataceae	g__UBA1240	s__
RGIG6327	RGIG6327	S2	79.8951	0.699301	0.448859	1902347	d__Bacteria	p__Spirochaetota	c__Spirochaetia	o__Treponematales	f__Treponemataceae	g__Treponema_F	s__Treponema_F sp017936345
RGIG9078	RGIG9078	S2	79.5455	0	0.447668	1835328	d__Bacteria	p__Spirochaetota	c__Spirochaetia	o__Treponematales	f__Treponemataceae	g__Treponema_F	s__Treponema_F sp017936345
RGIG9931	RGIG9931	S2	50	1.81818	0.425719	1582746	d__Bacteria	p__Spirochaetota	c__Spirochaetia	o__Treponematales	f__Treponemataceae	g__Treponema_F	s__Treponema_F sp017646305
HG_Colon-7.maxbin.079.contigs	HG_Colon-7.maxbin.079.contigs	S19	98.6014	0	0.430834	2382839	d__Bacteria	p__Spirochaetota	c__Spirochaetia	o__Treponematales	f__Treponemataceae	g__Treponema_F	s__Treponema_F sp017646305
RGIG9546	RGIG9546	S2	95.1299	0	0.430932	2547598	d__Bacteria	p__Spirochaetota	c__Spirochaetia	o__Treponematales	f__Treponemataceae	g__Treponema_F	s__Treponema_F sp017629095
HG_Rectum-12.metabat2.045_sub.contigs	HG_Rectum-12.metabat2.045_sub.contigs	S19	97.5291	0.0437063	0.430884	2329096	d__Bacteria	p__Spirochaetota	c__Spirochaetia	o__Treponematales	f__Treponemataceae	g__Treponema_F	s__Treponema_F sp017629095
RGIG8632	RGIG8632	S2	94.4056	1.3986	0.337485	1909657	d__Bacteria	p__Spirochaetota	c__Spirochaetia	o__Treponematales	f__Treponemataceae	g__Treponema_F	s__Treponema_F sp017623685
RGIG8708	RGIG8708	S2	60.1399	0	0.362674	1287001	d__Bacteria	p__Spirochaetota	c__Spirochaetia	o__Treponematales	f__Treponemataceae	g__Treponema_F	s__Treponema_F sp017622235
RGIG5328	RGIG5328	S2	97.7622	0	0.524791	2743106	d__Bacteria	p__Spirochaetota	c__Spirochaetia	o__Treponematales	f__Treponemataceae	g__Treponema_F	s__Treponema_F sp017622135
RGIG8712	RGIG8712	S2	96.5035	0	0.529449	2664141	d__Bacteria	p__Spirochaetota	c__Spirochaetia	o__Treponematales	f__Treponemataceae	g__Treponema_F	s__Treponema_F sp017622135
RGIG3905	RGIG3905	S2	91.6084	1.3986	0.519569	2681091	d__Bacteria	p__Spirochaetota	c__Spirochaetia	o__Treponematales	f__Treponemataceae	g__Treponema_F	s__Treponema_F sp017622135
RGIG5381	RGIG5381	S2	89.6853	4.4289	0.533247	2481208	d__Bacteria	p__Spirochaetota	c__Spirochaetia	o__Treponematales	f__Treponemataceae	g__Treponema_F	s__Treponema_F sp017622135
RGIG4689	RGIG4689	S2	87.0979	1.42191	0.540098	2298831	d__Bacteria	p__Spirochaetota	c__Spirochaetia	o__Treponematales	f__Treponemataceae	g__Treponema_F	s__Treponema_F sp017622135
RGIG3993	RGIG3993	S2	84.6154	0.699301	0.527412	2461672	d__Bacteria	p__Spirochaetota	c__Spirochaetia	o__Treponematales	f__Treponemataceae	g__Treponema_F	s__Treponema_F sp017622135
RGIG1889	RGIG1889	S2	55.0909	0	0.540878	1906173	d__Bacteria	p__Spirochaetota	c__Spirochaetia	o__Treponematales	f__Treponemataceae	g__Treponema_F	s__Treponema_F sp017622135
MAG-1722	MAG-1722	S3	97.9021	0.932401	0.448228	2434965	d__Bacteria	p__Spirochaetota	c__Spirochaetia	o__Treponematales	f__Treponemataceae	g__Treponema_F	s__Treponema_F sp017549025
MAG-0776	MAG-0776	S3	96.5035	0.04995	0.453987	2323797	d__Bacteria	p__Spirochaetota	c__Spirochaetia	o__Treponematales	f__Treponemataceae	g__Treponema_F	s__Treponema_F sp017549025
MAG-1960	MAG-1960	S3	95.8042	0	0.453277	2208839	d__Bacteria	p__Spirochaetota	c__Spirochaetia	o__Treponematales	f__Treponemataceae	g__Treponema_F	s__Treponema_F sp017549025
MAG-0746	MAG-0746	S3	95.1861	2.38928	0.453173	2343284	d__Bacteria	p__Spirochaetota	c__Spirochaetia	o__Treponematales	f__Treponemataceae	g__Treponema_F	s__Treponema_F sp017549025
MAG-1666	MAG-1666	S3	94.3036	0.932401	0.456279	2167753	d__Bacteria	p__Spirochaetota	c__Spirochaetia	o__Treponematales	f__Treponemataceae	g__Treponema_F	s__Treponema_F sp017549025
MAG-1248	MAG-1248	S3	86.5501	4.1958	0.456559	1997692	d__Bacteria	p__Spirochaetota	c__Spirochaetia	o__Treponematales	f__Treponemataceae	g__Treponema_F	s__Treponema_F sp017549025
MAG-2997	MAG-2997	S3	85.203	0	0.457785	1947566	d__Bacteria	p__Spirochaetota	c__Spirochaetia	o__Treponematales	f__Treponemataceae	g__Treponema_F	s__Treponema_F sp017549025
MAG-1988	MAG-1988	S3	84.5808	1.57343	0.460811	1929380	d__Bacteria	p__Spirochaetota	c__Spirochaetia	o__Treponematales	f__Treponemataceae	g__Treponema_F	s__Treponema_F sp017549025
MAG-3679	MAG-3679	S3	84.3132	0.899101	0.451285	2026853	d__Bacteria	p__Spirochaetota	c__Spirochaetia	o__Treponematales	f__Treponemataceae	g__Treponema_F	s__Treponema_F sp017549025
RGIG7474	RGIG7474	S2	98.6014	0	0.446888	2480313	d__Bacteria	p__Spirochaetota	c__Spirochaetia	o__Treponematales	f__Treponemataceae	g__Treponema_F	s__Treponema_F sp017549025
MAG-3663	MAG-3663	S3	98.6014	0	0.448092	2456218	d__Bacteria	p__Spirochaetota	c__Spirochaetia	o__Treponematales	f__Treponemataceae	g__Treponema_F	s__Treponema_F sp016294105
MAG-0641	MAG-0641	S3	93.0458	1.09266	0.456462	2118402	d__Bacteria	p__Spirochaetota	c__Spirochaetia	o__Treponematales	f__Treponemataceae	g__Treponema_F	s__Treponema_F sp016294105
MAG-1973	MAG-1973	S3	93.007	3.76915	0.454147	2170104	d__Bacteria	p__Spirochaetota	c__Spirochaetia	o__Treponematales	f__Treponemataceae	g__Treponema_F	s__Treponema_F sp016294105
RGIG9937	RGIG9937	S2	79.3346	4.14419	0.458576	1738297	d__Bacteria	p__Spirochaetota	c__Spirochaetia	o__Treponematales	f__Treponemataceae	g__Treponema_F	s__Treponema_F sp016294105
MAG-0310	MAG-0310	S3	99.3007	0.024975	0.436623	2532036	d__Bacteria	p__Spirochaetota	c__Spirochaetia	o__Treponematales	f__Treponemataceae	g__Treponema_F	s__
MAG-0701	MAG-0701	S3	99.3007	0	0.433867	2692765	d__Bacteria	p__Spirochaetota	c__Spirochaetia	o__Treponematales	f__Treponemataceae	g__Treponema_F	s__
MAG-3648	MAG-3648	S3	99.3007	0	0.433889	2600198	d__Bacteria	p__Spirochaetota	c__Spirochaetia	o__Treponematales	f__Treponemataceae	g__Treponema_F	s__
MAG-4393	MAG-4393	S3	99.3007	0	0.432106	2759469	d__Bacteria	p__Spirochaetota	c__Spirochaetia	o__Treponematales	f__Treponemataceae	g__Treponema_F	s__
MAG-0733	MAG-0733	S3	98.8345	1.74825	0.436121	2602942	d__Bacteria	p__Spirochaetota	c__Spirochaetia	o__Treponematales	f__Treponemataceae	g__Treponema_F	s__
MAG-1911	MAG-1911	S3	97.9021	0	0.434789	2609866	d__Bacteria	p__Spirochaetota	c__Spirochaetia	o__Treponematales	f__Treponemataceae	g__Treponema_F	s__
MAG-1243	MAG-1243	S3	97.2028	0.0437063	0.437541	2514039	d__Bacteria	p__Spirochaetota	c__Spirochaetia	o__Treponematales	f__Treponemataceae	g__Treponema_F	s__
MAG-1218	MAG-1218	S3	97.028	0	0.437385	2576504	d__Bacteria	p__Spirochaetota	c__Spirochaetia	o__Treponematales	f__Treponemataceae	g__Treponema_F	s__
MAG-1937	MAG-1937	S3	91.4086	0.48951	0.438295	2387124	d__Bacteria	p__Spirochaetota	c__Spirochaetia	o__Treponematales	f__Treponemataceae	g__Treponema_F	s__
MAG-0785	MAG-0785	S3	90.1598	4.33566	0.435681	2539744	d__Bacteria	p__Spirochaetota	c__Spirochaetia	o__Treponematales	f__Treponemataceae	g__Treponema_F	s__
MAG-1860	MAG-1860	S3	86.9658	0.699301	0.439589	2320192	d__Bacteria	p__Spirochaetota	c__Spirochaetia	o__Treponematales	f__Treponemataceae	g__Treponema_F	s__
MAG-0387	MAG-0387	S3	82.7571	2.44755	0.439566	2275717	d__Bacteria	p__Spirochaetota	c__Spirochaetia	o__Treponematales	f__Treponemataceae	g__Treponema_F	s__
RGIG7752	RGIG7752	S2	68.4885	3.24051	0.356922	1449186	d__Bacteria	p__Spirochaetota	c__Spirochaetia	o__Treponematales	f__Treponemataceae	g__Treponema_F	s__
RGIG9573	RGIG9573	S2	64.6902	1.4985	0.446063	1988404	d__Bacteria	p__Spirochaetota	c__Spirochaetia	o__Treponematales	f__Treponemataceae	g__Treponema_F	s__
557N_min2k_bin.2490	557N_min2k_bin.2490	S15	90.5345	0.2331	0.399538	2687544	d__Bacteria	p__Spirochaetota	c__Spirochaetia	o__Treponematales	f__Treponemataceae	g__Treponema_D	s__Treponema_D sp905236465
RMAG2021	RMAG2021	S14	88.8195	0.699301	0.404067	3059383	d__Bacteria	p__Spirochaetota	c__Spirochaetia	o__Treponematales	f__Treponemataceae	g__Treponema_D	s__Treponema_D sp905236465
557N_min2k_bin.2196	557N_min2k_bin.2196	S15	91.0256	2.0979	0.354308	2573687	d__Bacteria	p__Spirochaetota	c__Spirochaetia	o__Treponematales	f__Treponemataceae	g__Treponema_D	s__Treponema_D sp905236315
557_18_idba_bin.142	557_18_idba_bin.142	S15	85.8586	0	0.432443	2211527	d__Bacteria	p__Spirochaetota	c__Spirochaetia	o__Treponematales	f__Treponemataceae	g__Treponema_D	s__Treponema_D sp905233535
supersetMAG5250	supersetMAG5250	S1	92.8127	2.14161	0.414013	2935419	d__Bacteria	p__Spirochaetota	c__Spirochaetia	o__Treponematales	f__Treponemataceae	g__Treponema_D	s__Treponema_D sp902803735
MAG-4492	MAG-4492	S3	99.3007	0.874126	0.530917	3200806	d__Bacteria	p__Spirochaetota	c__Spirochaetia	o__Treponematales	f__Treponemataceae	g__Treponema_D	s__Treponema_D sp902803415
RGIG845	RGIG845	S2	93.5315	0.34965	0.547772	2684956	d__Bacteria	p__Spirochaetota	c__Spirochaetia	o__Treponematales	f__Treponemataceae	g__Treponema_D	s__Treponema_D sp902803415
s16_ERR983263_concoct_bin.122	s16_ERR983263_concoct_bin.122	S16	76.4257	3.20513	0.546656	2334601	d__Bacteria	p__Spirochaetota	c__Spirochaetia	o__Treponematales	f__Treponemataceae	g__Treponema_D	s__Treponema_D sp902803415
RMAG799	RMAG799	S14	83.951	0.34965	0.547478	2251851	d__Bacteria	p__Spirochaetota	c__Spirochaetia	o__Treponematales	f__Treponemataceae	g__Treponema_D	s__Treponema_D sp902803415
supersetMAG5226	supersetMAG5226	S1	90.5012	0	0.547268	2417271	d__Bacteria	p__Spirochaetota	c__Spirochaetia	o__Treponematales	f__Treponemataceae	g__Treponema_D	s__Treponema_D sp902803415
s4_SRR873610.1_metabat2_bin.11_sub	s4_SRR873610.1_metabat2_bin.11_sub	S4	93.3566	7.16783	0.367805	3564905	d__Bacteria	p__Spirochaetota	c__Spirochaetia	o__Treponematales	f__Treponemataceae	g__Treponema_D	s__Treponema_D sp902802305
RMAG2107	RMAG2107	S14	87.2433	2.05905	0.366417	3003422	d__Bacteria	p__Spirochaetota	c__Spirochaetia	o__Treponematales	f__Treponemataceae	g__Treponema_D	s__Treponema_D sp902802305
supersetMAG5110	supersetMAG5110	S1	97.9021	2.45588	0.369243	3512630	d__Bacteria	p__Spirochaetota	c__Spirochaetia	o__Treponematales	f__Treponemataceae	g__Treponema_D	s__Treponema_D sp902802305
supersetMAG4883	supersetMAG4883	S1	97.2028	2.5641	0.505614	2552115	d__Bacteria	p__Spirochaetota	c__Spirochaetia	o__Treponematales	f__Treponemataceae	g__Treponema_D	s__Treponema_D sp902799965
supersetMAG3091	supersetMAG3091	S1	93.7063	0	0.496679	2554439	d__Bacteria	p__Spirochaetota	c__Spirochaetia	o__Treponematales	f__Treponemataceae	g__Treponema_D	s__Treponema_D sp902799665
supersetMAG4849	supersetMAG4849	S1	88.8695	0.11655	0.498065	2601120	d__Bacteria	p__Spirochaetota	c__Spirochaetia	o__Treponematales	f__Treponemataceae	g__Treponema_D	s__Treponema_D sp902799665
supersetMAG1367	supersetMAG1367	S1	84.9084	0.48951	0.498548	2400665	d__Bacteria	p__Spirochaetota	c__Spirochaetia	o__Treponematales	f__Treponemataceae	g__Treponema_D	s__Treponema_D sp902799665
supersetMAG4620	supersetMAG4620	S1	94.6775	1.3986	0.359972	2530325	d__Bacteria	p__Spirochaetota	c__Spirochaetia	o__Treponematales	f__Treponemataceae	g__Treponema_D	s__Treponema_D sp902797305
RMAG1552	RMAG1552	S14	89.369	1.3986	0.469984	2383686	d__Bacteria	p__Spirochaetota	c__Spirochaetia	o__Treponematales	f__Treponemataceae	g__Treponema_D	s__Treponema_D sp902797055
supersetMAG4590	supersetMAG4590	S1	80.7665	0.917832	0.566073	2280380	d__Bacteria	p__Spirochaetota	c__Spirochaetia	o__Treponematales	f__Treponemataceae	g__Treponema_D	s__Treponema_D sp902796985
supersetMAG4177	supersetMAG4177	S1	97.028	1.4763	0.501713	2767202	d__Bacteria	p__Spirochaetota	c__Spirochaetia	o__Treponematales	f__Treponemataceae	g__Treponema_D	s__Treponema_D sp902792795
supersetMAG2571	supersetMAG2571	S1	83.7912	0.699301	0.50646	2378972	d__Bacteria	p__Spirochaetota	c__Spirochaetia	o__Treponematales	f__Treponemataceae	g__Treponema_D	s__Treponema_D sp902792795
s16_ERR983264_concoct_bin.76	s16_ERR983264_concoct_bin.76	S16	89.9767	3.68243	0.394364	2819729	d__Bacteria	p__Spirochaetota	c__Spirochaetia	o__Treponematales	f__Treponemataceae	g__Treponema_D	s__Treponema_D sp902789325
supersetMAG3827	supersetMAG3827	S1	94.8572	0.724276	0.387109	3148727	d__Bacteria	p__Spirochaetota	c__Spirochaetia	o__Treponematales	f__Treponemataceae	g__Treponema_D	s__Treponema_D sp902789325
s4_SRR873602.1_maxbin_bin.304_sub	s4_SRR873602.1_maxbin_bin.304_sub	S4	59.0909	8.18182	0.435413	1896497	d__Bacteria	p__Spirochaetota	c__Spirochaetia	o__Treponematales	f__Treponemataceae	g__Treponema_D	s__Treponema_D sp902785455
s4_SRR873604.1_concoct_bin.292_sub	s4_SRR873604.1_concoct_bin.292_sub	S4	62.0437	5.06993	0.438841	2016407	d__Bacteria	p__Spirochaetota	c__Spirochaetia	o__Treponematales	f__Treponemataceae	g__Treponema_D	s__Treponema_D sp902785455
MAG-4597	MAG-4597	S3	100	2.0979	0.424724	3514024	d__Bacteria	p__Spirochaetota	c__Spirochaetia	o__Treponematales	f__Treponemataceae	g__Treponema_D	s__Treponema_D sp902785455
MAG-2545	MAG-2545	S3	100	0	0.426336	3450374	d__Bacteria	p__Spirochaetota	c__Spirochaetia	o__Treponematales	f__Treponemataceae	g__Treponema_D	s__Treponema_D sp902785455
MAG-2402	MAG-2402	S3	93.3566	0.699301	0.42729	3151404	d__Bacteria	p__Spirochaetota	c__Spirochaetia	o__Treponematales	f__Treponemataceae	g__Treponema_D	s__Treponema_D sp902785455
RMAG766	RMAG766	S14	92.8904	2.0979	0.432511	2796144	d__Bacteria	p__Spirochaetota	c__Spirochaetia	o__Treponematales	f__Treponemataceae	g__Treponema_D	s__Treponema_D sp902785455
RMAG49	RMAG49	S14	77.5641	1.90851	0.431676	2301650	d__Bacteria	p__Spirochaetota	c__Spirochaetia	o__Treponematales	f__Treponemataceae	g__Treponema_D	s__Treponema_D sp902785455
supersetMAG3458	supersetMAG3458	S1	89.5105	1.74825	0.430689	3026665	d__Bacteria	p__Spirochaetota	c__Spirochaetia	o__Treponematales	f__Treponemataceae	g__Treponema_D	s__Treponema_D sp902785455
s4_SRR873609.1_concoct_bin.195_sub	s4_SRR873609.1_concoct_bin.195_sub	S4	53.1148	0	0.521904	1534791	d__Bacteria	p__Spirochaetota	c__Spirochaetia	o__Treponematales	f__Treponemataceae	g__Treponema_D	s__Treponema_D sp902783245
supersetMAG3226	supersetMAG3226	S1	93.8312	0	0.513822	2688438	d__Bacteria	p__Spirochaetota	c__Spirochaetia	o__Treponematales	f__Treponemataceae	g__Treponema_D	s__Treponema_D sp902783245
GCA_016284555.1_ASM1628455v1_genomic	GCA_016284555.1_ASM1628455v1_genomic	S6	81.6669	1.74825	0.457643	2773515	d__Bacteria	p__Spirochaetota	c__Spirochaetia	o__Treponematales	f__Treponemataceae	g__Treponema_D	s__Treponema_D sp902783155
RGIG85	RGIG85	S2	79.2541	2.14161	0.482688	1854773	d__Bacteria	p__Spirochaetota	c__Spirochaetia	o__Treponematales	f__Treponemataceae	g__Treponema_D	s__Treponema_D sp902783155
RMAG786	RMAG786	S14	93.7063	1.42358	0.463393	2883172	d__Bacteria	p__Spirochaetota	c__Spirochaetia	o__Treponematales	f__Treponemataceae	g__Treponema_D	s__Treponema_D sp902783155
supersetMAG3209	supersetMAG3209	S1	98.7179	1.42358	0.459569	3103898	d__Bacteria	p__Spirochaetota	c__Spirochaetia	o__Treponematales	f__Treponemataceae	g__Treponema_D	s__Treponema_D sp902783155
supersetMAG4624	supersetMAG4624	S1	89.5667	0.777001	0.466953	2467536	d__Bacteria	p__Spirochaetota	c__Spirochaetia	o__Treponematales	f__Treponemataceae	g__Treponema_D	s__Treponema_D sp902783155
supersetMAG2732	supersetMAG2732	S1	96.62	2.44755	0.43568	3354252	d__Bacteria	p__Spirochaetota	c__Spirochaetia	o__Treponematales	f__Treponemataceae	g__Treponema_D	s__Treponema_D sp902778325
RMAG1855	RMAG1855	S14	94.289	0	0.565996	3071354	d__Bacteria	p__Spirochaetota	c__Spirochaetia	o__Treponematales	f__Treponemataceae	g__Treponema_D	s__Treponema_D sp902773215
RMAG1838	RMAG1838	S14	93.5897	0	0.565194	3069338	d__Bacteria	p__Spirochaetota	c__Spirochaetia	o__Treponematales	f__Treponemataceae	g__Treponema_D	s__Treponema_D sp902773215
supersetMAG2234	supersetMAG2234	S1	80.5561	3.84615	0.567694	2694055	d__Bacteria	p__Spirochaetota	c__Spirochaetia	o__Treponematales	f__Treponemataceae	g__Treponema_D	s__Treponema_D sp902773215
supersetMAG2212	supersetMAG2212	S1	92.3056	0	0.427066	2470798	d__Bacteria	p__Spirochaetota	c__Spirochaetia	o__Treponematales	f__Treponemataceae	g__Treponema_D	s__Treponema_D sp902772975
RGIG1242	RGIG1242	S2	59.7521	0	0.483741	1225471	d__Bacteria	p__Spirochaetota	c__Spirochaetia	o__Treponematales	f__Treponemataceae	g__Treponema_D	s__Treponema_D sp902772605
RGIG1205	RGIG1205	S2	54.7018	6.98676	0.464164	1918531	d__Bacteria	p__Spirochaetota	c__Spirochaetia	o__Treponematales	f__Treponemataceae	g__Treponema_D	s__Treponema_D sp902772605
supersetMAG2180	supersetMAG2180	S1	81.0315	0.699301	0.45967	2198949	d__Bacteria	p__Spirochaetota	c__Spirochaetia	o__Treponematales	f__Treponemataceae	g__Treponema_D	s__Treponema_D sp902772605
supersetMAG1553	supersetMAG1553	S1	84.1631	4.2291	0.376681	2067125	d__Bacteria	p__Spirochaetota	c__Spirochaetia	o__Treponematales	f__Treponemataceae	g__Treponema_D	s__Treponema_D sp902766345
s18_SRR10765506_concoct_bin.118	s18_SRR10765506_concoct_bin.118	S18	59.5352	3.72544	0.438292	1382361	d__Bacteria	p__Spirochaetota	c__Spirochaetia	o__Treponematales	f__Treponemataceae	g__Treponema_D	s__Treponema_D sp902766125
supersetMAG1532	supersetMAG1532	S1	98.6014	0	0.441925	2230789	d__Bacteria	p__Spirochaetota	c__Spirochaetia	o__Treponematales	f__Treponemataceae	g__Treponema_D	s__Treponema_D sp902766125
MAG-1187	MAG-1187	S3	97.9021	0.699301	0.317599	2377778	d__Bacteria	p__Spirochaetota	c__Spirochaetia	o__Treponematales	f__Treponemataceae	g__Treponema_D	s__Treponema_D sp900767955
MAG-0525	MAG-0525	S3	97.9021	0	0.314872	2383232	d__Bacteria	p__Spirochaetota	c__Spirochaetia	o__Treponematales	f__Treponemataceae	g__Treponema_D	s__Treponema_D sp900767955
MAG-0208	MAG-0208	S3	97.2028	0	0.317264	2300615	d__Bacteria	p__Spirochaetota	c__Spirochaetia	o__Treponematales	f__Treponemataceae	g__Treponema_D	s__Treponema_D sp900767955
MAG-0157	MAG-0157	S3	96.5035	2.5641	0.316953	2256432	d__Bacteria	p__Spirochaetota	c__Spirochaetia	o__Treponematales	f__Treponemataceae	g__Treponema_D	s__Treponema_D sp900767955
MAG-4044	MAG-4044	S3	93.7063	0	0.313999	2436046	d__Bacteria	p__Spirochaetota	c__Spirochaetia	o__Treponematales	f__Treponemataceae	g__Treponema_D	s__Treponema_D sp900767955
MAG-1115	MAG-1115	S3	93.007	4.4289	0.317188	2381104	d__Bacteria	p__Spirochaetota	c__Spirochaetia	o__Treponematales	f__Treponemataceae	g__Treponema_D	s__Treponema_D sp900767955
MAG-2895	MAG-2895	S3	93.007	4.16472	0.318102	2381994	d__Bacteria	p__Spirochaetota	c__Spirochaetia	o__Treponematales	f__Treponemataceae	g__Treponema_D	s__Treponema_D sp900767955
MAG-1016	MAG-1016	S3	93.007	0.699301	0.316747	2423718	d__Bacteria	p__Spirochaetota	c__Spirochaetia	o__Treponematales	f__Treponemataceae	g__Treponema_D	s__Treponema_D sp900767955
MAG-3200	MAG-3200	S3	84.3046	3.0303	0.31909	2163222	d__Bacteria	p__Spirochaetota	c__Spirochaetia	o__Treponematales	f__Treponemataceae	g__Treponema_D	s__Treponema_D sp900767955
RGIG177	RGIG177	S2	90.5594	5.88578	0.31777	2065039	d__Bacteria	p__Spirochaetota	c__Spirochaetia	o__Treponematales	f__Treponemataceae	g__Treponema_D	s__Treponema_D sp900767955
RGIG329	RGIG329	S2	88.3949	3.39938	0.316661	2316711	d__Bacteria	p__Spirochaetota	c__Spirochaetia	o__Treponematales	f__Treponemataceae	g__Treponema_D	s__Treponema_D sp900767955
RGIG307	RGIG307	S2	87.7622	6.72106	0.318762	2083073	d__Bacteria	p__Spirochaetota	c__Spirochaetia	o__Treponematales	f__Treponemataceae	g__Treponema_D	s__Treponema_D sp900767955
RGIG881	RGIG881	S2	84.3823	4.39005	0.315176	2002266	d__Bacteria	p__Spirochaetota	c__Spirochaetia	o__Treponematales	f__Treponemataceae	g__Treponema_D	s__Treponema_D sp900767955
RGIG169	RGIG169	S2	75.5633	6.68706	0.316045	1837439	d__Bacteria	p__Spirochaetota	c__Spirochaetia	o__Treponematales	f__Treponemataceae	g__Treponema_D	s__Treponema_D sp900767955
RGIG9000	RGIG9000	S2	69.5804	2.23776	0.319244	2231782	d__Bacteria	p__Spirochaetota	c__Spirochaetia	o__Treponematales	f__Treponemataceae	g__Treponema_D	s__Treponema_D sp900767955
RGIG421	RGIG421	S2	65.5012	0.917832	0.313986	1522277	d__Bacteria	p__Spirochaetota	c__Spirochaetia	o__Treponematales	f__Treponemataceae	g__Treponema_D	s__Treponema_D sp900767955
RGIG974	RGIG974	S2	63.1618	5.59441	0.313474	1433422	d__Bacteria	p__Spirochaetota	c__Spirochaetia	o__Treponematales	f__Treponemataceae	g__Treponema_D	s__Treponema_D sp900767955
HG_Colon-12.concoct.101_sub.contigs	HG_Colon-12.concoct.101_sub.contigs	S19	92.2244	1.3986	0.318118	2301018	d__Bacteria	p__Spirochaetota	c__Spirochaetia	o__Treponematales	f__Treponemataceae	g__Treponema_D	s__Treponema_D sp900767955
HG_Cecum-11.metabat2.093.contigs	HG_Cecum-11.metabat2.093.contigs	S19	90.7343	2.997	0.318461	2040403	d__Bacteria	p__Spirochaetota	c__Spirochaetia	o__Treponematales	f__Treponemataceae	g__Treponema_D	s__Treponema_D sp900767955
HF_Colon-6.maxbin.021_sub.contigs	HF_Colon-6.maxbin.021_sub.contigs	S19	88.8649	4.4289	0.319426	2058075	d__Bacteria	p__Spirochaetota	c__Spirochaetia	o__Treponematales	f__Treponemataceae	g__Treponema_D	s__Treponema_D sp900767955
HF_Cecum-1.metabat2.028.contigs	HF_Cecum-1.metabat2.028.contigs	S19	88.1818	5.61983	0.320203	1628548	d__Bacteria	p__Spirochaetota	c__Spirochaetia	o__Treponematales	f__Treponemataceae	g__Treponema_D	s__Treponema_D sp900767955
HF_Colon-1.metabat2.065.contigs	HF_Colon-1.metabat2.065.contigs	S19	87.2727	9.05785	0.317915	1803138	d__Bacteria	p__Spirochaetota	c__Spirochaetia	o__Treponematales	f__Treponemataceae	g__Treponema_D	s__Treponema_D sp900767955
HG_Rectum-8.metabat2.051.contigs	HG_Rectum-8.metabat2.051.contigs	S19	86.9464	1.86966	0.320051	1865350	d__Bacteria	p__Spirochaetota	c__Spirochaetia	o__Treponematales	f__Treponemataceae	g__Treponema_D	s__Treponema_D sp900767955
HF_Rectum-1.maxbin.008_sub.contigs	HF_Rectum-1.maxbin.008_sub.contigs	S19	86.2422	4.23951	0.315571	1935067	d__Bacteria	p__Spirochaetota	c__Spirochaetia	o__Treponematales	f__Treponemataceae	g__Treponema_D	s__Treponema_D sp900767955
HG_Colon-9.metabat2.052.contigs	HG_Colon-9.metabat2.052.contigs	S19	80.4196	7.57576	0.320136	1813516	d__Bacteria	p__Spirochaetota	c__Spirochaetia	o__Treponematales	f__Treponemataceae	g__Treponema_D	s__Treponema_D sp900767955
RGIG3428	RGIG3428	S2	77.9321	3.8961	0.42438	2209773	d__Bacteria	p__Spirochaetota	c__Spirochaetia	o__Treponematales	f__Treponemataceae	g__Treponema_D	s__Treponema_D sp900319625
RMAG291	RMAG291	S14	90.676	0	0.417265	2659298	d__Bacteria	p__Spirochaetota	c__Spirochaetia	o__Treponematales	f__Treponemataceae	g__Treponema_D	s__Treponema_D sp900319625
RMAG51	RMAG51	S14	82.8866	0.976801	0.417824	2263466	d__Bacteria	p__Spirochaetota	c__Spirochaetia	o__Treponematales	f__Treponemataceae	g__Treponema_D	s__Treponema_D sp900319625
supersetMAG3857	supersetMAG3857	S1	97.3193	0.2331	0.414954	2814301	d__Bacteria	p__Spirochaetota	c__Spirochaetia	o__Treponematales	f__Treponemataceae	g__Treponema_D	s__Treponema_D sp900319625
supersetMAG4273	supersetMAG4273	S1	88.5448	0.0437063	0.423607	2147792	d__Bacteria	p__Spirochaetota	c__Spirochaetia	o__Treponematales	f__Treponemataceae	g__Treponema_D	s__Treponema_D sp900319625
s16_ERR983264_maxbin_bin.23	s16_ERR983264_maxbin_bin.23	S16	99.3007	0.699301	0.384075	2631824	d__Bacteria	p__Spirochaetota	c__Spirochaetia	o__Treponematales	f__Treponemataceae	g__Treponema_D	s__Treponema_D sp900317625
RGIG6630	RGIG6630	S2	99.3007	0	0.499796	2666687	d__Bacteria	p__Spirochaetota	c__Spirochaetia	o__Treponematales	f__Treponemataceae	g__Treponema_D	s__Treponema_D sp900316905
RGIG1268	RGIG1268	S2	94.4056	2.03546	0.504844	2601402	d__Bacteria	p__Spirochaetota	c__Spirochaetia	o__Treponematales	f__Treponemataceae	g__Treponema_D	s__Treponema_D sp900316905
RMAG704	RMAG704	S14	82.1818	0	0.489733	2809074	d__Bacteria	p__Spirochaetota	c__Spirochaetia	o__Treponematales	f__Treponemataceae	g__Treponema_D	s__Treponema_D sp900316905
supersetMAG1053	supersetMAG1053	S1	100	0.699301	0.491027	2921548	d__Bacteria	p__Spirochaetota	c__Spirochaetia	o__Treponematales	f__Treponemataceae	g__Treponema_D	s__Treponema_D sp900316905
supersetMAG2615	supersetMAG2615	S1	99.3007	0	0.491787	2950199	d__Bacteria	p__Spirochaetota	c__Spirochaetia	o__Treponematales	f__Treponemataceae	g__Treponema_D	s__Treponema_D sp900316905
supersetMAG3951	supersetMAG3951	S1	98.6014	1.04895	0.493203	2938382	d__Bacteria	p__Spirochaetota	c__Spirochaetia	o__Treponematales	f__Treponemataceae	g__Treponema_D	s__Treponema_D sp900316905
supersetMAG4070	supersetMAG4070	S1	95.8042	2.0979	0.496699	2759048	d__Bacteria	p__Spirochaetota	c__Spirochaetia	o__Treponematales	f__Treponemataceae	g__Treponema_D	s__Treponema_D sp900316905
supersetMAG4408	supersetMAG4408	S1	91.8803	0.34965	0.498584	2629743	d__Bacteria	p__Spirochaetota	c__Spirochaetia	o__Treponematales	f__Treponemataceae	g__Treponema_D	s__Treponema_D sp900316905
supersetMAG545	supersetMAG545	S1	91.4669	1.4763	0.50183	2463973	d__Bacteria	p__Spirochaetota	c__Spirochaetia	o__Treponematales	f__Treponemataceae	g__Treponema_D	s__Treponema_D sp900316905
supersetMAG4137	supersetMAG4137	S1	91.2587	0.34965	0.500655	2494318	d__Bacteria	p__Spirochaetota	c__Spirochaetia	o__Treponematales	f__Treponemataceae	g__Treponema_D	s__Treponema_D sp900316905
supersetMAG2932	supersetMAG2932	S1	90.9091	0	0.491604	2876824	d__Bacteria	p__Spirochaetota	c__Spirochaetia	o__Treponematales	f__Treponemataceae	g__Treponema_D	s__Treponema_D sp900316905
supersetMAG1755	supersetMAG1755	S1	88.4615	1.59285	0.504797	2338223	d__Bacteria	p__Spirochaetota	c__Spirochaetia	o__Treponematales	f__Treponemataceae	g__Treponema_D	s__Treponema_D sp900316905
supersetMAG695	supersetMAG695	S1	88.1896	3.19056	0.495677	2606182	d__Bacteria	p__Spirochaetota	c__Spirochaetia	o__Treponematales	f__Treponemataceae	g__Treponema_D	s__Treponema_D sp900316905
RGIG10121	RGIG10121	S2	91.4273	3.43337	0.386612	3241239	d__Bacteria	p__Spirochaetota	c__Spirochaetia	o__Treponematales	f__Treponemataceae	g__Treponema_D	s__Treponema_D sp017963165
MAG-2100	MAG-2100	S3	97.8272	1.3986	0.370285	2561000	d__Bacteria	p__Spirochaetota	c__Spirochaetia	o__Treponematales	f__Treponemataceae	g__Treponema_D	s__Treponema_D sp017962965
RGIG10130	RGIG10130	S2	90.2098	4.07925	0.37671	2118488	d__Bacteria	p__Spirochaetota	c__Spirochaetia	o__Treponematales	f__Treponemataceae	g__Treponema_D	s__Treponema_D sp017962965
RGIG10158	RGIG10158	S2	73.0909	3.63636	0.380274	2129345	d__Bacteria	p__Spirochaetota	c__Spirochaetia	o__Treponematales	f__Treponemataceae	g__Treponema_D	s__Treponema_D sp017962415
RGIG10193	RGIG10193	S2	95.7293	2.7972	0.445151	3318946	d__Bacteria	p__Spirochaetota	c__Spirochaetia	o__Treponematales	f__Treponemataceae	g__Treponema_D	s__Treponema_D sp017961705
RGIG10129	RGIG10129	S2	88.5927	2.0979	0.447114	3009723	d__Bacteria	p__Spirochaetota	c__Spirochaetia	o__Treponematales	f__Treponemataceae	g__Treponema_D	s__Treponema_D sp017961705
RGIG10031	RGIG10031	S2	68.1313	6.75991	0.452899	2269393	d__Bacteria	p__Spirochaetota	c__Spirochaetia	o__Treponematales	f__Treponemataceae	g__Treponema_D	s__Treponema_D sp017961705
RGIG9672	RGIG9672	S2	58.4467	6.33741	0.457578	1819412	d__Bacteria	p__Spirochaetota	c__Spirochaetia	o__Treponematales	f__Treponemataceae	g__Treponema_D	s__Treponema_D sp017961705
RGIG10242	RGIG10242	S2	81.6635	5.59441	0.444033	2539381	d__Bacteria	p__Spirochaetota	c__Spirochaetia	o__Treponematales	f__Treponemataceae	g__Treponema_D	s__Treponema_D sp017960765
RGIG8904	RGIG8904	S2	80.4196	1.3986	0.396631	2869640	d__Bacteria	p__Spirochaetota	c__Spirochaetia	o__Treponematales	f__Treponemataceae	g__Treponema_D	s__Treponema_D sp017940255
GCA_024684315.1_ASM2468431v1_genomic	GCA_024684315.1_ASM2468431v1_genomic	S10	88.012	7.07071	0.394153	2761153	d__Bacteria	p__Spirochaetota	c__Spirochaetia	o__Treponematales	f__Treponemataceae	g__Treponema_D	s__Treponema_D sp017940255
RGIG8917	RGIG8917	S2	100	0.699301	0.455087	2403745	d__Bacteria	p__Spirochaetota	c__Spirochaetia	o__Treponematales	f__Treponemataceae	g__Treponema_D	s__Treponema_D sp017940005
RGIG8974	RGIG8974	S2	61.8182	0.909091	0.296165	2023351	d__Bacteria	p__Spirochaetota	c__Spirochaetia	o__Treponematales	f__Treponemataceae	g__Treponema_D	s__Treponema_D sp017938365
RGIG9108	RGIG9108	S2	99.3007	0	0.484421	2640234	d__Bacteria	p__Spirochaetota	c__Spirochaetia	o__Treponematales	f__Treponemataceae	g__Treponema_D	s__Treponema_D sp017935745
s4_SRR873602.1_concoct_bin.123_sub	s4_SRR873602.1_concoct_bin.123_sub	S4	72.8097	4.16084	0.517222	2336921	d__Bacteria	p__Spirochaetota	c__Spirochaetia	o__Treponematales	f__Treponemataceae	g__Treponema_D	s__Treponema_D sp017934745
s4_SRR873599.1_concoct_bin.123_sub	s4_SRR873599.1_concoct_bin.123_sub	S4	75.2685	1.3986	0.517314	2428157	d__Bacteria	p__Spirochaetota	c__Spirochaetia	o__Treponematales	f__Treponemataceae	g__Treponema_D	s__Treponema_D sp017934745
RGIG9161	RGIG9161	S2	98.8012	0.024975	0.502177	3584970	d__Bacteria	p__Spirochaetota	c__Spirochaetia	o__Treponematales	f__Treponemataceae	g__Treponema_D	s__Treponema_D sp017934745
RGIG4965	RGIG4965	S2	94.5804	1.3986	0.505482	3133453	d__Bacteria	p__Spirochaetota	c__Spirochaetia	o__Treponematales	f__Treponemataceae	g__Treponema_D	s__Treponema_D sp017934745
RGIG4921	RGIG4921	S2	78.5256	1.55886	0.507894	2603681	d__Bacteria	p__Spirochaetota	c__Spirochaetia	o__Treponematales	f__Treponemataceae	g__Treponema_D	s__Treponema_D sp017934745
supersetMAG5412	supersetMAG5412	S1	98.7762	0.699301	0.505263	3359559	d__Bacteria	p__Spirochaetota	c__Spirochaetia	o__Treponematales	f__Treponemataceae	g__Treponema_D	s__Treponema_D sp017934745
RGIG9695	RGIG9695	S2	74.7752	0.1665	0.396477	2132845	d__Bacteria	p__Spirochaetota	c__Spirochaetia	o__Treponematales	f__Treponemataceae	g__Treponema_D	s__Treponema_D sp017651065
RGIG9962	RGIG9962	S2	98.6014	1.30148	0.486063	2821861	d__Bacteria	p__Spirochaetota	c__Spirochaetia	o__Treponematales	f__Treponemataceae	g__Treponema_D	s__Treponema_D sp017645785
RGIG8719	RGIG8719	S2	84.1853	1.3986	0.31845	2498065	d__Bacteria	p__Spirochaetota	c__Spirochaetia	o__Treponematales	f__Treponemataceae	g__Treponema_D	s__Treponema_D sp017622055
RGIG4219	RGIG4219	S2	61.8182	7.27273	0.317181	2463276	d__Bacteria	p__Spirochaetota	c__Spirochaetia	o__Treponematales	f__Treponemataceae	g__Treponema_D	s__Treponema_D sp017622055
RGIG8034	RGIG8034	S2	96.8282	8.39161	0.383545	3667932	d__Bacteria	p__Spirochaetota	c__Spirochaetia	o__Treponematales	f__Treponemataceae	g__Treponema_D	s__Treponema_D sp017619795
RGIG8172	RGIG8172	S2	94.2095	5.35742	0.376131	3572246	d__Bacteria	p__Spirochaetota	c__Spirochaetia	o__Treponematales	f__Treponemataceae	g__Treponema_D	s__Treponema_D sp017617145
MAG-4173	MAG-4173	S3	82.7506	0.699301	0.384914	2581812	d__Bacteria	p__Spirochaetota	c__Spirochaetia	o__Treponematales	f__Treponemataceae	g__Treponema_D	s__Treponema_D sp017617115
RGIG8175	RGIG8175	S2	70.3636	1.81818	0.391771	2242668	d__Bacteria	p__Spirochaetota	c__Spirochaetia	o__Treponematales	f__Treponemataceae	g__Treponema_D	s__Treponema_D sp017617115
RGIG8218	RGIG8218	S2	93.5315	7.37734	0.418841	2619042	d__Bacteria	p__Spirochaetota	c__Spirochaetia	o__Treponematales	f__Treponemataceae	g__Treponema_D	s__Treponema_D sp017616165
RGIG8293	RGIG8293	S2	68.6792	0.699301	0.416849	1521507	d__Bacteria	p__Spirochaetota	c__Spirochaetia	o__Treponematales	f__Treponemataceae	g__Treponema_D	s__Treponema_D sp017614655
RGIG8307	RGIG8307	S2	89.0909	4.46281	0.444126	2583940	d__Bacteria	p__Spirochaetota	c__Spirochaetia	o__Treponematales	f__Treponemataceae	g__Treponema_D	s__Treponema_D sp017614295
RGIG8349	RGIG8349	S2	85.0291	2.87005	0.429426	2615733	d__Bacteria	p__Spirochaetota	c__Spirochaetia	o__Treponematales	f__Treponemataceae	g__Treponema_D	s__Treponema_D sp017613485
RGIG7850	RGIG7850	S2	99.3007	1.3986	0.368455	2505728	d__Bacteria	p__Spirochaetota	c__Spirochaetia	o__Treponematales	f__Treponemataceae	g__Treponema_D	s__Treponema_D sp017553635
RGIG10217	RGIG10217	S2	86.7133	1.3986	0.369289	2267431	d__Bacteria	p__Spirochaetota	c__Spirochaetia	o__Treponematales	f__Treponemataceae	g__Treponema_D	s__Treponema_D sp017553635
RGIG7863	RGIG7863	S2	99.3007	2.0979	0.489009	2712938	d__Bacteria	p__Spirochaetota	c__Spirochaetia	o__Treponematales	f__Treponemataceae	g__Treponema_D	s__Treponema_D sp017551705
RGIG8209	RGIG8209	S2	67.6913	5.82751	0.504858	1518157	d__Bacteria	p__Spirochaetota	c__Spirochaetia	o__Treponematales	f__Treponemataceae	g__Treponema_D	s__Treponema_D sp017551705
MAG-4174	MAG-4174	S3	92.196	6.64336	0.391012	2720259	d__Bacteria	p__Spirochaetota	c__Spirochaetia	o__Treponematales	f__Treponemataceae	g__Treponema_D	s__Treponema_D sp017551545
RGIG7872	RGIG7872	S2	95.7105	1.87646	0.384379	3011779	d__Bacteria	p__Spirochaetota	c__Spirochaetia	o__Treponematales	f__Treponemataceae	g__Treponema_D	s__Treponema_D sp017551545
RGIG7618	RGIG7618	S2	61.6085	6.29371	0.387249	1805480	d__Bacteria	p__Spirochaetota	c__Spirochaetia	o__Treponematales	f__Treponemataceae	g__Treponema_D	s__Treponema_D sp017551545
RGIG7950	RGIG7950	S2	98.6014	6.35892	0.411288	2762349	d__Bacteria	p__Spirochaetota	c__Spirochaetia	o__Treponematales	f__Treponemataceae	g__Treponema_D	s__Treponema_D sp017550685
RGIG7571	RGIG7571	S2	97.9021	0.024975	0.363463	2546351	d__Bacteria	p__Spirochaetota	c__Spirochaetia	o__Treponematales	f__Treponemataceae	g__Treponema_D	s__Treponema_D sp017548565
RGIG6993	RGIG6993	S2	59.0909	0	0.415825	1492939	d__Bacteria	p__Spirochaetota	c__Spirochaetia	o__Treponematales	f__Treponemataceae	g__Treponema_D	s__Treponema_D sp017544745
MAG-2561	MAG-2561	S3	91.6533	0.174825	0.449705	2892675	d__Bacteria	p__Spirochaetota	c__Spirochaetia	o__Treponematales	f__Treponemataceae	g__Treponema_D	s__Treponema_D sp017534445
RGIG10060	RGIG10060	S2	97.9021	2.27273	0.44873	3228744	d__Bacteria	p__Spirochaetota	c__Spirochaetia	o__Treponematales	f__Treponemataceae	g__Treponema_D	s__Treponema_D sp017534445
RGIG6799	RGIG6799	S2	95.1049	0	0.449498	3078212	d__Bacteria	p__Spirochaetota	c__Spirochaetia	o__Treponematales	f__Treponemataceae	g__Treponema_D	s__Treponema_D sp017534445
RGIG6705	RGIG6705	S2	97.7994	0	0.464435	3414419	d__Bacteria	p__Spirochaetota	c__Spirochaetia	o__Treponematales	f__Treponemataceae	g__Treponema_D	s__Treponema_D sp017525605
RGIG6797	RGIG6797	S2	96.1039	2.7972	0.470035	3027144	d__Bacteria	p__Spirochaetota	c__Spirochaetia	o__Treponematales	f__Treponemataceae	g__Treponema_D	s__Treponema_D sp017525605
RGIG6582	RGIG6582	S2	63.6364	3.63636	0.473466	2759516	d__Bacteria	p__Spirochaetota	c__Spirochaetia	o__Treponematales	f__Treponemataceae	g__Treponema_D	s__Treponema_D sp017525605
RMAG60	RMAG60	S14	89.5493	0.699301	0.466267	2761522	d__Bacteria	p__Spirochaetota	c__Spirochaetia	o__Treponematales	f__Treponemataceae	g__Treponema_D	s__Treponema_D sp017525605
GCA_024697755.1_ASM2469775v1_genomic	GCA_024697755.1_ASM2469775v1_genomic	S10	99.2507	0.699301	0.462811	3496729	d__Bacteria	p__Spirochaetota	c__Spirochaetia	o__Treponematales	f__Treponemataceae	g__Treponema_D	s__Treponema_D sp017525605
RGIG6328	RGIG6328	S2	87.9808	3.67133	0.32132	2232740	d__Bacteria	p__Spirochaetota	c__Spirochaetia	o__Treponematales	f__Treponemataceae	g__Treponema_D	s__Treponema_D sp017521105
RGIG4175	RGIG4175	S2	55.1864	3.37079	0.326082	1399606	d__Bacteria	p__Spirochaetota	c__Spirochaetia	o__Treponematales	f__Treponemataceae	g__Treponema_D	s__Treponema_D sp017521105
RGIG4806	RGIG4806	S2	97.2028	0	0.47728	3170048	d__Bacteria	p__Spirochaetota	c__Spirochaetia	o__Treponematales	f__Treponemataceae	g__Treponema_D	s__Treponema_D sp017484285
RGIG5076	RGIG5076	S2	83.4499	2.7972	0.42855	2563517	d__Bacteria	p__Spirochaetota	c__Spirochaetia	o__Treponematales	f__Treponemataceae	g__Treponema_D	s__Treponema_D sp017476165
RMAG2488	RMAG2488	S14	98.3683	0	0.426102	2840719	d__Bacteria	p__Spirochaetota	c__Spirochaetia	o__Treponematales	f__Treponemataceae	g__Treponema_D	s__Treponema_D sp017476165
RGIG4936	RGIG4936	S2	97.9021	3.32168	0.396488	3372557	d__Bacteria	p__Spirochaetota	c__Spirochaetia	o__Treponematales	f__Treponemataceae	g__Treponema_D	s__Treponema_D sp017470605
RGIG4439	RGIG4439	S2	98.0769	1.54013	0.507952	2261660	d__Bacteria	p__Spirochaetota	c__Spirochaetia	o__Treponematales	f__Treponemataceae	g__Treponema_D	s__Treponema_D sp017470085
RGIG4455	RGIG4455	S2	98.6014	0	0.450539	3236427	d__Bacteria	p__Spirochaetota	c__Spirochaetia	o__Treponematales	f__Treponemataceae	g__Treponema_D	s__Treponema_D sp017469785
RGIG8888	RGIG8888	S2	83.0669	1.8648	0.452161	2990261	d__Bacteria	p__Spirochaetota	c__Spirochaetia	o__Treponematales	f__Treponemataceae	g__Treponema_D	s__Treponema_D sp017469785
RMAG2767	RMAG2767	S14	97.2028	0	0.452669	3105128	d__Bacteria	p__Spirochaetota	c__Spirochaetia	o__Treponematales	f__Treponemataceae	g__Treponema_D	s__Treponema_D sp017469785
RGIG4505	RGIG4505	S2	58.2168	0.34965	0.444668	2019736	d__Bacteria	p__Spirochaetota	c__Spirochaetia	o__Treponematales	f__Treponemataceae	g__Treponema_D	s__Treponema_D sp017468745
RGIG4406	RGIG4406	S2	96.5035	1.44231	0.446476	3219569	d__Bacteria	p__Spirochaetota	c__Spirochaetia	o__Treponematales	f__Treponemataceae	g__Treponema_D	s__Treponema_D sp017464425
RGIG3743	RGIG3743	S2	80.8192	4.8951	0.513136	2284495	d__Bacteria	p__Spirochaetota	c__Spirochaetia	o__Treponematales	f__Treponemataceae	g__Treponema_D	s__Treponema_D sp017453705
RGIG3441	RGIG3441	S2	92.3077	2.27273	0.579025	3105022	d__Bacteria	p__Spirochaetota	c__Spirochaetia	o__Treponematales	f__Treponemataceae	g__Treponema_D	s__Treponema_D sp017450845
RGIG2828	RGIG2828	S2	81.0606	8.27506	0.575168	3179031	d__Bacteria	p__Spirochaetota	c__Spirochaetia	o__Treponematales	f__Treponemataceae	g__Treponema_D	s__Treponema_D sp017450845
RGIG1495	RGIG1495	S2	80.1637	5.91492	0.575322	3298641	d__Bacteria	p__Spirochaetota	c__Spirochaetia	o__Treponematales	f__Treponemataceae	g__Treponema_D	s__Treponema_D sp017450845
RGIG3457	RGIG3457	S2	94.7927	1.92308	0.464317	2524237	d__Bacteria	p__Spirochaetota	c__Spirochaetia	o__Treponematales	f__Treponemataceae	g__Treponema_D	s__Treponema_D sp017450535
RGIG3210	RGIG3210	S2	98.6014	2.331	0.471835	3210664	d__Bacteria	p__Spirochaetota	c__Spirochaetia	o__Treponematales	f__Treponemataceae	g__Treponema_D	s__Treponema_D sp017449285
GCA_016282605.1_ASM1628260v1_genomic	GCA_016282605.1_ASM1628260v1_genomic	S6	92.1245	2.0979	0.440894	2895929	d__Bacteria	p__Spirochaetota	c__Spirochaetia	o__Treponematales	f__Treponemataceae	g__Treponema_D	s__Treponema_D sp017449265
RGIG3209	RGIG3209	S2	93.7063	4.1958	0.441594	3024175	d__Bacteria	p__Spirochaetota	c__Spirochaetia	o__Treponematales	f__Treponemataceae	g__Treponema_D	s__Treponema_D sp017449265
RGIG3398	RGIG3398	S2	98.6014	0.874126	0.451251	2214905	d__Bacteria	p__Spirochaetota	c__Spirochaetia	o__Treponematales	f__Treponemataceae	g__Treponema_D	s__Treponema_D sp017446265
MAG-2527	MAG-2527	S3	100	0	0.435618	3420029	d__Bacteria	p__Spirochaetota	c__Spirochaetia	o__Treponematales	f__Treponemataceae	g__Treponema_D	s__Treponema_D sp017430385
MAG-4461	MAG-4461	S3	95.8042	0	0.436412	3364368	d__Bacteria	p__Spirochaetota	c__Spirochaetia	o__Treponematales	f__Treponemataceae	g__Treponema_D	s__Treponema_D sp017430385
MAG-4524	MAG-4524	S3	89.5105	0	0.432996	3369340	d__Bacteria	p__Spirochaetota	c__Spirochaetia	o__Treponematales	f__Treponemataceae	g__Treponema_D	s__Treponema_D sp017430385
RGIG2619	RGIG2619	S2	95.2048	2.7972	0.437608	3316785	d__Bacteria	p__Spirochaetota	c__Spirochaetia	o__Treponematales	f__Treponemataceae	g__Treponema_D	s__Treponema_D sp017430385
RGIG3387	RGIG3387	S2	82.4481	7.39219	0.446862	2956851	d__Bacteria	p__Spirochaetota	c__Spirochaetia	o__Treponematales	f__Treponemataceae	g__Treponema_D	s__Treponema_D sp017430385
RGIG3238	RGIG3238	S2	75.6399	3.79274	0.428176	3570279	d__Bacteria	p__Spirochaetota	c__Spirochaetia	o__Treponematales	f__Treponemataceae	g__Treponema_D	s__Treponema_D sp017430385
RGIG772	RGIG772	S2	83.6608	4.43931	0.455376	2121689	d__Bacteria	p__Spirochaetota	c__Spirochaetia	o__Treponematales	f__Treponemataceae	g__Treponema_D	s__Treponema_D sp017421145
RGIG116	RGIG116	S2	80.2364	9.74026	0.44967	2766002	d__Bacteria	p__Spirochaetota	c__Spirochaetia	o__Treponematales	f__Treponemataceae	g__Treponema_D	s__Treponema_D sp017421145
RGIG1221	RGIG1221	S2	77.895	2.8749	0.447337	2296174	d__Bacteria	p__Spirochaetota	c__Spirochaetia	o__Treponematales	f__Treponemataceae	g__Treponema_D	s__Treponema_D sp017421145
RGIG1374	RGIG1374	S2	71.2727	5.45455	0.449392	2532804	d__Bacteria	p__Spirochaetota	c__Spirochaetia	o__Treponematales	f__Treponemataceae	g__Treponema_D	s__Treponema_D sp017421145
s4_SRR873609.1_concoct_bin.319_sub	s4_SRR873609.1_concoct_bin.319_sub	S4	51.1636	8.62471	0.505352	2271682	d__Bacteria	p__Spirochaetota	c__Spirochaetia	o__Treponematales	f__Treponemataceae	g__Treponema_D	s__Treponema_D sp017412405
RGIG1579	RGIG1579	S2	84.324	2.7972	0.501849	2307889	d__Bacteria	p__Spirochaetota	c__Spirochaetia	o__Treponematales	f__Treponemataceae	g__Treponema_D	s__Treponema_D sp017412405
RGIG1479	RGIG1479	S2	87.7539	4.0404	0.439029	2509716	d__Bacteria	p__Spirochaetota	c__Spirochaetia	o__Treponematales	f__Treponemataceae	g__Treponema_D	s__Treponema_D sp017395545
RGIG756	RGIG756	S2	92.6171	3.62762	0.398036	2660378	d__Bacteria	p__Spirochaetota	c__Spirochaetia	o__Treponematales	f__Treponemataceae	g__Treponema_D	s__Treponema_D sp017392945
JB_Ai_91_bin_113	JB_Ai_91_bin_113	S13	93.92	1.11888	0.398492	2731364	d__Bacteria	p__Spirochaetota	c__Spirochaetia	o__Treponematales	f__Treponemataceae	g__Treponema_D	s__Treponema_D sp017392945
MAG-0401	MAG-0401	S3	90.2133	1.3986	0.43385	1901713	d__Bacteria	p__Spirochaetota	c__Spirochaetia	o__Treponematales	f__Treponemataceae	g__Treponema_D	s__Treponema_D sp017390125
RGIG28	RGIG28	S2	89.4328	5.59024	0.389456	2719577	d__Bacteria	p__Spirochaetota	c__Spirochaetia	o__Treponematales	f__Treponemataceae	g__Treponema_D	s__Treponema_D sp017386165
MAG-0399	MAG-0399	S3	91.3059	8.62471	0.371838	2843720	d__Bacteria	p__Spirochaetota	c__Spirochaetia	o__Treponematales	f__Treponemataceae	g__Treponema_D	s__Treponema_D sp017381365
MAG-0398	MAG-0398	S3	86.2005	1.3986	0.376684	2419981	d__Bacteria	p__Spirochaetota	c__Spirochaetia	o__Treponematales	f__Treponemataceae	g__Treponema_D	s__Treponema_D sp017381365
MAG-4637	MAG-4637	S3	81.8182	0.568182	0.369037	2591303	d__Bacteria	p__Spirochaetota	c__Spirochaetia	o__Treponematales	f__Treponemataceae	g__Treponema_D	s__Treponema_D sp017381365
RGIG338	RGIG338	S2	92.23	0	0.370613	2582492	d__Bacteria	p__Spirochaetota	c__Spirochaetia	o__Treponematales	f__Treponemataceae	g__Treponema_D	s__Treponema_D sp017381365
RGIG357	RGIG357	S2	56.3636	1.81818	0.37737	2087550	d__Bacteria	p__Spirochaetota	c__Spirochaetia	o__Treponematales	f__Treponemataceae	g__Treponema_D	s__Treponema_D sp017381365
RGIG414	RGIG414	S2	52.2387	1.02398	0.356269	1273814	d__Bacteria	p__Spirochaetota	c__Spirochaetia	o__Treponematales	f__Treponemataceae	g__Treponema_D	s__Treponema_D sp017381365
HF_Cecum-6.concoct.041_sub.contigs	HF_Cecum-6.concoct.041_sub.contigs	S19	99.0909	7.10744	0.367084	3243750	d__Bacteria	p__Spirochaetota	c__Spirochaetia	o__Treponematales	f__Treponemataceae	g__Treponema_D	s__Treponema_D sp017381365
HF_Colon-5.metabat2.038.contigs	HF_Colon-5.metabat2.038.contigs	S19	97.8244	2.0979	0.367911	2991067	d__Bacteria	p__Spirochaetota	c__Spirochaetia	o__Treponematales	f__Treponemataceae	g__Treponema_D	s__Treponema_D sp017381365
HG_Rectum-9.metabat2.047.contigs	HG_Rectum-9.metabat2.047.contigs	S19	96.4258	0.815851	0.369772	2860961	d__Bacteria	p__Spirochaetota	c__Spirochaetia	o__Treponematales	f__Treponemataceae	g__Treponema_D	s__Treponema_D sp017381365
HF_Rectum-4.metabat2.029.contigs	HF_Rectum-4.metabat2.029.contigs	S19	94.5455	2.64463	0.374436	2171556	d__Bacteria	p__Spirochaetota	c__Spirochaetia	o__Treponematales	f__Treponemataceae	g__Treponema_D	s__Treponema_D sp017381365
HG_Rectum-8.metabat2.030.contigs	HG_Rectum-8.metabat2.030.contigs	S19	92.8127	0	0.370626	2554988	d__Bacteria	p__Spirochaetota	c__Spirochaetia	o__Treponematales	f__Treponemataceae	g__Treponema_D	s__Treponema_D sp017381365
HG_Rectum-10.concoct.096.contigs	HG_Rectum-10.concoct.096.contigs	S19	87.3504	4.1958	0.372475	2689691	d__Bacteria	p__Spirochaetota	c__Spirochaetia	o__Treponematales	f__Treponemataceae	g__Treponema_D	s__Treponema_D sp017381365
HG_Colon-11.concoct.181_sub.contigs	HG_Colon-11.concoct.181_sub.contigs	S19	85.3147	0	0.372076	2808865	d__Bacteria	p__Spirochaetota	c__Spirochaetia	o__Treponematales	f__Treponemataceae	g__Treponema_D	s__Treponema_D sp017381365
HF_Colon-6.metabat2.087.contigs	HF_Colon-6.metabat2.087.contigs	S19	83.5276	2.7972	0.378009	2268439	d__Bacteria	p__Spirochaetota	c__Spirochaetia	o__Treponematales	f__Treponemataceae	g__Treponema_D	s__Treponema_D sp017381365
HF_Cecum-4.metabat2.011.contigs	HF_Cecum-4.metabat2.011.contigs	S19	82.5175	2.7972	0.37508	2126694	d__Bacteria	p__Spirochaetota	c__Spirochaetia	o__Treponematales	f__Treponemataceae	g__Treponema_D	s__Treponema_D sp017381365
MAG-3736	MAG-3736	S3	99.3007	0.699301	0.393426	2337135	d__Bacteria	p__Spirochaetota	c__Spirochaetia	o__Treponematales	f__Treponemataceae	g__Treponema_D	s__Treponema_D sp016294035
HG_Cecum-11.metabat2.091.contigs	HG_Cecum-11.metabat2.091.contigs	S19	94.5804	2.0979	0.399112	2178975	d__Bacteria	p__Spirochaetota	c__Spirochaetia	o__Treponematales	f__Treponemataceae	g__Treponema_D	s__Treponema_D sp016294035
GCA_016290995.1_ASM1629099v1_genomic	GCA_016290995.1_ASM1629099v1_genomic	S6	100	0	0.489682	2618703	d__Bacteria	p__Spirochaetota	c__Spirochaetia	o__Treponematales	f__Treponemataceae	g__Treponema_D	s__Treponema_D sp016290995
MAG-2327	MAG-2327	S3	97.2028	0.932401	0.488787	2487805	d__Bacteria	p__Spirochaetota	c__Spirochaetia	o__Treponematales	f__Treponemataceae	g__Treponema_D	s__Treponema_D sp016290995
RGIG10192	RGIG10192	S2	50.7193	0.0437063	0.484988	1819571	d__Bacteria	p__Spirochaetota	c__Spirochaetia	o__Treponematales	f__Treponemataceae	g__Treponema_D	s__Treponema_D sp016290995
s11_SRR21780871_metabat1_bin.25	s11_SRR21780871_metabat1_bin.25	S11	100	0.839161	0.488698	2580728	d__Bacteria	p__Spirochaetota	c__Spirochaetia	o__Treponematales	f__Treponemataceae	g__Treponema_D	s__Treponema_D sp016290995
GCA_016290335.1_ASM1629033v1_genomic	GCA_016290335.1_ASM1629033v1_genomic	S6	96.8531	7.86713	0.391263	3944791	d__Bacteria	p__Spirochaetota	c__Spirochaetia	o__Treponematales	f__Treponemataceae	g__Treponema_D	s__Treponema_D sp016290335
GCA_016288205.1_ASM1628820v1_genomic	GCA_016288205.1_ASM1628820v1_genomic	S6	99.223	1.0989	0.464541	3528909	d__Bacteria	p__Spirochaetota	c__Spirochaetia	o__Treponematales	f__Treponemataceae	g__Treponema_D	s__Treponema_D sp016288205
RGIG10355	RGIG10355	S2	86.9872	2.97203	0.477447	2804017	d__Bacteria	p__Spirochaetota	c__Spirochaetia	o__Treponematales	f__Treponemataceae	g__Treponema_D	s__Treponema_D sp016288205
RGIG6988	RGIG6988	S2	80	0	0.470773	3137655	d__Bacteria	p__Spirochaetota	c__Spirochaetia	o__Treponematales	f__Treponemataceae	g__Treponema_D	s__Treponema_D sp016288205
RGIG1119	RGIG1119	S2	61.8182	4.36364	0.488258	1797738	d__Bacteria	p__Spirochaetota	c__Spirochaetia	o__Treponematales	f__Treponemataceae	g__Treponema_D	s__Treponema_D sp016288205
RGIG712	RGIG712	S2	54.7927	5.56527	0.486669	1929028	d__Bacteria	p__Spirochaetota	c__Spirochaetia	o__Treponematales	f__Treponemataceae	g__Treponema_D	s__Treponema_D sp016288205
RMAG726	RMAG726	S14	78.648	0.699301	0.483535	2179834	d__Bacteria	p__Spirochaetota	c__Spirochaetia	o__Treponematales	f__Treponemataceae	g__Treponema_D	s__Treponema_D sp016288205
GCA_016287815.1_ASM1628781v1_genomic	GCA_016287815.1_ASM1628781v1_genomic	S6	97.2028	3.9627	0.386231	2734788	d__Bacteria	p__Spirochaetota	c__Spirochaetia	o__Treponematales	f__Treponemataceae	g__Treponema_D	s__Treponema_D sp016287815
GCA_024684195.1_ASM2468419v1_genomic	GCA_024684195.1_ASM2468419v1_genomic	S10	78.4611	3.9627	0.385629	2102329	d__Bacteria	p__Spirochaetota	c__Spirochaetia	o__Treponematales	f__Treponemataceae	g__Treponema_D	s__Treponema_D sp016287815
GCA_016286535.1_ASM1628653v1_genomic	GCA_016286535.1_ASM1628653v1_genomic	S6	94.1725	0	0.37497	2548732	d__Bacteria	p__Spirochaetota	c__Spirochaetia	o__Treponematales	f__Treponemataceae	g__Treponema_D	s__Treponema_D sp016286535
s4_SRR873597.1_metabat2_bin.276	s4_SRR873597.1_metabat2_bin.276	S4	88.0103	1.04895	0.376998	2211482	d__Bacteria	p__Spirochaetota	c__Spirochaetia	o__Treponematales	f__Treponemataceae	g__Treponema_D	s__Treponema_D sp016286535
GCA_024695805.1_ASM2469580v1_genomic	GCA_024695805.1_ASM2469580v1_genomic	S10	98.9427	1.68859	0.376544	2755202	d__Bacteria	p__Spirochaetota	c__Spirochaetia	o__Treponematales	f__Treponemataceae	g__Treponema_D	s__Treponema_D sp016286535
GCA_016286365.1_ASM1628636v1_genomic	GCA_016286365.1_ASM1628636v1_genomic	S6	99.3007	0.699301	0.374021	2680865	d__Bacteria	p__Spirochaetota	c__Spirochaetia	o__Treponematales	f__Treponemataceae	g__Treponema_D	s__Treponema_D sp016286365
GCA_016283615.1_ASM1628361v1_genomic	GCA_016283615.1_ASM1628361v1_genomic	S6	95.4545	5.68182	0.431873	2363169	d__Bacteria	p__Spirochaetota	c__Spirochaetia	o__Treponematales	f__Treponemataceae	g__Treponema_D	s__Treponema_D sp016283615
GCA_016282835.1_ASM1628283v1_genomic	GCA_016282835.1_ASM1628283v1_genomic	S6	96.5718	5.31344	0.35695	2772340	d__Bacteria	p__Spirochaetota	c__Spirochaetia	o__Treponematales	f__Treponemataceae	g__Treponema_D	s__Treponema_D sp016282835
GCA_016282455.1_ASM1628245v1_genomic	GCA_016282455.1_ASM1628245v1_genomic	S6	78.749	3.17183	0.424095	2151911	d__Bacteria	p__Spirochaetota	c__Spirochaetia	o__Treponematales	f__Treponemataceae	g__Treponema_D	s__Treponema_D sp016282455
s4_SRR873601.1_metabat1_bin.175_sub	s4_SRR873601.1_metabat1_bin.175_sub	S4	79.123	2.1756	0.428411	2228163	d__Bacteria	p__Spirochaetota	c__Spirochaetia	o__Treponematales	f__Treponemataceae	g__Treponema_D	s__Treponema_D sp016282455
s4_SRR873597.1_concoct_bin.231	s4_SRR873597.1_concoct_bin.231	S4	89.4489	0.757576	0.427965	2504650	d__Bacteria	p__Spirochaetota	c__Spirochaetia	o__Treponematales	f__Treponemataceae	g__Treponema_D	s__Treponema_D sp016282455
GCA_016281495.1_ASM1628149v1_genomic	GCA_016281495.1_ASM1628149v1_genomic	S6	99.3007	2.0979	0.429645	3214273	d__Bacteria	p__Spirochaetota	c__Spirochaetia	o__Treponematales	f__Treponemataceae	g__Treponema_D	s__Treponema_D sp016281495
RGIG6891	RGIG6891	S2	85.373	5.41958	0.438218	2662592	d__Bacteria	p__Spirochaetota	c__Spirochaetia	o__Treponematales	f__Treponemataceae	g__Treponema_D	s__Treponema_D sp016281495
RGIG6088	RGIG6088	S2	55.5152	6.36364	0.441726	2090698	d__Bacteria	p__Spirochaetota	c__Spirochaetia	o__Treponematales	f__Treponemataceae	g__Treponema_D	s__Treponema_D sp016281495
s4_SRR873608.1_metabat2_bin.382_sub	s4_SRR873608.1_metabat2_bin.382_sub	S4	87.9787	3.5742	0.407948	2766277	d__Bacteria	p__Spirochaetota	c__Spirochaetia	o__Treponematales	f__Treponemataceae	g__Treponema_D	s__Treponema_D sp004554075
s17_SRR8397910_concoct_bin.93	s17_SRR8397910_concoct_bin.93	S17	98.6014	5.17816	0.398867	3465361	d__Bacteria	p__Spirochaetota	c__Spirochaetia	o__Treponematales	f__Treponemataceae	g__Treponema_D	s__Treponema_D sp004554075
s17_SRR8397922_concoct_bin.19	s17_SRR8397922_concoct_bin.19	S17	51.2231	2.68065	0.399767	1744640	d__Bacteria	p__Spirochaetota	c__Spirochaetia	o__Treponematales	f__Treponemataceae	g__Treponema_D	s__Treponema_D sp004554075
s17_SRR8397885_concoct_bin.96	s17_SRR8397885_concoct_bin.96	S17	54.5395	1.90435	0.402929	1672690	d__Bacteria	p__Spirochaetota	c__Spirochaetia	o__Treponematales	f__Treponemataceae	g__Treponema_D	s__Treponema_D sp004554075
s17_SRR8397918_concoct_bin.36	s17_SRR8397918_concoct_bin.36	S17	51.9328	1.42288	0.394299	1686274	d__Bacteria	p__Spirochaetota	c__Spirochaetia	o__Treponematales	f__Treponemataceae	g__Treponema_D	s__Treponema_D sp004554075
s4_SRR873609.1_concoct_bin.42	s4_SRR873609.1_concoct_bin.42	S4	97.4442	4.54545	0.401931	2324163	d__Bacteria	p__Spirochaetota	c__Spirochaetia	o__Treponematales	f__Treponemataceae	g__Treponema_D	s__Treponema_D sp003455655
s4_SRR873599.1_concoct_bin.85	s4_SRR873599.1_concoct_bin.85	S4	98.8928	1.27373	0.401895	2233328	d__Bacteria	p__Spirochaetota	c__Spirochaetia	o__Treponematales	f__Treponemataceae	g__Treponema_D	s__Treponema_D sp003455655
s4_SRR873598.1_concoct_bin.193	s4_SRR873598.1_concoct_bin.193	S4	98.1935	1.10723	0.401468	2186655	d__Bacteria	p__Spirochaetota	c__Spirochaetia	o__Treponematales	f__Treponemataceae	g__Treponema_D	s__Treponema_D sp003455655
s4_SRR873596.1_metabat2_bin.246	s4_SRR873596.1_metabat2_bin.246	S4	96.5763	0	0.401351	2104476	d__Bacteria	p__Spirochaetota	c__Spirochaetia	o__Treponematales	f__Treponemataceae	g__Treponema_D	s__Treponema_D sp003455655
s18_SRR10765529_maxbin_bin.134_sub	s18_SRR10765529_maxbin_bin.134_sub	S18	53.3646	4.33566	0.399663	1436202	d__Bacteria	p__Spirochaetota	c__Spirochaetia	o__Treponematales	f__Treponemataceae	g__Treponema_D	s__Treponema_D sp003455655
supersetMAG5112	supersetMAG5112	S1	90.2661	2.44755	0.402381	1910408	d__Bacteria	p__Spirochaetota	c__Spirochaetia	o__Treponematales	f__Treponemataceae	g__Treponema_D	s__Treponema_D sp003455655
supersetMAG4490	supersetMAG4490	S1	82.6153	1.04895	0.399901	1934230	d__Bacteria	p__Spirochaetota	c__Spirochaetia	o__Treponematales	f__Treponemataceae	g__Treponema_D	s__Treponema_D sp003455655
s4_SRR873598.1_metabat2_bin.316	s4_SRR873598.1_metabat2_bin.316	S4	74.6947	5.47786	0.438256	1747496	d__Bacteria	p__Spirochaetota	c__Spirochaetia	o__Treponematales	f__Treponemataceae	g__Treponema_D	s__Treponema_D sp003447785
s4_SRR873602.1_metabat2_bin.348_sub	s4_SRR873602.1_metabat2_bin.348_sub	S4	85.6643	3.39938	0.437444	1890246	d__Bacteria	p__Spirochaetota	c__Spirochaetia	o__Treponematales	f__Treponemataceae	g__Treponema_D	s__Treponema_D sp003447785
s4_SRR873596.1_metabat1_bin.244_sub	s4_SRR873596.1_metabat1_bin.244_sub	S4	54.2524	2.44755	0.437531	1333173	d__Bacteria	p__Spirochaetota	c__Spirochaetia	o__Treponematales	f__Treponemataceae	g__Treponema_D	s__Treponema_D sp003447785
s4_SRR873601.1_metabat1_bin.173	s4_SRR873601.1_metabat1_bin.173	S4	94.8551	2.331	0.431153	2252312	d__Bacteria	p__Spirochaetota	c__Spirochaetia	o__Treponematales	f__Treponemataceae	g__Treponema_D	s__Treponema_D sp003447785
s4_SRR873595.1_metabat2_bin.431_sub	s4_SRR873595.1_metabat2_bin.431_sub	S4	56.5734	1.4763	0.441072	1234909	d__Bacteria	p__Spirochaetota	c__Spirochaetia	o__Treponematales	f__Treponemataceae	g__Treponema_D	s__Treponema_D sp003447785
RGIG2782	RGIG2782	S2	98.1119	3.22455	0.429395	2612338	d__Bacteria	p__Spirochaetota	c__Spirochaetia	o__Treponematales	f__Treponemataceae	g__Treponema_D	s__Treponema_D sp003447785
RGIG2618	RGIG2618	S2	93.3566	0.932401	0.429222	2360056	d__Bacteria	p__Spirochaetota	c__Spirochaetia	o__Treponematales	f__Treponemataceae	g__Treponema_D	s__Treponema_D sp003447785
RGIG7078	RGIG7078	S2	83.5664	0.699301	0.437105	1813705	d__Bacteria	p__Spirochaetota	c__Spirochaetia	o__Treponematales	f__Treponemataceae	g__Treponema_D	s__Treponema_D sp003447785
RMAG1429	RMAG1429	S14	96.8531	0.34965	0.430051	2300278	d__Bacteria	p__Spirochaetota	c__Spirochaetia	o__Treponematales	f__Treponemataceae	g__Treponema_D	s__Treponema_D sp003447785
RMAG1130	RMAG1130	S14	84.7319	1.04895	0.437108	1964332	d__Bacteria	p__Spirochaetota	c__Spirochaetia	o__Treponematales	f__Treponemataceae	g__Treponema_D	s__Treponema_D sp003447785
s4_SRR873605.1_concoct_bin.245	s4_SRR873605.1_concoct_bin.245	S4	59.9614	4.07925	0.461434	1952737	d__Bacteria	p__Spirochaetota	c__Spirochaetia	o__Treponematales	f__Treponemataceae	g__Treponema_D	s__Treponema_D sp002448445
RGIG6638	RGIG6638	S2	64.1414	1.3986	0.455769	2031761	d__Bacteria	p__Spirochaetota	c__Spirochaetia	o__Treponematales	f__Treponemataceae	g__Treponema_D	s__Treponema_D sp002448445
RMAG1863	RMAG1863	S14	92.3028	0.699301	0.450396	3049832	d__Bacteria	p__Spirochaetota	c__Spirochaetia	o__Treponematales	f__Treponemataceae	g__Treponema_D	s__Treponema_D sp002448445
s4_SRR873599.1_metabat1_bin.89	s4_SRR873599.1_metabat1_bin.89	S4	99.3007	2.0979	0.466871	2701764	d__Bacteria	p__Spirochaetota	c__Spirochaetia	o__Treponematales	f__Treponemataceae	g__Treponema_D	s__Treponema_D sp002396325
s4_SRR873595.1_maxbin_bin.113	s4_SRR873595.1_maxbin_bin.113	S4	97.9021	0.874126	0.466386	2812199	d__Bacteria	p__Spirochaetota	c__Spirochaetia	o__Treponematales	f__Treponemataceae	g__Treponema_D	s__Treponema_D sp002396325
RGIG8415	RGIG8415	S2	95.8042	6.99301	0.463214	2930518	d__Bacteria	p__Spirochaetota	c__Spirochaetia	o__Treponematales	f__Treponemataceae	g__Treponema_D	s__Treponema_D sp002396325
HG_Duodenum-10.metabat2.083.contigs	HG_Duodenum-10.metabat2.083.contigs	S19	97.2028	3.4965	0.465749	2787262	d__Bacteria	p__Spirochaetota	c__Spirochaetia	o__Treponematales	f__Treponemataceae	g__Treponema_D	s__Treponema_D sp002396325
s4_SRR873596.1_metabat1_bin.67_sub	s4_SRR873596.1_metabat1_bin.67_sub	S4	98.2018	2.1756	0.358793	2822502	d__Bacteria	p__Spirochaetota	c__Spirochaetia	o__Treponematales	f__Treponemataceae	g__Treponema_D	s__Treponema_D sp002395155
RGIG690	RGIG690	S2	81.8598	1.44231	0.36575	2221122	d__Bacteria	p__Spirochaetota	c__Spirochaetia	o__Treponematales	f__Treponemataceae	g__Treponema_D	s__Treponema_D sp002395155
GCA_016283595.1_ASM1628359v1_genomic	GCA_016283595.1_ASM1628359v1_genomic	S6	97.2028	7.43007	0.381039	2899150	d__Bacteria	p__Spirochaetota	c__Spirochaetia	o__Treponematales	f__Treponemataceae	g__Treponema_D	s__Treponema_D sp002394685
s4_SRR873601.1_metabat1_bin.87	s4_SRR873601.1_metabat1_bin.87	S4	89.5105	1.3986	0.376366	2882543	d__Bacteria	p__Spirochaetota	c__Spirochaetia	o__Treponematales	f__Treponemataceae	g__Treponema_D	s__Treponema_D sp002394685
RMAG2616	RMAG2616	S14	93.007	0.699301	0.379997	2862906	d__Bacteria	p__Spirochaetota	c__Spirochaetia	o__Treponematales	f__Treponemataceae	g__Treponema_D	s__Treponema_D sp002394685
supersetMAG4232	supersetMAG4232	S1	89.3065	3.17183	0.380895	2787444	d__Bacteria	p__Spirochaetota	c__Spirochaetia	o__Treponematales	f__Treponemataceae	g__Treponema_D	s__Treponema_D sp002394685
s4_SRR873597.1_metabat2_bin.331	s4_SRR873597.1_metabat2_bin.331	S4	95.9929	1.6317	0.434578	2282247	d__Bacteria	p__Spirochaetota	c__Spirochaetia	o__Treponematales	f__Treponemataceae	g__Treponema_D	s__Treponema_D sp002394465
RGIG10283	RGIG10283	S2	51.8182	1.81818	0.439454	1370322	d__Bacteria	p__Spirochaetota	c__Spirochaetia	o__Treponematales	f__Treponemataceae	g__Treponema_D	s__Treponema_D sp002394465
s4_SRR873601.1_concoct_bin.6_sub	s4_SRR873601.1_concoct_bin.6_sub	S4	75.4952	9.46762	0.572406	2776237	d__Bacteria	p__Spirochaetota	c__Spirochaetia	o__Treponematales	f__Treponemataceae	g__Treponema_D	s__Treponema_D sp002393865
s4_SRR873598.1_metabat1_bin.63	s4_SRR873598.1_metabat1_bin.63	S4	97.8771	1.92308	0.56862	3028898	d__Bacteria	p__Spirochaetota	c__Spirochaetia	o__Treponematales	f__Treponemataceae	g__Treponema_D	s__Treponema_D sp002393865
s4_SRR873609.1_metabat1_bin.106	s4_SRR873609.1_metabat1_bin.106	S4	94.5756	1.04895	0.573467	2855281	d__Bacteria	p__Spirochaetota	c__Spirochaetia	o__Treponematales	f__Treponemataceae	g__Treponema_D	s__Treponema_D sp002393865
s4_SRR873599.1_concoct_bin.294	s4_SRR873599.1_concoct_bin.294	S4	61.4681	0.699301	0.571323	2067097	d__Bacteria	p__Spirochaetota	c__Spirochaetia	o__Treponematales	f__Treponemataceae	g__Treponema_D	s__Treponema_D sp002393865
s4_SRR873605.1_metabat2_bin.416_sub	s4_SRR873605.1_metabat2_bin.416_sub	S4	78.1818	9.09091	0.44885	2227085	d__Bacteria	p__Spirochaetota	c__Spirochaetia	o__Treponematales	f__Treponemataceae	g__Treponema_D	s__Treponema_D sp002393835
s4_SRR873601.1_concoct_bin.262_sub	s4_SRR873601.1_concoct_bin.262_sub	S4	94.6616	8.04196	0.43851	3852314	d__Bacteria	p__Spirochaetota	c__Spirochaetia	o__Treponematales	f__Treponemataceae	g__Treponema_D	s__Treponema_D sp002393835
s4_SRR873595.1_concoct_bin.229	s4_SRR873595.1_concoct_bin.229	S4	90.4124	6.46853	0.443302	3258034	d__Bacteria	p__Spirochaetota	c__Spirochaetia	o__Treponematales	f__Treponemataceae	g__Treponema_D	s__Treponema_D sp002393835
s4_SRR873597.1_metabat1_bin.64_sub	s4_SRR873597.1_metabat1_bin.64_sub	S4	90.3222	3.59751	0.443503	3297976	d__Bacteria	p__Spirochaetota	c__Spirochaetia	o__Treponematales	f__Treponemataceae	g__Treponema_D	s__Treponema_D sp002393835
RGIG6818	RGIG6818	S2	99.223	5.63811	0.43774	3531256	d__Bacteria	p__Spirochaetota	c__Spirochaetia	o__Treponematales	f__Treponemataceae	g__Treponema_D	s__Treponema_D sp002393835
RGIG3590	RGIG3590	S2	76.3636	5.45455	0.449236	2425257	d__Bacteria	p__Spirochaetota	c__Spirochaetia	o__Treponematales	f__Treponemataceae	g__Treponema_D	s__Treponema_D sp002393835
GCA_016283715.1_ASM1628371v1_genomic	GCA_016283715.1_ASM1628371v1_genomic	S6	93.3566	2.0979	0.405962	2433580	d__Bacteria	p__Spirochaetota	c__Spirochaetia	o__Treponematales	f__Treponemataceae	g__Treponema_D	s__Treponema_D sp002392405
s4_SRR873608.1_maxbin_bin.241_sub	s4_SRR873608.1_maxbin_bin.241_sub	S4	89.3856	6.81818	0.404516	2321235	d__Bacteria	p__Spirochaetota	c__Spirochaetia	o__Treponematales	f__Treponemataceae	g__Treponema_D	s__Treponema_D sp002392405
s4_SRR873608.1_metabat1_bin.158	s4_SRR873608.1_metabat1_bin.158	S4	91.2338	2.97203	0.467142	2515349	d__Bacteria	p__Spirochaetota	c__Spirochaetia	o__Treponematales	f__Treponemataceae	g__Treponema_D	s__Treponema_D sp002392275
RGIG6808	RGIG6808	S2	98.6014	0.699301	0.457782	3151778	d__Bacteria	p__Spirochaetota	c__Spirochaetia	o__Treponematales	f__Treponemataceae	g__Treponema_D	s__Treponema_D sp002392275
RGIG6914	RGIG6914	S2	69.9301	0	0.478709	1534840	d__Bacteria	p__Spirochaetota	c__Spirochaetia	o__Treponematales	f__Treponemataceae	g__Treponema_D	s__Treponema_D sp002392275
s4_SRR873606.1_metabat1_bin.110	s4_SRR873606.1_metabat1_bin.110	S4	93.7063	3.87113	0.494338	2563397	d__Bacteria	p__Spirochaetota	c__Spirochaetia	o__Treponematales	f__Treponemataceae	g__Treponema_D	s__Treponema_D sp002391235
s4_SRR873608.1_metabat1_bin.140	s4_SRR873608.1_metabat1_bin.140	S4	96.5618	2.21445	0.49176	2634350	d__Bacteria	p__Spirochaetota	c__Spirochaetia	o__Treponematales	f__Treponemataceae	g__Treponema_D	s__Treponema_D sp002391235
s4_SRR873609.1_metabat1_bin.191	s4_SRR873609.1_metabat1_bin.191	S4	88.1964	1.52625	0.501935	2187405	d__Bacteria	p__Spirochaetota	c__Spirochaetia	o__Treponematales	f__Treponemataceae	g__Treponema_D	s__Treponema_D sp002391235
s4_SRR873607.1_metabat2_bin.432	s4_SRR873607.1_metabat2_bin.432	S4	88.4615	1.3986	0.50094	2218188	d__Bacteria	p__Spirochaetota	c__Spirochaetia	o__Treponematales	f__Treponemataceae	g__Treponema_D	s__Treponema_D sp002391235
s4_SRR873600.1_metabat2_bin.281	s4_SRR873600.1_metabat2_bin.281	S4	95.1826	1.3986	0.499818	2318874	d__Bacteria	p__Spirochaetota	c__Spirochaetia	o__Treponematales	f__Treponemataceae	g__Treponema_D	s__Treponema_D sp002391235
s4_SRR873599.1_maxbin_bin.139	s4_SRR873599.1_maxbin_bin.139	S4	99.3007	1.3986	0.488532	2792359	d__Bacteria	p__Spirochaetota	c__Spirochaetia	o__Treponematales	f__Treponemataceae	g__Treponema_D	s__Treponema_D sp002391235
s4_SRR873605.1_metabat1_bin.117	s4_SRR873605.1_metabat1_bin.117	S4	76.1778	1.74825	0.470589	2647196	d__Bacteria	p__Spirochaetota	c__Spirochaetia	o__Treponematales	f__Treponemataceae	g__Treponema_D	s__Treponema_D sp002373325
s4_SRR873609.1_concoct_bin.246_sub	s4_SRR873609.1_concoct_bin.246_sub	S4	71.3337	0.777001	0.465558	2813768	d__Bacteria	p__Spirochaetota	c__Spirochaetia	o__Treponematales	f__Treponemataceae	g__Treponema_D	s__Treponema_D sp002373325
s4_SRR873599.1_concoct_bin.106_sub	s4_SRR873599.1_concoct_bin.106_sub	S4	93.5897	0.699301	0.46118	3585832	d__Bacteria	p__Spirochaetota	c__Spirochaetia	o__Treponematales	f__Treponemataceae	g__Treponema_D	s__Treponema_D sp002373325
GCA_016282775.1_ASM1628277v1_genomic	GCA_016282775.1_ASM1628277v1_genomic	S6	90.0699	1.10723	0.444446	3201263	d__Bacteria	p__Spirochaetota	c__Spirochaetia	o__Treponematales	f__Treponemataceae	g__Treponema_D	s__Treponema_D sp002373205
s4_SRR873602.1_concoct_bin.273_sub	s4_SRR873602.1_concoct_bin.273_sub	S4	96.4535	1.3986	0.437545	3881504	d__Bacteria	p__Spirochaetota	c__Spirochaetia	o__Treponematales	f__Treponemataceae	g__Treponema_D	s__Treponema_D sp002373205
s4_SRR873609.1_metabat1_bin.69	s4_SRR873609.1_metabat1_bin.69	S4	97.2028	1.04895	0.444862	3554019	d__Bacteria	p__Spirochaetota	c__Spirochaetia	o__Treponematales	f__Treponemataceae	g__Treponema_D	s__Treponema_D sp002373205
s4_SRR873597.1_maxbin_bin.175	s4_SRR873597.1_maxbin_bin.175	S4	94.4056	0.932401	0.451796	3164048	d__Bacteria	p__Spirochaetota	c__Spirochaetia	o__Treponematales	f__Treponemataceae	g__Treponema_D	s__Treponema_D sp002373205
s4_SRR873601.1_metabat2_bin.280	s4_SRR873601.1_metabat2_bin.280	S4	97.2727	0.024975	0.444684	3479966	d__Bacteria	p__Spirochaetota	c__Spirochaetia	o__Treponematales	f__Treponemataceae	g__Treponema_D	s__Treponema_D sp002373205
s4_SRR873600.1_metabat2_bin.170	s4_SRR873600.1_metabat2_bin.170	S4	84.1492	0	0.4528	2761753	d__Bacteria	p__Spirochaetota	c__Spirochaetia	o__Treponematales	f__Treponemataceae	g__Treponema_D	s__Treponema_D sp002373205
RGIG6861	RGIG6861	S2	97.2028	0	0.442313	3610590	d__Bacteria	p__Spirochaetota	c__Spirochaetia	o__Treponematales	f__Treponemataceae	g__Treponema_D	s__Treponema_D sp002373205
RGIG2851	RGIG2851	S2	95.1049	1.3986	0.451514	3192359	d__Bacteria	p__Spirochaetota	c__Spirochaetia	o__Treponematales	f__Treponemataceae	g__Treponema_D	s__Treponema_D sp002373205
RGIG697	RGIG697	S2	94.289	3.77955	0.454748	3038106	d__Bacteria	p__Spirochaetota	c__Spirochaetia	o__Treponematales	f__Treponemataceae	g__Treponema_D	s__Treponema_D sp002373205
RGIG1055	RGIG1055	S2	93.007	1.81693	0.451126	3124248	d__Bacteria	p__Spirochaetota	c__Spirochaetia	o__Treponematales	f__Treponemataceae	g__Treponema_D	s__Treponema_D sp002373205
RGIG27	RGIG27	S2	92.3077	3.4965	0.453463	3088086	d__Bacteria	p__Spirochaetota	c__Spirochaetia	o__Treponematales	f__Treponemataceae	g__Treponema_D	s__Treponema_D sp002373205
RGIG735	RGIG735	S2	89.6479	9.51451	0.455296	3591957	d__Bacteria	p__Spirochaetota	c__Spirochaetia	o__Treponematales	f__Treponemataceae	g__Treponema_D	s__Treponema_D sp002373205
RGIG1071	RGIG1071	S2	89.627	3.90443	0.454207	2875967	d__Bacteria	p__Spirochaetota	c__Spirochaetia	o__Treponematales	f__Treponemataceae	g__Treponema_D	s__Treponema_D sp002373205
RGIG1165	RGIG1165	S2	89.1026	2.35431	0.453776	2836789	d__Bacteria	p__Spirochaetota	c__Spirochaetia	o__Treponematales	f__Treponemataceae	g__Treponema_D	s__Treponema_D sp002373205
RGIG1174	RGIG1174	S2	84.8141	3.24883	0.460656	2569241	d__Bacteria	p__Spirochaetota	c__Spirochaetia	o__Treponematales	f__Treponemataceae	g__Treponema_D	s__Treponema_D sp002373205
RGIG100	RGIG100	S2	84.1259	3.07401	0.455893	2638504	d__Bacteria	p__Spirochaetota	c__Spirochaetia	o__Treponematales	f__Treponemataceae	g__Treponema_D	s__Treponema_D sp002373205
RGIG9290	RGIG9290	S2	83.9161	0	0.451238	2675145	d__Bacteria	p__Spirochaetota	c__Spirochaetia	o__Treponematales	f__Treponemataceae	g__Treponema_D	s__Treponema_D sp002373205
RGIG6871	RGIG6871	S2	83.8875	1.04895	0.448025	2825087	d__Bacteria	p__Spirochaetota	c__Spirochaetia	o__Treponematales	f__Treponemataceae	g__Treponema_D	s__Treponema_D sp002373205
RGIG1615	RGIG1615	S2	80.9163	1.74825	0.458091	2357994	d__Bacteria	p__Spirochaetota	c__Spirochaetia	o__Treponematales	f__Treponemataceae	g__Treponema_D	s__Treponema_D sp002373205
RGIG1269	RGIG1269	S2	80.4584	1.77739	0.453709	2510644	d__Bacteria	p__Spirochaetota	c__Spirochaetia	o__Treponematales	f__Treponemataceae	g__Treponema_D	s__Treponema_D sp002373205
RGIG1216	RGIG1216	S2	78.6713	2.12288	0.454447	2481422	d__Bacteria	p__Spirochaetota	c__Spirochaetia	o__Treponematales	f__Treponemataceae	g__Treponema_D	s__Treponema_D sp002373205
RGIG15	RGIG15	S2	78.3161	3.53188	0.458764	2442242	d__Bacteria	p__Spirochaetota	c__Spirochaetia	o__Treponematales	f__Treponemataceae	g__Treponema_D	s__Treponema_D sp002373205
RGIG761	RGIG761	S2	77.7722	1.12665	0.454862	2514729	d__Bacteria	p__Spirochaetota	c__Spirochaetia	o__Treponematales	f__Treponemataceae	g__Treponema_D	s__Treponema_D sp002373205
RGIG728	RGIG728	S2	74.8601	1.19048	0.451096	2426220	d__Bacteria	p__Spirochaetota	c__Spirochaetia	o__Treponematales	f__Treponemataceae	g__Treponema_D	s__Treponema_D sp002373205
RGIG1237	RGIG1237	S2	72.7661	2.70396	0.467328	1885043	d__Bacteria	p__Spirochaetota	c__Spirochaetia	o__Treponematales	f__Treponemataceae	g__Treponema_D	s__Treponema_D sp002373205
RGIG768	RGIG768	S2	71.8791	5.41958	0.463634	2122560	d__Bacteria	p__Spirochaetota	c__Spirochaetia	o__Treponematales	f__Treponemataceae	g__Treponema_D	s__Treponema_D sp002373205
RGIG688	RGIG688	S2	71.5618	0.767982	0.458705	2115892	d__Bacteria	p__Spirochaetota	c__Spirochaetia	o__Treponematales	f__Treponemataceae	g__Treponema_D	s__Treponema_D sp002373205
RGIG2614	RGIG2614	S2	68.6629	2.52525	0.455262	2339553	d__Bacteria	p__Spirochaetota	c__Spirochaetia	o__Treponematales	f__Treponemataceae	g__Treponema_D	s__Treponema_D sp002373205
RGIG43	RGIG43	S2	62.9457	4.72028	0.467074	1760644	d__Bacteria	p__Spirochaetota	c__Spirochaetia	o__Treponematales	f__Treponemataceae	g__Treponema_D	s__Treponema_D sp002373205
RGIG804	RGIG804	S2	54.8912	1.1655	0.455808	1629498	d__Bacteria	p__Spirochaetota	c__Spirochaetia	o__Treponematales	f__Treponemataceae	g__Treponema_D	s__Treponema_D sp002373205
RGIG1289	RGIG1289	S2	50.819	2.84091	0.461084	1618155	d__Bacteria	p__Spirochaetota	c__Spirochaetia	o__Treponematales	f__Treponemataceae	g__Treponema_D	s__Treponema_D sp002373205
s16_ERR983263_concoct_bin.14	s16_ERR983263_concoct_bin.14	S16	65.2226	1.48601	0.455307	2101820	d__Bacteria	p__Spirochaetota	c__Spirochaetia	o__Treponematales	f__Treponemataceae	g__Treponema_D	s__Treponema_D sp002373205
RMAG77	RMAG77	S14	97.9021	0	0.446601	3324214	d__Bacteria	p__Spirochaetota	c__Spirochaetia	o__Treponematales	f__Treponemataceae	g__Treponema_D	s__Treponema_D sp002373205
supersetMAG3529	supersetMAG3529	S1	90.9091	0.699301	0.450786	3082637	d__Bacteria	p__Spirochaetota	c__Spirochaetia	o__Treponematales	f__Treponemataceae	g__Treponema_D	s__Treponema_D sp002373205
s4_SRR873609.1_metabat1_bin.145	s4_SRR873609.1_metabat1_bin.145	S4	95.8042	1.10723	0.461673	2509270	d__Bacteria	p__Spirochaetota	c__Spirochaetia	o__Treponematales	f__Treponemataceae	g__Treponema_D	s__Treponema_D sp002369025
RGIG7088	RGIG7088	S2	91.958	1.04895	0.464349	2300436	d__Bacteria	p__Spirochaetota	c__Spirochaetia	o__Treponematales	f__Treponemataceae	g__Treponema_D	s__Treponema_D sp002369025
RGIG1342	RGIG1342	S2	82.2698	1.3986	0.46959	2016508	d__Bacteria	p__Spirochaetota	c__Spirochaetia	o__Treponematales	f__Treponemataceae	g__Treponema_D	s__Treponema_D sp002369025
RMAG716	RMAG716	S14	84.965	1.3986	0.464616	2124376	d__Bacteria	p__Spirochaetota	c__Spirochaetia	o__Treponematales	f__Treponemataceae	g__Treponema_D	s__Treponema_D sp002369025
RMAG755	RMAG755	S14	77.4204	0	0.466019	1878775	d__Bacteria	p__Spirochaetota	c__Spirochaetia	o__Treponematales	f__Treponemataceae	g__Treponema_D	s__Treponema_D sp002369025
supersetMAG4629	supersetMAG4629	S1	87.0567	3.14685	0.462023	2054826	d__Bacteria	p__Spirochaetota	c__Spirochaetia	o__Treponematales	f__Treponemataceae	g__Treponema_D	s__Treponema_D sp002369025
s4_SRR873609.1_maxbin_bin.108_sub	s4_SRR873609.1_maxbin_bin.108_sub	S4	99.001	5.59441	0.436674	3083762	d__Bacteria	p__Spirochaetota	c__Spirochaetia	o__Treponematales	f__Treponemataceae	g__Treponema_D	s__Treponema_D sp002368605
s4_SRR873596.1_metabat1_bin.178_sub	s4_SRR873596.1_metabat1_bin.178_sub	S4	61.8182	5.45455	0.440603	2034158	d__Bacteria	p__Spirochaetota	c__Spirochaetia	o__Treponematales	f__Treponemataceae	g__Treponema_D	s__Treponema_D sp002368605
s4_SRR873598.1_metabat2_bin.486_sub	s4_SRR873598.1_metabat2_bin.486_sub	S4	91.1686	3.84615	0.441747	2568893	d__Bacteria	p__Spirochaetota	c__Spirochaetia	o__Treponematales	f__Treponemataceae	g__Treponema_D	s__Treponema_D sp002368605
RGIG4778	RGIG4778	S2	99.0509	7.69231	0.432311	3526078	d__Bacteria	p__Spirochaetota	c__Spirochaetia	o__Treponematales	f__Treponemataceae	g__Treponema_D	s__Treponema_D sp002368605
RGIG9246	RGIG9246	S2	83.3916	1.3986	0.433826	2595685	d__Bacteria	p__Spirochaetota	c__Spirochaetia	o__Treponematales	f__Treponemataceae	g__Treponema_D	s__Treponema_D sp002368605
s16_ERR983263_concoct_bin.99	s16_ERR983263_concoct_bin.99	S16	98.5237	0.874126	0.389688	2435978	d__Bacteria	p__Spirochaetota	c__Spirochaetia	o__Treponematales	f__Treponemataceae	g__Treponema_D	s__Treponema_D sp002350445
RGIG10199	RGIG10199	S2	93.4191	3.24675	0.436552	3122737	d__Bacteria	p__Spirochaetota	c__Spirochaetia	o__Treponematales	f__Treponemataceae	g__Treponema_D	s__Treponema_D sp002309305
RGIG6138	RGIG6138	S2	65.5844	1.24875	0.44765	2010748	d__Bacteria	p__Spirochaetota	c__Spirochaetia	o__Treponematales	f__Treponemataceae	g__Treponema_D	s__Treponema_D sp002309305
supersetMAG2	supersetMAG2	S1	87.0532	0.699301	0.434407	2873360	d__Bacteria	p__Spirochaetota	c__Spirochaetia	o__Treponematales	f__Treponemataceae	g__Treponema_D	s__Treponema_D sp002309305
GCA_016286815.1_ASM1628681v1_genomic	GCA_016286815.1_ASM1628681v1_genomic	S6	92.0552	4.1958	0.382224	2293157	d__Bacteria	p__Spirochaetota	c__Spirochaetia	o__Treponematales	f__Treponemataceae	g__Treponema_D	s__Treponema_D sp002309195
MAG-1611	MAG-1611	S3	99.3007	1.3986	0.378858	2618152	d__Bacteria	p__Spirochaetota	c__Spirochaetia	o__Treponematales	f__Treponemataceae	g__Treponema_D	s__Treponema_D sp002309195
MAG-1462	MAG-1462	S3	97.0717	2.7972	0.381147	2429364	d__Bacteria	p__Spirochaetota	c__Spirochaetia	o__Treponematales	f__Treponemataceae	g__Treponema_D	s__Treponema_D sp002309195
RGIG10115	RGIG10115	S2	84.4085	1.3986	0.381358	1921414	d__Bacteria	p__Spirochaetota	c__Spirochaetia	o__Treponematales	f__Treponemataceae	g__Treponema_D	s__Treponema_D sp002309195
RGIG2870	RGIG2870	S2	73.6597	1.44231	0.385056	1584863	d__Bacteria	p__Spirochaetota	c__Spirochaetia	o__Treponematales	f__Treponemataceae	g__Treponema_D	s__Treponema_D sp002309195
557N_min2k_bin.946	557N_min2k_bin.946	S15	95.723	2.62238	0.379226	2461907	d__Bacteria	p__Spirochaetota	c__Spirochaetia	o__Treponematales	f__Treponemataceae	g__Treponema_D	s__Treponema_D sp002309195
RMAG1192	RMAG1192	S14	97.2777	1.3986	0.380143	2378924	d__Bacteria	p__Spirochaetota	c__Spirochaetia	o__Treponematales	f__Treponemataceae	g__Treponema_D	s__Treponema_D sp002309195
GCA_024694245.1_ASM2469424v1_genomic	GCA_024694245.1_ASM2469424v1_genomic	S10	96.0789	5.28361	0.380036	2415139	d__Bacteria	p__Spirochaetota	c__Spirochaetia	o__Treponematales	f__Treponemataceae	g__Treponema_D	s__Treponema_D sp002309195
RMAG1784	RMAG1784	S14	91.3753	0	0.413179	2248958	d__Bacteria	p__Spirochaetota	c__Spirochaetia	o__Treponematales	f__Treponemataceae	g__Treponema_D	s__Treponema_D sp000619925
supersetMAG428	supersetMAG428	S1	100	0	0.407035	2869490	d__Bacteria	p__Spirochaetota	c__Spirochaetia	o__Treponematales	f__Treponemataceae	g__Treponema_D	s__Treponema_D sp000619925
MAG-2349	MAG-2349	S3	97.2028	1.04895	0.40687	2722042	d__Bacteria	p__Spirochaetota	c__Spirochaetia	o__Treponematales	f__Treponemataceae	g__Treponema_D	s__Treponema_D sp000260795
supersetMAG429	supersetMAG429	S1	100	0	0.403409	3032045	d__Bacteria	p__Spirochaetota	c__Spirochaetia	o__Treponematales	f__Treponemataceae	g__Treponema_D	s__Treponema_D sp000260795
MAG-1391	MAG-1391	S3	98.3433	0	0.549466	2844112	d__Bacteria	p__Spirochaetota	c__Spirochaetia	o__Treponematales	f__Treponemataceae	g__Treponema_D	s__Treponema_D saccharophilum
RGIG72	RGIG72	S2	98.1768	0	0.55742	2718092	d__Bacteria	p__Spirochaetota	c__Spirochaetia	o__Treponematales	f__Treponemataceae	g__Treponema_D	s__Treponema_D saccharophilum
supersetMAG427	supersetMAG427	S1	99.975	0	0.531751	3453898	d__Bacteria	p__Spirochaetota	c__Spirochaetia	o__Treponematales	f__Treponemataceae	g__Treponema_D	s__Treponema_D saccharophilum
supersetMAG4654	supersetMAG4654	S1	96.6617	0	0.553923	2721139	d__Bacteria	p__Spirochaetota	c__Spirochaetia	o__Treponematales	f__Treponemataceae	g__Treponema_D	s__Treponema_D saccharophilum
MAG-2295	MAG-2295	S3	99.7669	0	0.446428	2933679	d__Bacteria	p__Spirochaetota	c__Spirochaetia	o__Treponematales	f__Treponemataceae	g__Treponema_D	s__Treponema_D ruminis
RGIG9260	RGIG9260	S2	82.5175	0	0.402414	1954516	d__Bacteria	p__Spirochaetota	c__Spirochaetia	o__Treponematales	f__Treponemataceae	g__Treponema_D	s__Treponema_D rectale
MAG-1105	MAG-1105	S3	97.9021	0.699301	0.426694	2414164	d__Bacteria	p__Spirochaetota	c__Spirochaetia	o__Treponematales	f__Treponemataceae	g__Treponema_D	s__Treponema_D porcinum
MAG-2618	MAG-2618	S3	97.5524	0.699301	0.428299	2386634	d__Bacteria	p__Spirochaetota	c__Spirochaetia	o__Treponematales	f__Treponemataceae	g__Treponema_D	s__Treponema_D porcinum
MAG-4652	MAG-4652	S3	97.2028	1.3986	0.428311	2388411	d__Bacteria	p__Spirochaetota	c__Spirochaetia	o__Treponematales	f__Treponemataceae	g__Treponema_D	s__Treponema_D porcinum
MAG-4606	MAG-4606	S3	95.8042	0.699301	0.430543	2247377	d__Bacteria	p__Spirochaetota	c__Spirochaetia	o__Treponematales	f__Treponemataceae	g__Treponema_D	s__Treponema_D porcinum
MAG-2374	MAG-2374	S3	86.451	0.699301	0.435083	1892307	d__Bacteria	p__Spirochaetota	c__Spirochaetia	o__Treponematales	f__Treponemataceae	g__Treponema_D	s__Treponema_D porcinum
RGIG9482	RGIG9482	S2	84.965	1.3986	0.325663	2046501	d__Bacteria	p__Spirochaetota	c__Spirochaetia	o__Treponematales	f__Treponemataceae	g__Treponema_D	s__Treponema_D bryantii_D
RGIG4541	RGIG4541	S2	71.287	2.23776	0.323938	1464738	d__Bacteria	p__Spirochaetota	c__Spirochaetia	o__Treponematales	f__Treponemataceae	g__Treponema_D	s__Treponema_D bryantii_D
supersetMAG425	supersetMAG425	S1	100	1.3986	0.383991	3432581	d__Bacteria	p__Spirochaetota	c__Spirochaetia	o__Treponematales	f__Treponemataceae	g__Treponema_D	s__Treponema_D bryantii_C
supersetMAG424	supersetMAG424	S1	100	0	0.402197	3309485	d__Bacteria	p__Spirochaetota	c__Spirochaetia	o__Treponematales	f__Treponemataceae	g__Treponema_D	s__Treponema_D bryantii_B
supersetMAG426	supersetMAG426	S1	99.3007	0.2331	0.399733	3191470	d__Bacteria	p__Spirochaetota	c__Spirochaetia	o__Treponematales	f__Treponemataceae	g__Treponema_D	s__Treponema_D bryantii_A
RGIG4099	RGIG4099	S2	97.3776	0	0.396385	2344062	d__Bacteria	p__Spirochaetota	c__Spirochaetia	o__Treponematales	f__Treponemataceae	g__Treponema_D	s__Treponema_D berlinense
s4_SRR1206671_maxbin_bin.294_sub	s4_SRR1206671_maxbin_bin.294_sub	S4	52.8888	9.58625	0.390777	2448443	d__Bacteria	p__Spirochaetota	c__Spirochaetia	o__Treponematales	f__Treponemataceae	g__Treponema_D	s__
s4_SRR873599.1_metabat2_bin.370_sub	s4_SRR873599.1_metabat2_bin.370_sub	S4	56.0668	8.02531	0.375386	2864641	d__Bacteria	p__Spirochaetota	c__Spirochaetia	o__Treponematales	f__Treponemataceae	g__Treponema_D	s__
s4_SRR873599.1_maxbin_bin.376_sub	s4_SRR873599.1_maxbin_bin.376_sub	S4	59.0909	7.27273	0.421159	2125968	d__Bacteria	p__Spirochaetota	c__Spirochaetia	o__Treponematales	f__Treponemataceae	g__Treponema_D	s__
s4_SRR873607.1_maxbin_bin.341_sub	s4_SRR873607.1_maxbin_bin.341_sub	S4	71.8551	5.12821	0.391856	2716378	d__Bacteria	p__Spirochaetota	c__Spirochaetia	o__Treponematales	f__Treponemataceae	g__Treponema_D	s__
s4_SRR873608.1_metabat1_bin.115_sub	s4_SRR873608.1_metabat1_bin.115_sub	S4	80.1136	4.7669	0.453172	2775273	d__Bacteria	p__Spirochaetota	c__Spirochaetia	o__Treponematales	f__Treponemataceae	g__Treponema_D	s__
s4_SRR873598.1_concoct_bin.23_sub	s4_SRR873598.1_concoct_bin.23_sub	S4	90.5345	4.01127	0.550775	3450835	d__Bacteria	p__Spirochaetota	c__Spirochaetia	o__Treponematales	f__Treponemataceae	g__Treponema_D	s__
s4_SRR873601.1_metabat2_bin.276_sub	s4_SRR873601.1_metabat2_bin.276_sub	S4	89.0609	3.92385	0.363966	2707192	d__Bacteria	p__Spirochaetota	c__Spirochaetia	o__Treponematales	f__Treponemataceae	g__Treponema_D	s__
s4_SRR873596.1_metabat2_bin.354	s4_SRR873596.1_metabat2_bin.354	S4	97.4775	2.331	0.384584	3346763	d__Bacteria	p__Spirochaetota	c__Spirochaetia	o__Treponematales	f__Treponemataceae	g__Treponema_D	s__
s4_SRR873597.1_metabat1_bin.144_sub	s4_SRR873597.1_metabat1_bin.144_sub	S4	70.0826	2.14876	0.484921	2331322	d__Bacteria	p__Spirochaetota	c__Spirochaetia	o__Treponematales	f__Treponemataceae	g__Treponema_D	s__
s4_SRR873602.1_concoct_bin.216_sub	s4_SRR873602.1_concoct_bin.216_sub	S4	58.4263	1.56718	0.48368	1910789	d__Bacteria	p__Spirochaetota	c__Spirochaetia	o__Treponematales	f__Treponemataceae	g__Treponema_D	s__
s4_SRR873602.1_concoct_bin.244_sub	s4_SRR873602.1_concoct_bin.244_sub	S4	61.1842	1.44231	0.429278	1740277	d__Bacteria	p__Spirochaetota	c__Spirochaetia	o__Treponematales	f__Treponemataceae	g__Treponema_D	s__
MAG-2204	MAG-2204	S3	100	0	0.395664	2547605	d__Bacteria	p__Spirochaetota	c__Spirochaetia	o__Treponematales	f__Treponemataceae	g__Treponema_D	s__
MAG-2529	MAG-2529	S3	99.3007	1.3986	0.394632	2537411	d__Bacteria	p__Spirochaetota	c__Spirochaetia	o__Treponematales	f__Treponemataceae	g__Treponema_D	s__
MAG-3702	MAG-3702	S3	99.223	0	0.404329	2705654	d__Bacteria	p__Spirochaetota	c__Spirochaetia	o__Treponematales	f__Treponemataceae	g__Treponema_D	s__
MAG-1981	MAG-1981	S3	98.6014	0	0.324812	2542738	d__Bacteria	p__Spirochaetota	c__Spirochaetia	o__Treponematales	f__Treponemataceae	g__Treponema_D	s__
MAG-3783	MAG-3783	S3	97.9021	0	0.312373	2170489	d__Bacteria	p__Spirochaetota	c__Spirochaetia	o__Treponematales	f__Treponemataceae	g__Treponema_D	s__
MAG-3775	MAG-3775	S3	97.2028	0	0.3129	2326684	d__Bacteria	p__Spirochaetota	c__Spirochaetia	o__Treponematales	f__Treponemataceae	g__Treponema_D	s__
MAG-3669	MAG-3669	S3	96.8531	0.34965	0.310436	2535596	d__Bacteria	p__Spirochaetota	c__Spirochaetia	o__Treponematales	f__Treponemataceae	g__Treponema_D	s__
MAG-0901	MAG-0901	S3	96.5035	0	0.312294	2576914	d__Bacteria	p__Spirochaetota	c__Spirochaetia	o__Treponematales	f__Treponemataceae	g__Treponema_D	s__
MAG-4598	MAG-4598	S3	96.4258	0	0.393113	2583116	d__Bacteria	p__Spirochaetota	c__Spirochaetia	o__Treponematales	f__Treponemataceae	g__Treponema_D	s__
MAG-2355	MAG-2355	S3	96.3079	1.92308	0.48894	2391158	d__Bacteria	p__Spirochaetota	c__Spirochaetia	o__Treponematales	f__Treponemataceae	g__Treponema_D	s__
MAG-1410	MAG-1410	S3	96.115	2.0979	0.388992	2335090	d__Bacteria	p__Spirochaetota	c__Spirochaetia	o__Treponematales	f__Treponemataceae	g__Treponema_D	s__
MAG-1609	MAG-1609	S3	95.9041	5.12821	0.408075	2565232	d__Bacteria	p__Spirochaetota	c__Spirochaetia	o__Treponematales	f__Treponemataceae	g__Treponema_D	s__
MAG-3829	MAG-3829	S3	95.7265	0.699301	0.406127	2605979	d__Bacteria	p__Spirochaetota	c__Spirochaetia	o__Treponematales	f__Treponemataceae	g__Treponema_D	s__
MAG-2549	MAG-2549	S3	95.628	3.32168	0.416563	2777863	d__Bacteria	p__Spirochaetota	c__Spirochaetia	o__Treponematales	f__Treponemataceae	g__Treponema_D	s__
MAG-2827	MAG-2827	S3	95.1049	0.699301	0.395087	2297314	d__Bacteria	p__Spirochaetota	c__Spirochaetia	o__Treponematales	f__Treponemataceae	g__Treponema_D	s__
MAG-2564	MAG-2564	S3	95.1049	0	0.558034	3126364	d__Bacteria	p__Spirochaetota	c__Spirochaetia	o__Treponematales	f__Treponemataceae	g__Treponema_D	s__
MAG-3691	MAG-3691	S3	94.6026	0	0.408572	2471704	d__Bacteria	p__Spirochaetota	c__Spirochaetia	o__Treponematales	f__Treponemataceae	g__Treponema_D	s__
MAG-2315	MAG-2315	S3	94.4056	0.699301	0.412124	2720595	d__Bacteria	p__Spirochaetota	c__Spirochaetia	o__Treponematales	f__Treponemataceae	g__Treponema_D	s__
MAG-2505	MAG-2505	S3	94.4056	0.699301	0.437622	2744319	d__Bacteria	p__Spirochaetota	c__Spirochaetia	o__Treponematales	f__Treponemataceae	g__Treponema_D	s__
MAG-0304	MAG-0304	S3	94.1808	4.63287	0.314651	2369336	d__Bacteria	p__Spirochaetota	c__Spirochaetia	o__Treponematales	f__Treponemataceae	g__Treponema_D	s__
MAG-0309	MAG-0309	S3	93.007	0	0.311879	2270797	d__Bacteria	p__Spirochaetota	c__Spirochaetia	o__Treponematales	f__Treponemataceae	g__Treponema_D	s__
MAG-3945	MAG-3945	S3	92.8127	2.44755	0.408095	2411139	d__Bacteria	p__Spirochaetota	c__Spirochaetia	o__Treponematales	f__Treponemataceae	g__Treponema_D	s__
MAG-1822	MAG-1822	S3	91.9081	1.92308	0.402493	2811708	d__Bacteria	p__Spirochaetota	c__Spirochaetia	o__Treponematales	f__Treponemataceae	g__Treponema_D	s__
MAG-0693	MAG-0693	S3	91.6084	0.0777001	0.308675	2379572	d__Bacteria	p__Spirochaetota	c__Spirochaetia	o__Treponematales	f__Treponemataceae	g__Treponema_D	s__
MAG-2382	MAG-2382	S3	91.6084	0	0.393203	2312773	d__Bacteria	p__Spirochaetota	c__Spirochaetia	o__Treponematales	f__Treponemataceae	g__Treponema_D	s__
MAG-1423	MAG-1423	S3	90.7214	3.67133	0.389512	2775491	d__Bacteria	p__Spirochaetota	c__Spirochaetia	o__Treponematales	f__Treponemataceae	g__Treponema_D	s__
MAG-2439	MAG-2439	S3	90.3263	0.024975	0.440478	3148121	d__Bacteria	p__Spirochaetota	c__Spirochaetia	o__Treponematales	f__Treponemataceae	g__Treponema_D	s__
MAG-1151	MAG-1151	S3	90.3069	1.3986	0.411207	2285711	d__Bacteria	p__Spirochaetota	c__Spirochaetia	o__Treponematales	f__Treponemataceae	g__Treponema_D	s__
MAG-0159	MAG-0159	S3	87.7574	0.874126	0.410895	2206830	d__Bacteria	p__Spirochaetota	c__Spirochaetia	o__Treponematales	f__Treponemataceae	g__Treponema_D	s__
MAG-2332	MAG-2332	S3	84.2133	0.916861	0.438949	2289324	d__Bacteria	p__Spirochaetota	c__Spirochaetia	o__Treponematales	f__Treponemataceae	g__Treponema_D	s__
MAG-2316	MAG-2316	S3	83.1391	0	0.407717	1700970	d__Bacteria	p__Spirochaetota	c__Spirochaetia	o__Treponematales	f__Treponemataceae	g__Treponema_D	s__
MAG-1523	MAG-1523	S3	80.5289	9.09091	0.396953	3916756	d__Bacteria	p__Spirochaetota	c__Spirochaetia	o__Treponematales	f__Treponemataceae	g__Treponema_D	s__
RGIG4878	RGIG4878	S2	87.013	9.96503	0.423911	2822776	d__Bacteria	p__Spirochaetota	c__Spirochaetia	o__Treponematales	f__Treponemataceae	g__Treponema_D	s__
RGIG1472	RGIG1472	S2	86.8294	8.73779	0.505546	2742503	d__Bacteria	p__Spirochaetota	c__Spirochaetia	o__Treponematales	f__Treponemataceae	g__Treponema_D	s__
RGIG3499	RGIG3499	S2	86.0147	8.91317	0.508304	2312997	d__Bacteria	p__Spirochaetota	c__Spirochaetia	o__Treponematales	f__Treponemataceae	g__Treponema_D	s__
RGIG2818	RGIG2818	S2	85.0996	7.27273	0.396776	2329826	d__Bacteria	p__Spirochaetota	c__Spirochaetia	o__Treponematales	f__Treponemataceae	g__Treponema_D	s__
RGIG7942	RGIG7942	S2	78.0809	2.17532	0.491368	1975534	d__Bacteria	p__Spirochaetota	c__Spirochaetia	o__Treponematales	f__Treponemataceae	g__Treponema_D	s__
RGIG2772	RGIG2772	S2	75.6586	1.42358	0.50423	1920554	d__Bacteria	p__Spirochaetota	c__Spirochaetia	o__Treponematales	f__Treponemataceae	g__Treponema_D	s__
RGIG6079	RGIG6079	S2	74.1675	0.699301	0.383679	1408576	d__Bacteria	p__Spirochaetota	c__Spirochaetia	o__Treponematales	f__Treponemataceae	g__Treponema_D	s__
RGIG10189	RGIG10189	S2	70.0534	1.37293	0.544998	2318717	d__Bacteria	p__Spirochaetota	c__Spirochaetia	o__Treponematales	f__Treponemataceae	g__Treponema_D	s__
RGIG3388	RGIG3388	S2	68.4246	6.37141	0.508159	1892003	d__Bacteria	p__Spirochaetota	c__Spirochaetia	o__Treponematales	f__Treponemataceae	g__Treponema_D	s__
RGIG6687	RGIG6687	S2	68.0697	2.49126	0.44475	2500423	d__Bacteria	p__Spirochaetota	c__Spirochaetia	o__Treponematales	f__Treponemataceae	g__Treponema_D	s__
RGIG4560	RGIG4560	S2	67.4159	8.74126	0.307654	1859397	d__Bacteria	p__Spirochaetota	c__Spirochaetia	o__Treponematales	f__Treponemataceae	g__Treponema_D	s__
RGIG10366	RGIG10366	S2	67.2114	5.75466	0.562498	2476909	d__Bacteria	p__Spirochaetota	c__Spirochaetia	o__Treponematales	f__Treponemataceae	g__Treponema_D	s__
RGIG3397	RGIG3397	S2	65.8453	0.3108	0.370877	1244509	d__Bacteria	p__Spirochaetota	c__Spirochaetia	o__Treponematales	f__Treponemataceae	g__Treponema_D	s__
RGIG9667	RGIG9667	S2	65.8154	6.14219	0.450547	2531367	d__Bacteria	p__Spirochaetota	c__Spirochaetia	o__Treponematales	f__Treponemataceae	g__Treponema_D	s__
RGIG10302	RGIG10302	S2	65.4545	3.63636	0.401422	1539210	d__Bacteria	p__Spirochaetota	c__Spirochaetia	o__Treponematales	f__Treponemataceae	g__Treponema_D	s__
RGIG7012	RGIG7012	S2	65.4215	3.63636	0.411342	2192911	d__Bacteria	p__Spirochaetota	c__Spirochaetia	o__Treponematales	f__Treponemataceae	g__Treponema_D	s__
RGIG1590	RGIG1590	S2	60.269	2.92832	0.568331	2040386	d__Bacteria	p__Spirochaetota	c__Spirochaetia	o__Treponematales	f__Treponemataceae	g__Treponema_D	s__
RGIG1469	RGIG1469	S2	57.1399	1.13636	0.469498	1941728	d__Bacteria	p__Spirochaetota	c__Spirochaetia	o__Treponematales	f__Treponemataceae	g__Treponema_D	s__
RGIG5185	RGIG5185	S2	55.7851	4.54545	0.317284	2523935	d__Bacteria	p__Spirochaetota	c__Spirochaetia	o__Treponematales	f__Treponemataceae	g__Treponema_D	s__
RGIG8685	RGIG8685	S2	55.7033	7.25524	0.300658	1315853	d__Bacteria	p__Spirochaetota	c__Spirochaetia	o__Treponematales	f__Treponemataceae	g__Treponema_D	s__
RGIG10028	RGIG10028	S2	53.719	9.58678	0.451576	2660022	d__Bacteria	p__Spirochaetota	c__Spirochaetia	o__Treponematales	f__Treponemataceae	g__Treponema_D	s__
RGIG2896	RGIG2896	S2	53.6364	7.27273	0.443927	1846031	d__Bacteria	p__Spirochaetota	c__Spirochaetia	o__Treponematales	f__Treponemataceae	g__Treponema_D	s__
RGIG4975	RGIG4975	S2	51.4064	2.7972	0.421804	2373137	d__Bacteria	p__Spirochaetota	c__Spirochaetia	o__Treponematales	f__Treponemataceae	g__Treponema_D	s__
RGIG10191	RGIG10191	S2	50.825	5.86913	0.435532	2277379	d__Bacteria	p__Spirochaetota	c__Spirochaetia	o__Treponematales	f__Treponemataceae	g__Treponema_D	s__
HF_Rectum-2.maxbin.040_sub.contigs	HF_Rectum-2.maxbin.040_sub.contigs	S19	97.9021	6.91045	0.345298	2829966	d__Bacteria	p__Spirochaetota	c__Spirochaetia	o__Treponematales	f__Treponemataceae	g__Treponema_D	s__
HG_Colon-11.maxbin.014.contigs	HG_Colon-11.maxbin.014.contigs	S19	93.3566	1.51515	0.345543	2617203	d__Bacteria	p__Spirochaetota	c__Spirochaetia	o__Treponematales	f__Treponemataceae	g__Treponema_D	s__
HG_Rectum-11.maxbin.003.contigs	HG_Rectum-11.maxbin.003.contigs	S19	86.014	7.69231	0.333707	2840934	d__Bacteria	p__Spirochaetota	c__Spirochaetia	o__Treponematales	f__Treponemataceae	g__Treponema_D	s__
HF_Colon-2.metabat2.074.contigs	HF_Colon-2.metabat2.074.contigs	S19	85.3147	4.8951	0.320615	2873641	d__Bacteria	p__Spirochaetota	c__Spirochaetia	o__Treponematales	f__Treponemataceae	g__Treponema_D	s__
s17_SRR8397890_concoct_bin.113	s17_SRR8397890_concoct_bin.113	S17	72.3547	1.87313	0.389785	2529129	d__Bacteria	p__Spirochaetota	c__Spirochaetia	o__Treponematales	f__Treponemataceae	g__Treponema_D	s__
RMAG107	RMAG107	S14	99.1171	0.4662	0.409584	3132876	d__Bacteria	p__Spirochaetota	c__Spirochaetia	o__Treponematales	f__Treponemataceae	g__Treponema_D	s__
RMAG1976	RMAG1976	S14	98.6014	0.724276	0.389874	2856097	d__Bacteria	p__Spirochaetota	c__Spirochaetia	o__Treponematales	f__Treponemataceae	g__Treponema_D	s__
RMAG1966	RMAG1966	S14	98.1269	0.699301	0.438159	2894547	d__Bacteria	p__Spirochaetota	c__Spirochaetia	o__Treponematales	f__Treponemataceae	g__Treponema_D	s__
RMAG2434	RMAG2434	S14	98.0536	0	0.480009	2494001	d__Bacteria	p__Spirochaetota	c__Spirochaetia	o__Treponematales	f__Treponemataceae	g__Treponema_D	s__
RMAG1927	RMAG1927	S14	97.9104	0.699301	0.371597	2236743	d__Bacteria	p__Spirochaetota	c__Spirochaetia	o__Treponematales	f__Treponemataceae	g__Treponema_D	s__
RMAG33	RMAG33	S14	97.5275	0	0.48875	2548057	d__Bacteria	p__Spirochaetota	c__Spirochaetia	o__Treponematales	f__Treponemataceae	g__Treponema_D	s__
RMAG2158	RMAG2158	S14	97.1778	0	0.49757	2762438	d__Bacteria	p__Spirochaetota	c__Spirochaetia	o__Treponematales	f__Treponemataceae	g__Treponema_D	s__
RMAG41	RMAG41	S14	96.6284	0.699301	0.418723	2555812	d__Bacteria	p__Spirochaetota	c__Spirochaetia	o__Treponematales	f__Treponemataceae	g__Treponema_D	s__
RMAG775	RMAG775	S14	96.4785	0.699301	0.505996	3084320	d__Bacteria	p__Spirochaetota	c__Spirochaetia	o__Treponematales	f__Treponemataceae	g__Treponema_D	s__
RMAG2260	RMAG2260	S14	96.3287	0	0.437518	2280375	d__Bacteria	p__Spirochaetota	c__Spirochaetia	o__Treponematales	f__Treponemataceae	g__Treponema_D	s__
RMAG1920	RMAG1920	S14	95.8042	1.04895	0.388974	2669989	d__Bacteria	p__Spirochaetota	c__Spirochaetia	o__Treponematales	f__Treponemataceae	g__Treponema_D	s__
RMAG1965	RMAG1965	S14	95.2547	0	0.489135	2571040	d__Bacteria	p__Spirochaetota	c__Spirochaetia	o__Treponematales	f__Treponemataceae	g__Treponema_D	s__
RMAG2281	RMAG2281	S14	95.1798	1.6317	0.381826	3028256	d__Bacteria	p__Spirochaetota	c__Spirochaetia	o__Treponematales	f__Treponemataceae	g__Treponema_D	s__
RMAG1841	RMAG1841	S14	95.0341	0	0.412431	2893219	d__Bacteria	p__Spirochaetota	c__Spirochaetia	o__Treponematales	f__Treponemataceae	g__Treponema_D	s__
RMAG2765	RMAG2765	S14	94.8468	0	0.460479	3311286	d__Bacteria	p__Spirochaetota	c__Spirochaetia	o__Treponematales	f__Treponemataceae	g__Treponema_D	s__
RMAG2362	RMAG2362	S14	94.2657	0.699301	0.565204	2558689	d__Bacteria	p__Spirochaetota	c__Spirochaetia	o__Treponematales	f__Treponemataceae	g__Treponema_D	s__
RMAG745	RMAG745	S14	94.2224	0	0.500119	2611332	d__Bacteria	p__Spirochaetota	c__Spirochaetia	o__Treponematales	f__Treponemataceae	g__Treponema_D	s__
RMAG2177	RMAG2177	S14	94.0559	0.699301	0.458678	2347276	d__Bacteria	p__Spirochaetota	c__Spirochaetia	o__Treponematales	f__Treponemataceae	g__Treponema_D	s__
RMAG811	RMAG811	S14	93.1818	0.218531	0.487764	2897179	d__Bacteria	p__Spirochaetota	c__Spirochaetia	o__Treponematales	f__Treponemataceae	g__Treponema_D	s__
RMAG833	RMAG833	S14	93.1596	0.699301	0.563757	3105865	d__Bacteria	p__Spirochaetota	c__Spirochaetia	o__Treponematales	f__Treponemataceae	g__Treponema_D	s__
RMAG2089	RMAG2089	S14	93.007	0.04995	0.378246	2143305	d__Bacteria	p__Spirochaetota	c__Spirochaetia	o__Treponematales	f__Treponemataceae	g__Treponema_D	s__
RMAG2163	RMAG2163	S14	92.5866	0	0.468988	2699702	d__Bacteria	p__Spirochaetota	c__Spirochaetia	o__Treponematales	f__Treponemataceae	g__Treponema_D	s__
RMAG826	RMAG826	S14	91.8803	0.699301	0.452351	2921244	d__Bacteria	p__Spirochaetota	c__Spirochaetia	o__Treponematales	f__Treponemataceae	g__Treponema_D	s__
RMAG1446	RMAG1446	S14	89.7602	0.699301	0.391296	2762817	d__Bacteria	p__Spirochaetota	c__Spirochaetia	o__Treponematales	f__Treponemataceae	g__Treponema_D	s__
RMAG2323	RMAG2323	S14	89.4522	0.699301	0.42407	2616191	d__Bacteria	p__Spirochaetota	c__Spirochaetia	o__Treponematales	f__Treponemataceae	g__Treponema_D	s__
RMAG2700	RMAG2700	S14	87.8288	0	0.466948	2462559	d__Bacteria	p__Spirochaetota	c__Spirochaetia	o__Treponematales	f__Treponemataceae	g__Treponema_D	s__
RMAG2159	RMAG2159	S14	87.4126	0.699301	0.439179	2799740	d__Bacteria	p__Spirochaetota	c__Spirochaetia	o__Treponematales	f__Treponemataceae	g__Treponema_D	s__
RMAG1175	RMAG1175	S14	86.9775	0.699301	0.502038	2577364	d__Bacteria	p__Spirochaetota	c__Spirochaetia	o__Treponematales	f__Treponemataceae	g__Treponema_D	s__
RMAG16	RMAG16	S14	86.1451	0	0.388061	2636544	d__Bacteria	p__Spirochaetota	c__Spirochaetia	o__Treponematales	f__Treponemataceae	g__Treponema_D	s__
RMAG2268	RMAG2268	S14	84.8547	1.3986	0.466458	3038611	d__Bacteria	p__Spirochaetota	c__Spirochaetia	o__Treponematales	f__Treponemataceae	g__Treponema_D	s__
RMAG841	RMAG841	S14	82.0901	0	0.508817	2068769	d__Bacteria	p__Spirochaetota	c__Spirochaetia	o__Treponematales	f__Treponemataceae	g__Treponema_D	s__
RMAG2050	RMAG2050	S14	80.5944	0	0.451349	2865445	d__Bacteria	p__Spirochaetota	c__Spirochaetia	o__Treponematales	f__Treponemataceae	g__Treponema_D	s__
RMAG2320	RMAG2320	S14	78.9091	0	0.39201	2278132	d__Bacteria	p__Spirochaetota	c__Spirochaetia	o__Treponematales	f__Treponemataceae	g__Treponema_D	s__
RMAG280	RMAG280	S14	78.6919	2.44755	0.410018	2433171	d__Bacteria	p__Spirochaetota	c__Spirochaetia	o__Treponematales	f__Treponemataceae	g__Treponema_D	s__
RMAG1170	RMAG1170	S14	76.5289	1.81818	0.389482	2715406	d__Bacteria	p__Spirochaetota	c__Spirochaetia	o__Treponematales	f__Treponemataceae	g__Treponema_D	s__
RMAG2410	RMAG2410	S14	75.8862	0.932401	0.426829	2151553	d__Bacteria	p__Spirochaetota	c__Spirochaetia	o__Treponematales	f__Treponemataceae	g__Treponema_D	s__
JB_Ai_34_bin_62	JB_Ai_34_bin_62	S13	90.5934	1.04895	0.505717	2504448	d__Bacteria	p__Spirochaetota	c__Spirochaetia	o__Treponematales	f__Treponemataceae	g__Treponema_D	s__
JB_Ai_030_bin_12	JB_Ai_030_bin_12	S13	58.1417	0.932401	0.509619	1479854	d__Bacteria	p__Spirochaetota	c__Spirochaetia	o__Treponematales	f__Treponemataceae	g__Treponema_D	s__
GCA_024691105.1_ASM2469110v1_genomic	GCA_024691105.1_ASM2469110v1_genomic	S10	99.2507	3.24953	0.387213	2720435	d__Bacteria	p__Spirochaetota	c__Spirochaetia	o__Treponematales	f__Treponemataceae	g__Treponema_D	s__
GCA_024696245.1_ASM2469624v1_genomic	GCA_024696245.1_ASM2469624v1_genomic	S10	98.6014	4.02098	0.385649	2661033	d__Bacteria	p__Spirochaetota	c__Spirochaetia	o__Treponematales	f__Treponemataceae	g__Treponema_D	s__
GCA_024687165.1_ASM2468716v1_genomic	GCA_024687165.1_ASM2468716v1_genomic	S10	98.3392	0.874126	0.373014	2383360	d__Bacteria	p__Spirochaetota	c__Spirochaetia	o__Treponematales	f__Treponemataceae	g__Treponema_D	s__
GCA_024693715.1_ASM2469371v1_genomic	GCA_024693715.1_ASM2469371v1_genomic	S10	98.2517	4.02098	0.354626	2632235	d__Bacteria	p__Spirochaetota	c__Spirochaetia	o__Treponematales	f__Treponemataceae	g__Treponema_D	s__
GCA_024693045.1_ASM2469304v1_genomic	GCA_024693045.1_ASM2469304v1_genomic	S10	97.8244	0.699301	0.366969	2527064	d__Bacteria	p__Spirochaetota	c__Spirochaetia	o__Treponematales	f__Treponemataceae	g__Treponema_D	s__
GCA_024695475.1_ASM2469547v1_genomic	GCA_024695475.1_ASM2469547v1_genomic	S10	94.4056	3.12465	0.385916	3169627	d__Bacteria	p__Spirochaetota	c__Spirochaetia	o__Treponematales	f__Treponemataceae	g__Treponema_D	s__
GCA_024690865.1_ASM2469086v1_genomic	GCA_024690865.1_ASM2469086v1_genomic	S10	93.8561	2.0979	0.553677	3846194	d__Bacteria	p__Spirochaetota	c__Spirochaetia	o__Treponematales	f__Treponemataceae	g__Treponema_D	s__
GCA_024682655.1_ASM2468265v1_genomic	GCA_024682655.1_ASM2468265v1_genomic	S10	93.7937	1.3986	0.345649	2742376	d__Bacteria	p__Spirochaetota	c__Spirochaetia	o__Treponematales	f__Treponemataceae	g__Treponema_D	s__
GCA_024681815.1_ASM2468181v1_genomic	GCA_024681815.1_ASM2468181v1_genomic	S10	93.2151	9.32401	0.414835	2763898	d__Bacteria	p__Spirochaetota	c__Spirochaetia	o__Treponematales	f__Treponemataceae	g__Treponema_D	s__
GCA_024698325.1_ASM2469832v1_genomic	GCA_024698325.1_ASM2469832v1_genomic	S10	93.007	0.04995	0.505062	2838935	d__Bacteria	p__Spirochaetota	c__Spirochaetia	o__Treponematales	f__Treponemataceae	g__Treponema_D	s__
GCA_024695625.1_ASM2469562v1_genomic	GCA_024695625.1_ASM2469562v1_genomic	S10	92.6074	4.8951	0.451649	3291335	d__Bacteria	p__Spirochaetota	c__Spirochaetia	o__Treponematales	f__Treponemataceae	g__Treponema_D	s__
GCA_024699235.1_ASM2469923v1_genomic	GCA_024699235.1_ASM2469923v1_genomic	S10	92.5991	1.07393	0.38241	2810768	d__Bacteria	p__Spirochaetota	c__Spirochaetia	o__Treponematales	f__Treponemataceae	g__Treponema_D	s__
GCA_024689365.1_ASM2468936v1_genomic	GCA_024689365.1_ASM2468936v1_genomic	S10	90.6031	6.06061	0.459769	2514475	d__Bacteria	p__Spirochaetota	c__Spirochaetia	o__Treponematales	f__Treponemataceae	g__Treponema_D	s__
GCA_024696155.1_ASM2469615v1_genomic	GCA_024696155.1_ASM2469615v1_genomic	S10	90.4138	2.24775	0.390445	2400361	d__Bacteria	p__Spirochaetota	c__Spirochaetia	o__Treponematales	f__Treponemataceae	g__Treponema_D	s__
GCA_024680155.1_ASM2468015v1_genomic	GCA_024680155.1_ASM2468015v1_genomic	S10	89.3581	6.34366	0.372483	2913577	d__Bacteria	p__Spirochaetota	c__Spirochaetia	o__Treponematales	f__Treponemataceae	g__Treponema_D	s__
GCA_024691265.1_ASM2469126v1_genomic	GCA_024691265.1_ASM2469126v1_genomic	S10	88.6364	1.45688	0.340103	2433620	d__Bacteria	p__Spirochaetota	c__Spirochaetia	o__Treponematales	f__Treponemataceae	g__Treponema_D	s__
GCA_024697295.1_ASM2469729v1_genomic	GCA_024697295.1_ASM2469729v1_genomic	S10	88.1119	1.3986	0.430199	1934503	d__Bacteria	p__Spirochaetota	c__Spirochaetia	o__Treponematales	f__Treponemataceae	g__Treponema_D	s__
GCA_024693915.1_ASM2469391v1_genomic	GCA_024693915.1_ASM2469391v1_genomic	S10	87.8559	1.3986	0.400259	2609424	d__Bacteria	p__Spirochaetota	c__Spirochaetia	o__Treponematales	f__Treponemataceae	g__Treponema_D	s__
GCA_024688405.1_ASM2468840v1_genomic	GCA_024688405.1_ASM2468840v1_genomic	S10	86.2082	8.14297	0.365333	2624714	d__Bacteria	p__Spirochaetota	c__Spirochaetia	o__Treponematales	f__Treponemataceae	g__Treponema_D	s__
GCA_024681195.1_ASM2468119v1_genomic	GCA_024681195.1_ASM2468119v1_genomic	S10	85.6588	2.7972	0.391005	2267178	d__Bacteria	p__Spirochaetota	c__Spirochaetia	o__Treponematales	f__Treponemataceae	g__Treponema_D	s__
GCA_024683675.1_ASM2468367v1_genomic	GCA_024683675.1_ASM2468367v1_genomic	S10	84.2845	4.34565	0.389075	2406298	d__Bacteria	p__Spirochaetota	c__Spirochaetia	o__Treponematales	f__Treponemataceae	g__Treponema_D	s__
GCA_024696835.1_ASM2469683v1_genomic	GCA_024696835.1_ASM2469683v1_genomic	S10	84.2091	7.34266	0.368762	2701130	d__Bacteria	p__Spirochaetota	c__Spirochaetia	o__Treponematales	f__Treponemataceae	g__Treponema_D	s__
GCA_024682965.1_ASM2468296v1_genomic	GCA_024682965.1_ASM2468296v1_genomic	S10	81.5758	6.36364	0.347539	3574038	d__Bacteria	p__Spirochaetota	c__Spirochaetia	o__Treponematales	f__Treponemataceae	g__Treponema_D	s__
GCA_024680115.1_ASM2468011v1_genomic	GCA_024680115.1_ASM2468011v1_genomic	S10	78.3661	8.57476	0.398622	2364759	d__Bacteria	p__Spirochaetota	c__Spirochaetia	o__Treponematales	f__Treponemataceae	g__Treponema_D	s__
GCA_024699205.1_ASM2469920v1_genomic	GCA_024699205.1_ASM2469920v1_genomic	S10	78.1346	5.01166	0.372454	2638672	d__Bacteria	p__Spirochaetota	c__Spirochaetia	o__Treponematales	f__Treponemataceae	g__Treponema_D	s__
supersetMAG5395	supersetMAG5395	S1	98.7845	1.28205	0.418832	3445080	d__Bacteria	p__Spirochaetota	c__Spirochaetia	o__Treponematales	f__Treponemataceae	g__Treponema_D	s__
supersetMAG2956	supersetMAG2956	S1	91.8182	8.69421	0.408366	2708073	d__Bacteria	p__Spirochaetota	c__Spirochaetia	o__Treponematales	f__Treponemataceae	g__Treponema_D	s__
supersetMAG762	supersetMAG762	S1	83.6197	7.44464	0.50035	2823487	d__Bacteria	p__Spirochaetota	c__Spirochaetia	o__Treponematales	f__Treponemataceae	g__Treponema_D	s__
s08_bins.1212	s8_bin.1212	S8	83.2934	0.699301	0.429928	2194107	d__Bacteria	p__Spirochaetota	c__Spirochaetia	o__Treponematales	f__Treponemataceae	g__Treponema_D	s__
RGIG9060	RGIG9060	S2	98.951	0.34965	0.305835	2584639	d__Bacteria	p__Spirochaetota	c__Spirochaetia	o__Treponematales	f__Treponemataceae	g__RGIG9060	s__RGIG9060 sp017936665
RGIG4609	RGIG4609	S2	98.0186	1.04895	0.305385	2464317	d__Bacteria	p__Spirochaetota	c__Spirochaetia	o__Treponematales	f__Treponemataceae	g__RGIG9060	s__RGIG9060 sp017936665
RGIG1981	RGIG1981	S2	97.5524	0.0749251	0.305084	2429890	d__Bacteria	p__Spirochaetota	c__Spirochaetia	o__Treponematales	f__Treponemataceae	g__RGIG9060	s__RGIG9060 sp017936665
MAG-0825	MAG-0825	S3	98.2517	0.34965	0.314825	2280430	d__Bacteria	p__Spirochaetota	c__Spirochaetia	o__Treponematales	f__Treponemataceae	g__RGIG9060	s__
MAG-0206	MAG-0206	S3	97.9021	1.8648	0.315723	2151890	d__Bacteria	p__Spirochaetota	c__Spirochaetia	o__Treponematales	f__Treponemataceae	g__RGIG9060	s__
MAG-0076	MAG-0076	S3	97.0529	2.44755	0.313274	2427014	d__Bacteria	p__Spirochaetota	c__Spirochaetia	o__Treponematales	f__Treponemataceae	g__RGIG9060	s__
MAG-0180	MAG-0180	S3	83.9161	3.45765	0.312775	2062624	d__Bacteria	p__Spirochaetota	c__Spirochaetia	o__Treponematales	f__Treponemataceae	g__RGIG9060	s__
MAG-2925	MAG-2925	S3	83.3285	4.23951	0.31043	2468666	d__Bacteria	p__Spirochaetota	c__Spirochaetia	o__Treponematales	f__Treponemataceae	g__RGIG9060	s__
MAG-0085	MAG-0085	S3	80.8858	3.61305	0.312993	2082686	d__Bacteria	p__Spirochaetota	c__Spirochaetia	o__Treponematales	f__Treponemataceae	g__RGIG9060	s__
RGIG890	RGIG890	S2	64.7154	3.09246	0.319119	1520257	d__Bacteria	p__Spirochaetota	c__Spirochaetia	o__Treponematales	f__Treponemataceae	g__RGIG9060	s__
RGIG405	RGIG405	S2	63.03	0.699301	0.31312	1552483	d__Bacteria	p__Spirochaetota	c__Spirochaetia	o__Treponematales	f__Treponemataceae	g__RGIG9060	s__
RMAG2388	RMAG2388	S14	93.153	2.0979	0.372641	2353182	d__Bacteria	p__Spirochaetota	c__Spirochaetia	o__Treponematales	f__Treponemataceae	g__RGIG9060	s__
GCA_024697985.1_ASM2469798v1_genomic	GCA_024697985.1_ASM2469798v1_genomic	S10	83.7267	2.47086	0.415142	1899965	d__Bacteria	p__Spirochaetota	c__Spirochaetia	o__Treponematales	f__Treponemataceae	g__RGIG9060	s__
GCA_024682055.1_ASM2468205v1_genomic	GCA_024682055.1_ASM2468205v1_genomic	S10	76.6046	7.02214	0.388272	1747539	d__Bacteria	p__Spirochaetota	c__Spirochaetia	o__Treponematales	f__Treponemataceae	g__RGIG9060	s__
RGIG268	RGIG268	S2	84.5384	1.74825	0.437491	1439698	d__Bacteria	p__Spirochaetota	c__Spirochaetia	o__Treponematales	f__Treponemataceae	g__RGIG268	s__RGIG268 sp017382775
RGIG8125	RGIG8125	S2	95.5045	4.68531	0.44949	3284027	d__Bacteria	p__Spirochaetota	c__Spirochaetia	o__Treponematales	f__Treponemataceae	g__RGIG1711	s__RGIG1711 sp017618015
RGIG8233	RGIG8233	S2	94.2641	4.41434	0.449509	3149783	d__Bacteria	p__Spirochaetota	c__Spirochaetia	o__Treponematales	f__Treponemataceae	g__RGIG1711	s__RGIG1711 sp017618015
RGIG1711	RGIG1711	S2	100	2.44755	0.334808	2915156	d__Bacteria	p__Spirochaetota	c__Spirochaetia	o__Treponematales	f__Treponemataceae	g__RGIG1711	s__RGIG1711 sp017416145
RGIG6146	RGIG6146	S2	54.7107	1.81818	0.343011	1393335	d__Bacteria	p__Spirochaetota	c__Spirochaetia	o__Treponematales	f__Treponemataceae	g__RGIG1711	s__RGIG1711 sp017416145
RGIG3980	RGIG3980	S2	52.4476	0	0.344042	1250666	d__Bacteria	p__Spirochaetota	c__Spirochaetia	o__Treponematales	f__Treponemataceae	g__RGIG1711	s__RGIG1711 sp017416145
RGIG8532	RGIG8532	S2	50.8719	0.699301	0.332455	1407591	d__Bacteria	p__Spirochaetota	c__Spirochaetia	o__Treponematales	f__Treponemataceae	g__RGIG1711	s__RGIG1711 sp017416145
GCA_016285315.1_ASM1628531v1_genomic	GCA_016285315.1_ASM1628531v1_genomic	S6	83.7141	9.10132	0.450679	2914592	d__Bacteria	p__Spirochaetota	c__Spirochaetia	o__Treponematales	f__Treponemataceae	g__RGIG1711	s__
GCA_016283375.1_ASM1628337v1_genomic	GCA_016283375.1_ASM1628337v1_genomic	S6	82.3926	8.56643	0.450298	2716177	d__Bacteria	p__Spirochaetota	c__Spirochaetia	o__Treponematales	f__Treponemataceae	g__RGIG1711	s__
MAG-0125	MAG-0125	S3	99.3007	3.62415	0.329995	2737382	d__Bacteria	p__Spirochaetota	c__Spirochaetia	o__Treponematales	f__Treponemataceae	g__RGIG1711	s__
MAG-0334	MAG-0334	S3	99.3007	1.3986	0.334726	2618903	d__Bacteria	p__Spirochaetota	c__Spirochaetia	o__Treponematales	f__Treponemataceae	g__RGIG1711	s__
MAG-0809	MAG-0809	S3	99.3007	0.34965	0.32865	2683921	d__Bacteria	p__Spirochaetota	c__Spirochaetia	o__Treponematales	f__Treponemataceae	g__RGIG1711	s__
MAG-3780	MAG-3780	S3	88.2284	6.11888	0.350153	1883944	d__Bacteria	p__Spirochaetota	c__Spirochaetia	o__Treponematales	f__Treponemataceae	g__RGIG1711	s__
MAG-1608	MAG-1608	S3	87.0629	3.1857	0.421437	1994534	d__Bacteria	p__Spirochaetota	c__Spirochaetia	o__Treponematales	f__Treponemataceae	g__RGIG1711	s__
MAG-0447	MAG-0447	S3	84.5688	1.42358	0.351458	1828331	d__Bacteria	p__Spirochaetota	c__Spirochaetia	o__Treponematales	f__Treponemataceae	g__RGIG1711	s__
MAG-1403	MAG-1403	S3	81.3686	6.64336	0.33449	2291294	d__Bacteria	p__Spirochaetota	c__Spirochaetia	o__Treponematales	f__Treponemataceae	g__RGIG1711	s__
MAG-1595	MAG-1595	S3	81.0897	1.1655	0.424107	1684152	d__Bacteria	p__Spirochaetota	c__Spirochaetia	o__Treponematales	f__Treponemataceae	g__RGIG1711	s__
RGIG8477	RGIG8477	S2	67.8322	5.59441	0.324954	2180872	d__Bacteria	p__Spirochaetota	c__Spirochaetia	o__Treponematales	f__Treponemataceae	g__RGIG1711	s__
HG_Cecum-7.metabat2.038.contigs	HG_Cecum-7.metabat2.038.contigs	S19	99.3007	0.699301	0.346255	2256749	d__Bacteria	p__Spirochaetota	c__Spirochaetia	o__Treponematales	f__Treponemataceae	g__RGIG1711	s__
GCA_024680915.1_ASM2468091v1_genomic	GCA_024680915.1_ASM2468091v1_genomic	S10	97.8272	9.09091	0.443334	3146986	d__Bacteria	p__Spirochaetota	c__Spirochaetia	o__Treponematales	f__Treponemataceae	g__RGIG1711	s__
GCA_024685655.1_ASM2468565v1_genomic	GCA_024685655.1_ASM2468565v1_genomic	S10	90.9341	3.77331	0.435188	3157676	d__Bacteria	p__Spirochaetota	c__Spirochaetia	o__Treponematales	f__Treponemataceae	g__RGIG1711	s__
RGIG3740	RGIG3740	S2	96.371	1.23569	0.370251	2278014	d__Bacteria	p__Spirochaetota	c__Spirochaetia	o__Treponematales	f__Treponemataceae	g__GCA-2749205	s__GCA-2749205 sp017453745
RMAG812	RMAG812	S14	88.447	0	0.464593	1944649	d__Bacteria	p__Spirochaetota	c__Spirochaetia	o__Sphaerochaetales	f__Sphaerochaetaceae	g__UBA9848	s__UBA9848 sp902797395
supersetMAG4628	supersetMAG4628	S1	87.3106	1.13636	0.460188	2010553	d__Bacteria	p__Spirochaetota	c__Spirochaetia	o__Sphaerochaetales	f__Sphaerochaetaceae	g__UBA9848	s__UBA9848 sp902797395
s4_SRR873608.1_metabat1_bin.306	s4_SRR873608.1_metabat1_bin.306	S4	82.197	0.309917	0.478967	1466815	d__Bacteria	p__Spirochaetota	c__Spirochaetia	o__Sphaerochaetales	f__Sphaerochaetaceae	g__UBA9848	s__UBA9848 sp003454065
s08_bins.2912	s8_bin.2912	S8	87.8788	0	0.466463	2077075	d__Bacteria	p__Spirochaetota	c__Spirochaetia	o__Sphaerochaetales	f__Sphaerochaetaceae	g__UBA9848	s__
s08_bins.2830	s8_bin.2830	S8	85.0379	0	0.345105	1141364	d__Bacteria	p__Spirochaetota	c__Spirochaetia	o__Sphaerochaetales	f__Sphaerochaetaceae	g__UBA9848	s__
RMAG1233	RMAG1233	S14	80.1887	2.83019	0.517704	1828664	d__Bacteria	p__Spirochaetota	c__Spirochaetia	o__Sphaerochaetales	f__Sphaerochaetaceae	g__UBA9732	s__UBA9732 sp902796335
F1_Ai_024_bin_5	F1_Ai_024_bin_5	S13	94.2513	1.13636	0.512963	2099449	d__Bacteria	p__Spirochaetota	c__Spirochaetia	o__Sphaerochaetales	f__Sphaerochaetaceae	g__UBA9732	s__UBA9732 sp902796335
supersetMAG4514	supersetMAG4514	S1	81.1467	0	0.518494	1633141	d__Bacteria	p__Spirochaetota	c__Spirochaetia	o__Sphaerochaetales	f__Sphaerochaetaceae	g__UBA9732	s__UBA9732 sp902796335
GCA_016290455.1_ASM1629045v1_genomic	GCA_016290455.1_ASM1629045v1_genomic	S6	100	4.97427	0.522969	2251719	d__Bacteria	p__Spirochaetota	c__Spirochaetia	o__Sphaerochaetales	f__Sphaerochaetaceae	g__UBA9732	s__UBA9732 sp902781545
GCA_016290105.1_ASM1629010v1_genomic	GCA_016290105.1_ASM1629010v1_genomic	S6	93.115	1.90812	0.521423	2207687	d__Bacteria	p__Spirochaetota	c__Spirochaetia	o__Sphaerochaetales	f__Sphaerochaetaceae	g__UBA9732	s__UBA9732 sp902781545
GCA_016291295.1_ASM1629129v1_genomic	GCA_016291295.1_ASM1629129v1_genomic	S6	91.4104	3.47594	0.520787	2151536	d__Bacteria	p__Spirochaetota	c__Spirochaetia	o__Sphaerochaetales	f__Sphaerochaetaceae	g__UBA9732	s__UBA9732 sp902781545
GCA_016285325.1_ASM1628532v1_genomic	GCA_016285325.1_ASM1628532v1_genomic	S6	88.6792	4.28816	0.521699	2093833	d__Bacteria	p__Spirochaetota	c__Spirochaetia	o__Sphaerochaetales	f__Sphaerochaetaceae	g__UBA9732	s__UBA9732 sp902781545
GCA_016287365.1_ASM1628736v1_genomic	GCA_016287365.1_ASM1628736v1_genomic	S6	85.1604	7.5869	0.52097	2181957	d__Bacteria	p__Spirochaetota	c__Spirochaetia	o__Sphaerochaetales	f__Sphaerochaetaceae	g__UBA9732	s__UBA9732 sp902781545
s4_SRR873608.1_maxbin_bin.458_sub	s4_SRR873608.1_maxbin_bin.458_sub	S4	86.1388	9.8657	0.524103	2302434	d__Bacteria	p__Spirochaetota	c__Spirochaetia	o__Sphaerochaetales	f__Sphaerochaetaceae	g__UBA9732	s__UBA9732 sp902781545
s4_SRR873600.1_concoct_bin.200_sub	s4_SRR873600.1_concoct_bin.200_sub	S4	58.0274	7.63865	0.523445	1611441	d__Bacteria	p__Spirochaetota	c__Spirochaetia	o__Sphaerochaetales	f__Sphaerochaetaceae	g__UBA9732	s__UBA9732 sp902781545
RGIG1561	RGIG1561	S2	93.115	1.23967	0.520044	2261907	d__Bacteria	p__Spirochaetota	c__Spirochaetia	o__Sphaerochaetales	f__Sphaerochaetaceae	g__UBA9732	s__UBA9732 sp902781545
RGIG1541	RGIG1541	S2	91.4104	1.70455	0.522958	1981502	d__Bacteria	p__Spirochaetota	c__Spirochaetia	o__Sphaerochaetales	f__Sphaerochaetaceae	g__UBA9732	s__UBA9732 sp902781545
RGIG1471	RGIG1471	S2	90.8422	1.20321	0.515428	2309432	d__Bacteria	p__Spirochaetota	c__Spirochaetia	o__Sphaerochaetales	f__Sphaerochaetaceae	g__UBA9732	s__UBA9732 sp902781545
RGIG2317	RGIG2317	S2	89.7059	1.42906	0.522396	1986575	d__Bacteria	p__Spirochaetota	c__Spirochaetia	o__Sphaerochaetales	f__Sphaerochaetaceae	g__UBA9732	s__UBA9732 sp902781545
RGIG2900	RGIG2900	S2	88.053	3.5124	0.521043	2060793	d__Bacteria	p__Spirochaetota	c__Spirochaetia	o__Sphaerochaetales	f__Sphaerochaetaceae	g__UBA9732	s__UBA9732 sp902781545
RGIG6949	RGIG6949	S2	81.8182	2.84091	0.525251	1935843	d__Bacteria	p__Spirochaetota	c__Spirochaetia	o__Sphaerochaetales	f__Sphaerochaetaceae	g__UBA9732	s__UBA9732 sp902781545
RGIG2761	RGIG2761	S2	79.4786	1.20321	0.523508	1578631	d__Bacteria	p__Spirochaetota	c__Spirochaetia	o__Sphaerochaetales	f__Sphaerochaetaceae	g__UBA9732	s__UBA9732 sp902781545
RGIG3364	RGIG3364	S2	76.8939	3.40909	0.521116	2001536	d__Bacteria	p__Spirochaetota	c__Spirochaetia	o__Sphaerochaetales	f__Sphaerochaetaceae	g__UBA9732	s__UBA9732 sp902781545
RGIG3634	RGIG3634	S2	76.5344	2.27273	0.526756	1383503	d__Bacteria	p__Spirochaetota	c__Spirochaetia	o__Sphaerochaetales	f__Sphaerochaetaceae	g__UBA9732	s__UBA9732 sp902781545
RGIG2643	RGIG2643	S2	71.3539	4.25984	0.518872	1653341	d__Bacteria	p__Spirochaetota	c__Spirochaetia	o__Sphaerochaetales	f__Sphaerochaetaceae	g__UBA9732	s__UBA9732 sp902781545
RGIG1620	RGIG1620	S2	71.0227	3.0303	0.522657	1731068	d__Bacteria	p__Spirochaetota	c__Spirochaetia	o__Sphaerochaetales	f__Sphaerochaetaceae	g__UBA9732	s__UBA9732 sp902781545
RGIG1411	RGIG1411	S2	70.5518	9.0352	0.524809	1658707	d__Bacteria	p__Spirochaetota	c__Spirochaetia	o__Sphaerochaetales	f__Sphaerochaetaceae	g__UBA9732	s__UBA9732 sp902781545
RGIG114	RGIG114	S2	54.7166	4.24465	0.526711	1305002	d__Bacteria	p__Spirochaetota	c__Spirochaetia	o__Sphaerochaetales	f__Sphaerochaetaceae	g__UBA9732	s__UBA9732 sp902781545
RGIG6744	RGIG6744	S2	50.71	0.303841	0.521155	1189031	d__Bacteria	p__Spirochaetota	c__Spirochaetia	o__Sphaerochaetales	f__Sphaerochaetaceae	g__UBA9732	s__UBA9732 sp902781545
RMAG1765	RMAG1765	S14	80.5633	5.11364	0.524644	1811034	d__Bacteria	p__Spirochaetota	c__Spirochaetia	o__Sphaerochaetales	f__Sphaerochaetaceae	g__UBA9732	s__UBA9732 sp902781545
GCA_024693355.1_ASM2469335v1_genomic	GCA_024693355.1_ASM2469335v1_genomic	S10	85.124	4.54545	0.523201	2000621	d__Bacteria	p__Spirochaetota	c__Spirochaetia	o__Sphaerochaetales	f__Sphaerochaetaceae	g__UBA9732	s__UBA9732 sp902781545
supersetMAG3062	supersetMAG3062	S1	91.9786	2.54011	0.518257	2218948	d__Bacteria	p__Spirochaetota	c__Spirochaetia	o__Sphaerochaetales	f__Sphaerochaetaceae	g__UBA9732	s__UBA9732 sp902781545
RMAG800	RMAG800	S14	75.4717	2.83019	0.481799	1742622	d__Bacteria	p__Spirochaetota	c__Spirochaetia	o__Sphaerochaetales	f__Sphaerochaetaceae	g__UBA9732	s__UBA9732 sp900321635
supersetMAG549	supersetMAG549	S1	84.6145	1.27005	0.480463	1827585	d__Bacteria	p__Spirochaetota	c__Spirochaetia	o__Sphaerochaetales	f__Sphaerochaetaceae	g__UBA9732	s__UBA9732 sp900321635
RGIG10134	RGIG10134	S2	72.4933	3.0303	0.522083	1458774	d__Bacteria	p__Spirochaetota	c__Spirochaetia	o__Sphaerochaetales	f__Sphaerochaetaceae	g__UBA9732	s__UBA9732 sp017962865
RGIG9374	RGIG9374	S2	87.8119	4.09577	0.481801	1659879	d__Bacteria	p__Spirochaetota	c__Spirochaetia	o__Sphaerochaetales	f__Sphaerochaetaceae	g__UBA9732	s__UBA9732 sp017632495
RGIG9338	RGIG9338	S2	84.0241	8.60071	0.482475	1554611	d__Bacteria	p__Spirochaetota	c__Spirochaetia	o__Sphaerochaetales	f__Sphaerochaetaceae	g__UBA9732	s__UBA9732 sp017632495
RGIG9813	RGIG9813	S2	78.5985	6.81818	0.48058	1615091	d__Bacteria	p__Spirochaetota	c__Spirochaetia	o__Sphaerochaetales	f__Sphaerochaetaceae	g__UBA9732	s__UBA9732 sp017632495
RGIG10025	RGIG10025	S2	78.3271	9.3674	0.479907	1727601	d__Bacteria	p__Spirochaetota	c__Spirochaetia	o__Sphaerochaetales	f__Sphaerochaetaceae	g__UBA9732	s__UBA9732 sp017632495
MAG-1827	MAG-1827	S3	86.9318	6.92149	0.494981	2068673	d__Bacteria	p__Spirochaetota	c__Spirochaetia	o__Sphaerochaetales	f__Sphaerochaetaceae	g__UBA9732	s__UBA9732 sp017618315
MAG-1845	MAG-1845	S3	85.8066	6.81818	0.491785	2360521	d__Bacteria	p__Spirochaetota	c__Spirochaetia	o__Sphaerochaetales	f__Sphaerochaetaceae	g__UBA9732	s__UBA9732 sp017618315
MAG-1812	MAG-1812	S3	85.1604	2.34666	0.497087	1820462	d__Bacteria	p__Spirochaetota	c__Spirochaetia	o__Sphaerochaetales	f__Sphaerochaetaceae	g__UBA9732	s__UBA9732 sp017618315
RGIG7939	RGIG7939	S2	88.5695	2.75482	0.496948	2030324	d__Bacteria	p__Spirochaetota	c__Spirochaetia	o__Sphaerochaetales	f__Sphaerochaetaceae	g__UBA9732	s__UBA9732 sp017618315
RGIG8110	RGIG8110	S2	80.2696	0	0.496571	1898535	d__Bacteria	p__Spirochaetota	c__Spirochaetia	o__Sphaerochaetales	f__Sphaerochaetaceae	g__UBA9732	s__UBA9732 sp017618315
RGIG8284	RGIG8284	S2	58.9116	4.08058	0.500127	1415541	d__Bacteria	p__Spirochaetota	c__Spirochaetia	o__Sphaerochaetales	f__Sphaerochaetaceae	g__UBA9732	s__UBA9732 sp017618315
RGIG8289	RGIG8289	S2	72.7445	0	0.575062	1419403	d__Bacteria	p__Spirochaetota	c__Spirochaetia	o__Sphaerochaetales	f__Sphaerochaetaceae	g__UBA9732	s__UBA9732 sp017614625
RGIG5111	RGIG5111	S2	60.5489	0	0.529633	1757635	d__Bacteria	p__Spirochaetota	c__Spirochaetia	o__Sphaerochaetales	f__Sphaerochaetaceae	g__UBA9732	s__UBA9732 sp017475725
RGIG4911	RGIG4911	S2	85.6405	0	0.511341	1924916	d__Bacteria	p__Spirochaetota	c__Spirochaetia	o__Sphaerochaetales	f__Sphaerochaetaceae	g__UBA9732	s__UBA9732 sp017470995
RGIG3532	RGIG3532	S2	78.7433	7.00758	0.509697	2197159	d__Bacteria	p__Spirochaetota	c__Spirochaetia	o__Sphaerochaetales	f__Sphaerochaetaceae	g__UBA9732	s__UBA9732 sp017470995
s4_SRR873606.1_metabat1_bin.134_sub	s4_SRR873606.1_metabat1_bin.134_sub	S4	86.7647	9.65909	0.507233	2333276	d__Bacteria	p__Spirochaetota	c__Spirochaetia	o__Sphaerochaetales	f__Sphaerochaetaceae	g__UBA9732	s__UBA9732 sp003456855
s4_SRR873597.1_metabat1_bin.214	s4_SRR873597.1_metabat1_bin.214	S4	78.0688	6.29558	0.510985	1841506	d__Bacteria	p__Spirochaetota	c__Spirochaetia	o__Sphaerochaetales	f__Sphaerochaetaceae	g__UBA9732	s__UBA9732 sp003456855
s4_SRR873602.1_metabat2_bin.113	s4_SRR873602.1_metabat2_bin.113	S4	92.5468	1.13636	0.504539	2339955	d__Bacteria	p__Spirochaetota	c__Spirochaetia	o__Sphaerochaetales	f__Sphaerochaetaceae	g__UBA9732	s__UBA9732 sp003456855
MAG-2440	MAG-2440	S3	94.2513	2.27273	0.505083	2395246	d__Bacteria	p__Spirochaetota	c__Spirochaetia	o__Sphaerochaetales	f__Sphaerochaetaceae	g__UBA9732	s__UBA9732 sp003456855
MAG-2612	MAG-2612	S3	93.115	2.27273	0.504232	2286753	d__Bacteria	p__Spirochaetota	c__Spirochaetia	o__Sphaerochaetales	f__Sphaerochaetaceae	g__UBA9732	s__UBA9732 sp003456855
s4_SRR873599.1_concoct_bin.300_sub	s4_SRR873599.1_concoct_bin.300_sub	S4	50.4983	2.66873	0.541155	1547577	d__Bacteria	p__Spirochaetota	c__Spirochaetia	o__Sphaerochaetales	f__Sphaerochaetaceae	g__UBA9732	s__
MAG-4495	MAG-4495	S3	94.2513	2.27273	0.53403	2102806	d__Bacteria	p__Spirochaetota	c__Spirochaetia	o__Sphaerochaetales	f__Sphaerochaetaceae	g__UBA9732	s__
MAG-4245	MAG-4245	S3	91.1096	1.70455	0.512935	2101380	d__Bacteria	p__Spirochaetota	c__Spirochaetia	o__Sphaerochaetales	f__Sphaerochaetaceae	g__UBA9732	s__
MAG-2048	MAG-2048	S3	88.9037	6.81818	0.516713	2060262	d__Bacteria	p__Spirochaetota	c__Spirochaetia	o__Sphaerochaetales	f__Sphaerochaetaceae	g__UBA9732	s__
MAG-1668	MAG-1668	S3	86.1297	2.27273	0.523447	1737728	d__Bacteria	p__Spirochaetota	c__Spirochaetia	o__Sphaerochaetales	f__Sphaerochaetaceae	g__UBA9732	s__
MAG-2285	MAG-2285	S3	84.4069	3.40909	0.483988	2013597	d__Bacteria	p__Spirochaetota	c__Spirochaetia	o__Sphaerochaetales	f__Sphaerochaetaceae	g__UBA9732	s__
MAG-2348	MAG-2348	S3	84.0909	3.40909	0.554813	1749186	d__Bacteria	p__Spirochaetota	c__Spirochaetia	o__Sphaerochaetales	f__Sphaerochaetaceae	g__UBA9732	s__
MAG-1479	MAG-1479	S3	83.5744	2.84091	0.518975	1935452	d__Bacteria	p__Spirochaetota	c__Spirochaetia	o__Sphaerochaetales	f__Sphaerochaetaceae	g__UBA9732	s__
MAG-2124	MAG-2124	S3	83.5227	9.09091	0.534072	1980187	d__Bacteria	p__Spirochaetota	c__Spirochaetia	o__Sphaerochaetales	f__Sphaerochaetaceae	g__UBA9732	s__
s20_SRR094926_maxbin_bin.316_sub	s20_SRR094926_maxbin_bin.316_sub	S20	54.7338	6.58726	0.524246	1305106	d__Bacteria	p__Spirochaetota	c__Spirochaetia	o__Sphaerochaetales	f__Sphaerochaetaceae	g__UBA9732	s__
s20_SRR094926_maxbin_bin.516_sub	s20_SRR094926_maxbin_bin.516_sub	S20	60.9949	3.00172	0.483103	2622952	d__Bacteria	p__Spirochaetota	c__Spirochaetia	o__Sphaerochaetales	f__Sphaerochaetaceae	g__UBA9732	s__
s20_SRR094926_metabat2_bin.640_sub	s20_SRR094926_metabat2_bin.640_sub	S20	83.1247	1.70455	0.521595	1660027	d__Bacteria	p__Spirochaetota	c__Spirochaetia	o__Sphaerochaetales	f__Sphaerochaetaceae	g__UBA9732	s__
RGIG6809	RGIG6809	S2	91.1522	9.72594	0.515964	2313121	d__Bacteria	p__Spirochaetota	c__Spirochaetia	o__Sphaerochaetales	f__Sphaerochaetaceae	g__UBA9732	s__
RGIG1151	RGIG1151	S2	78.5235	9.177	0.547262	1890064	d__Bacteria	p__Spirochaetota	c__Spirochaetia	o__Sphaerochaetales	f__Sphaerochaetaceae	g__UBA9732	s__
RGIG10364	RGIG10364	S2	69.0566	9.43396	0.517642	2334973	d__Bacteria	p__Spirochaetota	c__Spirochaetia	o__Sphaerochaetales	f__Sphaerochaetaceae	g__UBA9732	s__
RGIG7125	RGIG7125	S2	66.933	5.46305	0.500386	1515792	d__Bacteria	p__Spirochaetota	c__Spirochaetia	o__Sphaerochaetales	f__Sphaerochaetaceae	g__UBA9732	s__
RGIG7243	RGIG7243	S2	65.0847	7.65374	0.522651	1332348	d__Bacteria	p__Spirochaetota	c__Spirochaetia	o__Sphaerochaetales	f__Sphaerochaetaceae	g__UBA9732	s__
RGIG7563	RGIG7563	S2	64.1377	8.53994	0.52201	1274988	d__Bacteria	p__Spirochaetota	c__Spirochaetia	o__Sphaerochaetales	f__Sphaerochaetaceae	g__UBA9732	s__
RGIG3600	RGIG3600	S2	63.2075	5.66038	0.555176	1501536	d__Bacteria	p__Spirochaetota	c__Spirochaetia	o__Sphaerochaetales	f__Sphaerochaetaceae	g__UBA9732	s__
RGIG119	RGIG119	S2	58.5339	7.33471	0.54982	1387846	d__Bacteria	p__Spirochaetota	c__Spirochaetia	o__Sphaerochaetales	f__Sphaerochaetaceae	g__UBA9732	s__
RGIG8303	RGIG8303	S2	58.2917	4.3956	0.495517	1906744	d__Bacteria	p__Spirochaetota	c__Spirochaetia	o__Sphaerochaetales	f__Sphaerochaetaceae	g__UBA9732	s__
RGIG7028	RGIG7028	S2	54.717	9.43396	0.554004	1511279	d__Bacteria	p__Spirochaetota	c__Spirochaetia	o__Sphaerochaetales	f__Sphaerochaetaceae	g__UBA9732	s__
RGIG2921	RGIG2921	S2	53.3574	6.81818	0.552494	1267311	d__Bacteria	p__Spirochaetota	c__Spirochaetia	o__Sphaerochaetales	f__Sphaerochaetaceae	g__UBA9732	s__
RGIG1202	RGIG1202	S2	50.7333	9.26106	0.528747	1252024	d__Bacteria	p__Spirochaetota	c__Spirochaetia	o__Sphaerochaetales	f__Sphaerochaetaceae	g__UBA9732	s__
RGIG8376	RGIG8376	S2	50.3774	9.43396	0.535711	2108059	d__Bacteria	p__Spirochaetota	c__Spirochaetia	o__Sphaerochaetales	f__Sphaerochaetaceae	g__UBA9732	s__
RMAG552	RMAG552	S14	82.0967	1.81899	0.54701	1679490	d__Bacteria	p__Spirochaetota	c__Spirochaetia	o__Sphaerochaetales	f__Sphaerochaetaceae	g__UBA9732	s__
RMAG1028	RMAG1028	S14	81.2135	3.40909	0.494844	1760425	d__Bacteria	p__Spirochaetota	c__Spirochaetia	o__Sphaerochaetales	f__Sphaerochaetaceae	g__UBA9732	s__
S43T60_bins.43	S43T60_s8_bins.43	S8	81.25	1.13636	0.493716	2090570	d__Bacteria	p__Spirochaetota	c__Spirochaetia	o__Sphaerochaetales	f__Sphaerochaetaceae	g__UBA9732	s__
557N_min2k_bin.2246	557N_min2k_bin.2246	S15	93.1818	1.13636	0.439954	1398974	d__Bacteria	p__Spirochaetota	c__Spirochaetia	o__Sphaerochaetales	f__Sphaerochaetaceae	g__UBA1265	s__UBA1265 sp905236385
RMAG903	RMAG903	S14	86.9318	1.20321	0.440384	1331541	d__Bacteria	p__Spirochaetota	c__Spirochaetia	o__Sphaerochaetales	f__Sphaerochaetaceae	g__UBA1265	s__UBA1265 sp002308475
GCA_024684115.1_ASM2468411v1_genomic	GCA_024684115.1_ASM2468411v1_genomic	S10	96.2264	6.34648	0.449975	1575211	d__Bacteria	p__Spirochaetota	c__Spirochaetia	o__Sphaerochaetales	f__Sphaerochaetaceae	g__UBA1265	s__
GCA_024699225.1_ASM2469922v1_genomic	GCA_024699225.1_ASM2469922v1_genomic	S10	90.0067	2.27273	0.432385	1440056	d__Bacteria	p__Spirochaetota	c__Spirochaetia	o__Sphaerochaetales	f__Sphaerochaetaceae	g__UBA1265	s__
MAG-4462	MAG-4462	S3	98.8506	0	0.520192	3601455	d__Bacteria	p__Spirochaetota	c__Spirochaetia	o__Sphaerochaetales	f__Sphaerochaetaceae	g__Spiro-02	s__
supersetMAG5200	supersetMAG5200	S1	90.9091	1.20321	0.435985	1535884	d__Bacteria	p__Spirochaetota	c__Spirochaetia	o__Sphaerochaetales	f__Sphaerochaetaceae	g__RUG14846	s__RUG14846 sp902803145
MAG-2274	MAG-2274	S3	98.783	0	0.566268	3006007	d__Bacteria	p__Spirochaetota	c__Spirochaetia	o__Sphaerochaetales	f__Sphaerochaetaceae	g__RUG023	s__RUG023 sp905215015
s9_SRR5190273_concoct_bin.32_sub	s9_SRR5190273_concoct_bin.32_sub	S9	50.1987	3.44828	0.569897	1622134	d__Bacteria	p__Spirochaetota	c__Spirochaetia	o__Sphaerochaetales	f__Sphaerochaetaceae	g__RUG023	s__RUG023 sp900315435
s9_SRR5190278_metabat2_bin.89	s9_SRR5190278_metabat2_bin.89	S9	97.6335	1.14943	0.571541	2550553	d__Bacteria	p__Spirochaetota	c__Spirochaetia	o__Sphaerochaetales	f__Sphaerochaetaceae	g__RUG023	s__RUG023 sp900315435
s4_SRR873595.1_concoct_bin.117	s4_SRR873595.1_concoct_bin.117	S4	59.9637	5.04846	0.572997	2151422	d__Bacteria	p__Spirochaetota	c__Spirochaetia	o__Sphaerochaetales	f__Sphaerochaetaceae	g__RUG023	s__RUG023 sp900315435
s4_SRR873602.1_metabat1_bin.221	s4_SRR873602.1_metabat1_bin.221	S4	59.3542	4.0906	0.572524	1681200	d__Bacteria	p__Spirochaetota	c__Spirochaetia	o__Sphaerochaetales	f__Sphaerochaetaceae	g__RUG023	s__RUG023 sp900315435
s4_SRR873601.1_metabat2_bin.231	s4_SRR873601.1_metabat2_bin.231	S4	98.783	1.14943	0.568551	2643969	d__Bacteria	p__Spirochaetota	c__Spirochaetia	o__Sphaerochaetales	f__Sphaerochaetaceae	g__RUG023	s__RUG023 sp900315435
MAG-2630	MAG-2630	S3	98.783	0	0.573211	2349240	d__Bacteria	p__Spirochaetota	c__Spirochaetia	o__Sphaerochaetales	f__Sphaerochaetaceae	g__RUG023	s__RUG023 sp900315435
RMAG546	RMAG546	S14	75.7945	3.44828	0.563516	2115266	d__Bacteria	p__Spirochaetota	c__Spirochaetia	o__Sphaerochaetales	f__Sphaerochaetaceae	g__RUG023	s__RUG023 sp900315435
supersetMAG3722	supersetMAG3722	S1	98.783	0	0.564952	2746873	d__Bacteria	p__Spirochaetota	c__Spirochaetia	o__Sphaerochaetales	f__Sphaerochaetaceae	g__RUG023	s__RUG023 sp900315435
MAG-0089	MAG-0089	S3	80.3922	0	0.411099	1585930	d__Bacteria	p__Spirochaetota	c__Spirochaetia	o__Sphaerochaetales	f__Sphaerochaetaceae	g__Ornithospirochaeta	s__Ornithospirochaeta sp017629575
RGIG9521	RGIG9521	S2	77.0115	2.29885	0.416751	1410187	d__Bacteria	p__Spirochaetota	c__Spirochaetia	o__Sphaerochaetales	f__Sphaerochaetaceae	g__Ornithospirochaeta	s__Ornithospirochaeta sp017629575
RGIG997	RGIG997	S2	66.9002	1.53257	0.422512	1030362	d__Bacteria	p__Spirochaetota	c__Spirochaetia	o__Sphaerochaetales	f__Sphaerochaetaceae	g__Ornithospirochaeta	s__Ornithospirochaeta sp017629575
MAG-2834	MAG-2834	S3	94.3182	3.40909	0.431105	2239002	d__Bacteria	p__Spirochaetota	c__Spirochaetia	o__Sphaerochaetales	f__Sphaerochaetaceae	g__Ornithospirochaeta	s__
MAG-4680	MAG-4680	S3	94.3182	2.27273	0.408011	2357834	d__Bacteria	p__Spirochaetota	c__Spirochaetia	o__Sphaerochaetales	f__Sphaerochaetaceae	g__Ornithospirochaeta	s__
MAG-2720	MAG-2720	S3	94.3182	1.13636	0.430101	2328462	d__Bacteria	p__Spirochaetota	c__Spirochaetia	o__Sphaerochaetales	f__Sphaerochaetaceae	g__Ornithospirochaeta	s__
MAG-4649	MAG-4649	S3	94.3182	1.13636	0.40547	2636462	d__Bacteria	p__Spirochaetota	c__Spirochaetia	o__Sphaerochaetales	f__Sphaerochaetaceae	g__Ornithospirochaeta	s__
MAG-2731	MAG-2731	S3	92.0455	1.13636	0.430643	2323000	d__Bacteria	p__Spirochaetota	c__Spirochaetia	o__Sphaerochaetales	f__Sphaerochaetaceae	g__Ornithospirochaeta	s__
MAG-1079	MAG-1079	S3	84.6591	1.20321	0.409786	2191444	d__Bacteria	p__Spirochaetota	c__Spirochaetia	o__Sphaerochaetales	f__Sphaerochaetaceae	g__Ornithospirochaeta	s__
MAG-1524	MAG-1524	S3	96.2121	0	0.569063	1641061	d__Bacteria	p__Spirochaetota	c__Spirochaetia	o__Sphaerochaetales	f__Sphaerochaetaceae	g__JAAYFO01	s__JAAYFO01 sp017614375
MAG-4244	MAG-4244	S3	95.8333	0	0.57543	1527811	d__Bacteria	p__Spirochaetota	c__Spirochaetia	o__Sphaerochaetales	f__Sphaerochaetaceae	g__JAAYFO01	s__JAAYFO01 sp017614375
MAG-1600	MAG-1600	S3	95.6439	0	0.573	1569111	d__Bacteria	p__Spirochaetota	c__Spirochaetia	o__Sphaerochaetales	f__Sphaerochaetaceae	g__JAAYFO01	s__JAAYFO01 sp017614375
MAG-1430	MAG-1430	S3	93.9394	0	0.570941	1563588	d__Bacteria	p__Spirochaetota	c__Spirochaetia	o__Sphaerochaetales	f__Sphaerochaetaceae	g__JAAYFO01	s__JAAYFO01 sp017614375
RGIG8304	RGIG8304	S2	96.2121	0	0.571958	1539278	d__Bacteria	p__Spirochaetota	c__Spirochaetia	o__Sphaerochaetales	f__Sphaerochaetaceae	g__JAAYFO01	s__JAAYFO01 sp017614375
supersetMAG2258	supersetMAG2258	S1	91.6667	1.13636	0.30148	1176834	d__Bacteria	p__Spirochaetota	c__Spirochaetia	o__Sphaerochaetales	f__Sphaerochaetaceae	g__CACYEI01	s__CACYEI01 sp902773355
RGIG5084	RGIG5084	S2	94.3182	4.54545	0.418097	1900665	d__Bacteria	p__Spirochaetota	c__Spirochaetia	o__Sphaerochaetales	f__Sphaerochaetaceae	g__Bullifex	s__Bullifex sp017478205
RMAG94	RMAG94	S14	95.4545	1.13636	0.423041	1583160	d__Bacteria	p__Spirochaetota	c__Spirochaetia	o__Sphaerochaetales	f__Sphaerochaetaceae	g__Bullifex	s__Bullifex sp017478205
RGIG5079	RGIG5079	S2	94.3739	5.11364	0.501337	2503473	d__Bacteria	p__Spirochaetota	c__Spirochaetia	o__Sphaerochaetales	f__Sphaerochaetaceae	g__Bullifex	s__Bullifex sp001604265
MAG-2863	MAG-2863	S3	96.5909	1.13636	0.357632	2075122	d__Bacteria	p__Spirochaetota	c__Spirochaetia	o__Sphaerochaetales	f__Sphaerochaetaceae	g__Bullifex	s__Bullifex porci
MAG-3797	MAG-3797	S3	96.5909	1.13636	0.356074	2276192	d__Bacteria	p__Spirochaetota	c__Spirochaetia	o__Sphaerochaetales	f__Sphaerochaetaceae	g__Bullifex	s__Bullifex porci
MAG-0625	MAG-0625	S3	91.3223	2.27273	0.355027	2237151	d__Bacteria	p__Spirochaetota	c__Spirochaetia	o__Sphaerochaetales	f__Sphaerochaetaceae	g__Bullifex	s__Bullifex porci
MAG-1070	MAG-1070	S3	81.8182	0	0.355898	1915824	d__Bacteria	p__Spirochaetota	c__Spirochaetia	o__Sphaerochaetales	f__Sphaerochaetaceae	g__Bullifex	s__Bullifex porci
MAG-3991	MAG-3991	S3	86.7424	2.27273	0.33577	2424978	d__Bacteria	p__Spirochaetota	c__Spirochaetia	o__Sphaerochaetales	f__Sphaerochaetaceae	g__Bullifex	s__
GCA_024698005.1_ASM2469800v1_genomic	GCA_024698005.1_ASM2469800v1_genomic	S10	97.1074	2.27273	0.418512	1683385	d__Bacteria	p__Spirochaetota	c__Spirochaetia	o__Sphaerochaetales	f__Sphaerochaetaceae	g__Bullifex	s__
s4_SRR873606.1_metabat1_bin.242	s4_SRR873606.1_metabat1_bin.242	S4	82.3406	3.44828	0.48257	1237910	d__Bacteria	p__Spirochaetota	c__Spirochaetia	o__CADAEX01	f__CADAEX01	g__CADAEX01	s__CADAEX01 sp902787125
s4_SRR873608.1_metabat2_bin.619	s4_SRR873608.1_metabat2_bin.619	S4	98.2759	1.14943	0.482031	1519771	d__Bacteria	p__Spirochaetota	c__Spirochaetia	o__CADAEX01	f__CADAEX01	g__CADAEX01	s__CADAEX01 sp902787125
s4_SRR873607.1_metabat2_bin.244_sub	s4_SRR873607.1_metabat2_bin.244_sub	S4	57.0881	0	0.483048	1004809	d__Bacteria	p__Spirochaetota	c__Spirochaetia	o__CADAEX01	f__CADAEX01	g__CADAEX01	s__CADAEX01 sp902787125
RGIG6616	RGIG6616	S2	100	2.29885	0.48096	1623270	d__Bacteria	p__Spirochaetota	c__Spirochaetia	o__CADAEX01	f__CADAEX01	g__CADAEX01	s__CADAEX01 sp902787125
RGIG3640	RGIG3640	S2	71.0909	3.63636	0.48189	1406866	d__Bacteria	p__Spirochaetota	c__Spirochaetia	o__CADAEX01	f__CADAEX01	g__CADAEX01	s__CADAEX01 sp902787125
supersetMAG3614	supersetMAG3614	S1	97.7011	0	0.482917	1463398	d__Bacteria	p__Spirochaetota	c__Spirochaetia	o__CADAEX01	f__CADAEX01	g__CADAEX01	s__CADAEX01 sp902787125
supersetMAG2073	supersetMAG2073	S1	89.0805	0.0676133	0.483371	1374960	d__Bacteria	p__Spirochaetota	c__Spirochaetia	o__CADAEX01	f__CADAEX01	g__CADAEX01	s__CADAEX01 sp902787125
supersetMAG1276	supersetMAG1276	S1	84.0909	0	0.478826	1460658	d__Bacteria	p__Spirochaetota	c__Spirochaetia	o__CADAEX01	f__CADAEX01	g__CADAEX01	s__CADAEX01 sp902787125
supersetMAG3935	supersetMAG3935	S1	82.3529	1.14943	0.482228	1362924	d__Bacteria	p__Spirochaetota	c__Spirochaetia	o__CADAEX01	f__CADAEX01	g__CADAEX01	s__CADAEX01 sp902787125
RGIG9769	RGIG9769	S2	96.9353	5.21694	0.480192	1786231	d__Bacteria	p__Spirochaetota	c__Spirochaetia	o__CADAEX01	f__CADAEX01	g__CADAEX01	s__CADAEX01 sp017649605
RGIG9992	RGIG9992	S2	96.5517	1.14943	0.47957	1698573	d__Bacteria	p__Spirochaetota	c__Spirochaetia	o__CADAEX01	f__CADAEX01	g__CADAEX01	s__CADAEX01 sp017642445
RGIG9980	RGIG9980	S2	60.8582	6.25	0.490951	1087044	d__Bacteria	p__Spirochaetota	c__Spirochaetia	o__CADAEX01	f__CADAEX01	g__CADAEX01	s__CADAEX01 sp017642445
RGIG9721	RGIG9721	S2	57.7233	6.42633	0.492046	1104742	d__Bacteria	p__Spirochaetota	c__Spirochaetia	o__CADAEX01	f__CADAEX01	g__CADAEX01	s__CADAEX01 sp017642445
RGIG10033	RGIG10033	S2	50.9434	0	0.497341	749216	d__Bacteria	p__Spirochaetota	c__Spirochaetia	o__CADAEX01	f__CADAEX01	g__CADAEX01	s__CADAEX01 sp017642445
MAG-1810	MAG-1810	S3	100	2.36646	0.483798	1662015	d__Bacteria	p__Spirochaetota	c__Spirochaetia	o__CADAEX01	f__CADAEX01	g__CADAEX01	s__CADAEX01 sp017554185
MAG-2047	MAG-2047	S3	100	0.0676133	0.47615	1747175	d__Bacteria	p__Spirochaetota	c__Spirochaetia	o__CADAEX01	f__CADAEX01	g__CADAEX01	s__CADAEX01 sp017554185
MAG-4243	MAG-4243	S3	100	0.0676133	0.48047	1709630	d__Bacteria	p__Spirochaetota	c__Spirochaetia	o__CADAEX01	f__CADAEX01	g__CADAEX01	s__CADAEX01 sp017554185
MAG-1529	MAG-1529	S3	98.8506	2.29885	0.482214	1619859	d__Bacteria	p__Spirochaetota	c__Spirochaetia	o__CADAEX01	f__CADAEX01	g__CADAEX01	s__CADAEX01 sp017554185
MAG-2095	MAG-2095	S3	98.8506	0.0676133	0.480982	1691798	d__Bacteria	p__Spirochaetota	c__Spirochaetia	o__CADAEX01	f__CADAEX01	g__CADAEX01	s__CADAEX01 sp017554185
MAG-1432	MAG-1432	S3	98.8506	0	0.475021	1740516	d__Bacteria	p__Spirochaetota	c__Spirochaetia	o__CADAEX01	f__CADAEX01	g__CADAEX01	s__CADAEX01 sp017554185
MAG-4170	MAG-4170	S3	96.5517	0	0.478955	1636647	d__Bacteria	p__Spirochaetota	c__Spirochaetia	o__CADAEX01	f__CADAEX01	g__CADAEX01	s__CADAEX01 sp017554185
MAG-4132	MAG-4132	S3	91.6928	0	0.481926	1576372	d__Bacteria	p__Spirochaetota	c__Spirochaetia	o__CADAEX01	f__CADAEX01	g__CADAEX01	s__CADAEX01 sp017554185
MAG-2167	MAG-2167	S3	88.5057	0.208986	0.487028	1398750	d__Bacteria	p__Spirochaetota	c__Spirochaetia	o__CADAEX01	f__CADAEX01	g__CADAEX01	s__CADAEX01 sp017554185
MAG-1801	MAG-1801	S3	84.4828	0	0.491563	1058968	d__Bacteria	p__Spirochaetota	c__Spirochaetia	o__CADAEX01	f__CADAEX01	g__CADAEX01	s__CADAEX01 sp017554185
RGIG7139	RGIG7139	S2	94.2529	6.96416	0.48492	1699092	d__Bacteria	p__Spirochaetota	c__Spirochaetia	o__CADAEX01	f__CADAEX01	g__CADAEX01	s__CADAEX01 sp017554185
RGIG7805	RGIG7805	S2	94.2529	2.29885	0.485299	1609618	d__Bacteria	p__Spirochaetota	c__Spirochaetia	o__CADAEX01	f__CADAEX01	g__CADAEX01	s__CADAEX01 sp017554185
RGIG7598	RGIG7598	S2	93.6782	3.44828	0.482819	1732011	d__Bacteria	p__Spirochaetota	c__Spirochaetia	o__CADAEX01	f__CADAEX01	g__CADAEX01	s__CADAEX01 sp017554185
RGIG7137	RGIG7137	S2	89.6552	2.36646	0.49314	1306197	d__Bacteria	p__Spirochaetota	c__Spirochaetia	o__CADAEX01	f__CADAEX01	g__CADAEX01	s__CADAEX01 sp017554185
RGIG7888	RGIG7888	S2	88.5057	3.44828	0.492771	1402865	d__Bacteria	p__Spirochaetota	c__Spirochaetia	o__CADAEX01	f__CADAEX01	g__CADAEX01	s__CADAEX01 sp017554185
RGIG7827	RGIG7827	S2	83.7165	1.32153	0.492547	1386789	d__Bacteria	p__Spirochaetota	c__Spirochaetia	o__CADAEX01	f__CADAEX01	g__CADAEX01	s__CADAEX01 sp017554185
RGIG6743	RGIG6743	S2	98.8506	1.14943	0.483216	1698410	d__Bacteria	p__Spirochaetota	c__Spirochaetia	o__CADAEX01	f__CADAEX01	g__CADAEX01	s__CADAEX01 sp017535435
RGIG1548	RGIG1548	S2	97.1264	4.66531	0.476079	1542935	d__Bacteria	p__Spirochaetota	c__Spirochaetia	o__CADAEX01	f__CADAEX01	g__CADAEX01	s__CADAEX01 sp017446885
RGIG2323	RGIG2323	S2	96.5517	0.0676133	0.479937	1532667	d__Bacteria	p__Spirochaetota	c__Spirochaetia	o__CADAEX01	f__CADAEX01	g__CADAEX01	s__CADAEX01 sp017446885
RGIG3334	RGIG3334	S2	96.5517	0.0676133	0.470159	1750149	d__Bacteria	p__Spirochaetota	c__Spirochaetia	o__CADAEX01	f__CADAEX01	g__CADAEX01	s__CADAEX01 sp017446885
RGIG2925	RGIG2925	S2	87.5254	5.74713	0.479661	1397654	d__Bacteria	p__Spirochaetota	c__Spirochaetia	o__CADAEX01	f__CADAEX01	g__CADAEX01	s__CADAEX01 sp017446885
RGIG1616	RGIG1616	S2	81.9762	4.64876	0.482111	1260694	d__Bacteria	p__Spirochaetota	c__Spirochaetia	o__CADAEX01	f__CADAEX01	g__CADAEX01	s__CADAEX01 sp017446885
RGIG3275	RGIG3275	S2	50.9135	0.206612	0.483801	773575	d__Bacteria	p__Spirochaetota	c__Spirochaetia	o__CADAEX01	f__CADAEX01	g__CADAEX01	s__CADAEX01 sp017446885
MAG-4263	MAG-4263	S3	90.8046	0.0676133	0.476936	1404834	d__Bacteria	p__Spirochaetota	c__Spirochaetia	o__CADAEX01	f__CADAEX01	g__CADAEX01	s__
MAG-1460	MAG-1460	S3	89.8396	4.54545	0.479404	1510345	d__Bacteria	p__Spirochaetota	c__Spirochaetia	o__CADAEX01	f__CADAEX01	g__CADAEX01	s__
MAG-2053	MAG-2053	S3	85.0575	1.14943	0.498522	1357334	d__Bacteria	p__Spirochaetota	c__Spirochaetia	o__CADAEX01	f__CADAEX01	g__CADAEX01	s__
MAG-2061	MAG-2061	S3	84.9057	0.943396	0.490491	1561913	d__Bacteria	p__Spirochaetota	c__Spirochaetia	o__CADAEX01	f__CADAEX01	g__CADAEX01	s__
MAG-1442	MAG-1442	S3	80	0	0.496129	1390571	d__Bacteria	p__Spirochaetota	c__Spirochaetia	o__CADAEX01	f__CADAEX01	g__CADAEX01	s__
RGIG7245	RGIG7245	S2	78.6219	1.48749	0.481041	1363714	d__Bacteria	p__Spirochaetota	c__Spirochaetia	o__CADAEX01	f__CADAEX01	g__CADAEX01	s__
RGIG7550	RGIG7550	S2	51.1166	1.38914	0.495802	718756	d__Bacteria	p__Spirochaetota	c__Spirochaetia	o__CADAEX01	f__CADAEX01	g__CADAEX01	s__
RGIG8597	RGIG8597	S2	90.4	0.8	0.338289	2583777	d__Bacteria	p__Spirochaetota	c__GWE2-31-10	o__GWE2-31-10	f__GWE2-31-10	g__RGIG8597	s__RGIG8597 sp017624275
RGIG5285	RGIG5285	S2	68.0706	1.06667	0.34657	1774313	d__Bacteria	p__Spirochaetota	c__GWE2-31-10	o__GWE2-31-10	f__GWE2-31-10	g__RGIG8597	s__RGIG8597 sp017624275
MAG-0053	MAG-0053	S3	96.8	0	0.343486	2837363	d__Bacteria	p__Spirochaetota	c__GWE2-31-10	o__GWE2-31-10	f__GWE2-31-10	g__RGIG8597	s__
MAG-0218	MAG-0218	S3	96	0	0.341068	2917380	d__Bacteria	p__Spirochaetota	c__GWE2-31-10	o__GWE2-31-10	f__GWE2-31-10	g__RGIG8597	s__
MAG-3768	MAG-3768	S3	95.2	0.0470588	0.34047	2955213	d__Bacteria	p__Spirochaetota	c__GWE2-31-10	o__GWE2-31-10	f__GWE2-31-10	g__RGIG8597	s__
MAG-1054	MAG-1054	S3	94.4	0	0.340572	2838884	d__Bacteria	p__Spirochaetota	c__GWE2-31-10	o__GWE2-31-10	f__GWE2-31-10	g__RGIG8597	s__
MAG-0072	MAG-0072	S3	84	5.27373	0.344463	2560204	d__Bacteria	p__Spirochaetota	c__GWE2-31-10	o__GWE2-31-10	f__GWE2-31-10	g__RGIG8597	s__
MAG-0114	MAG-0114	S3	83.6	1.06667	0.344296	2457768	d__Bacteria	p__Spirochaetota	c__GWE2-31-10	o__GWE2-31-10	f__GWE2-31-10	g__RGIG8597	s__
MAG-0795	MAG-0795	S3	81.7333	0	0.34424	2558584	d__Bacteria	p__Spirochaetota	c__GWE2-31-10	o__GWE2-31-10	f__GWE2-31-10	g__RGIG8597	s__
MAG-0229	MAG-0229	S3	80.9333	0.0470588	0.340647	2086635	d__Bacteria	p__Spirochaetota	c__GWE2-31-10	o__GWE2-31-10	f__GWE2-31-10	g__RGIG8597	s__
MAG-3781	MAG-3781	S3	80.4784	1.6	0.337333	1888680	d__Bacteria	p__Spirochaetota	c__GWE2-31-10	o__GWE2-31-10	f__GWE2-31-10	g__RGIG8597	s__
RGIG878	RGIG878	S2	69.7757	6.26667	0.351049	2118411	d__Bacteria	p__Spirochaetota	c__GWE2-31-10	o__GWE2-31-10	f__GWE2-31-10	g__RGIG8597	s__
RGIG916	RGIG916	S2	58.1427	6.4	0.349543	1694768	d__Bacteria	p__Spirochaetota	c__GWE2-31-10	o__GWE2-31-10	f__GWE2-31-10	g__RGIG8597	s__
RGIG854	RGIG854	S2	56.8595	3.63636	0.35006	1762533	d__Bacteria	p__Spirochaetota	c__GWE2-31-10	o__GWE2-31-10	f__GWE2-31-10	g__RGIG8597	s__
HF_Cecum-4.concoct.112.contigs	HF_Cecum-4.concoct.112.contigs	S19	92.72	4.09412	0.342903	2395286	d__Bacteria	p__Spirochaetota	c__GWE2-31-10	o__GWE2-31-10	f__GWE2-31-10	g__RGIG8597	s__
HG_Rectum-7.concoct.043_sub.contigs	HG_Rectum-7.concoct.043_sub.contigs	S19	89.0824	8.26667	0.356153	2370412	d__Bacteria	p__Spirochaetota	c__GWE2-31-10	o__GWE2-31-10	f__GWE2-31-10	g__RGIG8597	s__
HG_Colon-7.concoct.102.contigs	HG_Colon-7.concoct.102.contigs	S19	86.6667	3.2	0.355145	2330383	d__Bacteria	p__Spirochaetota	c__GWE2-31-10	o__GWE2-31-10	f__GWE2-31-10	g__RGIG8597	s__
HF_Rectum-4.metabat2.041_sub.contigs	HF_Rectum-4.metabat2.041_sub.contigs	S19	82.7529	0.533333	0.341262	1899491	d__Bacteria	p__Spirochaetota	c__GWE2-31-10	o__GWE2-31-10	f__GWE2-31-10	g__RGIG8597	s__
RGIG6909	RGIG6909	S2	90.4	3.2	0.420952	3074498	d__Bacteria	p__Spirochaetota	c__GWE2-31-10	o__GWE2-31-10	f__GWE2-31-10	g__RGIG6909	s__RGIG6909 sp017540815
RGIG6573	RGIG6573	S2	67.4353	5.06667	0.433246	1801761	d__Bacteria	p__Spirochaetota	c__GWE2-31-10	o__GWE2-31-10	f__GWE2-31-10	g__RGIG6909	s__RGIG6909 sp017540815
RGIG6815	RGIG6815	S2	61.738	0.8	0.429935	2080754	d__Bacteria	p__Spirochaetota	c__GWE2-31-10	o__GWE2-31-10	f__GWE2-31-10	g__RGIG6909	s__RGIG6909 sp017540815
s20_SRR094926_concoct_bin.20	s20_SRR094926_concoct_bin.20	S20	85.2	7.89333	0.409986	3206361	d__Bacteria	p__Spirochaetota	c__GWE2-31-10	o__GWE2-31-10	f__GWE2-31-10	g__RGIG6909	s__
s20_SRR094437_metabat1_bin.173	s20_SRR094437_metabat1_bin.173	S20	79.7067	4.66667	0.413985	2265403	d__Bacteria	p__Spirochaetota	c__GWE2-31-10	o__GWE2-31-10	f__GWE2-31-10	g__RGIG6909	s__
RGIG10183	RGIG10183	S2	68.6627	1.6	0.417178	2016209	d__Bacteria	p__Spirochaetota	c__GWE2-31-10	o__GWE2-31-10	f__GWE2-31-10	g__RGIG6909	s__
RGIG1365	RGIG1365	S2	64.5455	9.09091	0.417827	2135573	d__Bacteria	p__Spirochaetota	c__GWE2-31-10	o__GWE2-31-10	f__GWE2-31-10	g__RGIG6909	s__
RGIG10056	RGIG10056	S2	52.2306	4.50667	0.413216	1545486	d__Bacteria	p__Spirochaetota	c__GWE2-31-10	o__GWE2-31-10	f__GWE2-31-10	g__RGIG6909	s__
supersetMAG2257	supersetMAG2257	S1	93.2584	2.24719	0.255433	1133356	d__Bacteria	p__RUG730	c__RUG730	o__RUG730	f__RUG730	g__RUG730	s__RUG730 sp900321865
557N_min2k_bin.344	557N_min2k_bin.344	S15	82.9758	4.66667	0.318438	3560037	d__Bacteria	p__Riflebacteria	c__Ozemobacteria	o__Ozemobacterales	f__Ozemobacteraceae	g__RUG334	s__RUG334 sp905236865
557_8_idba_bin.167	557_8_idba_bin.167	S15	94.6667	6.88889	0.325564	5167423	d__Bacteria	p__Riflebacteria	c__Ozemobacteria	o__Ozemobacterales	f__Ozemobacteraceae	g__RUG334	s__RUG334 sp905236675
RGIG1225	RGIG1225	S2	83.7273	3.6	0.353125	3749733	d__Bacteria	p__Riflebacteria	c__Ozemobacteria	o__Ozemobacterales	f__Ozemobacteraceae	g__RUG334	s__RUG334 sp900317935
supersetMAG3652	supersetMAG3652	S1	90.6009	1.69492	0.350343	3806520	d__Bacteria	p__Riflebacteria	c__Ozemobacteria	o__Ozemobacterales	f__Ozemobacteraceae	g__RUG334	s__RUG334 sp900317935
RGIG6667	RGIG6667	S2	91.6025	5.70621	0.362641	3284624	d__Bacteria	p__Riflebacteria	c__Ozemobacteria	o__Ozemobacterales	f__Ozemobacteraceae	g__RUG334	s__RUG334 sp017526725
RGIG6819	RGIG6819	S2	59.8059	3.55805	0.357242	2872242	d__Bacteria	p__Riflebacteria	c__Ozemobacteria	o__Ozemobacterales	f__Ozemobacteraceae	g__RUG334	s__RUG334 sp017526725
RGIG1619	RGIG1619	S2	68	0.111111	0.353036	2567779	d__Bacteria	p__Riflebacteria	c__Ozemobacteria	o__Ozemobacterales	f__Ozemobacteraceae	g__RUG334	s__RUG334 sp017417215
MAG-1516	MAG-1516	S3	96.6102	1.69492	0.354514	5220308	d__Bacteria	p__Riflebacteria	c__Ozemobacteria	o__Ozemobacterales	f__Ozemobacteraceae	g__RUG334	s__
RGIG10188	RGIG10188	S2	66.2558	1.69492	0.338559	3381882	d__Bacteria	p__Riflebacteria	c__Ozemobacteria	o__Ozemobacterales	f__Ozemobacteraceae	g__RUG334	s__
S52T60_bins.278	S52T60_s8_bins.278	S8	96	5.11111	0.351947	4684540	d__Bacteria	p__Riflebacteria	c__Ozemobacteria	o__Ozemobacterales	f__Ozemobacteraceae	g__RUG334	s__
S49T60_bins.121	S49T60_s8_bins.121	S8	86.5556	4.12121	0.352899	4045619	d__Bacteria	p__Riflebacteria	c__Ozemobacteria	o__Ozemobacterales	f__Ozemobacteraceae	g__RUG334	s__
S46T60_bins.164	S46T60_s8_bins.164	S8	82.0345	5.05618	0.348029	4138857	d__Bacteria	p__Riflebacteria	c__Ozemobacteria	o__Ozemobacterales	f__Ozemobacteraceae	g__RUG334	s__
RMAG1684	RMAG1684	S14	94.6667	1.33333	0.330947	4084836	d__Bacteria	p__Riflebacteria	c__Ozemobacteria	o__Ozemobacterales	f__Ozemobacteraceae	g__MWDD01	s__
MAG-2283	MAG-2283	S3	98.1034	1.21839	0.690445	2774806	d__Bacteria	p__Proteobacteria	c__Gammaproteobacteria	o__Xanthomonadales	f__Xanthomonadaceae	g__Thermomonas	s__
HG_Jejunum-12.concoct.051.contigs	HG_Jejunum-12.concoct.051.contigs	S19	98.092	4.37058	0.638386	5785405	d__Bacteria	p__Proteobacteria	c__Gammaproteobacteria	o__Xanthomonadales	f__Rhodanobacteraceae	g__Rudaea	s__Rudaea sp005503555
MAG-2085	MAG-2085	S3	95.3213	4.46557	0.677092	5713277	d__Bacteria	p__Proteobacteria	c__Gammaproteobacteria	o__Pseudomonadales	f__Pseudomonadaceae	g__Pseudomonas_F	s__Pseudomonas_F otitidis
RMAG1810	RMAG1810	S14	86.941	0.876976	0.603148	5290553	d__Bacteria	p__Proteobacteria	c__Gammaproteobacteria	o__Pseudomonadales	f__Pseudomonadaceae	g__Pseudomonas_E	s__Pseudomonas_E paracarnis
RGIG627	RGIG627	S2	56.9542	1.91931	0.625699	2520107	d__Bacteria	p__Proteobacteria	c__Gammaproteobacteria	o__Pseudomonadales	f__Pseudomonadaceae	g__Pseudomonas_E	s__Pseudomonas_E oleovorans
RGIG8787	RGIG8787	S2	87.4303	8.01677	0.587107	4497471	d__Bacteria	p__Proteobacteria	c__Gammaproteobacteria	o__Pseudomonadales	f__Pseudomonadaceae	g__Pseudomonas_E	s__Pseudomonas_E bubulae
RGIG8546	RGIG8546	S2	77.3924	6.46297	0.58247	3673910	d__Bacteria	p__Proteobacteria	c__Gammaproteobacteria	o__Pseudomonadales	f__Pseudomonadaceae	g__Pseudomonas_E	s__Pseudomonas_E bubulae
RGIG9204	RGIG9204	S2	71.1743	7.73343	0.578589	3653316	d__Bacteria	p__Proteobacteria	c__Gammaproteobacteria	o__Pseudomonadales	f__Pseudomonadaceae	g__Pseudomonas_E	s__Pseudomonas_E bubulae
RGIG8810	RGIG8810	S2	69.0979	5.48065	0.576991	3198825	d__Bacteria	p__Proteobacteria	c__Gammaproteobacteria	o__Pseudomonadales	f__Pseudomonadaceae	g__Pseudomonas_E	s__Pseudomonas_E bubulae
RGIG8834	RGIG8834	S2	57.8947	8.77193	0.58818	4794788	d__Bacteria	p__Proteobacteria	c__Gammaproteobacteria	o__Pseudomonadales	f__Pseudomonadaceae	g__Pseudomonas_E	s__Pseudomonas_E bubulae
RGIG9111	RGIG9111	S2	57.8947	0	0.587855	2859085	d__Bacteria	p__Proteobacteria	c__Gammaproteobacteria	o__Pseudomonadales	f__Pseudomonadaceae	g__Pseudomonas_E	s__Pseudomonas_E bubulae
RGIG8837	RGIG8837	S2	56.6188	0	0.589996	2972431	d__Bacteria	p__Proteobacteria	c__Gammaproteobacteria	o__Pseudomonadales	f__Pseudomonadaceae	g__Pseudomonas_E	s__Pseudomonas_E bubulae
MAG-1183	MAG-1183	S3	85.8284	3.00861	0.487611	2164858	d__Bacteria	p__Proteobacteria	c__Gammaproteobacteria	o__Pseudomonadales	f__Pseudomonadaceae	g__Pseudomonas_C	s__Pseudomonas_C caeni
RGIG3665	RGIG3665	S2	85.938	0.21645	0.664704	4775028	d__Bacteria	p__Proteobacteria	c__Gammaproteobacteria	o__Pseudomonadales	f__Pseudomonadaceae	g__Pseudomonas	s__Pseudomonas aeruginosa
RGIG7419	RGIG7419	S2	51.5468	9.228	0.431984	1642955	d__Bacteria	p__Proteobacteria	c__Gammaproteobacteria	o__Pseudomonadales	f__Moraxellaceae	g__Psychrobacter	s__Psychrobacter maritimus
RGIG9251	RGIG9251	S2	72.3188	6.58756	0.440472	2044956	d__Bacteria	p__Proteobacteria	c__Gammaproteobacteria	o__Pseudomonadales	f__Moraxellaceae	g__Psychrobacter	s__Psychrobacter faecalis
RGIG9241	RGIG9241	S2	59.6705	2.82605	0.424702	2157962	d__Bacteria	p__Proteobacteria	c__Gammaproteobacteria	o__Pseudomonadales	f__Moraxellaceae	g__Psychrobacter	s__Psychrobacter alimentarius_A
RMAG1812	RMAG1812	S14	96.6297	0.549451	0.424479	3127409	d__Bacteria	p__Proteobacteria	c__Gammaproteobacteria	o__Pseudomonadales	f__Moraxellaceae	g__Psychrobacter	s__
RMAG1639	RMAG1639	S14	94.4813	3.84108	0.400753	3363713	d__Bacteria	p__Proteobacteria	c__Gammaproteobacteria	o__Pseudomonadales	f__Moraxellaceae	g__Acinetobacter	s__Acinetobacter sp004331285
supersetMAG10	supersetMAG10	S1	99.6575	0.547945	0.435402	3123428	d__Bacteria	p__Proteobacteria	c__Gammaproteobacteria	o__Pseudomonadales	f__Moraxellaceae	g__Acinetobacter	s__Acinetobacter sp000773685
supersetMAG9	supersetMAG9	S1	100	0.136986	0.386456	3051278	d__Bacteria	p__Proteobacteria	c__Gammaproteobacteria	o__Pseudomonadales	f__Moraxellaceae	g__Acinetobacter	s__Acinetobacter sp000632455
RMAG1089	RMAG1089	S14	96.0774	1.1208	0.438415	2685450	d__Bacteria	p__Proteobacteria	c__Gammaproteobacteria	o__Pseudomonadales	f__Moraxellaceae	g__Acinetobacter	s__Acinetobacter pseudolwoffii
RGIG595	RGIG595	S2	86.4453	2.93151	0.392398	2457755	d__Bacteria	p__Proteobacteria	c__Gammaproteobacteria	o__Pseudomonadales	f__Moraxellaceae	g__Acinetobacter	s__Acinetobacter junii
RGIG9620	RGIG9620	S2	94.4453	1.94064	0.417497	3028557	d__Bacteria	p__Proteobacteria	c__Gammaproteobacteria	o__Pseudomonadales	f__Moraxellaceae	g__Acinetobacter	s__Acinetobacter johnsonii
RGIG7432	RGIG7432	S2	94.7175	2.85596	0.42019	2478428	d__Bacteria	p__Proteobacteria	c__Gammaproteobacteria	o__Pseudomonadales	f__Moraxellaceae	g__Acinetobacter	s__Acinetobacter harbinensis
RGIG9272	RGIG9272	S2	50	5.17241	0.394929	1728850	d__Bacteria	p__Proteobacteria	c__Gammaproteobacteria	o__Pseudomonadales	f__Moraxellaceae	g__Acinetobacter	s__Acinetobacter bohemicus
MAG-1182	MAG-1182	S3	93.2715	1.78211	0.432769	2584829	d__Bacteria	p__Proteobacteria	c__Gammaproteobacteria	o__Pseudomonadales	f__Halomonadaceae	g__Marinospirillum	s__Marinospirillum minutulum
RGIG5693	RGIG5693	S2	99.3099	0.995705	0.53945	3755276	d__Bacteria	p__Proteobacteria	c__Gammaproteobacteria	o__Pseudomonadales	f__Halomonadaceae	g__Halomonas	s__Halomonas sp017515565
MAG-4041	MAG-4041	S3	95.3717	0.446865	0.44768	2387409	d__Bacteria	p__Proteobacteria	c__Gammaproteobacteria	o__Pseudomonadales	f__DSM-6294	g__UBA2009	s__
MAG-2076	MAG-2076	S3	87.7958	2.92536	0.559636	2436577	d__Bacteria	p__Proteobacteria	c__Gammaproteobacteria	o__Pseudomonadales	f__DSM-6294	g__UBA2009	s__
supersetMAG108	supersetMAG108	S1	100	0.26341	0.488211	4850682	d__Bacteria	p__Proteobacteria	c__Gammaproteobacteria	o__Pseudomonadales	f__Cellvibrionaceae	g__Cellvibrio	s__Cellvibrio sp000263355
HG_Cecum-8.metabat2.070.contigs	HG_Cecum-8.metabat2.070.contigs	S19	80.3444	1.16959	0.403191	1998508	d__Bacteria	p__Proteobacteria	c__Gammaproteobacteria	o__Enterobacterales	f__Succinivibrionaceae	g__WG-1	s__WG-1 sp900539665
s9_SRR5190276_concoct_bin.61_sub	s9_SRR5190276_concoct_bin.61_sub	S9	52.9813	1.53257	0.574834	1962792	d__Bacteria	p__Proteobacteria	c__Gammaproteobacteria	o__Enterobacterales	f__Succinivibrionaceae	g__UBA2810	s__UBA2810 sp900317945
s9_SRR5190274_concoct_bin.20	s9_SRR5190274_concoct_bin.20	S9	96.8391	1.14943	0.563916	3082648	d__Bacteria	p__Proteobacteria	c__Gammaproteobacteria	o__Enterobacterales	f__Succinivibrionaceae	g__UBA2810	s__UBA2810 sp900317945
GCA_016287165.1_ASM1628716v1_genomic	GCA_016287165.1_ASM1628716v1_genomic	S6	97.4138	3.40038	0.564978	3087397	d__Bacteria	p__Proteobacteria	c__Gammaproteobacteria	o__Enterobacterales	f__Succinivibrionaceae	g__UBA2810	s__UBA2810 sp900317945
s5_SRR18274477_concoct_bin.30	s5_SRR18274477_concoct_bin.30	S5	75.5907	5.30412	0.569829	2396478	d__Bacteria	p__Proteobacteria	c__Gammaproteobacteria	o__Enterobacterales	f__Succinivibrionaceae	g__UBA2810	s__UBA2810 sp900317945
s5_SRR18274476_metabat2_bin.2	s5_SRR18274476_metabat2_bin.2	S5	66.4272	3.0372	0.574545	1901361	d__Bacteria	p__Proteobacteria	c__Gammaproteobacteria	o__Enterobacterales	f__Succinivibrionaceae	g__UBA2810	s__UBA2810 sp900317945
s5_SRR18274464_metabat1_bin.9	s5_SRR18274464_metabat1_bin.9	S5	86.6379	2.58621	0.5743	2668356	d__Bacteria	p__Proteobacteria	c__Gammaproteobacteria	o__Enterobacterales	f__Succinivibrionaceae	g__UBA2810	s__UBA2810 sp900317945
s5_SRR18274467_concoct_bin.62	s5_SRR18274467_concoct_bin.62	S5	69.5562	2.28688	0.570975	2452733	d__Bacteria	p__Proteobacteria	c__Gammaproteobacteria	o__Enterobacterales	f__Succinivibrionaceae	g__UBA2810	s__UBA2810 sp900317945
s5_SRR18274457_metabat2_bin.27	s5_SRR18274457_metabat2_bin.27	S5	51.8678	1.82791	0.572421	1576037	d__Bacteria	p__Proteobacteria	c__Gammaproteobacteria	o__Enterobacterales	f__Succinivibrionaceae	g__UBA2810	s__UBA2810 sp900317945
MAG-2199	MAG-2199	S3	89.751	2.87356	0.574086	2505082	d__Bacteria	p__Proteobacteria	c__Gammaproteobacteria	o__Enterobacterales	f__Succinivibrionaceae	g__UBA2810	s__UBA2810 sp900317945
RGIG57	RGIG57	S2	91.3314	3.9272	0.569899	2821050	d__Bacteria	p__Proteobacteria	c__Gammaproteobacteria	o__Enterobacterales	f__Succinivibrionaceae	g__UBA2810	s__UBA2810 sp900317945
s18_SRR10765520_concoct_bin.108	s18_SRR10765520_concoct_bin.108	S18	56.7688	3.67178	0.581538	1657623	d__Bacteria	p__Proteobacteria	c__Gammaproteobacteria	o__Enterobacterales	f__Succinivibrionaceae	g__UBA2810	s__UBA2810 sp900317945
s18_SRR10765526_maxbin_bin.11_sub	s18_SRR10765526_maxbin_bin.11_sub	S18	82.5072	3.16092	0.577118	2530136	d__Bacteria	p__Proteobacteria	c__Gammaproteobacteria	o__Enterobacterales	f__Succinivibrionaceae	g__UBA2810	s__UBA2810 sp900317945
RMAG676	RMAG676	S14	95.067	0.383142	0.574633	2682270	d__Bacteria	p__Proteobacteria	c__Gammaproteobacteria	o__Enterobacterales	f__Succinivibrionaceae	g__UBA2810	s__UBA2810 sp900317945
RMAG327	RMAG327	S14	92.8161	1.53257	0.568597	2911090	d__Bacteria	p__Proteobacteria	c__Gammaproteobacteria	o__Enterobacterales	f__Succinivibrionaceae	g__UBA2810	s__UBA2810 sp900317945
RMAG580	RMAG580	S14	89.5594	2.68199	0.567031	2874505	d__Bacteria	p__Proteobacteria	c__Gammaproteobacteria	o__Enterobacterales	f__Succinivibrionaceae	g__UBA2810	s__UBA2810 sp900317945
supersetMAG1068	supersetMAG1068	S1	95.6418	0.383142	0.56545	3027701	d__Bacteria	p__Proteobacteria	c__Gammaproteobacteria	o__Enterobacterales	f__Succinivibrionaceae	g__UBA2810	s__UBA2810 sp900317945
supersetMAG4442	supersetMAG4442	S1	91.7146	1.341	0.57015	2676307	d__Bacteria	p__Proteobacteria	c__Gammaproteobacteria	o__Enterobacterales	f__Succinivibrionaceae	g__UBA2810	s__UBA2810 sp900317945
supersetMAG1748	supersetMAG1748	S1	91.092	1.341	0.569705	2737488	d__Bacteria	p__Proteobacteria	c__Gammaproteobacteria	o__Enterobacterales	f__Succinivibrionaceae	g__UBA2810	s__UBA2810 sp900317945
s12_bins.223	s12_bin.223	S12	64.735	9.12356	0.565798	2449861	d__Bacteria	p__Proteobacteria	c__Gammaproteobacteria	o__Enterobacterales	f__Succinivibrionaceae	g__UBA2810	s__UBA2810 sp900317945
MAG-4474	MAG-4474	S3	93.5664	3.44828	0.566505	2801299	d__Bacteria	p__Proteobacteria	c__Gammaproteobacteria	o__Enterobacterales	f__Succinivibrionaceae	g__UBA2810	s__UBA2810 sp002351705
MAG-2792	MAG-2792	S3	93.307	1.24521	0.570397	2665862	d__Bacteria	p__Proteobacteria	c__Gammaproteobacteria	o__Enterobacterales	f__Succinivibrionaceae	g__UBA2810	s__UBA2810 sp002351705
MAG-2310	MAG-2310	S3	87.8313	2.29885	0.567186	2675038	d__Bacteria	p__Proteobacteria	c__Gammaproteobacteria	o__Enterobacterales	f__Succinivibrionaceae	g__UBA2810	s__UBA2810 sp002351705
RGIG810	RGIG810	S2	67.9438	4.40613	0.576181	2153046	d__Bacteria	p__Proteobacteria	c__Gammaproteobacteria	o__Enterobacterales	f__Succinivibrionaceae	g__UBA2810	s__UBA2810 sp002351705
s18_SRR10765527_metabat1_bin.23_sub	s18_SRR10765527_metabat1_bin.23_sub	S18	77.0075	6.70498	0.581037	2151443	d__Bacteria	p__Proteobacteria	c__Gammaproteobacteria	o__Enterobacterales	f__Succinivibrionaceae	g__UBA2810	s__UBA2810 sp002351705
s17_SRR8397889_concoct_bin.47_sub	s17_SRR8397889_concoct_bin.47_sub	S17	53.0013	2.68199	0.574695	1565910	d__Bacteria	p__Proteobacteria	c__Gammaproteobacteria	o__Enterobacterales	f__Succinivibrionaceae	g__UBA2810	s__UBA2810 sp002351705
s17_SRR8397920_concoct_bin.68	s17_SRR8397920_concoct_bin.68	S17	96.3721	1.53257	0.565493	3005300	d__Bacteria	p__Proteobacteria	c__Gammaproteobacteria	o__Enterobacterales	f__Succinivibrionaceae	g__UBA2810	s__UBA2810 sp002351705
RMAG606	RMAG606	S14	90.4853	3.9272	0.570685	2597375	d__Bacteria	p__Proteobacteria	c__Gammaproteobacteria	o__Enterobacterales	f__Succinivibrionaceae	g__UBA2810	s__UBA2810 sp002351705
supersetMAG2391	supersetMAG2391	S1	91.7625	0.862069	0.572502	2577727	d__Bacteria	p__Proteobacteria	c__Gammaproteobacteria	o__Enterobacterales	f__Succinivibrionaceae	g__UBA2810	s__UBA2810 sp002351705
supersetMAG5074	supersetMAG5074	S1	90.8365	0	0.573405	2454719	d__Bacteria	p__Proteobacteria	c__Gammaproteobacteria	o__Enterobacterales	f__Succinivibrionaceae	g__UBA2810	s__UBA2810 sp002351705
supersetMAG5163	supersetMAG5163	S1	81.6491	4.16667	0.566278	2943149	d__Bacteria	p__Proteobacteria	c__Gammaproteobacteria	o__Enterobacterales	f__Succinivibrionaceae	g__UBA2810	s__UBA2810 sp002351705
GCA_016291805.1_ASM1629180v1_genomic	GCA_016291805.1_ASM1629180v1_genomic	S6	96.8391	0	0.440449	3166429	d__Bacteria	p__Proteobacteria	c__Gammaproteobacteria	o__Enterobacterales	f__Succinivibrionaceae	g__UBA2804	s__UBA2804 sp902796095
s11_SRR21780871_metabat2_bin.36	s11_SRR21780871_metabat2_bin.36	S11	94.2529	0.191571	0.435309	3443232	d__Bacteria	p__Proteobacteria	c__Gammaproteobacteria	o__Enterobacterales	f__Succinivibrionaceae	g__UBA2804	s__UBA2804 sp902796095
supersetMAG4494	supersetMAG4494	S1	88.9847	1.2931	0.446684	2599143	d__Bacteria	p__Proteobacteria	c__Gammaproteobacteria	o__Enterobacterales	f__Succinivibrionaceae	g__UBA2804	s__UBA2804 sp902796095
RMAG2377	RMAG2377	S14	84.4828	0.574713	0.589393	2761147	d__Bacteria	p__Proteobacteria	c__Gammaproteobacteria	o__Enterobacterales	f__Succinivibrionaceae	g__UBA2804	s__UBA2804 sp902782145
supersetMAG3118	supersetMAG3118	S1	96.8391	0.574713	0.583089	3176591	d__Bacteria	p__Proteobacteria	c__Gammaproteobacteria	o__Enterobacterales	f__Succinivibrionaceae	g__UBA2804	s__UBA2804 sp902782145
supersetMAG4862	supersetMAG4862	S1	94.2529	1.14943	0.583657	3219967	d__Bacteria	p__Proteobacteria	c__Gammaproteobacteria	o__Enterobacterales	f__Succinivibrionaceae	g__UBA2804	s__UBA2804 sp902782145
s11_SRR21780865_concoct_bin.72_sub	s11_SRR21780865_concoct_bin.72_sub	S11	65.7727	1.18534	0.409147	1739651	d__Bacteria	p__Proteobacteria	c__Gammaproteobacteria	o__Enterobacterales	f__Succinivibrionaceae	g__UBA2804	s__UBA2804 sp902761645
s11_SRR21780869_concoct_bin.52_sub	s11_SRR21780869_concoct_bin.52_sub	S11	96.8391	0.319285	0.402387	2964953	d__Bacteria	p__Proteobacteria	c__Gammaproteobacteria	o__Enterobacterales	f__Succinivibrionaceae	g__UBA2804	s__UBA2804 sp902761645
GCA_024683965.1_ASM2468396v1_genomic	GCA_024683965.1_ASM2468396v1_genomic	S10	75	0	0.411711	2267843	d__Bacteria	p__Proteobacteria	c__Gammaproteobacteria	o__Enterobacterales	f__Succinivibrionaceae	g__UBA2804	s__UBA2804 sp902761645
supersetMAG1095	supersetMAG1095	S1	83.6207	0.574713	0.404851	2527998	d__Bacteria	p__Proteobacteria	c__Gammaproteobacteria	o__Enterobacterales	f__Succinivibrionaceae	g__UBA2804	s__UBA2804 sp902761645
GCA_016287235.1_ASM1628723v1_genomic	GCA_016287235.1_ASM1628723v1_genomic	S6	95.6897	0.0478927	0.428925	2869748	d__Bacteria	p__Proteobacteria	c__Gammaproteobacteria	o__Enterobacterales	f__Succinivibrionaceae	g__UBA2804	s__UBA2804 sp900319705
GCA_016285775.1_ASM1628577v1_genomic	GCA_016285775.1_ASM1628577v1_genomic	S6	83.6207	2.10728	0.438918	2640469	d__Bacteria	p__Proteobacteria	c__Gammaproteobacteria	o__Enterobacterales	f__Succinivibrionaceae	g__UBA2804	s__UBA2804 sp900319705
s4_SRR1206671_metabat2_bin.320	s4_SRR1206671_metabat2_bin.320	S4	76.1494	1.14943	0.441414	2331333	d__Bacteria	p__Proteobacteria	c__Gammaproteobacteria	o__Enterobacterales	f__Succinivibrionaceae	g__UBA2804	s__UBA2804 sp900319705
s20_SRR094926_metabat2_bin.445	s20_SRR094926_metabat2_bin.445	S20	75.2874	0.622605	0.445941	1984945	d__Bacteria	p__Proteobacteria	c__Gammaproteobacteria	o__Enterobacterales	f__Succinivibrionaceae	g__UBA2804	s__UBA2804 sp900319705
RGIG4326	RGIG4326	S2	88.2184	0	0.431877	2780233	d__Bacteria	p__Proteobacteria	c__Gammaproteobacteria	o__Enterobacterales	f__Succinivibrionaceae	g__UBA2804	s__UBA2804 sp900319705
RGIG9326	RGIG9326	S2	71.5517	0.0319285	0.439044	2034503	d__Bacteria	p__Proteobacteria	c__Gammaproteobacteria	o__Enterobacterales	f__Succinivibrionaceae	g__UBA2804	s__UBA2804 sp900319705
HF_Duodenum-6.maxbin.007.contigs	HF_Duodenum-6.maxbin.007.contigs	S19	94.0613	4.31034	0.427652	3003705	d__Bacteria	p__Proteobacteria	c__Gammaproteobacteria	o__Enterobacterales	f__Succinivibrionaceae	g__UBA2804	s__UBA2804 sp900319705
HF_Duodenum-2.concoct.010.contigs	HF_Duodenum-2.concoct.010.contigs	S19	92.0977	1.14943	0.431005	2524038	d__Bacteria	p__Proteobacteria	c__Gammaproteobacteria	o__Enterobacterales	f__Succinivibrionaceae	g__UBA2804	s__UBA2804 sp900319705
s18_SRR10765526_metabat1_bin.39	s18_SRR10765526_metabat1_bin.39	S18	62.069	5.25078	0.42335	1046393	d__Bacteria	p__Proteobacteria	c__Gammaproteobacteria	o__Enterobacterales	f__Succinivibrionaceae	g__UBA2804	s__UBA2804 sp900319705
s18_SRR10765501_concoct_bin.48_sub	s18_SRR10765501_concoct_bin.48_sub	S18	60.1054	2.09132	0.449761	1553008	d__Bacteria	p__Proteobacteria	c__Gammaproteobacteria	o__Enterobacterales	f__Succinivibrionaceae	g__UBA2804	s__UBA2804 sp900319705
s18_SRR10765500_concoct_bin.76_sub	s18_SRR10765500_concoct_bin.76_sub	S18	59.2593	1.62835	0.455024	1210988	d__Bacteria	p__Proteobacteria	c__Gammaproteobacteria	o__Enterobacterales	f__Succinivibrionaceae	g__UBA2804	s__UBA2804 sp900319705
s18_SRR10765505_concoct_bin.48	s18_SRR10765505_concoct_bin.48	S18	94.5402	0.287356	0.429109	2861035	d__Bacteria	p__Proteobacteria	c__Gammaproteobacteria	o__Enterobacterales	f__Succinivibrionaceae	g__UBA2804	s__UBA2804 sp900319705
s17_SRR8397906_concoct_bin.35	s17_SRR8397906_concoct_bin.35	S17	87.6437	0	0.436605	2588406	d__Bacteria	p__Proteobacteria	c__Gammaproteobacteria	o__Enterobacterales	f__Succinivibrionaceae	g__UBA2804	s__UBA2804 sp900319705
s17_SRR8397899_concoct_bin.90	s17_SRR8397899_concoct_bin.90	S17	96.2644	0	0.426599	2986361	d__Bacteria	p__Proteobacteria	c__Gammaproteobacteria	o__Enterobacterales	f__Succinivibrionaceae	g__UBA2804	s__UBA2804 sp900319705
RMAG807	RMAG807	S14	79.1188	0	0.435749	2363914	d__Bacteria	p__Proteobacteria	c__Gammaproteobacteria	o__Enterobacterales	f__Succinivibrionaceae	g__UBA2804	s__UBA2804 sp900319705
RMAG748	RMAG748	S14	78.4483	0	0.436586	2319406	d__Bacteria	p__Proteobacteria	c__Gammaproteobacteria	o__Enterobacterales	f__Succinivibrionaceae	g__UBA2804	s__UBA2804 sp900319705
s11_SRR21780870_concoct_bin.43	s11_SRR21780870_concoct_bin.43	S11	96.8391	0	0.426308	3039425	d__Bacteria	p__Proteobacteria	c__Gammaproteobacteria	o__Enterobacterales	f__Succinivibrionaceae	g__UBA2804	s__UBA2804 sp900319705
supersetMAG1462	supersetMAG1462	S1	93.9655	0.574713	0.43263	2567923	d__Bacteria	p__Proteobacteria	c__Gammaproteobacteria	o__Enterobacterales	f__Succinivibrionaceae	g__UBA2804	s__UBA2804 sp900319705
supersetMAG5382	supersetMAG5382	S1	81.5134	1.32503	0.42362	2271859	d__Bacteria	p__Proteobacteria	c__Gammaproteobacteria	o__Enterobacterales	f__Succinivibrionaceae	g__UBA2804	s__UBA2804 sp900319705
s12_bins.883	s12_bin.883	S12	78.4004	2.29885	0.431277	2339915	d__Bacteria	p__Proteobacteria	c__Gammaproteobacteria	o__Enterobacterales	f__Succinivibrionaceae	g__UBA2804	s__UBA2804 sp900319705
RGIG4771	RGIG4771	S2	66.092	0	0.54583	2830474	d__Bacteria	p__Proteobacteria	c__Gammaproteobacteria	o__Enterobacterales	f__Succinivibrionaceae	g__UBA2804	s__UBA2804 sp017480795
GCA_016284235.1_ASM1628423v1_genomic	GCA_016284235.1_ASM1628423v1_genomic	S6	92.7682	0.574713	0.428388	2937289	d__Bacteria	p__Proteobacteria	c__Gammaproteobacteria	o__Enterobacterales	f__Succinivibrionaceae	g__UBA2804	s__UBA2804 sp016284235
RMAG2766	RMAG2766	S14	96.2644	0	0.336601	2955998	d__Bacteria	p__Proteobacteria	c__Gammaproteobacteria	o__Enterobacterales	f__Succinivibrionaceae	g__UBA2804	s__
RMAG2804	RMAG2804	S14	92.6724	0	0.343461	2313868	d__Bacteria	p__Proteobacteria	c__Gammaproteobacteria	o__Enterobacterales	f__Succinivibrionaceae	g__UBA2804	s__
RMAG2753	RMAG2753	S14	90.9004	0	0.338563	2649647	d__Bacteria	p__Proteobacteria	c__Gammaproteobacteria	o__Enterobacterales	f__Succinivibrionaceae	g__UBA2804	s__
supersetMAG1205	supersetMAG1205	S1	96.2745	0	0.621382	2485083	d__Bacteria	p__Proteobacteria	c__Gammaproteobacteria	o__Enterobacterales	f__Succinivibrionaceae	g__Succinivibrio	s__Succinivibrio sp902776275
supersetMAG2190	supersetMAG2190	S1	88.558	0.931373	0.392232	2398732	d__Bacteria	p__Proteobacteria	c__Gammaproteobacteria	o__Enterobacterales	f__Succinivibrionaceae	g__Succinivibrio	s__Succinivibrio sp902772715
MAG-4538	MAG-4538	S3	92.3529	0.294118	0.39503	2794706	d__Bacteria	p__Proteobacteria	c__Gammaproteobacteria	o__Enterobacterales	f__Succinivibrionaceae	g__Succinivibrio	s__Succinivibrio sp900317105
RGIG1389	RGIG1389	S2	81.0345	5.25078	0.407338	1345842	d__Bacteria	p__Proteobacteria	c__Gammaproteobacteria	o__Enterobacterales	f__Succinivibrionaceae	g__Succinivibrio	s__Succinivibrio sp900317105
s18_SRR10765515_concoct_bin.88_sub	s18_SRR10765515_concoct_bin.88_sub	S18	59.2999	4.96343	0.404681	1622259	d__Bacteria	p__Proteobacteria	c__Gammaproteobacteria	o__Enterobacterales	f__Succinivibrionaceae	g__Succinivibrio	s__Succinivibrio sp900317105
supersetMAG623	supersetMAG623	S1	93.8848	3.38235	0.397541	2786494	d__Bacteria	p__Proteobacteria	c__Gammaproteobacteria	o__Enterobacterales	f__Succinivibrionaceae	g__Succinivibrio	s__Succinivibrio sp900317105
supersetMAG4954	supersetMAG4954	S1	90	1.32353	0.395493	2584227	d__Bacteria	p__Proteobacteria	c__Gammaproteobacteria	o__Enterobacterales	f__Succinivibrionaceae	g__Succinivibrio	s__Succinivibrio sp900317105
RMAG1782	RMAG1782	S14	99.085	0	0.367565	2621176	d__Bacteria	p__Proteobacteria	c__Gammaproteobacteria	o__Enterobacterales	f__Succinivibrionaceae	g__Succinivibrio	s__Succinivibrio sp900316375
MAG-2571	MAG-2571	S3	88.2353	1.47059	0.391034	1940575	d__Bacteria	p__Proteobacteria	c__Gammaproteobacteria	o__Enterobacterales	f__Succinivibrionaceae	g__Succinivibrio	s__Succinivibrio sp900316175
s20_SRR094926_metabat1_bin.411	s20_SRR094926_metabat1_bin.411	S20	58.4273	1.47059	0.404119	1033290	d__Bacteria	p__Proteobacteria	c__Gammaproteobacteria	o__Enterobacterales	f__Succinivibrionaceae	g__Succinivibrio	s__Succinivibrio sp900316175
RGIG4919	RGIG4919	S2	95.8497	8.52941	0.390315	2267343	d__Bacteria	p__Proteobacteria	c__Gammaproteobacteria	o__Enterobacterales	f__Succinivibrionaceae	g__Succinivibrio	s__Succinivibrio sp900316175
RGIG1391	RGIG1391	S2	79.6569	5.91912	0.400608	1560874	d__Bacteria	p__Proteobacteria	c__Gammaproteobacteria	o__Enterobacterales	f__Succinivibrionaceae	g__Succinivibrio	s__Succinivibrio sp900316175
s16_ERR983263_concoct_bin.108	s16_ERR983263_concoct_bin.108	S16	68.6275	2.09559	0.402699	1178781	d__Bacteria	p__Proteobacteria	c__Gammaproteobacteria	o__Enterobacterales	f__Succinivibrionaceae	g__Succinivibrio	s__Succinivibrio sp900316175
merge_bin_130	merge_bin_130	S13	90.3595	3.72549	0.399689	2623673	d__Bacteria	p__Proteobacteria	c__Gammaproteobacteria	o__Enterobacterales	f__Succinivibrionaceae	g__Succinivibrio	s__Succinivibrio sp900316175
MAG-4479	MAG-4479	S3	98.8235	0.882353	0.368546	2648450	d__Bacteria	p__Proteobacteria	c__Gammaproteobacteria	o__Enterobacterales	f__Succinivibrionaceae	g__Succinivibrio	s__Succinivibrio sp900315395
RGIG10311	RGIG10311	S2	72.4138	0	0.403925	1787790	d__Bacteria	p__Proteobacteria	c__Gammaproteobacteria	o__Enterobacterales	f__Succinivibrionaceae	g__Succinivibrio	s__Succinivibrio sp017959135
RGIG9224	RGIG9224	S2	63.9706	0.588235	0.455994	1651821	d__Bacteria	p__Proteobacteria	c__Gammaproteobacteria	o__Enterobacterales	f__Succinivibrionaceae	g__Succinivibrio	s__Succinivibrio sp017635415
RGIG4476	RGIG4476	S2	92.5	0.441176	0.558749	3320549	d__Bacteria	p__Proteobacteria	c__Gammaproteobacteria	o__Enterobacterales	f__Succinivibrionaceae	g__Succinivibrio	s__Succinivibrio sp017469335
s4_SRR873600.1_concoct_bin.186_sub	s4_SRR873600.1_concoct_bin.186_sub	S4	69.2892	1.76471	0.448182	1470887	d__Bacteria	p__Proteobacteria	c__Gammaproteobacteria	o__Enterobacterales	f__Succinivibrionaceae	g__Succinivibrio	s__Succinivibrio sp003477345
RGIG8435	RGIG8435	S2	66.0784	0	0.427936	1983768	d__Bacteria	p__Proteobacteria	c__Gammaproteobacteria	o__Enterobacterales	f__Succinivibrionaceae	g__Succinivibrio	s__Succinivibrio sp003477345
s9_SRR5190270_concoct_bin.39_sub	s9_SRR5190270_concoct_bin.39_sub	S9	57.6879	1.25817	0.357066	1291951	d__Bacteria	p__Proteobacteria	c__Gammaproteobacteria	o__Enterobacterales	f__Succinivibrionaceae	g__Succinivibrio	s__Succinivibrio sp003456415
MAG-3771	MAG-3771	S3	99.6732	0	0.355882	2115961	d__Bacteria	p__Proteobacteria	c__Gammaproteobacteria	o__Enterobacterales	f__Succinivibrionaceae	g__Succinivibrio	s__Succinivibrio sp003456415
MAG-4450	MAG-4450	S3	97.9085	0	0.354124	2187612	d__Bacteria	p__Proteobacteria	c__Gammaproteobacteria	o__Enterobacterales	f__Succinivibrionaceae	g__Succinivibrio	s__Succinivibrio sp003456415
MAG-2728	MAG-2728	S3	90.1144	5	0.357339	2010713	d__Bacteria	p__Proteobacteria	c__Gammaproteobacteria	o__Enterobacterales	f__Succinivibrionaceae	g__Succinivibrio	s__Succinivibrio sp003456415
MAG-2733	MAG-2733	S3	88.6928	0.588235	0.354071	2037720	d__Bacteria	p__Proteobacteria	c__Gammaproteobacteria	o__Enterobacterales	f__Succinivibrionaceae	g__Succinivibrio	s__Succinivibrio sp003456415
MAG-0150	MAG-0150	S3	85.1634	0	0.354703	2013420	d__Bacteria	p__Proteobacteria	c__Gammaproteobacteria	o__Enterobacterales	f__Succinivibrionaceae	g__Succinivibrio	s__Succinivibrio sp003456415
RGIG4753	RGIG4753	S2	89.3301	1.42974	0.358408	1936567	d__Bacteria	p__Proteobacteria	c__Gammaproteobacteria	o__Enterobacterales	f__Succinivibrionaceae	g__Succinivibrio	s__Succinivibrio sp003456415
RGIG998	RGIG998	S2	86.6993	2.15686	0.358961	1919364	d__Bacteria	p__Proteobacteria	c__Gammaproteobacteria	o__Enterobacterales	f__Succinivibrionaceae	g__Succinivibrio	s__Succinivibrio sp003456415
s17_SRR8397920_metabat1_bin.29_sub	s17_SRR8397920_metabat1_bin.29_sub	S17	81.0621	1.53186	0.351295	1956159	d__Bacteria	p__Proteobacteria	c__Gammaproteobacteria	o__Enterobacterales	f__Succinivibrionaceae	g__Succinivibrio	s__Succinivibrio sp003456415
supersetMAG3430	supersetMAG3430	S1	99.6364	0	0.353407	2279682	d__Bacteria	p__Proteobacteria	c__Gammaproteobacteria	o__Enterobacterales	f__Succinivibrionaceae	g__Succinivibrio	s__Succinivibrio sp003456415
RMAG2539	RMAG2539	S14	98.2353	0.294118	0.580229	2439103	d__Bacteria	p__Proteobacteria	c__Gammaproteobacteria	o__Enterobacterales	f__Succinivibrionaceae	g__Succinivibrio	s__Succinivibrio sp002473165
supersetMAG4730	supersetMAG4730	S1	96.8015	0.588235	0.370117	2426842	d__Bacteria	p__Proteobacteria	c__Gammaproteobacteria	o__Enterobacterales	f__Succinivibrionaceae	g__Succinivibrio	s__Succinivibrio sp002449335
MAG-4015	MAG-4015	S3	99.3791	0.294118	0.367976	2435069	d__Bacteria	p__Proteobacteria	c__Gammaproteobacteria	o__Enterobacterales	f__Succinivibrionaceae	g__Succinivibrio	s__Succinivibrio sp000431835
MAG-2322	MAG-2322	S3	95.8824	0.294118	0.36662	2343040	d__Bacteria	p__Proteobacteria	c__Gammaproteobacteria	o__Enterobacterales	f__Succinivibrionaceae	g__Succinivibrio	s__Succinivibrio sp000431835
MAG-2779	MAG-2779	S3	81.0345	0	0.367869	2127862	d__Bacteria	p__Proteobacteria	c__Gammaproteobacteria	o__Enterobacterales	f__Succinivibrionaceae	g__Succinivibrio	s__Succinivibrio sp000431835
RGIG9276	RGIG9276	S2	95.8824	0.919118	0.36868	2064916	d__Bacteria	p__Proteobacteria	c__Gammaproteobacteria	o__Enterobacterales	f__Succinivibrionaceae	g__Succinivibrio	s__Succinivibrio sp000431835
RMAG1019	RMAG1019	S14	98.6601	0.294118	0.367708	2330769	d__Bacteria	p__Proteobacteria	c__Gammaproteobacteria	o__Enterobacterales	f__Succinivibrionaceae	g__Succinivibrio	s__Succinivibrio sp000431835
RMAG846	RMAG846	S14	97.259	0.294118	0.368046	2371100	d__Bacteria	p__Proteobacteria	c__Gammaproteobacteria	o__Enterobacterales	f__Succinivibrionaceae	g__Succinivibrio	s__Succinivibrio sp000431835
supersetMAG1495	supersetMAG1495	S1	98.2353	0.882353	0.364589	2546154	d__Bacteria	p__Proteobacteria	c__Gammaproteobacteria	o__Enterobacterales	f__Succinivibrionaceae	g__Succinivibrio	s__Succinivibrio sp000431835
supersetMAG3427	supersetMAG3427	S1	96.7933	0.915033	0.368095	2282370	d__Bacteria	p__Proteobacteria	c__Gammaproteobacteria	o__Enterobacterales	f__Succinivibrionaceae	g__Succinivibrio	s__Succinivibrio sp000431835
MAG-0576	MAG-0576	S3	96.2745	0.294118	0.360261	1903878	d__Bacteria	p__Proteobacteria	c__Gammaproteobacteria	o__Enterobacterales	f__Succinivibrionaceae	g__Succinivibrio	s__Succinivibrio hippei_B
MAG-0463	MAG-0463	S3	95.4902	0.294118	0.35974	1958769	d__Bacteria	p__Proteobacteria	c__Gammaproteobacteria	o__Enterobacterales	f__Succinivibrionaceae	g__Succinivibrio	s__Succinivibrio hippei_B
MAG-4592	MAG-4592	S3	89.4118	0.588235	0.503469	2284197	d__Bacteria	p__Proteobacteria	c__Gammaproteobacteria	o__Enterobacterales	f__Succinivibrionaceae	g__Succinivibrio	s__Succinivibrio hippei_A
supersetMAG421	supersetMAG421	S1	98.8235	0.294118	0.396513	2961737	d__Bacteria	p__Proteobacteria	c__Gammaproteobacteria	o__Enterobacterales	f__Succinivibrionaceae	g__Succinivibrio	s__Succinivibrio dextrinosolvens_B
s4_SRR873596.1_metabat1_bin.71	s4_SRR873596.1_metabat1_bin.71	S4	97.0588	0.735294	0.389894	2903406	d__Bacteria	p__Proteobacteria	c__Gammaproteobacteria	o__Enterobacterales	f__Succinivibrionaceae	g__Succinivibrio	s__Succinivibrio dextrinosolvens_A
RGIG4426	RGIG4426	S2	98.2353	1.32353	0.387903	3152160	d__Bacteria	p__Proteobacteria	c__Gammaproteobacteria	o__Enterobacterales	f__Succinivibrionaceae	g__Succinivibrio	s__Succinivibrio dextrinosolvens_A
557_1_idba_bin.48	557_1_idba_bin.48	S15	94.3137	0.196078	0.393282	2674699	d__Bacteria	p__Proteobacteria	c__Gammaproteobacteria	o__Enterobacterales	f__Succinivibrionaceae	g__Succinivibrio	s__Succinivibrio dextrinosolvens_A
RMAG2575	RMAG2575	S14	95.6373	0.343137	0.391805	2624791	d__Bacteria	p__Proteobacteria	c__Gammaproteobacteria	o__Enterobacterales	f__Succinivibrionaceae	g__Succinivibrio	s__Succinivibrio dextrinosolvens_A
s11_SRR21780866_metabat2_bin.39	s11_SRR21780866_metabat2_bin.39	S11	97.6471	0.441176	0.390913	2967364	d__Bacteria	p__Proteobacteria	c__Gammaproteobacteria	o__Enterobacterales	f__Succinivibrionaceae	g__Succinivibrio	s__Succinivibrio dextrinosolvens_A
supersetMAG420	supersetMAG420	S1	98.2353	0.735294	0.388179	3126950	d__Bacteria	p__Proteobacteria	c__Gammaproteobacteria	o__Enterobacterales	f__Succinivibrionaceae	g__Succinivibrio	s__Succinivibrio dextrinosolvens_A
RGIG1587	RGIG1587	S2	78.5294	0.588235	0.397382	2050079	d__Bacteria	p__Proteobacteria	c__Gammaproteobacteria	o__Enterobacterales	f__Succinivibrionaceae	g__Succinivibrio	s__Succinivibrio dextrinosolvens
557_2_idba_bin.45	557_2_idba_bin.45	S15	95.2941	0.294118	0.390306	2563841	d__Bacteria	p__Proteobacteria	c__Gammaproteobacteria	o__Enterobacterales	f__Succinivibrionaceae	g__Succinivibrio	s__Succinivibrio dextrinosolvens
supersetMAG5327	supersetMAG5327	S1	98.8235	5.88235	0.390015	3116021	d__Bacteria	p__Proteobacteria	c__Gammaproteobacteria	o__Enterobacterales	f__Succinivibrionaceae	g__Succinivibrio	s__Succinivibrio dextrinosolvens
supersetMAG418	supersetMAG418	S1	98.8235	0.294118	0.389591	2666783	d__Bacteria	p__Proteobacteria	c__Gammaproteobacteria	o__Enterobacterales	f__Succinivibrionaceae	g__Succinivibrio	s__Succinivibrio dextrinosolvens
supersetMAG419	supersetMAG419	S1	98.8235	0.294118	0.389456	2675466	d__Bacteria	p__Proteobacteria	c__Gammaproteobacteria	o__Enterobacterales	f__Succinivibrionaceae	g__Succinivibrio	s__Succinivibrio dextrinosolvens
MAG-3514	MAG-3514	S3	94.5098	0.294118	0.352841	1946351	d__Bacteria	p__Proteobacteria	c__Gammaproteobacteria	o__Enterobacterales	f__Succinivibrionaceae	g__Succinivibrio	s__
RGIG949	RGIG949	S2	72.2386	5.20016	0.365661	1509221	d__Bacteria	p__Proteobacteria	c__Gammaproteobacteria	o__Enterobacterales	f__Succinivibrionaceae	g__Succinivibrio	s__
GCA_024693025.1_ASM2469302v1_genomic	GCA_024693025.1_ASM2469302v1_genomic	S10	94.1176	0.980392	0.498476	2132471	d__Bacteria	p__Proteobacteria	c__Gammaproteobacteria	o__Enterobacterales	f__Succinivibrionaceae	g__Succinivibrio	s__
supersetMAG2559	supersetMAG2559	S1	85.636	0	0.511697	3035766	d__Bacteria	p__Proteobacteria	c__Gammaproteobacteria	o__Enterobacterales	f__Succinivibrionaceae	g__Succinimonas	s__Succinimonas sp902776415
GCA_016285725.1_ASM1628572v1_genomic	GCA_016285725.1_ASM1628572v1_genomic	S6	95.614	2.04678	0.510469	3669320	d__Bacteria	p__Proteobacteria	c__Gammaproteobacteria	o__Enterobacterales	f__Succinivibrionaceae	g__Succinimonas	s__Succinimonas sp002372325
s4_SRR873606.1_concoct_bin.102	s4_SRR873606.1_concoct_bin.102	S4	100	1.75439	0.508617	4215613	d__Bacteria	p__Proteobacteria	c__Gammaproteobacteria	o__Enterobacterales	f__Succinivibrionaceae	g__Succinimonas	s__Succinimonas sp002372325
RGIG1580	RGIG1580	S2	78.1352	0	0.519696	3244418	d__Bacteria	p__Proteobacteria	c__Gammaproteobacteria	o__Enterobacterales	f__Succinivibrionaceae	g__Succinimonas	s__Succinimonas sp002372325
s16_ERR983266_concoct_bin.31_sub	s16_ERR983266_concoct_bin.31_sub	S16	58.4998	4.4347	0.506974	1632597	d__Bacteria	p__Proteobacteria	c__Gammaproteobacteria	o__Enterobacterales	f__Succinivibrionaceae	g__Succinimonas	s__Succinimonas sp002372325
RMAG741	RMAG741	S14	77.193	0	0.49909	2610112	d__Bacteria	p__Proteobacteria	c__Gammaproteobacteria	o__Enterobacterales	f__Succinivibrionaceae	g__Succinimonas	s__Succinimonas amylolytica
supersetMAG417	supersetMAG417	S1	100	0	0.480372	3964271	d__Bacteria	p__Proteobacteria	c__Gammaproteobacteria	o__Enterobacterales	f__Succinivibrionaceae	g__Succinimonas	s__Succinimonas amylolytica
GCA_016291715.1_ASM1629171v1_genomic	GCA_016291715.1_ASM1629171v1_genomic	S6	99.2203	1.40107	0.404415	3373180	d__Bacteria	p__Proteobacteria	c__Gammaproteobacteria	o__Enterobacterales	f__Succinivibrionaceae	g__Ruminobacter	s__Ruminobacter sp900315145
RGIG5087	RGIG5087	S2	93.7297	0.194932	0.409212	2104227	d__Bacteria	p__Proteobacteria	c__Gammaproteobacteria	o__Enterobacterales	f__Succinivibrionaceae	g__Ruminobacter	s__Ruminobacter sp900315145
RGIG1602	RGIG1602	S2	81.6092	1.72414	0.415935	2564449	d__Bacteria	p__Proteobacteria	c__Gammaproteobacteria	o__Enterobacterales	f__Succinivibrionaceae	g__Ruminobacter	s__Ruminobacter sp900315145
RMAG859	RMAG859	S14	92.5601	0.194932	0.407349	3028118	d__Bacteria	p__Proteobacteria	c__Gammaproteobacteria	o__Enterobacterales	f__Succinivibrionaceae	g__Ruminobacter	s__Ruminobacter sp900315145
s11_SRR21780872_concoct_bin.59_sub	s11_SRR21780872_concoct_bin.59_sub	S11	64.6036	1.65692	0.41867	1659249	d__Bacteria	p__Proteobacteria	c__Gammaproteobacteria	o__Enterobacterales	f__Succinivibrionaceae	g__Ruminobacter	s__Ruminobacter sp900315145
supersetMAG684	supersetMAG684	S1	97.7583	0.194932	0.407662	2981355	d__Bacteria	p__Proteobacteria	c__Gammaproteobacteria	o__Enterobacterales	f__Succinivibrionaceae	g__Ruminobacter	s__Ruminobacter sp900315145
RGIG8895	RGIG8895	S2	98.0182	0.194932	0.443823	2450547	d__Bacteria	p__Proteobacteria	c__Gammaproteobacteria	o__Enterobacterales	f__Succinivibrionaceae	g__Ruminobacter	s__Ruminobacter sp017940385
RGIG9363	RGIG9363	S2	69.9968	3.07018	0.454163	1659482	d__Bacteria	p__Proteobacteria	c__Gammaproteobacteria	o__Enterobacterales	f__Succinivibrionaceae	g__Ruminobacter	s__Ruminobacter sp017940385
RMAG2799	RMAG2799	S14	83.9831	0.194932	0.446172	2297198	d__Bacteria	p__Proteobacteria	c__Gammaproteobacteria	o__Enterobacterales	f__Succinivibrionaceae	g__Ruminobacter	s__Ruminobacter sp017940385
MAG-2376	MAG-2376	S3	99.1878	0.194932	0.43893	2460316	d__Bacteria	p__Proteobacteria	c__Gammaproteobacteria	o__Enterobacterales	f__Succinivibrionaceae	g__Ruminobacter	s__Ruminobacter sp002309455
MAG-2433	MAG-2433	S3	94.1196	0.974659	0.443424	2274096	d__Bacteria	p__Proteobacteria	c__Gammaproteobacteria	o__Enterobacterales	f__Succinivibrionaceae	g__Ruminobacter	s__Ruminobacter sp002309455
MAG-2294	MAG-2294	S3	85.4451	0.194932	0.442824	2112393	d__Bacteria	p__Proteobacteria	c__Gammaproteobacteria	o__Enterobacterales	f__Succinivibrionaceae	g__Ruminobacter	s__Ruminobacter sp002309455
s20_SRR094437_metabat1_bin.176_sub	s20_SRR094437_metabat1_bin.176_sub	S20	92.7104	2.84276	0.443268	2249397	d__Bacteria	p__Proteobacteria	c__Gammaproteobacteria	o__Enterobacterales	f__Succinivibrionaceae	g__Ruminobacter	s__Ruminobacter sp002309455
supersetMAG1354	supersetMAG1354	S1	96.8486	0.389864	0.441421	2485307	d__Bacteria	p__Proteobacteria	c__Gammaproteobacteria	o__Enterobacterales	f__Succinivibrionaceae	g__Ruminobacter	s__Ruminobacter sp002309455
supersetMAG2747	supersetMAG2747	S1	90.8057	1.98181	0.442225	2269986	d__Bacteria	p__Proteobacteria	c__Gammaproteobacteria	o__Enterobacterales	f__Succinivibrionaceae	g__Ruminobacter	s__Ruminobacter sp002309455
supersetMAG321	supersetMAG321	S1	100	1.55945	0.426811	2815061	d__Bacteria	p__Proteobacteria	c__Gammaproteobacteria	o__Enterobacterales	f__Succinivibrionaceae	g__Ruminobacter	s__Ruminobacter amylophilus
supersetMAG322	supersetMAG322	S1	100	0.974659	0.423975	2861669	d__Bacteria	p__Proteobacteria	c__Gammaproteobacteria	o__Enterobacterales	f__Succinivibrionaceae	g__Ruminobacter	s__Ruminobacter amylophilus
MAG-3650	MAG-3650	S3	100	0	0.311576	2255999	d__Bacteria	p__Proteobacteria	c__Gammaproteobacteria	o__Enterobacterales	f__Succinivibrionaceae	g__Ruminobacter	s__
[truncated: 26,739 more rows]

## Sheet: Archaea (509)
User_genome	New_name	Study number	Completeness	Contamination	GC	Genome Size	Domain	Phylum	Class	Order	Family	Genus	Species
supersetMAG3641	supersetMAG3641	S1	92.8763	3.64884	0.593759	1231748	d__Archaea	p__Thermoplasmatota	c__Thermoplasmata	o__Methanomassiliicoccales	f__Methanomethylophilaceae	g__Methanomethylophilus	s__Methanomethylophilus sp902787415
supersetMAG3784	supersetMAG3784	S1	81.8548	3.22581	0.592079	1013141	d__Archaea	p__Thermoplasmatota	c__Thermoplasmata	o__Methanomassiliicoccales	f__Methanomethylophilaceae	g__Methanomethylophilus	s__Methanomethylophilus sp902787415
supersetMAG1305	supersetMAG1305	S1	93.1452	1.20968	0.561514	1538546	d__Archaea	p__Thermoplasmatota	c__Thermoplasmata	o__Methanomassiliicoccales	f__Methanomethylophilaceae	g__Methanomethylophilus	s__Methanomethylophilus sp902763685
supersetMAG4378	supersetMAG4378	S1	89.1129	2.41935	0.55815	1346414	d__Archaea	p__Thermoplasmatota	c__Thermoplasmata	o__Methanomassiliicoccales	f__Methanomethylophilaceae	g__Methanomethylophilus	s__Methanomethylophilus sp001560915
supersetMAG2633	supersetMAG2633	S1	97.5806	2.41935	0.60974	1541834	d__Archaea	p__Thermoplasmatota	c__Thermoplasmata	o__Methanomassiliicoccales	f__Methanomethylophilaceae	g__Methanomethylophilus	s__Methanomethylophilus sp001481295
supersetMAG3030	supersetMAG3030	S1	97.1774	2.41935	0.606016	1587804	d__Archaea	p__Thermoplasmatota	c__Thermoplasmata	o__Methanomassiliicoccales	f__Methanomethylophilaceae	g__Methanomethylophilus	s__Methanomethylophilus sp001481295
supersetMAG1020	supersetMAG1020	S1	96.2366	0.806452	0.605848	1562389	d__Archaea	p__Thermoplasmatota	c__Thermoplasmata	o__Methanomassiliicoccales	f__Methanomethylophilaceae	g__Methanomethylophilus	s__Methanomethylophilus sp001481295
supersetMAG3745	supersetMAG3745	S1	95.1613	0.806452	0.609818	1484246	d__Archaea	p__Thermoplasmatota	c__Thermoplasmata	o__Methanomassiliicoccales	f__Methanomethylophilaceae	g__Methanomethylophilus	s__Methanomethylophilus sp001481295
supersetMAG2526	supersetMAG2526	S1	93.9516	3.22581	0.608389	1436735	d__Archaea	p__Thermoplasmatota	c__Thermoplasmata	o__Methanomassiliicoccales	f__Methanomethylophilaceae	g__Methanomethylophilus	s__Methanomethylophilus sp001481295
supersetMAG5241	supersetMAG5241	S1	93.4864	0.806452	0.607944	1464984	d__Archaea	p__Thermoplasmatota	c__Thermoplasmata	o__Methanomassiliicoccales	f__Methanomethylophilaceae	g__Methanomethylophilus	s__Methanomethylophilus sp001481295
supersetMAG5263	supersetMAG5263	S1	92.8143	0	0.610289	1388681	d__Archaea	p__Thermoplasmatota	c__Thermoplasmata	o__Methanomassiliicoccales	f__Methanomethylophilaceae	g__Methanomethylophilus	s__Methanomethylophilus sp001481295
supersetMAG4055	supersetMAG4055	S1	91.9355	1.67494	0.612925	1359725	d__Archaea	p__Thermoplasmatota	c__Thermoplasmata	o__Methanomassiliicoccales	f__Methanomethylophilaceae	g__Methanomethylophilus	s__Methanomethylophilus sp001481295
supersetMAG3050	supersetMAG3050	S1	90.8065	2.68817	0.610875	1484842	d__Archaea	p__Thermoplasmatota	c__Thermoplasmata	o__Methanomassiliicoccales	f__Methanomethylophilaceae	g__Methanomethylophilus	s__Methanomethylophilus sp001481295
supersetMAG423	supersetMAG423	S1	97.9839	0.806452	0.58303	1461105	d__Archaea	p__Thermoplasmatota	c__Thermoplasmata	o__Methanomassiliicoccales	f__Methanomethylophilaceae	g__Methanomethylophilus	s__Methanomethylophilus sp000350305
supersetMAG4596	supersetMAG4596	S1	87.0175	2.4	0.319294	1774247	d__Archaea	p__Methanobacteriota	c__Methanobacteria	o__Methanobacteriales	f__Methanobacteriaceae	g__Methanosphaera	s__Methanosphaera sp902797085
supersetMAG3201	supersetMAG3201	S1	94.2596	1.14462	0.297163	1706156	d__Archaea	p__Methanobacteriota	c__Methanobacteria	o__Methanobacteriales	f__Methanobacteriaceae	g__Methanosphaera	s__Methanosphaera sp900322125
supersetMAG237	supersetMAG237	S1	100	0	0.242081	2041814	d__Archaea	p__Methanobacteriota	c__Methanobacteria	o__Methanobacteriales	f__Methanobacteriaceae	g__Methanobrevibacter_B	s__Methanobrevibacter_B wolinii
supersetMAG1801	supersetMAG1801	S1	99.2	0.8	0.260783	2441129	d__Archaea	p__Methanobacteriota	c__Methanobacteria	o__Methanobacteriales	f__Methanobacteriaceae	g__Methanobrevibacter_B	s__Methanobrevibacter_B sp900314605
supersetMAG4725	supersetMAG4725	S1	99.2	0.8	0.259575	2729633	d__Archaea	p__Methanobacteriota	c__Methanobacteria	o__Methanobacteriales	f__Methanobacteriaceae	g__Methanobrevibacter_B	s__Methanobrevibacter_B sp900314605
supersetMAG780	supersetMAG780	S1	96.8	0.8	0.259996	2575445	d__Archaea	p__Methanobacteriota	c__Methanobacteria	o__Methanobacteriales	f__Methanobacteriaceae	g__Methanobrevibacter_B	s__Methanobrevibacter_B sp900314605
supersetMAG669	supersetMAG669	S1	97.6	0.8	0.291447	1863219	d__Archaea	p__Methanobacteriota	c__Methanobacteria	o__Methanobacteriales	f__Methanobacteriaceae	g__Methanobrevibacter_B	s__Methanobrevibacter_B boviskoreani
supersetMAG3512	supersetMAG3512	S1	96.8	2.4	0.291966	1843871	d__Archaea	p__Methanobacteriota	c__Methanobacteria	o__Methanobacteriales	f__Methanobacteriaceae	g__Methanobrevibacter_B	s__Methanobrevibacter_B boviskoreani
supersetMAG236	supersetMAG236	S1	100	0	0.298972	1543150	d__Archaea	p__Methanobacteriota	c__Methanobacteria	o__Methanobacteriales	f__Methanobacteriaceae	g__Methanobrevibacter_A	s__Methanobrevibacter_A woesei
supersetMAG235	supersetMAG235	S1	98.4	0	0.368743	2243115	d__Archaea	p__Methanobacteriota	c__Methanobacteria	o__Methanobacteriales	f__Methanobacteriaceae	g__Methanobrevibacter_A	s__Methanobrevibacter_A thaueri
supersetMAG2745	supersetMAG2745	S1	86.4718	1.84615	0.384434	1520109	d__Archaea	p__Methanobacteriota	c__Methanobacteria	o__Methanobacteriales	f__Methanobacteriaceae	g__Methanobrevibacter_A	s__Methanobrevibacter_A thaueri
supersetMAG3571	supersetMAG3571	S1	84.7795	1.6	0.383333	1660834	d__Archaea	p__Methanobacteriota	c__Methanobacteria	o__Methanobacteriales	f__Methanobacteriaceae	g__Methanobrevibacter_A	s__Methanobrevibacter_A thaueri
supersetMAG5056	supersetMAG5056	S1	96.8	1.6	0.344538	2161298	d__Archaea	p__Methanobacteriota	c__Methanobacteria	o__Methanobacteriales	f__Methanobacteriaceae	g__Methanobrevibacter_A	s__Methanobrevibacter_A sp902801725
supersetMAG4548	supersetMAG4548	S1	82.156	1.6	0.323219	1968768	d__Archaea	p__Methanobacteriota	c__Methanobacteria	o__Methanobacteriales	f__Methanobacteriaceae	g__Methanobrevibacter_A	s__Methanobrevibacter_A sp902796575
supersetMAG4339	supersetMAG4339	S1	80.4923	4	0.358557	2274647	d__Archaea	p__Methanobacteriota	c__Methanobacteria	o__Methanobacteriales	f__Methanobacteriaceae	g__Methanobrevibacter_A	s__Methanobrevibacter_A sp902794475
supersetMAG3846	supersetMAG3846	S1	92.8718	2.8	0.350568	1894704	d__Archaea	p__Methanobacteriota	c__Methanobacteria	o__Methanobacteriales	f__Methanobacteriaceae	g__Methanobrevibacter_A	s__Methanobrevibacter_A sp902789505
supersetMAG3725	supersetMAG3725	S1	100	0	0.357421	2196820	d__Archaea	p__Methanobacteriota	c__Methanobacteria	o__Methanobacteriales	f__Methanobacteriaceae	g__Methanobrevibacter_A	s__Methanobrevibacter_A sp902788255
supersetMAG3490	supersetMAG3490	S1	97.8133	1.39487	0.289741	2155436	d__Archaea	p__Methanobacteriota	c__Methanobacteria	o__Methanobacteriales	f__Methanobacteriaceae	g__Methanobrevibacter_A	s__Methanobrevibacter_A sp902785855
supersetMAG3211	supersetMAG3211	S1	81.1487	0	0.293752	1548567	d__Archaea	p__Methanobacteriota	c__Methanobacteria	o__Methanobacteriales	f__Methanobacteriaceae	g__Methanobrevibacter_A	s__Methanobrevibacter_A sp902783085
supersetMAG3166	supersetMAG3166	S1	83.4974	0.0615385	0.351931	1858520	d__Archaea	p__Methanobacteriota	c__Methanobacteria	o__Methanobacteriales	f__Methanobacteriaceae	g__Methanobrevibacter_A	s__Methanobrevibacter_A sp902782595
supersetMAG5062	supersetMAG5062	S1	84.7789	7.6	0.326429	2080213	d__Archaea	p__Methanobacteriota	c__Methanobacteria	o__Methanobacteriales	f__Methanobacteriaceae	g__Methanobrevibacter_A	s__Methanobrevibacter_A sp902777885
supersetMAG2699	supersetMAG2699	S1	80.6208	0	0.328498	1766933	d__Archaea	p__Methanobacteriota	c__Methanobacteria	o__Methanobacteriales	f__Methanobacteriaceae	g__Methanobrevibacter_A	s__Methanobrevibacter_A sp902777885
supersetMAG2379	supersetMAG2379	S1	99.2	0	0.389917	2138290	d__Archaea	p__Methanobacteriota	c__Methanobacteria	o__Methanobacteriales	f__Methanobacteriaceae	g__Methanobrevibacter_A	s__Methanobrevibacter_A sp902774605
supersetMAG2186	supersetMAG2186	S1	81.7641	4	0.33574	2232988	d__Archaea	p__Methanobacteriota	c__Methanobacteria	o__Methanobacteriales	f__Methanobacteriaceae	g__Methanobrevibacter_A	s__Methanobrevibacter_A sp902772665
supersetMAG2070	supersetMAG2070	S1	93.3333	8	0.354497	2175250	d__Archaea	p__Methanobacteriota	c__Methanobacteria	o__Methanobacteriales	f__Methanobacteriaceae	g__Methanobrevibacter_A	s__Methanobrevibacter_A sp902771435
supersetMAG1985	supersetMAG1985	S1	98.9263	3.6	0.344211	2118247	d__Archaea	p__Methanobacteriota	c__Methanobacteria	o__Methanobacteriales	f__Methanobacteriaceae	g__Methanobrevibacter_A	s__Methanobrevibacter_A sp902770715
supersetMAG1368	supersetMAG1368	S1	96.4112	0.8	0.325697	2750531	d__Archaea	p__Methanobacteriota	c__Methanobacteria	o__Methanobacteriales	f__Methanobacteriaceae	g__Methanobrevibacter_A	s__Methanobrevibacter_A sp902764455
supersetMAG1328	supersetMAG1328	S1	89.9467	2.4	0.405392	1983487	d__Archaea	p__Methanobacteriota	c__Methanobacteria	o__Methanobacteriales	f__Methanobacteriaceae	g__Methanobrevibacter_A	s__Methanobrevibacter_A sp902764015
supersetMAG797	supersetMAG797	S1	86.4205	2.48421	0.32649	2291898	d__Archaea	p__Methanobacteriota	c__Methanobacteria	o__Methanobacteriales	f__Methanobacteriaceae	g__Methanobrevibacter_A	s__Methanobrevibacter_A sp900320955
supersetMAG1155	supersetMAG1155	S1	94.8351	0.8	0.368904	2334462	d__Archaea	p__Methanobacteriota	c__Methanobacteria	o__Methanobacteriales	f__Methanobacteriaceae	g__Methanobrevibacter_A	s__Methanobrevibacter_A sp900320515
supersetMAG1901	supersetMAG1901	S1	86.9418	0	0.371521	1887795	d__Archaea	p__Methanobacteriota	c__Methanobacteria	o__Methanobacteriales	f__Methanobacteriaceae	g__Methanobrevibacter_A	s__Methanobrevibacter_A sp900320515
supersetMAG1702	supersetMAG1702	S1	85.0462	6.8	0.372863	1978084	d__Archaea	p__Methanobacteriota	c__Methanobacteria	o__Methanobacteriales	f__Methanobacteriaceae	g__Methanobrevibacter_A	s__Methanobrevibacter_A sp900320515
supersetMAG706	supersetMAG706	S1	81.9692	0	0.373159	1597431	d__Archaea	p__Methanobacteriota	c__Methanobacteria	o__Methanobacteriales	f__Methanobacteriaceae	g__Methanobrevibacter_A	s__Methanobrevibacter_A sp900320515
supersetMAG4953	supersetMAG4953	S1	98.8	0.666667	0.333423	2711707	d__Archaea	p__Methanobacteriota	c__Methanobacteria	o__Methanobacteriales	f__Methanobacteriaceae	g__Methanobrevibacter_A	s__Methanobrevibacter_A sp900319985
supersetMAG2053	supersetMAG2053	S1	100	0.96	0.30762	2359332	d__Archaea	p__Methanobacteriota	c__Methanobacteria	o__Methanobacteriales	f__Methanobacteriaceae	g__Methanobrevibacter_A	s__Methanobrevibacter_A sp900319535
supersetMAG2791	supersetMAG2791	S1	97.8667	0.96	0.304187	2968353	d__Archaea	p__Methanobacteriota	c__Methanobacteria	o__Methanobacteriales	f__Methanobacteriaceae	g__Methanobrevibacter_A	s__Methanobrevibacter_A sp900319535
supersetMAG1929	supersetMAG1929	S1	97.6	0.96	0.306884	2419726	d__Archaea	p__Methanobacteriota	c__Methanobacteria	o__Methanobacteriales	f__Methanobacteriaceae	g__Methanobrevibacter_A	s__Methanobrevibacter_A sp900319535
supersetMAG4693	supersetMAG4693	S1	96.5333	0.16	0.310852	2033196	d__Archaea	p__Methanobacteriota	c__Methanobacteria	o__Methanobacteriales	f__Methanobacteriaceae	g__Methanobrevibacter_A	s__Methanobrevibacter_A sp900319535
supersetMAG4844	supersetMAG4844	S1	95.5607	9.34579	0.30949	2119876	d__Archaea	p__Methanobacteriota	c__Methanobacteria	o__Methanobacteriales	f__Methanobacteriaceae	g__Methanobrevibacter_A	s__Methanobrevibacter_A sp900319535
supersetMAG1148	supersetMAG1148	S1	92.2667	3.52842	0.307263	2801628	d__Archaea	p__Methanobacteriota	c__Methanobacteria	o__Methanobacteriales	f__Methanobacteriaceae	g__Methanobrevibacter_A	s__Methanobrevibacter_A sp900319535
supersetMAG1324	supersetMAG1324	S1	89.3825	2.56	0.311203	2253049	d__Archaea	p__Methanobacteriota	c__Methanobacteria	o__Methanobacteriales	f__Methanobacteriaceae	g__Methanobrevibacter_A	s__Methanobrevibacter_A sp900319535
supersetMAG3024	supersetMAG3024	S1	88.6557	2.4	0.307894	1836111	d__Archaea	p__Methanobacteriota	c__Methanobacteria	o__Methanobacteriales	f__Methanobacteriaceae	g__Methanobrevibacter_A	s__Methanobrevibacter_A sp900319535
supersetMAG1816	supersetMAG1816	S1	85.0596	2.77949	0.308506	1968174	d__Archaea	p__Methanobacteriota	c__Methanobacteria	o__Methanobacteriales	f__Methanobacteriaceae	g__Methanobrevibacter_A	s__Methanobrevibacter_A sp900319535
supersetMAG1784	supersetMAG1784	S1	84.553	4.36923	0.305109	2426273	d__Archaea	p__Methanobacteriota	c__Methanobacteria	o__Methanobacteriales	f__Methanobacteriaceae	g__Methanobrevibacter_A	s__Methanobrevibacter_A sp900319535
supersetMAG887	supersetMAG887	S1	92.386	0	0.351479	2288391	d__Archaea	p__Methanobacteriota	c__Methanobacteria	o__Methanobacteriales	f__Methanobacteriaceae	g__Methanobrevibacter_A	s__Methanobrevibacter_A sp900318035
supersetMAG1365	supersetMAG1365	S1	97.0737	1.76	0.310757	3107669	d__Archaea	p__Methanobacteriota	c__Methanobacteria	o__Methanobacteriales	f__Methanobacteriaceae	g__Methanobrevibacter_A	s__Methanobrevibacter_A sp900317865
supersetMAG4922	supersetMAG4922	S1	93.6	1.06667	0.315758	2485103	d__Archaea	p__Methanobacteriota	c__Methanobacteria	o__Methanobacteriales	f__Methanobacteriaceae	g__Methanobrevibacter_A	s__Methanobrevibacter_A sp900317865
supersetMAG4936	supersetMAG4936	S1	92.8	0	0.364233	1970343	d__Archaea	p__Methanobacteriota	c__Methanobacteria	o__Methanobacteriales	f__Methanobacteriaceae	g__Methanobrevibacter_A	s__Methanobrevibacter_A sp900316895
supersetMAG2477	supersetMAG2477	S1	99.2	0	0.329452	2229304	d__Archaea	p__Methanobacteriota	c__Methanobacteria	o__Methanobacteriales	f__Methanobacteriaceae	g__Methanobrevibacter_A	s__Methanobrevibacter_A sp900314695
supersetMAG616	supersetMAG616	S1	97.3193	0	0.328501	2324420	d__Archaea	p__Methanobacteriota	c__Methanobacteria	o__Methanobacteriales	f__Methanobacteriaceae	g__Methanobrevibacter_A	s__Methanobrevibacter_A sp900314695
supersetMAG1240	supersetMAG1240	S1	96.8	0	0.327941	2128430	d__Archaea	p__Methanobacteriota	c__Methanobacteria	o__Methanobacteriales	f__Methanobacteriaceae	g__Methanobrevibacter_A	s__Methanobrevibacter_A sp900314695
supersetMAG3329	supersetMAG3329	S1	95.5439	0	0.325981	2270772	d__Archaea	p__Methanobacteriota	c__Methanobacteria	o__Methanobacteriales	f__Methanobacteriaceae	g__Methanobrevibacter_A	s__Methanobrevibacter_A sp900314695
supersetMAG3411	supersetMAG3411	S1	95.0737	0.8	0.329476	2193309	d__Archaea	p__Methanobacteriota	c__Methanobacteria	o__Methanobacteriales	f__Methanobacteriaceae	g__Methanobrevibacter_A	s__Methanobrevibacter_A sp900314695
supersetMAG665	supersetMAG665	S1	94	0	0.332982	1806492	d__Archaea	p__Methanobacteriota	c__Methanobacteria	o__Methanobacteriales	f__Methanobacteriaceae	g__Methanobrevibacter_A	s__Methanobrevibacter_A sp900314695
supersetMAG3370	supersetMAG3370	S1	93.5745	0	0.324926	2540452	d__Archaea	p__Methanobacteriota	c__Methanobacteria	o__Methanobacteriales	f__Methanobacteriaceae	g__Methanobrevibacter_A	s__Methanobrevibacter_A sp900314695
supersetMAG2388	supersetMAG2388	S1	93.4728	4.8	0.324828	3173759	d__Archaea	p__Methanobacteriota	c__Methanobacteria	o__Methanobacteriales	f__Methanobacteriaceae	g__Methanobrevibacter_A	s__Methanobrevibacter_A sp900314695
supersetMAG3737	supersetMAG3737	S1	92.4	8	0.324479	2785515	d__Archaea	p__Methanobacteriota	c__Methanobacteria	o__Methanobacteriales	f__Methanobacteriaceae	g__Methanobrevibacter_A	s__Methanobrevibacter_A sp900314695
supersetMAG3357	supersetMAG3357	S1	92.3244	0	0.327571	2055219	d__Archaea	p__Methanobacteriota	c__Methanobacteria	o__Methanobacteriales	f__Methanobacteriaceae	g__Methanobrevibacter_A	s__Methanobrevibacter_A sp900314695
supersetMAG1150	supersetMAG1150	S1	90.5774	1.6	0.329594	2098533	d__Archaea	p__Methanobacteriota	c__Methanobacteria	o__Methanobacteriales	f__Methanobacteriaceae	g__Methanobrevibacter_A	s__Methanobrevibacter_A sp900314695
supersetMAG3811	supersetMAG3811	S1	90	0	0.325705	1951802	d__Archaea	p__Methanobacteriota	c__Methanobacteria	o__Methanobacteriales	f__Methanobacteriaceae	g__Methanobrevibacter_A	s__Methanobrevibacter_A sp900314695
supersetMAG4723	supersetMAG4723	S1	89.0302	7.2	0.324642	2683930	d__Archaea	p__Methanobacteriota	c__Methanobacteria	o__Methanobacteriales	f__Methanobacteriaceae	g__Methanobrevibacter_A	s__Methanobrevibacter_A sp900314695
supersetMAG1466	supersetMAG1466	S1	88.5825	0.933333	0.328593	1908759	d__Archaea	p__Methanobacteriota	c__Methanobacteria	o__Methanobacteriales	f__Methanobacteriaceae	g__Methanobrevibacter_A	s__Methanobrevibacter_A sp900314695
supersetMAG4045	supersetMAG4045	S1	88	0	0.331483	1933000	d__Archaea	p__Methanobacteriota	c__Methanobacteria	o__Methanobacteriales	f__Methanobacteriaceae	g__Methanobrevibacter_A	s__Methanobrevibacter_A sp900314695
supersetMAG1171	supersetMAG1171	S1	87.5818	0	0.326705	2032566	d__Archaea	p__Methanobacteriota	c__Methanobacteria	o__Methanobacteriales	f__Methanobacteriaceae	g__Methanobrevibacter_A	s__Methanobrevibacter_A sp900314695
supersetMAG5113	supersetMAG5113	S1	84.6053	6.4	0.33307	1811961	d__Archaea	p__Methanobacteriota	c__Methanobacteria	o__Methanobacteriales	f__Methanobacteriaceae	g__Methanobrevibacter_A	s__Methanobrevibacter_A sp900314695
supersetMAG2005	supersetMAG2005	S1	82.5846	0.8	0.323706	2386127	d__Archaea	p__Methanobacteriota	c__Methanobacteria	o__Methanobacteriales	f__Methanobacteriaceae	g__Methanobrevibacter_A	s__Methanobrevibacter_A sp900314695
supersetMAG833	supersetMAG833	S1	98.9981	1.73333	0.340982	2431573	d__Archaea	p__Methanobacteriota	c__Methanobacteria	o__Methanobacteriales	f__Methanobacteriaceae	g__Methanobrevibacter_A	s__Methanobrevibacter_A sp900314615
supersetMAG234	supersetMAG234	S1	99.2	0	0.342481	2273296	d__Archaea	p__Methanobacteriota	c__Methanobacteria	o__Methanobacteriales	f__Methanobacteriaceae	g__Methanobrevibacter_A	s__Methanobrevibacter_A sp001548675
supersetMAG4260	supersetMAG4260	S1	81.2912	8	0.322359	1797112	d__Archaea	p__Methanobacteriota	c__Methanobacteria	o__Methanobacteriales	f__Methanobacteriaceae	g__Methanobrevibacter_A	s__Methanobrevibacter_A millerae_A
supersetMAG232	supersetMAG232	S1	100	0	0.302413	1864477	d__Archaea	p__Methanobacteriota	c__Methanobacteria	o__Methanobacteriales	f__Methanobacteriaceae	g__Methanobrevibacter_A	s__Methanobrevibacter_A gottschalkii
supersetMAG3321	supersetMAG3321	S1	100	0.8	0.321126	2046587	d__Archaea	p__Methanobacteriota	c__Methanobacteria	o__Methanobacteriales	f__Methanobacteriaceae	g__Methanobrevibacter	s__Methanobrevibacter sp902784195
supersetMAG4419	supersetMAG4419	S1	99.2	5.6	0.321174	1983657	d__Archaea	p__Methanobacteriota	c__Methanobacteria	o__Methanobacteriales	f__Methanobacteriaceae	g__Methanobrevibacter	s__Methanobrevibacter sp902784195
supersetMAG2491	supersetMAG2491	S1	94.8103	0.8	0.319187	1932982	d__Archaea	p__Methanobacteriota	c__Methanobacteria	o__Methanobacteriales	f__Methanobacteriaceae	g__Methanobrevibacter	s__Methanobrevibacter sp902784195
supersetMAG2416	supersetMAG2416	S1	91.7128	2.4	0.320641	1674578	d__Archaea	p__Methanobacteriota	c__Methanobacteria	o__Methanobacteriales	f__Methanobacteriaceae	g__Methanobrevibacter	s__Methanobrevibacter sp902784195
supersetMAG5045	supersetMAG5045	S1	88.8194	9.6	0.317676	2099066	d__Archaea	p__Methanobacteriota	c__Methanobacteria	o__Methanobacteriales	f__Methanobacteriaceae	g__Methanobrevibacter	s__Methanobrevibacter sp902784195
supersetMAG1445	supersetMAG1445	S1	88	7.6	0.323471	1685405	d__Archaea	p__Methanobacteriota	c__Methanobacteria	o__Methanobacteriales	f__Methanobacteriaceae	g__Methanobrevibacter	s__Methanobrevibacter sp902784195
supersetMAG2947	supersetMAG2947	S1	88	1.6	0.321429	1761777	d__Archaea	p__Methanobacteriota	c__Methanobacteria	o__Methanobacteriales	f__Methanobacteriaceae	g__Methanobrevibacter	s__Methanobrevibacter sp902784195
supersetMAG2382	supersetMAG2382	S1	91.3333	1.2	0.324205	2066989	d__Archaea	p__Methanobacteriota	c__Methanobacteria	o__Methanobacteriales	f__Methanobacteriaceae	g__Methanobrevibacter	s__Methanobrevibacter sp902774685
supersetMAG1826	supersetMAG1826	S1	91.3583	1.86667	0.309016	3124922	d__Archaea	p__Methanobacteriota	c__Methanobacteria	o__Methanobacteriales	f__Methanobacteriaceae	g__Methanobrevibacter	s__Methanobrevibacter sp902769175
supersetMAG949	supersetMAG949	S1	83.2718	5.57949	0.304741	1898193	d__Archaea	p__Methanobacteriota	c__Methanobacteria	o__Methanobacteriales	f__Methanobacteriaceae	g__Methanobrevibacter	s__Methanobrevibacter sp900321995
supersetMAG675	supersetMAG675	S1	98.9333	1.6	0.339916	2285716	d__Archaea	p__Methanobacteriota	c__Methanobacteria	o__Methanobacteriales	f__Methanobacteriaceae	g__Methanobrevibacter	s__Methanobrevibacter sp900314635
supersetMAG4902	supersetMAG4902	S1	98.1333	2.8	0.344966	2088186	d__Archaea	p__Methanobacteriota	c__Methanobacteria	o__Methanobacteriales	f__Methanobacteriaceae	g__Methanobrevibacter	s__Methanobrevibacter sp900314635
supersetMAG5087	supersetMAG5087	S1	98.1333	1.6	0.341934	2245224	d__Archaea	p__Methanobacteriota	c__Methanobacteria	o__Methanobacteriales	f__Methanobacteriaceae	g__Methanobrevibacter	s__Methanobrevibacter sp900314635
supersetMAG2545	supersetMAG2545	S1	97.3333	9.6	0.339243	2359841	d__Archaea	p__Methanobacteriota	c__Methanobacteria	o__Methanobacteriales	f__Methanobacteriaceae	g__Methanobrevibacter	s__Methanobrevibacter sp900314635
supersetMAG494	supersetMAG494	S1	95.0877	3.2	0.344669	1920279	d__Archaea	p__Methanobacteriota	c__Methanobacteria	o__Methanobacteriales	f__Methanobacteriaceae	g__Methanobrevibacter	s__Methanobrevibacter sp900314635
supersetMAG3090	supersetMAG3090	S1	93.7333	1.6	0.339522	2009506	d__Archaea	p__Methanobacteriota	c__Methanobacteria	o__Methanobacteriales	f__Methanobacteriaceae	g__Methanobrevibacter	s__Methanobrevibacter sp900314635
supersetMAG1504	supersetMAG1504	S1	93.3333	1.6	0.342958	2065770	d__Archaea	p__Methanobacteriota	c__Methanobacteria	o__Methanobacteriales	f__Methanobacteriaceae	g__Methanobrevibacter	s__Methanobrevibacter sp900314635
supersetMAG3046	supersetMAG3046	S1	88.5333	3.2	0.344086	1921240	d__Archaea	p__Methanobacteriota	c__Methanobacteria	o__Methanobacteriales	f__Methanobacteriaceae	g__Methanobrevibacter	s__Methanobrevibacter sp900314635
supersetMAG3469	supersetMAG3469	S1	86.8772	2.92308	0.344926	1763737	d__Archaea	p__Methanobacteriota	c__Methanobacteria	o__Methanobacteriales	f__Methanobacteriaceae	g__Methanobrevibacter	s__Methanobrevibacter sp900314635
supersetMAG1375	supersetMAG1375	S1	85.3333	0.8	0.344066	1647304	d__Archaea	p__Methanobacteriota	c__Methanobacteria	o__Methanobacteriales	f__Methanobacteriaceae	g__Methanobrevibacter	s__Methanobrevibacter sp900314635
supersetMAG3862	supersetMAG3862	S1	84.9333	1.04615	0.341425	1726914	d__Archaea	p__Methanobacteriota	c__Methanobacteria	o__Methanobacteriales	f__Methanobacteriaceae	g__Methanobrevibacter	s__Methanobrevibacter sp900314635
supersetMAG4270	supersetMAG4270	S1	84.1333	1.6	0.340215	1867288	d__Archaea	p__Methanobacteriota	c__Methanobacteria	o__Methanobacteriales	f__Methanobacteriaceae	g__Methanobrevibacter	s__Methanobrevibacter sp900314635
supersetMAG2058	supersetMAG2058	S1	82.0718	7.6	0.343728	1694730	d__Archaea	p__Methanobacteriota	c__Methanobacteria	o__Methanobacteriales	f__Methanobacteriaceae	g__Methanobrevibacter	s__Methanobrevibacter sp900314635
supersetMAG233	supersetMAG233	S1	100	1.6	0.268077	2122444	d__Archaea	p__Methanobacteriota	c__Methanobacteria	o__Methanobacteriales	f__Methanobacteriaceae	g__Methanobrevibacter	s__Methanobrevibacter olleyae
supersetMAG5292	supersetMAG5292	S1	83.4974	1.6	0.323594	1875676	d__Archaea	p__Methanobacteriota	c__Methanobacteria	o__Methanobacteriales	f__Methanobacteriaceae	g__Methanobrevibacter	s__
supersetMAG231	supersetMAG231	S1	100	0	0.413395	2449987	d__Archaea	p__Methanobacteriota	c__Methanobacteria	o__Methanobacteriales	f__Methanobacteriaceae	g__Methanobacterium	s__Methanobacterium formicicum
supersetMAG4473	supersetMAG4473	S1	92.014	1.6	0.272959	1513444	d__Archaea	p__Methanobacteriota	c__Methanobacteria	o__Methanobacteriales	f__Methanobacteriaceae	g__CADBMS01	s__CADBMS01 sp902795935
supersetMAG239	supersetMAG239	S1	99.8366	0	0.39178	4501171	d__Archaea	p__Halobacteriota	c__Methanosarcinia	o__Methanosarcinales	f__Methanosarcinaceae	g__Methanosarcina	s__Methanosarcina barkeri
supersetMAG238	supersetMAG238	S1	97.3856	0.653595	0.494644	1711791	d__Archaea	p__Halobacteriota	c__Methanomicrobia	o__Methanomicrobiales	f__Methanomicrobiaceae	g__Methanomicrobium	s__Methanomicrobium mobile
GCA_024689425.1_ASM2468942v1_genomic	GCA_024689425.1_ASM2468942v1_genomic	S10	98.1333	2.4	0.323052	1746065	d__Archaea	p__Methanobacteriota	c__Methanobacteria	o__Methanobacteriales	f__Methanobacteriaceae	g__Methanobrevibacter_A	s__
s11_SRR21780866_metabat2_bin.43	s11_SRR21780866_metabat2_bin.43	S11	99.2	0.8	0.263371	2627541	d__Archaea	p__Methanobacteriota	c__Methanobacteria	o__Methanobacteriales	f__Methanobacteriaceae	g__Methanobrevibacter_B	s__Methanobrevibacter_B sp900314605
s11_SRR21780868_concoct_bin.112_sub	s11_SRR21780868_concoct_bin.112_sub	S11	73.2098	8	0.302123	3363910	d__Archaea	p__Methanobacteriota	c__Methanobacteria	o__Methanobacteriales	f__Methanobacteriaceae	g__Methanobrevibacter_B	s__
s11_SRR21780866_metabat2_bin.57_sub	s11_SRR21780866_metabat2_bin.57_sub	S11	94.8772	5.66154	0.398446	2226765	d__Archaea	p__Methanobacteriota	c__Methanobacteria	o__Methanobacteriales	f__Methanobacteriaceae	g__Methanobrevibacter_A	s__Methanobrevibacter_A sp902764015
s11_SRR21780867_metabat1_bin.22_sub	s11_SRR21780867_metabat1_bin.22_sub	S11	54.7691	8.42807	0.333506	2152530	d__Archaea	p__Methanobacteriota	c__Methanobacteria	o__Methanobacteriales	f__Methanobacteriaceae	g__Methanobrevibacter_A	s__
s11_SRR21780863_metabat2_bin.70_sub	s11_SRR21780863_metabat2_bin.70_sub	S11	80.5313	4	0.341877	2078473	d__Archaea	p__Methanobacteriota	c__Methanobacteria	o__Methanobacteriales	f__Methanobacteriaceae	g__Methanobrevibacter_A	s__
s11_SRR21780868_metabat2_bin.59	s11_SRR21780868_metabat2_bin.59	S11	94.1137	2.99487	0.345955	1771906	d__Archaea	p__Methanobacteriota	c__Methanobacteria	o__Methanobacteriales	f__Methanobacteriaceae	g__Methanobrevibacter_A	s__
s11_SRR21780869_metabat2_bin.24_sub	s11_SRR21780869_metabat2_bin.24_sub	S11	97.7053	0.8	0.324593	1935353	d__Archaea	p__Methanobacteriota	c__Methanobacteria	o__Methanobacteriales	f__Methanobacteriaceae	g__Methanobrevibacter_A	s__
s11_SRR21780867_metabat2_bin.26	s11_SRR21780867_metabat2_bin.26	S11	97.7333	0.8	0.325603	1922935	d__Archaea	p__Methanobacteriota	c__Methanobacteria	o__Methanobacteriales	f__Methanobacteriaceae	g__Methanobrevibacter_A	s__
s12_bins.43	s12_bin.43	S12	59.8316	6.8	0.345018	1680851	d__Archaea	p__Methanobacteriota	c__Methanobacteria	o__Methanobacteriales	f__Methanobacteriaceae	g__Methanobrevibacter_A	s__Methanobrevibacter_A sp900314615
s12_bins.47	s12_bin.47	S12	89.0947	0	0.323592	1360031	d__Archaea	p__Methanobacteriota	c__Methanobacteria	o__Methanobacteriales	f__Methanobacteriaceae	g__Methanobrevibacter	s__Methanobrevibacter sp902784195
s12_bins.460	s12_bin.460	S12	98.1333	5.06667	0.350459	2355459	d__Archaea	p__Methanobacteriota	c__Methanobacteria	o__Methanobacteriales	f__Methanobacteriaceae	g__Methanobrevibacter	s__Methanobrevibacter sp900314635
F1_Ai_424_bin_69	F1_Ai_424_bin_69	S13	93.2	2.4	0.324445	2375158	d__Archaea	p__Methanobacteriota	c__Methanobacteria	o__Methanobacteriales	f__Methanobacteriaceae	g__Methanobrevibacter_A	s__Methanobrevibacter_A millerae_A
F1_Ai_81_bin_106	F1_Ai_81_bin_106	S13	70.4467	4.19487	0.348638	5836056	d__Archaea	p__Methanobacteriota	c__Methanobacteria	o__Methanobacteriales	f__Methanobacteriaceae	g__Methanobrevibacter_A	s__
RMAG685	RMAG685	S14	78.4387	1.6129	0.610542	1203033	d__Archaea	p__Thermoplasmatota	c__Thermoplasmata	o__Methanomassiliicoccales	f__Methanomethylophilaceae	g__Methanomethylophilus	s__Methanomethylophilus sp001481295
RMAG809	RMAG809	S14	91.129	4.03226	0.578809	1245049	d__Archaea	p__Thermoplasmatota	c__Thermoplasmata	o__Methanomassiliicoccales	f__Methanomethylophilaceae	g__Methanomethylophilus	s__
RMAG738	RMAG738	S14	82.2581	5.10753	0.577032	1156947	d__Archaea	p__Thermoplasmatota	c__Thermoplasmata	o__Methanomassiliicoccales	f__Methanomethylophilaceae	g__Methanomethylophilus	s__
RMAG1171	RMAG1171	S14	94.6154	0	0.332695	2194966	d__Archaea	p__Methanobacteriota	c__Methanobacteria	o__Methanobacteriales	f__Methanobacteriaceae	g__Methanosphaera	s__Methanosphaera sp003268005
RMAG792	RMAG792	S14	77.2	0	0.32789	1913477	d__Archaea	p__Methanobacteriota	c__Methanobacteria	o__Methanobacteriales	f__Methanobacteriaceae	g__Methanosphaera	s__Methanosphaera sp003266105
RMAG2083	RMAG2083	S14	90.1949	1.68421	0.28112	1773630	d__Archaea	p__Methanobacteriota	c__Methanobacteria	o__Methanobacteriales	f__Methanobacteriaceae	g__Methanosphaera	s__
RMAG1832	RMAG1832	S14	88.2596	0.8	0.293736	2194310	d__Archaea	p__Methanobacteriota	c__Methanobacteria	o__Methanobacteriales	f__Methanobacteriaceae	g__Methanosphaera	s__
RMAG2300	RMAG2300	S14	86.4853	2.4	0.29112	2189646	d__Archaea	p__Methanobacteriota	c__Methanobacteria	o__Methanobacteriales	f__Methanobacteriaceae	g__Methanosphaera	s__
RMAG1903	RMAG1903	S14	86.4	0	0.290921	1744167	d__Archaea	p__Methanobacteriota	c__Methanobacteria	o__Methanobacteriales	f__Methanobacteriaceae	g__Methanosphaera	s__
RMAG2381	RMAG2381	S14	98.4	0	0.292229	1881677	d__Archaea	p__Methanobacteriota	c__Methanobacteria	o__Methanobacteriales	f__Methanobacteriaceae	g__Methanobrevibacter_B	s__Methanobrevibacter_B boviskoreani
RMAG114	RMAG114	S14	96.8	0	0.361841	1898441	d__Archaea	p__Methanobacteriota	c__Methanobacteria	o__Methanobacteriales	f__Methanobacteriaceae	g__Methanobrevibacter_A	s__Methanobrevibacter_A sp902788255
RMAG495	RMAG495	S14	81.6615	1.2	0.329962	1903155	d__Archaea	p__Methanobacteriota	c__Methanobacteria	o__Methanobacteriales	f__Methanobacteriaceae	g__Methanobrevibacter_A	s__Methanobrevibacter_A sp900320955
RMAG1258	RMAG1258	S14	90.786	0.8	0.368382	2165481	d__Archaea	p__Methanobacteriota	c__Methanobacteria	o__Methanobacteriales	f__Methanobacteriaceae	g__Methanobrevibacter_A	s__Methanobrevibacter_A sp900320515
RMAG1577	RMAG1577	S14	98	0	0.309012	2006074	d__Archaea	p__Methanobacteriota	c__Methanobacteria	o__Methanobacteriales	f__Methanobacteriaceae	g__Methanobrevibacter_A	s__Methanobrevibacter_A sp900319535
RMAG512	RMAG512	S14	77.0769	2.8	0.353409	1935877	d__Archaea	p__Methanobacteriota	c__Methanobacteria	o__Methanobacteriales	f__Methanobacteriaceae	g__Methanobrevibacter_A	s__Methanobrevibacter_A sp900318035
RMAG1668	RMAG1668	S14	97.6	2.4	0.317002	2362637	d__Archaea	p__Methanobacteriota	c__Methanobacteria	o__Methanobacteriales	f__Methanobacteriaceae	g__Methanobrevibacter_A	s__Methanobrevibacter_A sp900317865
RMAG207	RMAG207	S14	78.4	0.133333	0.325707	1918079	d__Archaea	p__Methanobacteriota	c__Methanobacteria	o__Methanobacteriales	f__Methanobacteriaceae	g__Methanobrevibacter_A	s__Methanobrevibacter_A sp900314695
RMAG1485	RMAG1485	S14	96	0	0.342102	2178870	d__Archaea	p__Methanobacteriota	c__Methanobacteria	o__Methanobacteriales	f__Methanobacteriaceae	g__Methanobrevibacter_A	s__Methanobrevibacter_A sp900314615
RMAG1620	RMAG1620	S14	92.9625	0	0.358082	1573131	d__Archaea	p__Methanobacteriota	c__Methanobacteria	o__Methanobacteriales	f__Methanobacteriaceae	g__Methanobrevibacter_A	s__Methanobrevibacter_A sp900313645
RMAG47	RMAG47	S14	93.8667	0	0.358945	1970597	d__Archaea	p__Methanobacteriota	c__Methanobacteria	o__Methanobacteriales	f__Methanobacteriaceae	g__Methanobrevibacter_A	s__Methanobrevibacter_A sp017940815
RMAG778	RMAG778	S14	80.3385	2.70769	0.385063	1606084	d__Archaea	p__Methanobacteriota	c__Methanobacteria	o__Methanobacteriales	f__Methanobacteriaceae	g__Methanobrevibacter_A	s__Methanobrevibacter_A millerae
RMAG332	RMAG332	S14	99.8246	0	0.345864	2088946	d__Archaea	p__Methanobacteriota	c__Methanobacteria	o__Methanobacteriales	f__Methanobacteriaceae	g__Methanobrevibacter_A	s__
RMAG1579	RMAG1579	S14	90.4772	0	0.297426	2021968	d__Archaea	p__Methanobacteriota	c__Methanobacteria	o__Methanobacteriales	f__Methanobacteriaceae	g__Methanobrevibacter_A	s__
RMAG760	RMAG760	S14	89.7193	0	0.344064	1910155	d__Archaea	p__Methanobacteriota	c__Methanobacteria	o__Methanobacteriales	f__Methanobacteriaceae	g__Methanobrevibacter_A	s__
RMAG844	RMAG844	S14	88.3018	0	0.320974	2185654	d__Archaea	p__Methanobacteriota	c__Methanobacteria	o__Methanobacteriales	f__Methanobacteriaceae	g__Methanobrevibacter_A	s__
RMAG441	RMAG441	S14	86.5825	0.4	0.335049	1697341	d__Archaea	p__Methanobacteriota	c__Methanobacteria	o__Methanobacteriales	f__Methanobacteriaceae	g__Methanobrevibacter_A	s__
RMAG2009	RMAG2009	S14	80.9457	4	0.348835	1890204	d__Archaea	p__Methanobacteriota	c__Methanobacteria	o__Methanobacteriales	f__Methanobacteriaceae	g__Methanobrevibacter_A	s__
RMAG2491	RMAG2491	S14	78.6667	0.8	0.326515	1875157	d__Archaea	p__Methanobacteriota	c__Methanobacteria	o__Methanobacteriales	f__Methanobacteriaceae	g__Methanobrevibacter_A	s__
RMAG732	RMAG732	S14	78.1744	3.2	0.340218	1997566	d__Archaea	p__Methanobacteriota	c__Methanobacteria	o__Methanobacteriales	f__Methanobacteriaceae	g__Methanobrevibacter_A	s__
RMAG1994	RMAG1994	S14	76.793	2.58462	0.32136	1756267	d__Archaea	p__Methanobacteriota	c__Methanobacteria	o__Methanobacteriales	f__Methanobacteriaceae	g__Methanobrevibacter_A	s__
RMAG1303	RMAG1303	S14	99.0769	0.8	0.31962	1899186	d__Archaea	p__Methanobacteriota	c__Methanobacteria	o__Methanobacteriales	f__Methanobacteriaceae	g__Methanobrevibacter	s__Methanobrevibacter sp902784195
RMAG2020	RMAG2020	S14	97.4133	4.4	0.301128	2680372	d__Archaea	p__Methanobacteriota	c__Methanobacteria	o__Methanobacteriales	f__Methanobacteriaceae	g__Methanobrevibacter	s__
RMAG2082	RMAG2082	S14	86.1663	3.26154	0.326949	1530978	d__Archaea	p__Methanobacteriota	c__Methanobacteria	o__Methanobacteriales	f__Methanobacteriaceae	g__Methanobrevibacter	s__
RMAG2305	RMAG2305	S14	84	0.8	0.297906	1626499	d__Archaea	p__Methanobacteriota	c__Methanobacteria	o__Methanobacteriales	f__Methanobacteriaceae	g__Methanobrevibacter	s__
557N_min2k_bin.311	557N_min2k_bin.311	S15	80.6246	0.8	0.338861	1667847	d__Archaea	p__Methanobacteriota	c__Methanobacteria	o__Methanobacteriales	f__Methanobacteriaceae	g__Methanosphaera	s__Methanosphaera sp003268005
557_7_idba_bin.112	557_7_idba_bin.112	S15	99.2	1.2	0.262426	1891568	d__Archaea	p__Methanobacteriota	c__Methanobacteria	o__Methanobacteriales	f__Methanobacteriaceae	g__Methanobrevibacter_B	s__Methanobrevibacter_B sp905235195
557_17_idba_bin.91	557_17_idba_bin.91	S15	85.2267	7.44615	0.365528	2486133	d__Archaea	p__Methanobacteriota	c__Methanobacteria	o__Methanobacteriales	f__Methanobacteriaceae	g__Methanobrevibacter_A	s__Methanobrevibacter_A sp900320515
557_1_idba_bin.44	557_1_idba_bin.44	S15	97.3684	0	0.366975	2392294	d__Archaea	p__Methanobacteriota	c__Methanobacteria	o__Methanobacteriales	f__Methanobacteriaceae	g__Methanobrevibacter_A	s__Methanobrevibacter_A sp900320515
557_6_idba_bin.56	557_6_idba_bin.56	S15	96	0	0.309851	2057633	d__Archaea	p__Methanobacteriota	c__Methanobacteria	o__Methanobacteriales	f__Methanobacteriaceae	g__Methanobrevibacter_A	s__Methanobrevibacter_A sp900319535
557_4_idba_bin.9	557_4_idba_bin.9	S15	90.4	0.8	0.331952	2000123	d__Archaea	p__Methanobacteriota	c__Methanobacteria	o__Methanobacteriales	f__Methanobacteriaceae	g__Methanobrevibacter_A	s__Methanobrevibacter_A sp900314695
557_7_idba_bin.78	557_7_idba_bin.78	S15	80.4	4	0.320532	1602166	d__Archaea	p__Methanobacteriota	c__Methanobacteria	o__Methanobacteriales	f__Methanobacteriaceae	g__Methanobrevibacter	s__Methanobrevibacter sp905235495
s16_ERR983268_metabat2_bin.60	s16_ERR983268_metabat2_bin.60	S16	94.4	5.23077	0.265148	2653865	d__Archaea	p__Methanobacteriota	c__Methanobacteria	o__Methanobacteriales	f__Methanobacteriaceae	g__Methanobrevibacter_B	s__Methanobrevibacter_B sp900314605
s16_ERR983268_maxbin_bin.39_sub	s16_ERR983268_maxbin_bin.39_sub	S16	69.6884	3.06667	0.309386	1533154	d__Archaea	p__Methanobacteriota	c__Methanobacteria	o__Methanobacteriales	f__Methanobacteriaceae	g__Methanobrevibacter_A	s__Methanobrevibacter_A sp900319535
s16_ERR983265_metabat2_bin.1	s16_ERR983265_metabat2_bin.1	S16	78.4718	0.8	0.321656	2018321	d__Archaea	p__Methanobacteriota	c__Methanobacteria	o__Methanobacteriales	f__Methanobacteriaceae	g__Methanobrevibacter_A	s__Methanobrevibacter_A sp900314695
s16_ERR983266_concoct_bin.28	s16_ERR983266_concoct_bin.28	S16	92.4281	8	0.34566	2099465	d__Archaea	p__Methanobacteriota	c__Methanobacteria	o__Methanobacteriales	f__Methanobacteriaceae	g__Methanobrevibacter	s__Methanobrevibacter sp900314635
s16_ERR983263_metabat1_bin.14_sub	s16_ERR983263_metabat1_bin.14_sub	S16	84.3228	4	0.34619	1753709	d__Archaea	p__Methanobacteriota	c__Methanobacteria	o__Methanobacteriales	f__Methanobacteriaceae	g__Methanobrevibacter	s__Methanobrevibacter sp900314635
s16_ERR983262_maxbin_bin.15	s16_ERR983262_maxbin_bin.15	S16	98.9333	1.26154	0.344235	2204673	d__Archaea	p__Methanobacteriota	c__Methanobacteria	o__Methanobacteriales	f__Methanobacteriaceae	g__Methanobrevibacter	s__Methanobrevibacter sp900314635
s17_SRR8397915_concoct_bin.54	s17_SRR8397915_concoct_bin.54	S17	70.8589	3.10877	0.293305	1645194	d__Archaea	p__Methanobacteriota	c__Methanobacteria	o__Methanobacteriales	f__Methanobacteriaceae	g__Methanosphaera	s__Methanosphaera sp016282985
s17_SRR8397894_metabat2_bin.72	s17_SRR8397894_metabat2_bin.72	S17	100	0	0.289487	2013082	d__Archaea	p__Methanobacteriota	c__Methanobacteria	o__Methanobacteriales	f__Methanobacteriaceae	g__Methanobrevibacter_B	s__Methanobrevibacter_B boviskoreani
s17_SRR8397901_maxbin_bin.85_sub	s17_SRR8397901_maxbin_bin.85_sub	S17	57.0281	6.95816	0.334977	1713410	d__Archaea	p__Methanobacteriota	c__Methanobacteria	o__Methanobacteriales	f__Methanobacteriaceae	g__Methanobrevibacter_A	s__Methanobrevibacter_A sp900314695
s17_SRR8397914_metabat1_bin.31	s17_SRR8397914_metabat1_bin.31	S17	99.2	0	0.327175	2392215	d__Archaea	p__Methanobacteriota	c__Methanobacteria	o__Methanobacteriales	f__Methanobacteriaceae	g__Methanobrevibacter_A	s__Methanobrevibacter_A sp900314695
s17_SRR8397888_maxbin_bin.15	s17_SRR8397888_maxbin_bin.15	S17	100	0	0.329072	2494284	d__Archaea	p__Methanobacteriota	c__Methanobacteria	o__Methanobacteriales	f__Methanobacteriaceae	g__Methanobrevibacter_A	s__Methanobrevibacter_A sp900314695
s17_SRR8397927_metabat1_bin.19	s17_SRR8397927_metabat1_bin.19	S17	100	0	0.328826	2472972	d__Archaea	p__Methanobacteriota	c__Methanobacteria	o__Methanobacteriales	f__Methanobacteriaceae	g__Methanobrevibacter_A	s__Methanobrevibacter_A sp900314695
s17_SRR8397898_metabat2_bin.37	s17_SRR8397898_metabat2_bin.37	S17	99.2	0	0.315793	3203837	d__Archaea	p__Methanobacteriota	c__Methanobacteria	o__Methanobacteriales	f__Methanobacteriaceae	g__Methanobrevibacter_A	s__Methanobrevibacter_A millerae_A
s17_SRR8397926_metabat1_bin.21_sub	s17_SRR8397926_metabat1_bin.21_sub	S17	60.0846	2.06154	0.313808	2106003	d__Archaea	p__Methanobacteriota	c__Methanobacteria	o__Methanobacteriales	f__Methanobacteriaceae	g__Methanobrevibacter_A	s__
s17_SRR8397895_metabat2_bin.12	s17_SRR8397895_metabat2_bin.12	S17	100	0.8	0.31832	2054126	d__Archaea	p__Methanobacteriota	c__Methanobacteria	o__Methanobacteriales	f__Methanobacteriaceae	g__Methanobrevibacter	s__Methanobrevibacter sp902784195
s17_SRR8397907_maxbin_bin.6	s17_SRR8397907_maxbin_bin.6	S17	100	0.8	0.320565	2092101	d__Archaea	p__Methanobacteriota	c__Methanobacteria	o__Methanobacteriales	f__Methanobacteriaceae	g__Methanobrevibacter	s__Methanobrevibacter sp902784195
s17_SRR8397892_concoct_bin.10	s17_SRR8397892_concoct_bin.10	S17	98.9333	1.6	0.338832	2540482	d__Archaea	p__Methanobacteriota	c__Methanobacteria	o__Methanobacteriales	f__Methanobacteriaceae	g__Methanobrevibacter	s__Methanobrevibacter sp900314635
s17_SRR8397898_metabat1_bin.26_sub	s17_SRR8397898_metabat1_bin.26_sub	S17	98.9333	0.8	0.339733	2224648	d__Archaea	p__Methanobacteriota	c__Methanobacteria	o__Methanobacteriales	f__Methanobacteriaceae	g__Methanobrevibacter	s__Methanobrevibacter sp900314635
s18_SRR10765515_concoct_bin.112_sub	s18_SRR10765515_concoct_bin.112_sub	S18	64.0271	9.73333	0.338201	1271140	d__Archaea	p__Methanobacteriota	c__Methanobacteria	o__Methanobacteriales	f__Methanobacteriaceae	g__Methanobrevibacter	s__Methanobrevibacter sp902784195
s18_SRR10765501_concoct_bin.18	s18_SRR10765501_concoct_bin.18	S18	73.2615	7.2	0.355734	1280794	d__Archaea	p__Methanobacteriota	c__Methanobacteria	o__Methanobacteriales	f__Methanobacteriaceae	g__Methanobrevibacter	s__Methanobrevibacter sp900314635
s18_SRR10765520_metabat2_bin.24	s18_SRR10765520_metabat2_bin.24	S18	82.4821	6.4	0.353059	1583956	d__Archaea	p__Methanobacteriota	c__Methanobacteria	o__Methanobacteriales	f__Methanobacteriaceae	g__Methanobrevibacter	s__Methanobrevibacter sp900314635
s18_SRR10765519_metabat2_bin.55_sub	s18_SRR10765519_metabat2_bin.55_sub	S18	82.5333	5.6	0.343495	1819297	d__Archaea	p__Methanobacteriota	c__Methanobacteria	o__Methanobacteriales	f__Methanobacteriaceae	g__Methanobrevibacter	s__Methanobrevibacter sp900314635
s18_SRR10765500_metabat1_bin.27	s18_SRR10765500_metabat1_bin.27	S18	88	5.56211	0.349855	1700645	d__Archaea	p__Methanobacteriota	c__Methanobacteria	o__Methanobacteriales	f__Methanobacteriaceae	g__Methanobrevibacter	s__Methanobrevibacter sp900314635
s18_SRR10765510_metabat2_bin.27	s18_SRR10765510_metabat2_bin.27	S18	74.1418	4.4	0.356435	1261112	d__Archaea	p__Methanobacteriota	c__Methanobacteria	o__Methanobacteriales	f__Methanobacteriaceae	g__Methanobrevibacter	s__Methanobrevibacter sp900314635
s18_SRR10765529_metabat2_bin.15	s18_SRR10765529_metabat2_bin.15	S18	86.1333	3.2	0.347202	1718843	d__Archaea	p__Methanobacteriota	c__Methanobacteria	o__Methanobacteriales	f__Methanobacteriaceae	g__Methanobrevibacter	s__Methanobrevibacter sp900314635
s18_SRR10765532_metabat1_bin.32_sub	s18_SRR10765532_metabat1_bin.32_sub	S18	89.3333	2.8	0.347758	1882998	d__Archaea	p__Methanobacteriota	c__Methanobacteria	o__Methanobacteriales	f__Methanobacteriaceae	g__Methanobrevibacter	s__Methanobrevibacter sp900314635
s18_SRR10765531_metabat1_bin.34	s18_SRR10765531_metabat1_bin.34	S18	82.4718	0	0.354201	1490443	d__Archaea	p__Methanobacteriota	c__Methanobacteria	o__Methanobacteriales	f__Methanobacteriaceae	g__Methanobrevibacter	s__Methanobrevibacter sp900314635
HG_Rectum-9.concoct.222_sub.contigs	HG_Rectum-9.concoct.222_sub.contigs	S19	94.2667	4	0.351296	1736520	d__Archaea	p__Methanobacteriota	c__Methanobacteria	o__Methanobacteriales	f__Methanobacteriaceae	g__Methanobrevibacter	s__Methanobrevibacter sp900314635
HG_Cecum-9.concoct.187.contigs	HG_Cecum-9.concoct.187.contigs	S19	90.0205	6.44211	0.347286	2044174	d__Archaea	p__Methanobacteriota	c__Methanobacteria	o__Methanobacteriales	f__Methanobacteriaceae	g__Methanobrevibacter	s__Methanobrevibacter sp900314635
HG_Jejunum-12.concoct.120.contigs	HG_Jejunum-12.concoct.120.contigs	S19	88.6667	7.24211	0.349523	2273117	d__Archaea	p__Methanobacteriota	c__Methanobacteria	o__Methanobacteriales	f__Methanobacteriaceae	g__Methanobrevibacter	s__Methanobrevibacter sp900314635
[truncated: 311 more rows]
