# Supplementary material for: Metabolic versatility enables acetogens to colonize ruminants with diet-driven niche partitioning
Source: ISME J. 2025 Sep 1;19(1):wraf183. doi: 10.1093/ismejo/wraf183 (PMC12449052; doi:10.1093/ismejo/wraf183)
Supplement: Supplementary_FileS3_wraf183 [file supplementary_files3_wraf183.xlsx]

## Sheet: WL all gene infor
KO	Name	reaction	enzyme	Gene	MAGs	StudyNum	Domain	Phylum	Class	Order	Family	Genus	Species
K01491	folD	4	methenyltetrahydrofolate cyclohydrolase	scaffold_31104_2	557_17_idba_bin.101	S15	d__Bacteria	p__Firmicutes_C	c__Negativicutes	o__Selenomonadales	f__Selenomonadaceae	g__Quinella	s__Quinella sp905234705
K01491	folD	4	methenyltetrahydrofolate cyclohydrolase	scaffold_258_98	557_17_idba_bin.162	S15	d__Bacteria	p__Firmicutes_A	c__Clostridia	o__Oscillospirales	f__Acutalibacteraceae	g__Ruminococcus_E	s__Ruminococcus_E sp905233755
K01491	folD	4	methenyltetrahydrofolate cyclohydrolase	scaffold_8481_17	557_17_idba_bin.188	S15	d__Bacteria	p__Bacteroidota	c__Bacteroidia	o__Bacteroidales	f__Bacteroidaceae	g__Prevotella	s__Prevotella sp905233555
K00297	metF	5	methylenetetrahydrofolate reductase	scaffold_76596_3	557_17_idba_bin.198	S15	d__Bacteria	p__Firmicutes_A	c__Clostridia	o__Lachnospirales	f__Lachnospiraceae	g__RUG191	s__RUG191 sp905234525
K01491	folD	4	methenyltetrahydrofolate cyclohydrolase	scaffold_5605_3	557_17_idba_bin.198	S15	d__Bacteria	p__Firmicutes_A	c__Clostridia	o__Lachnospirales	f__Lachnospiraceae	g__RUG191	s__RUG191 sp905234525
K01938	fhs	3	formate--tetrahydrofolate ligase	scaffold_5605_4	557_17_idba_bin.198	S15	d__Bacteria	p__Firmicutes_A	c__Clostridia	o__Lachnospirales	f__Lachnospiraceae	g__RUG191	s__RUG191 sp905234525
K01491	folD	4	methenyltetrahydrofolate cyclohydrolase	scaffold_96091_6	557_17_idba_bin.48	S15	d__Bacteria	p__Bacteroidota	c__Bacteroidia	o__Bacteroidales	f__ML635J-15	g__Bact-19	s__Bact-19 sp905233405
K01500	fchA	4	methenyltetrahydrofolate cyclohydrolase	scaffold_132530_2	557_17_idba_bin.48	S15	d__Bacteria	p__Bacteroidota	c__Bacteroidia	o__Bacteroidales	f__ML635J-15	g__Bact-19	s__Bact-19 sp905233405
K01938	fhs	3	formate--tetrahydrofolate ligase	scaffold_16747_3	557_17_idba_bin.5	S15	d__Bacteria	p__Proteobacteria	c__Alphaproteobacteria	o__UBA3830	f__UBA3830	g__CADBNZ01	s__CADBNZ01 sp905233775
K01500	fchA	4	methenyltetrahydrofolate cyclohydrolase	scaffold_19517_2	557_17_idba_bin.61	S15	d__Bacteria	p__Bacteroidota	c__Bacteroidia	o__Bacteroidales	f__WCHB1-69	g__F23-D06	s__
K01938	fhs	3	formate--tetrahydrofolate ligase	scaffold_93635_1	557_17_idba_bin.66	S15	d__Bacteria	p__Firmicutes_C	c__Negativicutes	o__Selenomonadales	f__Selenomonadaceae	g__Quinella	s__
K01500	fchA	4	methenyltetrahydrofolate cyclohydrolase	scaffold_30136_1	557_17_idba_bin.68	S15	d__Bacteria	p__Synergistota	c__Synergistia	o__Synergistales	f__Aminobacteriaceae	g__Fretibacterium	s__Fretibacterium sp905233335
K01938	fhs	3	formate--tetrahydrofolate ligase	scaffold_103173_1	557_17_idba_bin.68	S15	d__Bacteria	p__Synergistota	c__Synergistia	o__Synergistales	f__Aminobacteriaceae	g__Fretibacterium	s__Fretibacterium sp905233335
K01491	folD	4	methenyltetrahydrofolate cyclohydrolase	scaffold_126_79	557_17_idba_bin.74	S15	d__Bacteria	p__Bacteroidota	c__Bacteroidia	o__Bacteroidales	f__UBA932	g__Bact-11	s__Bact-11 sp905233345
K00297	metF	5	methylenetetrahydrofolate reductase	scaffold_4137_33	557_17_idba_bin.77	S15	d__Bacteria	p__Synergistota	c__Synergistia	o__Synergistales	f__Aminobacteriaceae	g__Fretibacterium	s__Fretibacterium sp905233645
K01491	folD	4	methenyltetrahydrofolate cyclohydrolase	scaffold_34224_5	557_17_idba_bin.80	S15	d__Bacteria	p__Firmicutes_C	c__Negativicutes	o__Selenomonadales	f__Selenomonadaceae	g__Quinella	s__Quinella sp905233325
K01938	fhs	3	formate--tetrahydrofolate ligase	scaffold_2504_25	557_17_idba_bin.80	S15	d__Bacteria	p__Firmicutes_C	c__Negativicutes	o__Selenomonadales	f__Selenomonadaceae	g__Quinella	s__Quinella sp905233325
K00297	metF	5	methylenetetrahydrofolate reductase	scaffold_10405_7	557_17_idba_bin.83	S15	d__Bacteria	p__Synergistota	c__Synergistia	o__Synergistales	f__Aminobacteriaceae	g__Fretibacterium	s__Fretibacterium sp905233295
K00297	metF	5	methylenetetrahydrofolate reductase	scaffold_21796_6	557_18_idba_bin.10	S15	d__Bacteria	p__Synergistota	c__Synergistia	o__Synergistales	f__Aminobacteriaceae	g__Fretibacterium	s__Fretibacterium sp905233515
K01938	fhs	3	formate--tetrahydrofolate ligase	scaffold_33179_3	557_18_idba_bin.10	S15	d__Bacteria	p__Synergistota	c__Synergistia	o__Synergistales	f__Aminobacteriaceae	g__Fretibacterium	s__Fretibacterium sp905233515
K00297	metF	5	methylenetetrahydrofolate reductase	scaffold_25323_1	557_18_idba_bin.128	S15	d__Bacteria	p__Firmicutes_A	c__Clostridia	o__Oscillospirales	f__Acutalibacteraceae	g__Eubacterium_R	s__Eubacterium_R sp905233805
K00297	metF	5	methylenetetrahydrofolate reductase	scaffold_1793_14	557_18_idba_bin.133	S15	d__Bacteria	p__Synergistota	c__Synergistia	o__Synergistales	f__Aminobacteriaceae	g__Fretibacterium	s__Fretibacterium sp905233525
K01938	fhs	3	formate--tetrahydrofolate ligase	scaffold_16141_10	557_18_idba_bin.2	S15	d__Bacteria	p__Firmicutes_A	c__Clostridia	o__Oscillospirales	f__Oscillospiraceae	g__Limivicinus	s__Limivicinus sp905233595
K01938	fhs	3	formate--tetrahydrofolate ligase	scaffold_9864_9	557_18_idba_bin.32	S15	d__Bacteria	p__Firmicutes_A	c__Clostridia	o__Oscillospirales	f__Oscillospiraceae	g__Dysosmobacter	s__Dysosmobacter sp905233795
K01500	fchA	4	methenyltetrahydrofolate cyclohydrolase	scaffold_5627_13	557_18_idba_bin.38	S15	d__Bacteria	p__Firmicutes_A	c__Clostridia	o__Oscillospirales	f__Oscillospiraceae	g__CAJOIG01	s__CAJOIG01 sp905234005
K01500	fchA	4	methenyltetrahydrofolate cyclohydrolase	scaffold_32863_3	557_18_idba_bin.38	S15	d__Bacteria	p__Firmicutes_A	c__Clostridia	o__Oscillospirales	f__Oscillospiraceae	g__CAJOIG01	s__CAJOIG01 sp905234005
K00297	metF	5	methylenetetrahydrofolate reductase	scaffold_4520_8	557_18_idba_bin.63	S15	d__Bacteria	p__Firmicutes_C	c__Negativicutes	o__Selenomonadales	f__Selenomonadaceae	g__Quinella	s__Quinella sp905233325
K01491	folD	4	methenyltetrahydrofolate cyclohydrolase	scaffold_6164_11	557_18_idba_bin.63	S15	d__Bacteria	p__Firmicutes_C	c__Negativicutes	o__Selenomonadales	f__Selenomonadaceae	g__Quinella	s__Quinella sp905233325
K00297	metF	5	methylenetetrahydrofolate reductase	scaffold_40703_7	557_18_idba_bin.74	S15	d__Bacteria	p__Synergistota	c__Synergistia	o__Synergistales	f__Aminobacteriaceae	g__Fretibacterium	s__Fretibacterium sp905233455
K01491	folD	4	methenyltetrahydrofolate cyclohydrolase	scaffold_590_57	557_18_idba_bin.77	S15	d__Bacteria	p__Bacteroidota	c__Bacteroidia	o__Bacteroidales	f__Bacteroidaceae	g__Prevotella	s__Prevotella sp905233825
K01500	fchA	4	methenyltetrahydrofolate cyclohydrolase	scaffold_282_96	557_19_idba_bin.103	S15	d__Bacteria	p__Bacteroidota	c__Bacteroidia	o__Bacteroidales	f__ML635J-15	g__Bact-19	s__Bact-19 sp002310235
K01938	fhs	3	formate--tetrahydrofolate ligase	scaffold_4816_7	557_19_idba_bin.106	S15	d__Bacteria	p__Synergistota	c__Synergistia	o__Synergistales	f__Aminobacteriaceae	g__Fretibacterium	s__Fretibacterium sp905233455
K01938	fhs	3	formate--tetrahydrofolate ligase	scaffold_1268_27	557_19_idba_bin.106	S15	d__Bacteria	p__Synergistota	c__Synergistia	o__Synergistales	f__Aminobacteriaceae	g__Fretibacterium	s__Fretibacterium sp905233455
K01491	folD	4	methenyltetrahydrofolate cyclohydrolase	scaffold_3418_3	557_19_idba_bin.107	S15	d__Bacteria	p__Bacteroidota	c__Bacteroidia	o__Bacteroidales	f__Bacteroidaceae	g__UBA4334	s__UBA4334 sp902774005
K00297	metF	5	methylenetetrahydrofolate reductase	scaffold_23500_1	557_19_idba_bin.10	S15	d__Bacteria	p__Bacteroidota	c__Bacteroidia	o__Bacteroidales	f__Bacteroidaceae	g__UBA4372	s__UBA4372 sp905233465
K01491	folD	4	methenyltetrahydrofolate cyclohydrolase	scaffold_17403_4	557_19_idba_bin.113	S15	d__Bacteria	p__Firmicutes_A	c__Clostridia	o__Oscillospirales	f__Acutalibacteraceae	g__Ruminococcus_E	s__Ruminococcus_E sp905234015
K00297	metF	5	methylenetetrahydrofolate reductase	scaffold_84952_3	557_19_idba_bin.116	S15	d__Bacteria	p__Firmicutes_A	c__Clostridia	o__Lachnospirales	f__Lachnospiraceae	g__NK4A144	s__NK4A144 sp017455525
K00297	metF	5	methylenetetrahydrofolate reductase	scaffold_171768_1	557_19_idba_bin.116	S15	d__Bacteria	p__Firmicutes_A	c__Clostridia	o__Lachnospirales	f__Lachnospiraceae	g__NK4A144	s__NK4A144 sp017455525
K01491	folD	4	methenyltetrahydrofolate cyclohydrolase	scaffold_14073_11	557_19_idba_bin.116	S15	d__Bacteria	p__Firmicutes_A	c__Clostridia	o__Lachnospirales	f__Lachnospiraceae	g__NK4A144	s__NK4A144 sp017455525
K01938	fhs	3	formate--tetrahydrofolate ligase	scaffold_14073_10	557_19_idba_bin.116	S15	d__Bacteria	p__Firmicutes_A	c__Clostridia	o__Lachnospirales	f__Lachnospiraceae	g__NK4A144	s__NK4A144 sp017455525
K01491	folD	4	methenyltetrahydrofolate cyclohydrolase	scaffold_135_16	557_19_idba_bin.117	S15	d__Bacteria	p__Bacteroidota	c__Bacteroidia	o__Bacteroidales	f__WCHB1-69	g__UBA1205	s__UBA1205 sp905233585
K00297	metF	5	methylenetetrahydrofolate reductase	scaffold_2506_15	557_19_idba_bin.118	S15	d__Bacteria	p__Firmicutes_A	c__Clostridia	o__Lachnospirales	f__Lachnospiraceae	g__XBD2001	s__XBD2001 sp905233835
K01938	fhs	3	formate--tetrahydrofolate ligase	scaffold_10928_15	557_19_idba_bin.118	S15	d__Bacteria	p__Firmicutes_A	c__Clostridia	o__Lachnospirales	f__Lachnospiraceae	g__XBD2001	s__XBD2001 sp905233835
K00297	metF	5	methylenetetrahydrofolate reductase	scaffold_106951_7	557_19_idba_bin.11	S15	d__Bacteria	p__Synergistota	c__Synergistia	o__Synergistales	f__Aminobacteriaceae	g__Fretibacterium	s__Fretibacterium sp905233515
K01491	folD	4	methenyltetrahydrofolate cyclohydrolase	scaffold_1019_46	557_19_idba_bin.136	S15	d__Bacteria	p__Bacteroidota	c__Bacteroidia	o__Bacteroidales	f__WCHB1-69	g__RUG11690	s__RUG11690 sp905233625
K01500	fchA	4	methenyltetrahydrofolate cyclohydrolase	scaffold_1128_23	557_19_idba_bin.136	S15	d__Bacteria	p__Bacteroidota	c__Bacteroidia	o__Bacteroidales	f__WCHB1-69	g__RUG11690	s__RUG11690 sp905233625
K01500	fchA	4	methenyltetrahydrofolate cyclohydrolase	scaffold_78363_4	557_19_idba_bin.173	S15	d__Bacteria	p__Firmicutes_A	c__Clostridia	o__Oscillospirales	f__Oscillospiraceae	g__CAJOIG01	s__CAJOIG01 sp905234005
K01938	fhs	3	formate--tetrahydrofolate ligase	scaffold_6812_11	557_19_idba_bin.173	S15	d__Bacteria	p__Firmicutes_A	c__Clostridia	o__Oscillospirales	f__Oscillospiraceae	g__CAJOIG01	s__CAJOIG01 sp905234005
K00297	metF	5	methylenetetrahydrofolate reductase	scaffold_128838_4	557_19_idba_bin.51	S15	d__Bacteria	p__Synergistota	c__Synergistia	o__Synergistales	f__Aminobacteriaceae	g__Fretibacterium	s__Fretibacterium sp905234205
K01491	folD	4	methenyltetrahydrofolate cyclohydrolase	scaffold_270530_3	557_19_idba_bin.64	S15	d__Bacteria	p__Firmicutes_C	c__Negativicutes	o__Selenomonadales	f__Selenomonadaceae	g__Quinella	s__Quinella sp905233965
K01491	folD	4	methenyltetrahydrofolate cyclohydrolase	scaffold_4049_3	557_19_idba_bin.69	S15	d__Bacteria	p__Bacteroidota	c__Bacteroidia	o__Bacteroidales	f__Bacteroidaceae	g__UBA1179	s__UBA1179 sp017642425
K00297	metF	5	methylenetetrahydrofolate reductase	scaffold_589_31	557_19_idba_bin.74	S15	d__Bacteria	p__Bacteroidota	c__Bacteroidia	o__Bacteroidales	f__Bacteroidaceae	g__Prevotella	s__Prevotella sp905233985
K01491	folD	4	methenyltetrahydrofolate cyclohydrolase	scaffold_8909_4	557_19_idba_bin.88	S15	d__Bacteria	p__Firmicutes_A	c__Clostridia	o__Lachnospirales	f__Lachnospiraceae	g__RGIG4930	s__RGIG4930 sp905233905
K01938	fhs	3	formate--tetrahydrofolate ligase	scaffold_8909_3	557_19_idba_bin.88	S15	d__Bacteria	p__Firmicutes_A	c__Clostridia	o__Lachnospirales	f__Lachnospiraceae	g__RGIG4930	s__RGIG4930 sp905233905
K01491	folD	4	methenyltetrahydrofolate cyclohydrolase	scaffold_2556_29	557_19_idba_bin.89	S15	d__Bacteria	p__Firmicutes_A	c__Clostridia	o__UBA1381	f__CAJOGA01	g__CAJOGA01	s__CAJOGA01 sp905233855
K01491	folD	4	methenyltetrahydrofolate cyclohydrolase	scaffold_3116_5	557_19_idba_bin.92	S15	d__Bacteria	p__Bacteroidota	c__Bacteroidia	o__Bacteroidales	f__Muribaculaceae	g__Sodaliphilus	s__Sodaliphilus sp905233845
K01500	fchA	4	methenyltetrahydrofolate cyclohydrolase	scaffold_3116_6	557_19_idba_bin.92	S15	d__Bacteria	p__Bacteroidota	c__Bacteroidia	o__Bacteroidales	f__Muribaculaceae	g__Sodaliphilus	s__Sodaliphilus sp905233845
K01938	fhs	3	formate--tetrahydrofolate ligase	scaffold_422_79	557_1_idba_bin.18	S15	d__Bacteria	p__Firmicutes_C	c__Negativicutes	o__Selenomonadales	f__Selenomonadaceae	g__Quinella	s__Quinella sp905233135
K01491	folD	4	methenyltetrahydrofolate cyclohydrolase	scaffold_248_7	557_1_idba_bin.32	S15	d__Bacteria	p__Firmicutes_C	c__Negativicutes	o__Selenomonadales	f__Selenomonadaceae	g__Selenomonas_A	s__Selenomonas_A ruminantium_N
K01938	fhs	3	formate--tetrahydrofolate ligase	scaffold_248_8	557_1_idba_bin.32	S15	d__Bacteria	p__Firmicutes_C	c__Negativicutes	o__Selenomonadales	f__Selenomonadaceae	g__Selenomonas_A	s__Selenomonas_A ruminantium_N
K00297	metF	5	methylenetetrahydrofolate reductase	scaffold_19_408	557_1_idba_bin.34	S15	d__Bacteria	p__Bacteroidota	c__Bacteroidia	o__Bacteroidales	f__Bacteroidaceae	g__Prevotella	s__Prevotella sp905233165
K01491	folD	4	methenyltetrahydrofolate cyclohydrolase	scaffold_92_102	557_1_idba_bin.39	S15	d__Bacteria	p__Bacteroidota	c__Bacteroidia	o__Bacteroidales	f__Bacteroidaceae	g__Prevotella	s__Prevotella sp905236755
K01491	folD	4	methenyltetrahydrofolate cyclohydrolase	scaffold_768_47	557_1_idba_bin.48	S15	d__Bacteria	p__Proteobacteria	c__Gammaproteobacteria	o__Enterobacterales	f__Succinivibrionaceae	g__Succinivibrio	s__Succinivibrio dextrinosolvens_A
K00297	metF	5	methylenetetrahydrofolate reductase	scaffold_709_64	557_1_idba_bin.57	S15	d__Bacteria	p__Firmicutes_A	c__Clostridia	o__Oscillospirales	f__Acutalibacteraceae	g__Ruminococcus_E	s__Ruminococcus_E sp905233145
K01938	fhs	3	formate--tetrahydrofolate ligase	scaffold_1556_28	557_1_idba_bin.57	S15	d__Bacteria	p__Firmicutes_A	c__Clostridia	o__Oscillospirales	f__Acutalibacteraceae	g__Ruminococcus_E	s__Ruminococcus_E sp905233145
K00297	metF	5	methylenetetrahydrofolate reductase	scaffold_10206_2	557_20_idba_bin.106	S15	d__Bacteria	p__Firmicutes_A	c__Clostridia	o__Oscillospirales	f__Acutalibacteraceae	g__Ruminococcus_E	s__Ruminococcus_E sp905234305
K01491	folD	4	methenyltetrahydrofolate cyclohydrolase	scaffold_52743_6	557_20_idba_bin.106	S15	d__Bacteria	p__Firmicutes_A	c__Clostridia	o__Oscillospirales	f__Acutalibacteraceae	g__Ruminococcus_E	s__Ruminococcus_E sp905234305
K01938	fhs	3	formate--tetrahydrofolate ligase	scaffold_13429_12	557_20_idba_bin.106	S15	d__Bacteria	p__Firmicutes_A	c__Clostridia	o__Oscillospirales	f__Acutalibacteraceae	g__Ruminococcus_E	s__Ruminococcus_E sp905234305
K01491	folD	4	methenyltetrahydrofolate cyclohydrolase	scaffold_3_278	557_20_idba_bin.10	S15	d__Bacteria	p__Bacteroidota	c__Bacteroidia	o__Bacteroidales	f__F082	g__Limimorpha	s__Limimorpha sp905234275
K01500	fchA	4	methenyltetrahydrofolate cyclohydrolase	scaffold_3_340	557_20_idba_bin.10	S15	d__Bacteria	p__Bacteroidota	c__Bacteroidia	o__Bacteroidales	f__F082	g__Limimorpha	s__Limimorpha sp905234275
K00297	metF	5	methylenetetrahydrofolate reductase	scaffold_12016_8	557_20_idba_bin.112	S15	d__Bacteria	p__Bacteroidota	c__Bacteroidia	o__Bacteroidales	f__UBA932	g__Cryptobacteroides	s__Cryptobacteroides sp905234475
K01491	folD	4	methenyltetrahydrofolate cyclohydrolase	scaffold_347_53	557_20_idba_bin.112	S15	d__Bacteria	p__Bacteroidota	c__Bacteroidia	o__Bacteroidales	f__UBA932	g__Cryptobacteroides	s__Cryptobacteroides sp905234475
K01491	folD	4	methenyltetrahydrofolate cyclohydrolase	scaffold_1178_89	557_20_idba_bin.112	S15	d__Bacteria	p__Bacteroidota	c__Bacteroidia	o__Bacteroidales	f__UBA932	g__Cryptobacteroides	s__Cryptobacteroides sp905234475
K00297	metF	5	methylenetetrahydrofolate reductase	scaffold_4554_3	557_20_idba_bin.118	S15	d__Bacteria	p__Firmicutes_C	c__Negativicutes	o__Selenomonadales	f__Selenomonadaceae	g__Selenomonas_B	s__Selenomonas_B sp905234515
K01491	folD	4	methenyltetrahydrofolate cyclohydrolase	scaffold_18536_2	557_20_idba_bin.118	S15	d__Bacteria	p__Firmicutes_C	c__Negativicutes	o__Selenomonadales	f__Selenomonadaceae	g__Selenomonas_B	s__Selenomonas_B sp905234515
K00297	metF	5	methylenetetrahydrofolate reductase	scaffold_245_76	557_20_idba_bin.11	S15	d__Bacteria	p__Firmicutes_A	c__Clostridia	o__Oscillospirales	f__Acutalibacteraceae	g__Eubacterium_R	s__Eubacterium_R sp905234495
K01491	folD	4	methenyltetrahydrofolate cyclohydrolase	scaffold_8478_14	557_20_idba_bin.11	S15	d__Bacteria	p__Firmicutes_A	c__Clostridia	o__Oscillospirales	f__Acutalibacteraceae	g__Eubacterium_R	s__Eubacterium_R sp905234495
K01938	fhs	3	formate--tetrahydrofolate ligase	scaffold_1971_54	557_20_idba_bin.11	S15	d__Bacteria	p__Firmicutes_A	c__Clostridia	o__Oscillospirales	f__Acutalibacteraceae	g__Eubacterium_R	s__Eubacterium_R sp905234495
K01491	folD	4	methenyltetrahydrofolate cyclohydrolase	scaffold_124_106	557_20_idba_bin.121	S15	d__Bacteria	p__Bacteroidota	c__Bacteroidia	o__Bacteroidales	f__UBA932	g__Cryptobacteroides	s__Cryptobacteroides sp900314395
K01491	folD	4	methenyltetrahydrofolate cyclohydrolase	scaffold_3811_41	557_20_idba_bin.125	S15	d__Bacteria	p__Firmicutes_A	c__Clostridia	o__Oscillospirales	f__Oscillospiraceae	g__HGM13006	s__HGM13006 sp905234425
K01938	fhs	3	formate--tetrahydrofolate ligase	scaffold_4126_30	557_20_idba_bin.125	S15	d__Bacteria	p__Firmicutes_A	c__Clostridia	o__Oscillospirales	f__Oscillospiraceae	g__HGM13006	s__HGM13006 sp905234425
K01938	fhs	3	formate--tetrahydrofolate ligase	scaffold_15531_8	557_20_idba_bin.125	S15	d__Bacteria	p__Firmicutes_A	c__Clostridia	o__Oscillospirales	f__Oscillospiraceae	g__HGM13006	s__HGM13006 sp905234425
K01491	folD	4	methenyltetrahydrofolate cyclohydrolase	scaffold_54669_4	557_20_idba_bin.134	S15	d__Bacteria	p__Firmicutes_C	c__Negativicutes	o__Selenomonadales	f__Selenomonadaceae	g__Quinella	s__
K01938	fhs	3	formate--tetrahydrofolate ligase	scaffold_12715_2	557_20_idba_bin.134	S15	d__Bacteria	p__Firmicutes_C	c__Negativicutes	o__Selenomonadales	f__Selenomonadaceae	g__Quinella	s__
K00297	metF	5	methylenetetrahydrofolate reductase	scaffold_1104_15	557_20_idba_bin.139	S15	d__Bacteria	p__Bacteroidota	c__Bacteroidia	o__Bacteroidales	f__Bacteroidaceae	g__UBA3839	s__UBA3839 sp905234555
K01491	folD	4	methenyltetrahydrofolate cyclohydrolase	scaffold_256_114	557_20_idba_bin.139	S15	d__Bacteria	p__Bacteroidota	c__Bacteroidia	o__Bacteroidales	f__Bacteroidaceae	g__UBA3839	s__UBA3839 sp905234555
K01938	fhs	3	formate--tetrahydrofolate ligase	scaffold_3405_6	557_20_idba_bin.139	S15	d__Bacteria	p__Bacteroidota	c__Bacteroidia	o__Bacteroidales	f__Bacteroidaceae	g__UBA3839	s__UBA3839 sp905234555
K01938	fhs	3	formate--tetrahydrofolate ligase	scaffold_1104_7	557_20_idba_bin.139	S15	d__Bacteria	p__Bacteroidota	c__Bacteroidia	o__Bacteroidales	f__Bacteroidaceae	g__UBA3839	s__UBA3839 sp905234555
K00297	metF	5	methylenetetrahydrofolate reductase	scaffold_2781_9	557_20_idba_bin.141	S15	d__Bacteria	p__Bacteroidota	c__Bacteroidia	o__Bacteroidales	f__UBA932	g__Cryptobacteroides	s__Cryptobacteroides sp905234285
K01491	folD	4	methenyltetrahydrofolate cyclohydrolase	scaffold_5604_24	557_20_idba_bin.143	S15	d__Bacteria	p__Firmicutes_C	c__Negativicutes	o__Selenomonadales	f__Selenomonadaceae	g__Quinella	s__Quinella sp905234395
K01938	fhs	3	formate--tetrahydrofolate ligase	scaffold_12149_17	557_20_idba_bin.143	S15	d__Bacteria	p__Firmicutes_C	c__Negativicutes	o__Selenomonadales	f__Selenomonadaceae	g__Quinella	s__Quinella sp905234395
K01938	fhs	3	formate--tetrahydrofolate ligase	scaffold_991_25	557_20_idba_bin.151	S15	d__Bacteria	p__Firmicutes_A	c__Clostridia	o__Oscillospirales	f__Oscillospiraceae	g__Dysosmobacter	s__Dysosmobacter sp905234565
K00297	metF	5	methylenetetrahydrofolate reductase	scaffold_8026_9	557_20_idba_bin.154	S15	d__Bacteria	p__Firmicutes_C	c__Negativicutes	o__Acidaminococcales	f__Acidaminococcaceae	g__Succiniclasticum	s__Succiniclasticum sp905233365
K01491	folD	4	methenyltetrahydrofolate cyclohydrolase	scaffold_15734_2	557_20_idba_bin.154	S15	d__Bacteria	p__Firmicutes_C	c__Negativicutes	o__Acidaminococcales	f__Acidaminococcaceae	g__Succiniclasticum	s__Succiniclasticum sp905233365
K01491	folD	4	methenyltetrahydrofolate cyclohydrolase	scaffold_30912_8	557_20_idba_bin.154	S15	d__Bacteria	p__Firmicutes_C	c__Negativicutes	o__Acidaminococcales	f__Acidaminococcaceae	g__Succiniclasticum	s__Succiniclasticum sp905233365
K01938	fhs	3	formate--tetrahydrofolate ligase	scaffold_15734_3	557_20_idba_bin.154	S15	d__Bacteria	p__Firmicutes_C	c__Negativicutes	o__Acidaminococcales	f__Acidaminococcaceae	g__Succiniclasticum	s__Succiniclasticum sp905233365
K01491	folD	4	methenyltetrahydrofolate cyclohydrolase	scaffold_1929_2	557_20_idba_bin.158	S15	d__Bacteria	p__Firmicutes_C	c__Negativicutes	o__Selenomonadales	f__Selenomonadaceae	g__Quinella	s__Quinella sp905234365
K01938	fhs	3	formate--tetrahydrofolate ligase	scaffold_1652_6	557_20_idba_bin.158	S15	d__Bacteria	p__Firmicutes_C	c__Negativicutes	o__Selenomonadales	f__Selenomonadaceae	g__Quinella	s__Quinella sp905234365
K01491	folD	4	methenyltetrahydrofolate cyclohydrolase	scaffold_8264_10	557_20_idba_bin.165	S15	d__Bacteria	p__Bacteroidota	c__Bacteroidia	o__Bacteroidales	f__UBA932	g__Cryptobacteroides	s__Cryptobacteroides sp905234485
K01491	folD	4	methenyltetrahydrofolate cyclohydrolase	scaffold_229_85	557_20_idba_bin.170	S15	d__Bacteria	p__Firmicutes_C	c__Negativicutes	o__Selenomonadales	f__Selenomonadaceae	g__Quinella	s__Quinella sp905234235
K01938	fhs	3	formate--tetrahydrofolate ligase	scaffold_38175_7	557_20_idba_bin.170	S15	d__Bacteria	p__Firmicutes_C	c__Negativicutes	o__Selenomonadales	f__Selenomonadaceae	g__Quinella	s__Quinella sp905234235
K01491	folD	4	methenyltetrahydrofolate cyclohydrolase	scaffold_773_135	557_20_idba_bin.176	S15	d__Bacteria	p__Bacteroidota	c__Bacteroidia	o__Bacteroidales	f__F082	g__Limimorpha	s__Limimorpha sp905234765
K01500	fchA	4	methenyltetrahydrofolate cyclohydrolase	scaffold_11133_5	557_20_idba_bin.176	S15	d__Bacteria	p__Bacteroidota	c__Bacteroidia	o__Bacteroidales	f__F082	g__Limimorpha	s__Limimorpha sp905234765
K01500	fchA	4	methenyltetrahydrofolate cyclohydrolase	scaffold_2164_30	557_20_idba_bin.178	S15	d__Bacteria	p__Firmicutes_A	c__Clostridia	o__Oscillospirales	f__Oscillospiraceae	g__CAJOIG01	s__CAJOIG01 sp905234625
K00297	metF	5	methylenetetrahydrofolate reductase	scaffold_6987_5	557_20_idba_bin.18	S15	d__Bacteria	p__Firmicutes_A	c__Clostridia	o__Lachnospirales	f__Lachnospiraceae	g__XBB2008	s__XBB2008 sp905234595
K00297	metF	5	methylenetetrahydrofolate reductase	scaffold_3159_15	557_20_idba_bin.190	S15	d__Bacteria	p__Firmicutes_A	c__Clostridia	o__Oscillospirales	f__Acutalibacteraceae	g__Ruminococcus_E	s__Ruminococcus_E sp905234535
K01491	folD	4	methenyltetrahydrofolate cyclohydrolase	scaffold_3254_21	557_20_idba_bin.190	S15	d__Bacteria	p__Firmicutes_A	c__Clostridia	o__Oscillospirales	f__Acutalibacteraceae	g__Ruminococcus_E	s__Ruminococcus_E sp905234535
K01491	folD	4	methenyltetrahydrofolate cyclohydrolase	scaffold_2236_36	557_20_idba_bin.196	S15	d__Bacteria	p__Bacteroidota	c__Bacteroidia	o__Bacteroidales	f__Bacteroidaceae	g__Prevotella	s__Prevotella sp900314755
K00297	metF	5	methylenetetrahydrofolate reductase	scaffold_4841_3	557_20_idba_bin.198	S15	d__Bacteria	p__Firmicutes_C	c__Negativicutes	o__Selenomonadales	f__Selenomonadaceae	g__Quinella	s__Quinella sp905234505
K01491	folD	4	methenyltetrahydrofolate cyclohydrolase	scaffold_6169_5	557_20_idba_bin.198	S15	d__Bacteria	p__Firmicutes_C	c__Negativicutes	o__Selenomonadales	f__Selenomonadaceae	g__Quinella	s__Quinella sp905234505
K01500	fchA	4	methenyltetrahydrofolate cyclohydrolase	scaffold_55_110	557_20_idba_bin.203	S15	d__Bacteria	p__Bacteroidota	c__Bacteroidia	o__Bacteroidales	f__P3	g__UBA1711	s__UBA1711 sp905234695
K01491	folD	4	methenyltetrahydrofolate cyclohydrolase	scaffold_571_52	557_20_idba_bin.215	S15	d__Bacteria	p__Bacteroidota	c__Bacteroidia	o__Bacteroidales	f__UBA3824	g__UBA3824	s__UBA3824 sp905234655
K00297	metF	5	methylenetetrahydrofolate reductase	scaffold_10003_9	557_20_idba_bin.217	S15	d__Bacteria	p__Bacteroidota	c__Bacteroidia	o__Bacteroidales	f__Bacteroidaceae	g__UBA1179	s__UBA1179 sp905234745
K01491	folD	4	methenyltetrahydrofolate cyclohydrolase	scaffold_5316_3	557_20_idba_bin.217	S15	d__Bacteria	p__Bacteroidota	c__Bacteroidia	o__Bacteroidales	f__Bacteroidaceae	g__UBA1179	s__UBA1179 sp905234745
K01491	folD	4	methenyltetrahydrofolate cyclohydrolase	scaffold_12_136	557_20_idba_bin.224	S15	d__Bacteria	p__Bacteroidota	c__Bacteroidia	o__Bacteroidales	f__ML635J-15	g__Bact-19	s__Bact-19 sp905234755
K00297	metF	5	methylenetetrahydrofolate reductase	scaffold_6595_18	557_20_idba_bin.227	S15	d__Bacteria	p__Firmicutes_A	c__Clostridia	o__Saccharofermentanales	f__Saccharofermentanaceae	g__Saccharofermentans	s__Saccharofermentans sp905234715
K00297	metF	5	methylenetetrahydrofolate reductase	scaffold_6571_26	557_20_idba_bin.227	S15	d__Bacteria	p__Firmicutes_A	c__Clostridia	o__Saccharofermentanales	f__Saccharofermentanaceae	g__Saccharofermentans	s__Saccharofermentans sp905234715
K01491	folD	4	methenyltetrahydrofolate cyclohydrolase	scaffold_11781_8	557_20_idba_bin.228	S15	d__Bacteria	p__Bacteroidota	c__Bacteroidia	o__Bacteroidales	f__UBA932	g__Cryptobacteroides	s__Cryptobacteroides sp905234775
K01500	fchA	4	methenyltetrahydrofolate cyclohydrolase	scaffold_3080_26	557_20_idba_bin.228	S15	d__Bacteria	p__Bacteroidota	c__Bacteroidia	o__Bacteroidales	f__UBA932	g__Cryptobacteroides	s__Cryptobacteroides sp905234775
K00297	metF	5	methylenetetrahydrofolate reductase	scaffold_2699_1	557_20_idba_bin.23	S15	d__Bacteria	p__Firmicutes_A	c__Clostridia	o__Lachnospirales	f__Lachnospiraceae	g__RUG191	s__RUG191 sp905234525
K01491	folD	4	methenyltetrahydrofolate cyclohydrolase	scaffold_42780_3	557_20_idba_bin.23	S15	d__Bacteria	p__Firmicutes_A	c__Clostridia	o__Lachnospirales	f__Lachnospiraceae	g__RUG191	s__RUG191 sp905234525
K01500	fchA	4	methenyltetrahydrofolate cyclohydrolase	scaffold_1921_21	557_20_idba_bin.2	S15	d__Bacteria	p__Actinobacteriota	c__Coriobacteriia	o__Coriobacteriales	f__Eggerthellaceae	g__CACXMZ01	s__CACXMZ01 sp905234635
K01938	fhs	3	formate--tetrahydrofolate ligase	scaffold_1921_22	557_20_idba_bin.2	S15	d__Bacteria	p__Actinobacteriota	c__Coriobacteriia	o__Coriobacteriales	f__Eggerthellaceae	g__CACXMZ01	s__CACXMZ01 sp905234635
K15023	acsE	6	methyltransferase	scaffold_1921_19	557_20_idba_bin.2	S15	d__Bacteria	p__Actinobacteriota	c__Coriobacteriia	o__Coriobacteriales	f__Eggerthellaceae	g__CACXMZ01	s__CACXMZ01 sp905234635
K01500	fchA	4	methenyltetrahydrofolate cyclohydrolase	scaffold_4197_17	557_20_idba_bin.30	S15	d__Bacteria	p__Bacteroidota	c__Bacteroidia	o__Bacteroidales	f__P3	g__UBA1711	s__UBA1711 sp905234665
K01500	fchA	4	methenyltetrahydrofolate cyclohydrolase	scaffold_2114_63	557_20_idba_bin.31	S15	d__Bacteria	p__Actinobacteriota	c__Coriobacteriia	o__Coriobacteriales	f__Eggerthellaceae	g__UBA9715	s__UBA9715 sp905234785
K01938	fhs	3	formate--tetrahydrofolate ligase	scaffold_2114_64	557_20_idba_bin.31	S15	d__Bacteria	p__Actinobacteriota	c__Coriobacteriia	o__Coriobacteriales	f__Eggerthellaceae	g__UBA9715	s__UBA9715 sp905234785
K15023	acsE	6	methyltransferase	scaffold_1070_59	557_20_idba_bin.31	S15	d__Bacteria	p__Actinobacteriota	c__Coriobacteriia	o__Coriobacteriales	f__Eggerthellaceae	g__UBA9715	s__UBA9715 sp905234785
K01491	folD	4	methenyltetrahydrofolate cyclohydrolase	scaffold_8683_3	557_20_idba_bin.35	S15	d__Bacteria	p__Firmicutes_C	c__Negativicutes	o__Selenomonadales	f__Selenomonadaceae	g__Quinella	s__Quinella sp905234705
K01491	folD	4	methenyltetrahydrofolate cyclohydrolase	scaffold_2096_23	557_20_idba_bin.37	S15	d__Bacteria	p__Bacteroidota	c__Bacteroidia	o__Bacteroidales	f__F082	g__Limimorpha	s__Limimorpha sp905234645
K01500	fchA	4	methenyltetrahydrofolate cyclohydrolase	scaffold_19067_9	557_20_idba_bin.37	S15	d__Bacteria	p__Bacteroidota	c__Bacteroidia	o__Bacteroidales	f__F082	g__Limimorpha	s__Limimorpha sp905234645
K01491	folD	4	methenyltetrahydrofolate cyclohydrolase	scaffold_417_14	557_20_idba_bin.41	S15	d__Bacteria	p__Bacteroidota	c__Bacteroidia	o__Bacteroidales	f__UBA932	g__Cryptobacteroides	s__Cryptobacteroides sp905234795
K01491	folD	4	methenyltetrahydrofolate cyclohydrolase	scaffold_905_66	557_20_idba_bin.41	S15	d__Bacteria	p__Bacteroidota	c__Bacteroidia	o__Bacteroidales	f__UBA932	g__Cryptobacteroides	s__Cryptobacteroides sp905234795
K01500	fchA	4	methenyltetrahydrofolate cyclohydrolase	scaffold_905_64	557_20_idba_bin.41	S15	d__Bacteria	p__Bacteroidota	c__Bacteroidia	o__Bacteroidales	f__UBA932	g__Cryptobacteroides	s__Cryptobacteroides sp905234795
K00297	metF	5	methylenetetrahydrofolate reductase	scaffold_221_87	557_20_idba_bin.4	S15	d__Bacteria	p__Bacteroidota	c__Bacteroidia	o__Bacteroidales	f__Bacteroidaceae	g__UBA4372	s__UBA4372 sp905234735
K01491	folD	4	methenyltetrahydrofolate cyclohydrolase	scaffold_221_23	557_20_idba_bin.4	S15	d__Bacteria	p__Bacteroidota	c__Bacteroidia	o__Bacteroidales	f__Bacteroidaceae	g__UBA4372	s__UBA4372 sp905234735
K00297	metF	5	methylenetetrahydrofolate reductase	scaffold_3956_13	557_20_idba_bin.54	S15	d__Bacteria	p__Firmicutes_A	c__Clostridia	o__Lachnospirales	f__Lachnospiraceae	g__NK4A144	s__NK4A144 sp017455525
K01491	folD	4	methenyltetrahydrofolate cyclohydrolase	scaffold_616_51	557_20_idba_bin.54	S15	d__Bacteria	p__Firmicutes_A	c__Clostridia	o__Lachnospirales	f__Lachnospiraceae	g__NK4A144	s__NK4A144 sp017455525
K01938	fhs	3	formate--tetrahydrofolate ligase	scaffold_616_52	557_20_idba_bin.54	S15	d__Bacteria	p__Firmicutes_A	c__Clostridia	o__Lachnospirales	f__Lachnospiraceae	g__NK4A144	s__NK4A144 sp017455525
K01491	folD	4	methenyltetrahydrofolate cyclohydrolase	scaffold_114_92	557_20_idba_bin.59	S15	d__Bacteria	p__Bacteroidota	c__Bacteroidia	o__Bacteroidales	f__F082	g__Limimorpha	s__Limimorpha sp905234455
K01500	fchA	4	methenyltetrahydrofolate cyclohydrolase	scaffold_10797_1	557_20_idba_bin.59	S15	d__Bacteria	p__Bacteroidota	c__Bacteroidia	o__Bacteroidales	f__F082	g__Limimorpha	s__Limimorpha sp905234455
K01491	folD	4	methenyltetrahydrofolate cyclohydrolase	scaffold_141_78	557_20_idba_bin.70	S15	d__Bacteria	p__Cyanobacteria	c__Vampirovibrionia	o__Gastranaerophilales	f__RUG14156	g__Galligastranaerophilus_A	s__Galligastranaerophilus_A sp905234865
K01500	fchA	4	methenyltetrahydrofolate cyclohydrolase	scaffold_785_55	557_20_idba_bin.70	S15	d__Bacteria	p__Cyanobacteria	c__Vampirovibrionia	o__Gastranaerophilales	f__RUG14156	g__Galligastranaerophilus_A	s__Galligastranaerophilus_A sp905234865
K00297	metF	5	methylenetetrahydrofolate reductase	scaffold_3463_14	557_20_idba_bin.74	S15	d__Bacteria	p__Firmicutes_A	c__Clostridia	o__Oscillospirales	f__Acutalibacteraceae	g__Eubacterium_R	s__Eubacterium_R sp905234995
K00297	metF	5	methylenetetrahydrofolate reductase	scaffold_7618_12	557_20_idba_bin.78	S15	d__Bacteria	p__Elusimicrobiota	c__Endomicrobia	o__Endomicrobiales	f__Endomicrobiaceae	g__RUG658	s__RUG658 sp905234925
K01491	folD	4	methenyltetrahydrofolate cyclohydrolase	scaffold_20704_2	557_20_idba_bin.78	S15	d__Bacteria	p__Elusimicrobiota	c__Endomicrobia	o__Endomicrobiales	f__Endomicrobiaceae	g__RUG658	s__RUG658 sp905234925
K01491	folD	4	methenyltetrahydrofolate cyclohydrolase	scaffold_12271_8	557_20_idba_bin.78	S15	d__Bacteria	p__Elusimicrobiota	c__Endomicrobia	o__Endomicrobiales	f__Endomicrobiaceae	g__RUG658	s__RUG658 sp905234925
K00297	metF	5	methylenetetrahydrofolate reductase	scaffold_5749_6	557_20_idba_bin.84	S15	d__Bacteria	p__Firmicutes_A	c__Clostridia	o__Oscillospirales	f__Oscillospiraceae	g__CAJOIG01	s__CAJOIG01 sp905234855
K01500	fchA	4	methenyltetrahydrofolate cyclohydrolase	scaffold_42014_3	557_20_idba_bin.84	S15	d__Bacteria	p__Firmicutes_A	c__Clostridia	o__Oscillospirales	f__Oscillospiraceae	g__CAJOIG01	s__CAJOIG01 sp905234855
K01938	fhs	3	formate--tetrahydrofolate ligase	scaffold_4571_14	557_20_idba_bin.84	S15	d__Bacteria	p__Firmicutes_A	c__Clostridia	o__Oscillospirales	f__Oscillospiraceae	g__CAJOIG01	s__CAJOIG01 sp905234855
K01491	folD	4	methenyltetrahydrofolate cyclohydrolase	scaffold_661_46	557_20_idba_bin.93	S15	d__Bacteria	p__Firmicutes_A	c__Clostridia	o__Christensenellales	f__CAG-74	g__RUG563	s__RUG563 sp905234985
K01491	folD	4	methenyltetrahydrofolate cyclohydrolase	scaffold_292_8	557_20_idba_bin.9	S15	d__Bacteria	p__Bacteroidota	c__Bacteroidia	o__Bacteroidales	f__Paludibacteraceae	g__RF16	s__RF16 sp905234835
K01500	fchA	4	methenyltetrahydrofolate cyclohydrolase	scaffold_8622_8	557_20_idba_bin.9	S15	d__Bacteria	p__Bacteroidota	c__Bacteroidia	o__Bacteroidales	f__Paludibacteraceae	g__RF16	s__RF16 sp905234835
K00297	metF	5	methylenetetrahydrofolate reductase	scaffold_10878_3	557_2_idba_bin.110	S15	d__Bacteria	p__Chloroflexota	c__Anaerolineae	o__Anaerolineales	f__Anaerolineaceae	g__Flexilinea	s__Flexilinea sp017417055
K01491	folD	4	methenyltetrahydrofolate cyclohydrolase	scaffold_10302_3	557_2_idba_bin.110	S15	d__Bacteria	p__Chloroflexota	c__Anaerolineae	o__Anaerolineales	f__Anaerolineaceae	g__Flexilinea	s__Flexilinea sp017417055
K01491	folD	4	methenyltetrahydrofolate cyclohydrolase	scaffold_15731_3	557_2_idba_bin.110	S15	d__Bacteria	p__Chloroflexota	c__Anaerolineae	o__Anaerolineales	f__Anaerolineaceae	g__Flexilinea	s__Flexilinea sp017417055
K00297	metF	5	methylenetetrahydrofolate reductase	scaffold_739_48	557_2_idba_bin.111	S15	d__Bacteria	p__Bacteroidota	c__Bacteroidia	o__Bacteroidales	f__Bacteroidaceae	g__Prevotella	s__Prevotella sp905234145
K01491	folD	4	methenyltetrahydrofolate cyclohydrolase	scaffold_10253_7	557_2_idba_bin.111	S15	d__Bacteria	p__Bacteroidota	c__Bacteroidia	o__Bacteroidales	f__Bacteroidaceae	g__Prevotella	s__Prevotella sp905234145
K01500	fchA	4	methenyltetrahydrofolate cyclohydrolase	scaffold_756_2	557_2_idba_bin.111	S15	d__Bacteria	p__Bacteroidota	c__Bacteroidia	o__Bacteroidales	f__Bacteroidaceae	g__Prevotella	s__Prevotella sp905234145
K00297	metF	5	methylenetetrahydrofolate reductase	scaffold_14875_9	557_2_idba_bin.116	S15	d__Bacteria	p__Firmicutes_C	c__Negativicutes	o__Selenomonadales	f__Selenomonadaceae	g__UBA9786	s__UBA9786 sp902785705
K01491	folD	4	methenyltetrahydrofolate cyclohydrolase	scaffold_2917_27	557_2_idba_bin.116	S15	d__Bacteria	p__Firmicutes_C	c__Negativicutes	o__Selenomonadales	f__Selenomonadaceae	g__UBA9786	s__UBA9786 sp902785705
K01938	fhs	3	formate--tetrahydrofolate ligase	scaffold_45438_1	557_2_idba_bin.116	S15	d__Bacteria	p__Firmicutes_C	c__Negativicutes	o__Selenomonadales	f__Selenomonadaceae	g__UBA9786	s__UBA9786 sp902785705
K01491	folD	4	methenyltetrahydrofolate cyclohydrolase	scaffold_12187_4	557_2_idba_bin.119	S15	d__Bacteria	p__Bacteroidota	c__Bacteroidia	o__Bacteroidales	f__Paludibacteraceae	g__RF16	s__RF16 sp002371785
K01491	folD	4	methenyltetrahydrofolate cyclohydrolase	scaffold_1638_6	557_2_idba_bin.119	S15	d__Bacteria	p__Bacteroidota	c__Bacteroidia	o__Bacteroidales	f__Paludibacteraceae	g__RF16	s__RF16 sp002371785
K00297	metF	5	methylenetetrahydrofolate reductase	scaffold_18879_3	557_2_idba_bin.11	S15	d__Bacteria	p__Actinobacteriota	c__Coriobacteriia	o__Coriobacteriales	f__Atopobiaceae	g__CAJOGH01	s__CAJOGH01 sp905233865
K01938	fhs	3	formate--tetrahydrofolate ligase	scaffold_19707_2	557_2_idba_bin.11	S15	d__Bacteria	p__Actinobacteriota	c__Coriobacteriia	o__Coriobacteriales	f__Atopobiaceae	g__CAJOGH01	s__CAJOGH01 sp905233865
K01491	folD	4	methenyltetrahydrofolate cyclohydrolase	scaffold_28262_3	557_2_idba_bin.121	S15	d__Bacteria	p__Firmicutes_C	c__Negativicutes	o__Selenomonadales	f__Selenomonadaceae	g__Anaerovibrio	s__Anaerovibrio lipolyticus
K01938	fhs	3	formate--tetrahydrofolate ligase	scaffold_4720_14	557_2_idba_bin.12	S15	d__Bacteria	p__Firmicutes_A	c__Clostridia	o__Oscillospirales	f__Oscillospiraceae	g__Limivicinus	s__Limivicinus sp905233785
K01491	folD	4	methenyltetrahydrofolate cyclohydrolase	scaffold_2187_39	557_2_idba_bin.24	S15	d__Bacteria	p__Proteobacteria	c__Alphaproteobacteria	o__RF32	f__CAG-239	g__RUG410	s__RUG410 sp017484225
K00198	acsA	1	anaerobic carbon-monoxide dehydrogenase	scaffold_2119_4	557_2_idba_bin.28	S15	d__Bacteria	p__Bacteroidota	c__Bacteroidia	o__Bacteroidales	f__Bacteroidaceae	g__Prevotella	s__Prevotella sp900318885
K00297	metF	5	methylenetetrahydrofolate reductase	scaffold_4019_37	557_2_idba_bin.28	S15	d__Bacteria	p__Bacteroidota	c__Bacteroidia	o__Bacteroidales	f__Bacteroidaceae	g__Prevotella	s__Prevotella sp900318885
K00297	metF	5	methylenetetrahydrofolate reductase	scaffold_3954_4	557_2_idba_bin.32	S15	d__Bacteria	p__Firmicutes_A	c__Clostridia	o__Oscillospirales	f__Acutalibacteraceae	g__Ruminococcus_E	s__Ruminococcus_E sp900314795
K01491	folD	4	methenyltetrahydrofolate cyclohydrolase	scaffold_11564_8	557_2_idba_bin.32	S15	d__Bacteria	p__Firmicutes_A	c__Clostridia	o__Oscillospirales	f__Acutalibacteraceae	g__Ruminococcus_E	s__Ruminococcus_E sp900314795
K01938	fhs	3	formate--tetrahydrofolate ligase	scaffold_17211_3	557_2_idba_bin.32	S15	d__Bacteria	p__Firmicutes_A	c__Clostridia	o__Oscillospirales	f__Acutalibacteraceae	g__Ruminococcus_E	s__Ruminococcus_E sp900314795
K00297	metF	5	methylenetetrahydrofolate reductase	scaffold_10014_1	557_2_idba_bin.37	S15	d__Bacteria	p__Bacteroidota	c__Bacteroidia	o__Bacteroidales	f__Bacteroidaceae	g__Prevotella	s__Prevotella sp905234355
K01491	folD	4	methenyltetrahydrofolate cyclohydrolase	scaffold_1279_17	557_2_idba_bin.37	S15	d__Bacteria	p__Bacteroidota	c__Bacteroidia	o__Bacteroidales	f__Bacteroidaceae	g__Prevotella	s__Prevotella sp905234355
K00297	metF	5	methylenetetrahydrofolate reductase	scaffold_144_55	557_2_idba_bin.40	S15	d__Bacteria	p__Bacteroidota	c__Bacteroidia	o__Bacteroidales	f__Bacteroidaceae	g__Prevotella	s__Prevotella sp900315775
K01491	folD	4	methenyltetrahydrofolate cyclohydrolase	scaffold_593_24	557_2_idba_bin.40	S15	d__Bacteria	p__Bacteroidota	c__Bacteroidia	o__Bacteroidales	f__Bacteroidaceae	g__Prevotella	s__Prevotella sp900315775
K00297	metF	5	methylenetetrahydrofolate reductase	scaffold_924_17	557_2_idba_bin.43	S15	d__Bacteria	p__Bacteroidota	c__Bacteroidia	o__Bacteroidales	f__Bacteroidaceae	g__UBA4334	s__UBA4334 sp905234125
K01491	folD	4	methenyltetrahydrofolate cyclohydrolase	scaffold_948_30	557_2_idba_bin.43	S15	d__Bacteria	p__Bacteroidota	c__Bacteroidia	o__Bacteroidales	f__Bacteroidaceae	g__UBA4334	s__UBA4334 sp905234125
K01491	folD	4	methenyltetrahydrofolate cyclohydrolase	scaffold_3099_18	557_2_idba_bin.43	S15	d__Bacteria	p__Bacteroidota	c__Bacteroidia	o__Bacteroidales	f__Bacteroidaceae	g__UBA4334	s__UBA4334 sp905234125
K01491	folD	4	methenyltetrahydrofolate cyclohydrolase	scaffold_71_9	557_2_idba_bin.44	S15	d__Bacteria	p__Bacteroidota	c__Bacteroidia	o__Bacteroidales	f__WCHB1-69	g__F23-D06	s__F23-D06 sp900319925
K01491	folD	4	methenyltetrahydrofolate cyclohydrolase	scaffold_2147_29	557_2_idba_bin.44	S15	d__Bacteria	p__Bacteroidota	c__Bacteroidia	o__Bacteroidales	f__WCHB1-69	g__F23-D06	s__F23-D06 sp900319925
K01500	fchA	4	methenyltetrahydrofolate cyclohydrolase	scaffold_1453_19	557_2_idba_bin.44	S15	d__Bacteria	p__Bacteroidota	c__Bacteroidia	o__Bacteroidales	f__WCHB1-69	g__F23-D06	s__F23-D06 sp900319925
K01491	folD	4	methenyltetrahydrofolate cyclohydrolase	scaffold_1818_24	557_2_idba_bin.45	S15	d__Bacteria	p__Proteobacteria	c__Gammaproteobacteria	o__Enterobacterales	f__Succinivibrionaceae	g__Succinivibrio	s__Succinivibrio dextrinosolvens
K00297	metF	5	methylenetetrahydrofolate reductase	scaffold_844_7	557_2_idba_bin.57	S15	d__Bacteria	p__Bacteroidota	c__Bacteroidia	o__Bacteroidales	f__Bacteroidaceae	g__Prevotella	s__Prevotella sp017474925
K01491	folD	4	methenyltetrahydrofolate cyclohydrolase	scaffold_17_93	557_2_idba_bin.57	S15	d__Bacteria	p__Bacteroidota	c__Bacteroidia	o__Bacteroidales	f__Bacteroidaceae	g__Prevotella	s__Prevotella sp017474925
K01491	folD	4	methenyltetrahydrofolate cyclohydrolase	scaffold_492_49	557_2_idba_bin.58	S15	d__Bacteria	p__Firmicutes_A	c__Clostridia	o__Lachnospirales	f__Lachnospiraceae	g__RUG191	s__RUG191 sp905234245
K01938	fhs	3	formate--tetrahydrofolate ligase	scaffold_492_50	557_2_idba_bin.58	S15	d__Bacteria	p__Firmicutes_A	c__Clostridia	o__Lachnospirales	f__Lachnospiraceae	g__RUG191	s__RUG191 sp905234245
K00297	metF	5	methylenetetrahydrofolate reductase	scaffold_3103_2	557_2_idba_bin.71	S15	d__Bacteria	p__Firmicutes_C	c__Negativicutes	o__Selenomonadales	f__Selenomonadaceae	g__Quinella	s__Quinella sp905234175
K01491	folD	4	methenyltetrahydrofolate cyclohydrolase	scaffold_3103_3	557_2_idba_bin.71	S15	d__Bacteria	p__Firmicutes_C	c__Negativicutes	o__Selenomonadales	f__Selenomonadaceae	g__Quinella	s__Quinella sp905234175
K01938	fhs	3	formate--tetrahydrofolate ligase	scaffold_1703_19	557_2_idba_bin.71	S15	d__Bacteria	p__Firmicutes_C	c__Negativicutes	o__Selenomonadales	f__Selenomonadaceae	g__Quinella	s__Quinella sp905234175
K00297	metF	5	methylenetetrahydrofolate reductase	scaffold_8979_3	557_2_idba_bin.74	S15	d__Bacteria	p__Firmicutes_A	c__Clostridia	o__Oscillospirales	f__Acutalibacteraceae	g__Ruminococcus_E	s__Ruminococcus_E sp900319655
K00297	metF	5	methylenetetrahydrofolate reductase	scaffold_1595_24	557_2_idba_bin.74	S15	d__Bacteria	p__Firmicutes_A	c__Clostridia	o__Oscillospirales	f__Acutalibacteraceae	g__Ruminococcus_E	s__Ruminococcus_E sp900319655
K00297	metF	5	methylenetetrahydrofolate reductase	scaffold_262_99	557_2_idba_bin.76	S15	d__Bacteria	p__Firmicutes_C	c__Negativicutes	o__Selenomonadales	f__Selenomonadaceae	g__Quinella	s__Quinella sp905234195
K01491	folD	4	methenyltetrahydrofolate cyclohydrolase	scaffold_354_111	557_2_idba_bin.76	S15	d__Bacteria	p__Firmicutes_C	c__Negativicutes	o__Selenomonadales	f__Selenomonadaceae	g__Quinella	s__Quinella sp905234195
K01491	folD	4	methenyltetrahydrofolate cyclohydrolase	scaffold_32_134	557_2_idba_bin.79	S15	d__Bacteria	p__Bacteroidota	c__Bacteroidia	o__Bacteroidales	f__UBA932	g__Cryptobacteroides	s__Cryptobacteroides sp902774155
K01491	folD	4	methenyltetrahydrofolate cyclohydrolase	scaffold_289_38	557_2_idba_bin.79	S15	d__Bacteria	p__Bacteroidota	c__Bacteroidia	o__Bacteroidales	f__UBA932	g__Cryptobacteroides	s__Cryptobacteroides sp902774155
K01491	folD	4	methenyltetrahydrofolate cyclohydrolase	scaffold_7568_6	557_2_idba_bin.85	S15	d__Bacteria	p__Firmicutes_C	c__Negativicutes	o__Selenomonadales	f__Selenomonadaceae	g__Quinella	s__Quinella sp905236725
K01938	fhs	3	formate--tetrahydrofolate ligase	scaffold_2267_19	557_2_idba_bin.85	S15	d__Bacteria	p__Firmicutes_C	c__Negativicutes	o__Selenomonadales	f__Selenomonadaceae	g__Quinella	s__Quinella sp905236725
K00297	metF	5	methylenetetrahydrofolate reductase	scaffold_4054_6	557_2_idba_bin.86	S15	d__Bacteria	p__Synergistota	c__Synergistia	o__Synergistales	f__Aminobacteriaceae	g__Fretibacterium	s__Fretibacterium sp905234075
K01491	folD	4	methenyltetrahydrofolate cyclohydrolase	scaffold_287_50	557_2_idba_bin.86	S15	d__Bacteria	p__Synergistota	c__Synergistia	o__Synergistales	f__Aminobacteriaceae	g__Fretibacterium	s__Fretibacterium sp905234075
K01500	fchA	4	methenyltetrahydrofolate cyclohydrolase	scaffold_204_103	557_2_idba_bin.86	S15	d__Bacteria	p__Synergistota	c__Synergistia	o__Synergistales	f__Aminobacteriaceae	g__Fretibacterium	s__Fretibacterium sp905234075
K01938	fhs	3	formate--tetrahydrofolate ligase	scaffold_99_215	557_2_idba_bin.86	S15	d__Bacteria	p__Synergistota	c__Synergistia	o__Synergistales	f__Aminobacteriaceae	g__Fretibacterium	s__Fretibacterium sp905234075
K01491	folD	4	methenyltetrahydrofolate cyclohydrolase	scaffold_2592_32	557_2_idba_bin.89	S15	d__Bacteria	p__Firmicutes_C	c__Negativicutes	o__Selenomonadales	f__Selenomonadaceae	g__Quinella	s__Quinella sp905234045
K01491	folD	4	methenyltetrahydrofolate cyclohydrolase	scaffold_518_67	557_2_idba_bin.90	S15	d__Bacteria	p__Bacteroidota	c__Bacteroidia	o__Bacteroidales	f__Bacteroidaceae	g__Prevotella	s__Prevotella sp902801425
K01500	fchA	4	methenyltetrahydrofolate cyclohydrolase	scaffold_1361_36	557_2_idba_bin.90	S15	d__Bacteria	p__Bacteroidota	c__Bacteroidia	o__Bacteroidales	f__Bacteroidaceae	g__Prevotella	s__Prevotella sp902801425
K01938	fhs	3	formate--tetrahydrofolate ligase	scaffold_1361_35	557_2_idba_bin.90	S15	d__Bacteria	p__Bacteroidota	c__Bacteroidia	o__Bacteroidales	f__Bacteroidaceae	g__Prevotella	s__Prevotella sp902801425
K01938	fhs	3	formate--tetrahydrofolate ligase	scaffold_882_11	557_2_idba_bin.90	S15	d__Bacteria	p__Bacteroidota	c__Bacteroidia	o__Bacteroidales	f__Bacteroidaceae	g__Prevotella	s__Prevotella sp902801425
K00297	metF	5	methylenetetrahydrofolate reductase	scaffold_16191_3	557_2_idba_bin.91	S15	d__Bacteria	p__Firmicutes_C	c__Negativicutes	o__Acidaminococcales	f__Acidaminococcaceae	g__Succiniclasticum	s__Succiniclasticum sp900315925
K01938	fhs	3	formate--tetrahydrofolate ligase	scaffold_2614_4	557_2_idba_bin.91	S15	d__Bacteria	p__Firmicutes_C	c__Negativicutes	o__Acidaminococcales	f__Acidaminococcaceae	g__Succiniclasticum	s__Succiniclasticum sp900315925
K01491	folD	4	methenyltetrahydrofolate cyclohydrolase	scaffold_15966_2	557_2_idba_bin.99	S15	d__Bacteria	p__Bacteroidota	c__Bacteroidia	o__Bacteroidales	f__Muribaculaceae	g__Sodaliphilus	s__Sodaliphilus sp900318255
K01491	folD	4	methenyltetrahydrofolate cyclohydrolase	scaffold_3962_3	557_2_idba_bin.99	S15	d__Bacteria	p__Bacteroidota	c__Bacteroidia	o__Bacteroidales	f__Muribaculaceae	g__Sodaliphilus	s__Sodaliphilus sp900318255
K01500	fchA	4	methenyltetrahydrofolate cyclohydrolase	scaffold_4593_9	557_2_idba_bin.99	S15	d__Bacteria	p__Bacteroidota	c__Bacteroidia	o__Bacteroidales	f__Muribaculaceae	g__Sodaliphilus	s__Sodaliphilus sp900318255
K01491	folD	4	methenyltetrahydrofolate cyclohydrolase	scaffold_2777_4	557_2_idba_bin.9	S15	d__Bacteria	p__Bacteroidota	c__Bacteroidia	o__Bacteroidales	f__Bacteroidaceae	g__Prevotella	s__Prevotella sp905236755
K00297	metF	5	methylenetetrahydrofolate reductase	scaffold_13114_4	557_3_idba_bin.15	S15	d__Bacteria	p__Firmicutes_C	c__Negativicutes	o__Acidaminococcales	f__Acidaminococcaceae	g__Succiniclasticum	s__Succiniclasticum sp900315925
K01491	folD	4	methenyltetrahydrofolate cyclohydrolase	scaffold_1199_3	557_3_idba_bin.15	S15	d__Bacteria	p__Firmicutes_C	c__Negativicutes	o__Acidaminococcales	f__Acidaminococcaceae	g__Succiniclasticum	s__Succiniclasticum sp900315925
K01500	fchA	4	methenyltetrahydrofolate cyclohydrolase	scaffold_4742_5	557_3_idba_bin.15	S15	d__Bacteria	p__Firmicutes_C	c__Negativicutes	o__Acidaminococcales	f__Acidaminococcaceae	g__Succiniclasticum	s__Succiniclasticum sp900315925
K01491	folD	4	methenyltetrahydrofolate cyclohydrolase	scaffold_158_64	557_3_idba_bin.16	S15	d__Bacteria	p__Firmicutes_A	c__Clostridia	o__Oscillospirales	f__Acutalibacteraceae	g__UBA1213	s__UBA1213 sp900322105
K00297	metF	5	methylenetetrahydrofolate reductase	scaffold_594_4	557_3_idba_bin.8	S15	d__Bacteria	p__Firmicutes_A	c__Clostridia	o__Oscillospirales	f__Acutalibacteraceae	g__Ruminococcus_E	s__Ruminococcus_E sp900317315
K00297	metF	5	methylenetetrahydrofolate reductase	scaffold_38158_4	557_4_idba_bin.1	S15	d__Bacteria	p__Fibrobacterota	c__Fibrobacteria	o__Fibrobacterales	f__Fibrobacteraceae	g__Fibrobacter	s__Fibrobacter elongatus
K01491	folD	4	methenyltetrahydrofolate cyclohydrolase	scaffold_6203_9	557_4_idba_bin.1	S15	d__Bacteria	p__Fibrobacterota	c__Fibrobacteria	o__Fibrobacterales	f__Fibrobacteraceae	g__Fibrobacter	s__Fibrobacter elongatus
K01938	fhs	3	formate--tetrahydrofolate ligase	scaffold_1129_17	557_4_idba_bin.1	S15	d__Bacteria	p__Fibrobacterota	c__Fibrobacteria	o__Fibrobacterales	f__Fibrobacteraceae	g__Fibrobacter	s__Fibrobacter elongatus
K00297	metF	5	methylenetetrahydrofolate reductase	scaffold_1049_11	557_4_idba_bin.35	S15	d__Bacteria	p__Firmicutes_C	c__Negativicutes	o__Acidaminococcales	f__Acidaminococcaceae	g__Succiniclasticum	s__Succiniclasticum sp900315925
K01491	folD	4	methenyltetrahydrofolate cyclohydrolase	scaffold_22177_3	557_4_idba_bin.35	S15	d__Bacteria	p__Firmicutes_C	c__Negativicutes	o__Acidaminococcales	f__Acidaminococcaceae	g__Succiniclasticum	s__Succiniclasticum sp900315925
K01491	folD	4	methenyltetrahydrofolate cyclohydrolase	scaffold_1250_4	557_4_idba_bin.37	S15	d__Bacteria	p__Bacteroidota	c__Bacteroidia	o__Bacteroidales	f__Bacteroidaceae	g__Prevotella	s__Prevotella sp905234815
K01491	folD	4	methenyltetrahydrofolate cyclohydrolase	scaffold_121_43	557_4_idba_bin.37	S15	d__Bacteria	p__Bacteroidota	c__Bacteroidia	o__Bacteroidales	f__Bacteroidaceae	g__Prevotella	s__Prevotella sp905234815
K00297	metF	5	methylenetetrahydrofolate reductase	scaffold_587_3	557_4_idba_bin.9	S15	d__Archaea	p__Methanobacteriota	c__Methanobacteria	o__Methanobacteriales	f__Methanobacteriaceae	g__Methanobrevibacter_A	s__Methanobrevibacter_A sp900314695
K01491	folD	4	methenyltetrahydrofolate cyclohydrolase	scaffold_242_28	557_4_idba_bin.9	S15	d__Archaea	p__Methanobacteriota	c__Methanobacteria	o__Methanobacteriales	f__Methanobacteriaceae	g__Methanobrevibacter_A	s__Methanobrevibacter_A sp900314695
K00297	metF	5	methylenetetrahydrofolate reductase	scaffold_1089_21	557_5_idba_bin.24	S15	d__Bacteria	p__Bacteroidota	c__Bacteroidia	o__Bacteroidales	f__Bacteroidaceae	g__Prevotella	s__Prevotella sp900314945
K01491	folD	4	methenyltetrahydrofolate cyclohydrolase	scaffold_152_25	557_5_idba_bin.24	S15	d__Bacteria	p__Bacteroidota	c__Bacteroidia	o__Bacteroidales	f__Bacteroidaceae	g__Prevotella	s__Prevotella sp900314945
K01938	fhs	3	formate--tetrahydrofolate ligase	scaffold_152_24	557_5_idba_bin.24	S15	d__Bacteria	p__Bacteroidota	c__Bacteroidia	o__Bacteroidales	f__Bacteroidaceae	g__Prevotella	s__Prevotella sp900314945
K00297	metF	5	methylenetetrahydrofolate reductase	scaffold_1740_10	557_5_idba_bin.61	S15	d__Bacteria	p__Firmicutes_A	c__Clostridia	o__Oscillospirales	f__Acutalibacteraceae	g__Ruminococcus_E	s__Ruminococcus_E sp900317315
K00297	metF	5	methylenetetrahydrofolate reductase	scaffold_406_29	557_5_idba_bin.9	S15	d__Bacteria	p__Bacteroidota	c__Bacteroidia	o__Bacteroidales	f__Bacteroidaceae	g__Prevotella	s__Prevotella sp002391185
K01491	folD	4	methenyltetrahydrofolate cyclohydrolase	scaffold_1679_16	557_5_idba_bin.9	S15	d__Bacteria	p__Bacteroidota	c__Bacteroidia	o__Bacteroidales	f__Bacteroidaceae	g__Prevotella	s__Prevotella sp002391185
K01938	fhs	3	formate--tetrahydrofolate ligase	scaffold_1324_13	557_5_idba_bin.9	S15	d__Bacteria	p__Bacteroidota	c__Bacteroidia	o__Bacteroidales	f__Bacteroidaceae	g__Prevotella	s__Prevotella sp002391185
K01491	folD	4	methenyltetrahydrofolate cyclohydrolase	scaffold_2963_7	557_6_idba_bin.31	S15	d__Bacteria	p__Bacteroidota	c__Bacteroidia	o__Bacteroidales	f__Bacteroidaceae	g__Prevotella	s__Prevotella sp900115435
K00297	metF	5	methylenetetrahydrofolate reductase	scaffold_212_12	557_6_idba_bin.3	S15	d__Bacteria	p__Bacteroidota	c__Bacteroidia	o__Bacteroidales	f__Bacteroidaceae	g__UBA4334	s__UBA4334 sp900316505
K00297	metF	5	methylenetetrahydrofolate reductase	scaffold_38032_6	557_6_idba_bin.3	S15	d__Bacteria	p__Bacteroidota	c__Bacteroidia	o__Bacteroidales	f__Bacteroidaceae	g__UBA4334	s__UBA4334 sp900316505
K01491	folD	4	methenyltetrahydrofolate cyclohydrolase	scaffold_121_6	557_6_idba_bin.3	S15	d__Bacteria	p__Bacteroidota	c__Bacteroidia	o__Bacteroidales	f__Bacteroidaceae	g__UBA4334	s__UBA4334 sp900316505
K01491	folD	4	methenyltetrahydrofolate cyclohydrolase	scaffold_2635_10	557_6_idba_bin.3	S15	d__Bacteria	p__Bacteroidota	c__Bacteroidia	o__Bacteroidales	f__Bacteroidaceae	g__UBA4334	s__UBA4334 sp900316505
K01500	fchA	4	methenyltetrahydrofolate cyclohydrolase	scaffold_212_16	557_6_idba_bin.3	S15	d__Bacteria	p__Bacteroidota	c__Bacteroidia	o__Bacteroidales	f__Bacteroidaceae	g__UBA4334	s__UBA4334 sp900316505
K01500	fchA	4	methenyltetrahydrofolate cyclohydrolase	scaffold_1749_6	557_6_idba_bin.3	S15	d__Bacteria	p__Bacteroidota	c__Bacteroidia	o__Bacteroidales	f__Bacteroidaceae	g__UBA4334	s__UBA4334 sp900316505
K00297	metF	5	methylenetetrahydrofolate reductase	scaffold_17_13	557_6_idba_bin.40	S15	d__Bacteria	p__Firmicutes_A	c__Clostridia	o__Lachnospirales	f__Lachnospiraceae	g__RUG11623	s__RUG11623 sp902770965
K01500	fchA	4	methenyltetrahydrofolate cyclohydrolase	scaffold_17_17	557_6_idba_bin.40	S15	d__Bacteria	p__Firmicutes_A	c__Clostridia	o__Lachnospirales	f__Lachnospiraceae	g__RUG11623	s__RUG11623 sp902770965
K00297	metF	5	methylenetetrahydrofolate reductase	scaffold_12458_3	557_6_idba_bin.45	S15	d__Bacteria	p__Firmicutes_C	c__Negativicutes	o__Acidaminococcales	f__Acidaminococcaceae	g__Succiniclasticum	s__Succiniclasticum sp900315925
K01491	folD	4	methenyltetrahydrofolate cyclohydrolase	scaffold_1951_6	557_6_idba_bin.45	S15	d__Bacteria	p__Firmicutes_C	c__Negativicutes	o__Acidaminococcales	f__Acidaminococcaceae	g__Succiniclasticum	s__Succiniclasticum sp900315925
K01938	fhs	3	formate--tetrahydrofolate ligase	scaffold_8516_2	557_6_idba_bin.45	S15	d__Bacteria	p__Firmicutes_C	c__Negativicutes	o__Acidaminococcales	f__Acidaminococcaceae	g__Succiniclasticum	s__Succiniclasticum sp900315925
K00297	metF	5	methylenetetrahydrofolate reductase	scaffold_103_33	557_6_idba_bin.60	S15	d__Bacteria	p__Bacteroidota	c__Bacteroidia	o__Bacteroidales	f__Muribaculaceae	g__Sodaliphilus	s__Sodaliphilus sp900318335
K01491	folD	4	methenyltetrahydrofolate cyclohydrolase	scaffold_18_34	557_6_idba_bin.60	S15	d__Bacteria	p__Bacteroidota	c__Bacteroidia	o__Bacteroidales	f__Muribaculaceae	g__Sodaliphilus	s__Sodaliphilus sp900318335
K01491	folD	4	methenyltetrahydrofolate cyclohydrolase	scaffold_189_59	557_6_idba_bin.60	S15	d__Bacteria	p__Bacteroidota	c__Bacteroidia	o__Bacteroidales	f__Muribaculaceae	g__Sodaliphilus	s__Sodaliphilus sp900318335
K01500	fchA	4	methenyltetrahydrofolate cyclohydrolase	scaffold_118_5	557_6_idba_bin.60	S15	d__Bacteria	p__Bacteroidota	c__Bacteroidia	o__Bacteroidales	f__Muribaculaceae	g__Sodaliphilus	s__Sodaliphilus sp900318335
K00297	metF	5	methylenetetrahydrofolate reductase	scaffold_1892_21	557_7_idba_bin.103	S15	d__Bacteria	p__Firmicutes_A	c__Clostridia	o__Lachnospirales	f__Lachnospiraceae	g__Porcincola	s__Porcincola sp905235415
K00297	metF	5	methylenetetrahydrofolate reductase	scaffold_2883_18	557_7_idba_bin.103	S15	d__Bacteria	p__Firmicutes_A	c__Clostridia	o__Lachnospirales	f__Lachnospiraceae	g__Porcincola	s__Porcincola sp905235415
K01500	fchA	4	methenyltetrahydrofolate cyclohydrolase	scaffold_1892_6	557_7_idba_bin.103	S15	d__Bacteria	p__Firmicutes_A	c__Clostridia	o__Lachnospirales	f__Lachnospiraceae	g__Porcincola	s__Porcincola sp905235415
K00297	metF	5	methylenetetrahydrofolate reductase	scaffold_621_10	557_7_idba_bin.115	S15	d__Bacteria	p__Bacteroidota	c__Bacteroidia	o__Bacteroidales	f__Paludibacteraceae	g__RF16	s__RF16 sp905235225
K00297	metF	5	methylenetetrahydrofolate reductase	scaffold_166_38	557_7_idba_bin.115	S15	d__Bacteria	p__Bacteroidota	c__Bacteroidia	o__Bacteroidales	f__Paludibacteraceae	g__RF16	s__RF16 sp905235225
K01491	folD	4	methenyltetrahydrofolate cyclohydrolase	scaffold_4080_4	557_7_idba_bin.115	S15	d__Bacteria	p__Bacteroidota	c__Bacteroidia	o__Bacteroidales	f__Paludibacteraceae	g__RF16	s__RF16 sp905235225
K00297	metF	5	methylenetetrahydrofolate reductase	scaffold_3314_10	557_7_idba_bin.117	S15	d__Bacteria	p__Actinobacteriota	c__Coriobacteriia	o__Coriobacteriales	f__Atopobiaceae	g__UBA1367	s__UBA1367 sp905235165
K00297	metF	5	methylenetetrahydrofolate reductase	scaffold_22327_3	557_7_idba_bin.117	S15	d__Bacteria	p__Actinobacteriota	c__Coriobacteriia	o__Coriobacteriales	f__Atopobiaceae	g__UBA1367	s__UBA1367 sp905235165
K01500	fchA	4	methenyltetrahydrofolate cyclohydrolase	scaffold_8873_13	557_7_idba_bin.117	S15	d__Bacteria	p__Actinobacteriota	c__Coriobacteriia	o__Coriobacteriales	f__Atopobiaceae	g__UBA1367	s__UBA1367 sp905235165
K01500	fchA	4	methenyltetrahydrofolate cyclohydrolase	scaffold_1755_13	557_7_idba_bin.117	S15	d__Bacteria	p__Actinobacteriota	c__Coriobacteriia	o__Coriobacteriales	f__Atopobiaceae	g__UBA1367	s__UBA1367 sp905235165
K01938	fhs	3	formate--tetrahydrofolate ligase	scaffold_8873_14	557_7_idba_bin.117	S15	d__Bacteria	p__Actinobacteriota	c__Coriobacteriia	o__Coriobacteriales	f__Atopobiaceae	g__UBA1367	s__UBA1367 sp905235165
K00297	metF	5	methylenetetrahydrofolate reductase	scaffold_268_41	557_7_idba_bin.118	S15	d__Bacteria	p__Bacteroidota	c__Bacteroidia	o__Bacteroidales	f__Bacteroidaceae	g__Prevotella	s__
K00297	metF	5	methylenetetrahydrofolate reductase	scaffold_1976_12	557_7_idba_bin.118	S15	d__Bacteria	p__Bacteroidota	c__Bacteroidia	o__Bacteroidales	f__Bacteroidaceae	g__Prevotella	s__
K00297	metF	5	methylenetetrahydrofolate reductase	scaffold_1687_24	557_7_idba_bin.118	S15	d__Bacteria	p__Bacteroidota	c__Bacteroidia	o__Bacteroidales	f__Bacteroidaceae	g__Prevotella	s__
K01491	folD	4	methenyltetrahydrofolate cyclohydrolase	scaffold_80_4	557_7_idba_bin.118	S15	d__Bacteria	p__Bacteroidota	c__Bacteroidia	o__Bacteroidales	f__Bacteroidaceae	g__Prevotella	s__
K00297	metF	5	methylenetetrahydrofolate reductase	scaffold_1919_64	557_7_idba_bin.119	S15	d__Bacteria	p__Cyanobacteria	c__Vampirovibrionia	o__Gastranaerophilales	f__Gastranaerophilaceae	g__UBA6984	s__UBA6984 sp905235155
K01491	folD	4	methenyltetrahydrofolate cyclohydrolase	scaffold_959_46	557_7_idba_bin.119	S15	d__Bacteria	p__Cyanobacteria	c__Vampirovibrionia	o__Gastranaerophilales	f__Gastranaerophilaceae	g__UBA6984	s__UBA6984 sp905235155
K01491	folD	4	methenyltetrahydrofolate cyclohydrolase	scaffold_28116_2	557_7_idba_bin.119	S15	d__Bacteria	p__Cyanobacteria	c__Vampirovibrionia	o__Gastranaerophilales	f__Gastranaerophilaceae	g__UBA6984	s__UBA6984 sp905235155
K01500	fchA	4	methenyltetrahydrofolate cyclohydrolase	scaffold_1023_22	557_7_idba_bin.119	S15	d__Bacteria	p__Cyanobacteria	c__Vampirovibrionia	o__Gastranaerophilales	f__Gastranaerophilaceae	g__UBA6984	s__UBA6984 sp905235155
K00297	metF	5	methylenetetrahydrofolate reductase	scaffold_14429_2	557_7_idba_bin.120	S15	d__Bacteria	p__Firmicutes_A	c__Clostridia	o__Oscillospirales	f__Acutalibacteraceae	g__CAG-177	s__CAG-177 sp905235625
K01491	folD	4	methenyltetrahydrofolate cyclohydrolase	scaffold_4098_14	557_7_idba_bin.120	S15	d__Bacteria	p__Firmicutes_A	c__Clostridia	o__Oscillospirales	f__Acutalibacteraceae	g__CAG-177	s__CAG-177 sp905235625
K01491	folD	4	methenyltetrahydrofolate cyclohydrolase	scaffold_4098_4	557_7_idba_bin.120	S15	d__Bacteria	p__Firmicutes_A	c__Clostridia	o__Oscillospirales	f__Acutalibacteraceae	g__CAG-177	s__CAG-177 sp905235625
K01938	fhs	3	formate--tetrahydrofolate ligase	scaffold_46056_2	557_7_idba_bin.120	S15	d__Bacteria	p__Firmicutes_A	c__Clostridia	o__Oscillospirales	f__Acutalibacteraceae	g__CAG-177	s__CAG-177 sp905235625
K00297	metF	5	methylenetetrahydrofolate reductase	scaffold_15682_3	557_7_idba_bin.132	S15	d__Bacteria	p__Firmicutes	c__Bacilli	o__Erysipelotrichales	f__Erysipelotrichaceae	g__Bulleidia	s__Bulleidia sp905235315
K01491	folD	4	methenyltetrahydrofolate cyclohydrolase	scaffold_12822_1	557_7_idba_bin.132	S15	d__Bacteria	p__Firmicutes	c__Bacilli	o__Erysipelotrichales	f__Erysipelotrichaceae	g__Bulleidia	s__Bulleidia sp905235315
K01500	fchA	4	methenyltetrahydrofolate cyclohydrolase	scaffold_18197_5	557_7_idba_bin.132	S15	d__Bacteria	p__Firmicutes	c__Bacilli	o__Erysipelotrichales	f__Erysipelotrichaceae	g__Bulleidia	s__Bulleidia sp905235315
K01491	folD	4	methenyltetrahydrofolate cyclohydrolase	scaffold_136717_10	557_7_idba_bin.142	S15	d__Bacteria	p__Bacteroidota	c__Bacteroidia	o__Bacteroidales	f__Bacteroidaceae	g__Prevotella	s__Prevotella sp905235835
K01938	fhs	3	formate--tetrahydrofolate ligase	scaffold_13762_7	557_7_idba_bin.172	S15	d__Bacteria	p__Firmicutes_C	c__Negativicutes	o__Selenomonadales	f__Selenomonadaceae	g__Quinella	s__Quinella sp905235425
K00297	metF	5	methylenetetrahydrofolate reductase	scaffold_25_59	557_7_idba_bin.176	S15	d__Bacteria	p__Bacteroidota	c__Bacteroidia	o__Bacteroidales	f__UBA932	g__Cryptobacteroides	s__Cryptobacteroides sp905235085
K01491	folD	4	methenyltetrahydrofolate cyclohydrolase	scaffold_8_115	557_7_idba_bin.176	S15	d__Bacteria	p__Bacteroidota	c__Bacteroidia	o__Bacteroidales	f__UBA932	g__Cryptobacteroides	s__Cryptobacteroides sp905235085
K01500	fchA	4	methenyltetrahydrofolate cyclohydrolase	scaffold_1804_1	557_7_idba_bin.176	S15	d__Bacteria	p__Bacteroidota	c__Bacteroidia	o__Bacteroidales	f__UBA932	g__Cryptobacteroides	s__Cryptobacteroides sp905235085
K01938	fhs	3	formate--tetrahydrofolate ligase	scaffold_13394_6	557_7_idba_bin.177	S15	d__Bacteria	p__Firmicutes_A	c__Clostridia	o__Christensenellales	f__CAG-138	g__UBA3792	s__UBA3792 sp905235205
K01938	fhs	3	formate--tetrahydrofolate ligase	scaffold_13904_2	557_7_idba_bin.177	S15	d__Bacteria	p__Firmicutes_A	c__Clostridia	o__Christensenellales	f__CAG-138	g__UBA3792	s__UBA3792 sp905235205
K00297	metF	5	methylenetetrahydrofolate reductase	scaffold_995_30	557_7_idba_bin.186	S15	d__Bacteria	p__Firmicutes_A	c__Clostridia	o__Peptostreptococcales	f__Anaerovoracaceae	g__RUG754	s__RUG754 sp905235115
K00297	metF	5	methylenetetrahydrofolate reductase	scaffold_81_75	557_7_idba_bin.186	S15	d__Bacteria	p__Firmicutes_A	c__Clostridia	o__Peptostreptococcales	f__Anaerovoracaceae	g__RUG754	s__RUG754 sp905235115
K01491	folD	4	methenyltetrahydrofolate cyclohydrolase	scaffold_81_37	557_7_idba_bin.186	S15	d__Bacteria	p__Firmicutes_A	c__Clostridia	o__Peptostreptococcales	f__Anaerovoracaceae	g__RUG754	s__RUG754 sp905235115
K01500	fchA	4	methenyltetrahydrofolate cyclohydrolase	scaffold_8996_12	557_7_idba_bin.186	S15	d__Bacteria	p__Firmicutes_A	c__Clostridia	o__Peptostreptococcales	f__Anaerovoracaceae	g__RUG754	s__RUG754 sp905235115
K01938	fhs	3	formate--tetrahydrofolate ligase	scaffold_8996_13	557_7_idba_bin.186	S15	d__Bacteria	p__Firmicutes_A	c__Clostridia	o__Peptostreptococcales	f__Anaerovoracaceae	g__RUG754	s__RUG754 sp905235115
K00297	metF	5	methylenetetrahydrofolate reductase	scaffold_2697_3	557_7_idba_bin.195	S15	d__Bacteria	p__Fibrobacterota	c__Fibrobacteria	o__Fibrobacterales	f__Fibrobacteraceae	g__Fibrobacter	s__Fibrobacter succinogenes_J
K00297	metF	5	methylenetetrahydrofolate reductase	scaffold_572_17	557_7_idba_bin.195	S15	d__Bacteria	p__Fibrobacterota	c__Fibrobacteria	o__Fibrobacterales	f__Fibrobacteraceae	g__Fibrobacter	s__Fibrobacter succinogenes_J
K00297	metF	5	methylenetetrahydrofolate reductase	scaffold_14426_3	557_7_idba_bin.195	S15	d__Bacteria	p__Fibrobacterota	c__Fibrobacteria	o__Fibrobacterales	f__Fibrobacteraceae	g__Fibrobacter	s__Fibrobacter succinogenes_J
K01491	folD	4	methenyltetrahydrofolate cyclohydrolase	scaffold_140_43	557_7_idba_bin.195	S15	d__Bacteria	p__Fibrobacterota	c__Fibrobacteria	o__Fibrobacterales	f__Fibrobacteraceae	g__Fibrobacter	s__Fibrobacter succinogenes_J
K01491	folD	4	methenyltetrahydrofolate cyclohydrolase	scaffold_6399_20	557_7_idba_bin.206	S15	d__Bacteria	p__Bacteroidota	c__Bacteroidia	o__Bacteroidales	f__WCHB1-69	g__F23-D06	s__F23-D06 sp905235135
K01500	fchA	4	methenyltetrahydrofolate cyclohydrolase	scaffold_3593_14	557_7_idba_bin.206	S15	d__Bacteria	p__Bacteroidota	c__Bacteroidia	o__Bacteroidales	f__WCHB1-69	g__F23-D06	s__F23-D06 sp905235135
K00297	metF	5	methylenetetrahydrofolate reductase	scaffold_26873_4	557_7_idba_bin.218	S15	d__Bacteria	p__Firmicutes_A	c__Clostridia	o__Lachnospirales	f__Lachnospiraceae	g__RGIG7926	s__RGIG7926 sp905236705
K01491	folD	4	methenyltetrahydrofolate cyclohydrolase	scaffold_29467_2	557_7_idba_bin.218	S15	d__Bacteria	p__Firmicutes_A	c__Clostridia	o__Lachnospirales	f__Lachnospiraceae	g__RGIG7926	s__RGIG7926 sp905236705
K01491	folD	4	methenyltetrahydrofolate cyclohydrolase	scaffold_3715_16	557_7_idba_bin.218	S15	d__Bacteria	p__Firmicutes_A	c__Clostridia	o__Lachnospirales	f__Lachnospiraceae	g__RGIG7926	s__RGIG7926 sp905236705
K00297	metF	5	methylenetetrahydrofolate reductase	scaffold_4717_1	557_7_idba_bin.22	S15	d__Bacteria	p__Synergistota	c__Synergistia	o__Synergistales	f__Aminobacteriaceae	g__Fretibacterium	s__Fretibacterium sp905235395
K01938	fhs	3	formate--tetrahydrofolate ligase	scaffold_20980_1	557_7_idba_bin.22	S15	d__Bacteria	p__Synergistota	c__Synergistia	o__Synergistales	f__Aminobacteriaceae	g__Fretibacterium	s__Fretibacterium sp905235395
K01491	folD	4	methenyltetrahydrofolate cyclohydrolase	scaffold_9785_13	557_7_idba_bin.231	S15	d__Bacteria	p__Firmicutes_A	c__Clostridia	o__Christensenellales	f__Borkfalkiaceae	g__UBA1259	s__UBA1259 sp905235765
K01938	fhs	3	formate--tetrahydrofolate ligase	scaffold_17657_3	557_7_idba_bin.231	S15	d__Bacteria	p__Firmicutes_A	c__Clostridia	o__Christensenellales	f__Borkfalkiaceae	g__UBA1259	s__UBA1259 sp905235765
K01938	fhs	3	formate--tetrahydrofolate ligase	scaffold_82945_1	557_7_idba_bin.231	S15	d__Bacteria	p__Firmicutes_A	c__Clostridia	o__Christensenellales	f__Borkfalkiaceae	g__UBA1259	s__UBA1259 sp905235765
K00297	metF	5	methylenetetrahydrofolate reductase	scaffold_704_24	557_7_idba_bin.244	S15	d__Bacteria	p__Bacteroidota	c__Bacteroidia	o__Bacteroidales	f__UBA3663	g__UBA3663	s__UBA3663 sp905235375
K00297	metF	5	methylenetetrahydrofolate reductase	scaffold_1667_33	557_7_idba_bin.244	S15	d__Bacteria	p__Bacteroidota	c__Bacteroidia	o__Bacteroidales	f__UBA3663	g__UBA3663	s__UBA3663 sp905235375
K01491	folD	4	methenyltetrahydrofolate cyclohydrolase	scaffold_28_31	557_7_idba_bin.244	S15	d__Bacteria	p__Bacteroidota	c__Bacteroidia	o__Bacteroidales	f__UBA3663	g__UBA3663	s__UBA3663 sp905235375
K01491	folD	4	methenyltetrahydrofolate cyclohydrolase	scaffold_1667_28	557_7_idba_bin.244	S15	d__Bacteria	p__Bacteroidota	c__Bacteroidia	o__Bacteroidales	f__UBA3663	g__UBA3663	s__UBA3663 sp905235375
K01938	fhs	3	formate--tetrahydrofolate ligase	scaffold_1549_14	557_7_idba_bin.244	S15	d__Bacteria	p__Bacteroidota	c__Bacteroidia	o__Bacteroidales	f__UBA3663	g__UBA3663	s__UBA3663 sp905235375
K01938	fhs	3	formate--tetrahydrofolate ligase	scaffold_439_5	557_7_idba_bin.244	S15	d__Bacteria	p__Bacteroidota	c__Bacteroidia	o__Bacteroidales	f__UBA3663	g__UBA3663	s__UBA3663 sp905235375
K01938	fhs	3	formate--tetrahydrofolate ligase	scaffold_28_30	557_7_idba_bin.244	S15	d__Bacteria	p__Bacteroidota	c__Bacteroidia	o__Bacteroidales	f__UBA3663	g__UBA3663	s__UBA3663 sp905235375
K00297	metF	5	methylenetetrahydrofolate reductase	scaffold_964_34	557_7_idba_bin.248	S15	d__Bacteria	p__Firmicutes_A	c__Clostridia	o__Oscillospirales	f__Acutalibacteraceae	g__Ruminococcus_E	s__Ruminococcus_E sp905235295
K01491	folD	4	methenyltetrahydrofolate cyclohydrolase	scaffold_5592_5	557_7_idba_bin.248	S15	d__Bacteria	p__Firmicutes_A	c__Clostridia	o__Oscillospirales	f__Acutalibacteraceae	g__Ruminococcus_E	s__Ruminococcus_E sp905235295
K00297	metF	5	methylenetetrahydrofolate reductase	scaffold_889_2	557_7_idba_bin.250	S15	d__Bacteria	p__Bacteroidota	c__Bacteroidia	o__Bacteroidales	f__Bacteroidaceae	g__Prevotella	s__Prevotella sp905235325
K01500	fchA	4	methenyltetrahydrofolate cyclohydrolase	scaffold_1318_30	557_7_idba_bin.250	S15	d__Bacteria	p__Bacteroidota	c__Bacteroidia	o__Bacteroidales	f__Bacteroidaceae	g__Prevotella	s__Prevotella sp905235325
K01491	folD	4	methenyltetrahydrofolate cyclohydrolase	scaffold_1980_24	557_7_idba_bin.255	S15	d__Bacteria	p__Firmicutes_A	c__Clostridia	o__Lachnospirales	f__Lachnospiraceae	g__CAG-590	s__CAG-590 sp905235345
K01491	folD	4	methenyltetrahydrofolate cyclohydrolase	scaffold_3107_5	557_7_idba_bin.27	S15	d__Bacteria	p__Firmicutes_A	c__Clostridia	o__Lachnospirales	f__Lachnospiraceae	g__UBA4285	s__UBA4285 sp905235275
K00297	metF	5	methylenetetrahydrofolate reductase	scaffold_18502_4	557_7_idba_bin.36	S15	d__Bacteria	p__Firmicutes_A	c__Clostridia	o__Saccharofermentanales	f__Saccharofermentanaceae	g__Firm-16	s__Firm-16 sp905235455
K01491	folD	4	methenyltetrahydrofolate cyclohydrolase	scaffold_4309_10	557_7_idba_bin.36	S15	d__Bacteria	p__Firmicutes_A	c__Clostridia	o__Saccharofermentanales	f__Saccharofermentanaceae	g__Firm-16	s__Firm-16 sp905235455
K01491	folD	4	methenyltetrahydrofolate cyclohydrolase	scaffold_72_31	557_7_idba_bin.36	S15	d__Bacteria	p__Firmicutes_A	c__Clostridia	o__Saccharofermentanales	f__Saccharofermentanaceae	g__Firm-16	s__Firm-16 sp905235455
K01500	fchA	4	methenyltetrahydrofolate cyclohydrolase	scaffold_937_33	557_7_idba_bin.3	S15	d__Bacteria	p__Firmicutes_A	c__Clostridia	o__Lachnospirales	f__Lachnospiraceae	g__CAG-791	s__CAG-791 sp905235465
K01500	fchA	4	methenyltetrahydrofolate cyclohydrolase	scaffold_15254_2	557_7_idba_bin.3	S15	d__Bacteria	p__Firmicutes_A	c__Clostridia	o__Lachnospirales	f__Lachnospiraceae	g__CAG-791	s__CAG-791 sp905235465
K01938	fhs	3	formate--tetrahydrofolate ligase	scaffold_15254_3	557_7_idba_bin.3	S15	d__Bacteria	p__Firmicutes_A	c__Clostridia	o__Lachnospirales	f__Lachnospiraceae	g__CAG-791	s__CAG-791 sp905235465
K00297	metF	5	methylenetetrahydrofolate reductase	scaffold_14967_3	557_7_idba_bin.57	S15	d__Bacteria	p__Bacteroidota	c__Bacteroidia	o__Bacteroidales	f__UBA932	g__Cryptobacteroides	s__Cryptobacteroides sp905235535
K01491	folD	4	methenyltetrahydrofolate cyclohydrolase	scaffold_2776_12	557_7_idba_bin.57	S15	d__Bacteria	p__Bacteroidota	c__Bacteroidia	o__Bacteroidales	f__UBA932	g__Cryptobacteroides	s__Cryptobacteroides sp905235535
K01938	fhs	3	formate--tetrahydrofolate ligase	scaffold_2776_13	557_7_idba_bin.57	S15	d__Bacteria	p__Bacteroidota	c__Bacteroidia	o__Bacteroidales	f__UBA932	g__Cryptobacteroides	s__Cryptobacteroides sp905235535
K00297	metF	5	methylenetetrahydrofolate reductase	scaffold_23_31	557_7_idba_bin.5	S15	d__Bacteria	p__Bacteroidota	c__Bacteroidia	o__Bacteroidales	f__Bacteroidaceae	g__UBA4372	s__UBA4372 sp905235285
K00297	metF	5	methylenetetrahydrofolate reductase	scaffold_3250_12	557_7_idba_bin.5	S15	d__Bacteria	p__Bacteroidota	c__Bacteroidia	o__Bacteroidales	f__Bacteroidaceae	g__UBA4372	s__UBA4372 sp905235285
K00297	metF	5	methylenetetrahydrofolate reductase	scaffold_632_11	557_7_idba_bin.5	S15	d__Bacteria	p__Bacteroidota	c__Bacteroidia	o__Bacteroidales	f__Bacteroidaceae	g__UBA4372	s__UBA4372 sp905235285
K00297	metF	5	methylenetetrahydrofolate reductase	scaffold_665_75	557_7_idba_bin.61	S15	d__Bacteria	p__Bacteroidota	c__Bacteroidia	o__Bacteroidales	f__Bacteroidaceae	g__UBA4334	s__UBA4334 sp905235525
K01491	folD	4	methenyltetrahydrofolate cyclohydrolase	scaffold_377_48	557_7_idba_bin.61	S15	d__Bacteria	p__Bacteroidota	c__Bacteroidia	o__Bacteroidales	f__Bacteroidaceae	g__UBA4334	s__UBA4334 sp905235525
K01491	folD	4	methenyltetrahydrofolate cyclohydrolase	scaffold_456_47	557_7_idba_bin.61	S15	d__Bacteria	p__Bacteroidota	c__Bacteroidia	o__Bacteroidales	f__Bacteroidaceae	g__UBA4334	s__UBA4334 sp905235525
K00297	metF	5	methylenetetrahydrofolate reductase	scaffold_6104_6	557_7_idba_bin.63	S15	d__Bacteria	p__Bacteroidota	c__Bacteroidia	o__Bacteroidales	f__UBA932	g__Cryptobacteroides	s__Cryptobacteroides sp905235445
K00297	metF	5	methylenetetrahydrofolate reductase	scaffold_1562_20	557_7_idba_bin.63	S15	d__Bacteria	p__Bacteroidota	c__Bacteroidia	o__Bacteroidales	f__UBA932	g__Cryptobacteroides	s__Cryptobacteroides sp905235445
K01491	folD	4	methenyltetrahydrofolate cyclohydrolase	scaffold_7795_7	557_7_idba_bin.63	S15	d__Bacteria	p__Bacteroidota	c__Bacteroidia	o__Bacteroidales	f__UBA932	g__Cryptobacteroides	s__Cryptobacteroides sp905235445
K01500	fchA	4	methenyltetrahydrofolate cyclohydrolase	scaffold_354_20	557_7_idba_bin.63	S15	d__Bacteria	p__Bacteroidota	c__Bacteroidia	o__Bacteroidales	f__UBA932	g__Cryptobacteroides	s__Cryptobacteroides sp905235445
K01500	fchA	4	methenyltetrahydrofolate cyclohydrolase	scaffold_337_3	557_7_idba_bin.63	S15	d__Bacteria	p__Bacteroidota	c__Bacteroidia	o__Bacteroidales	f__UBA932	g__Cryptobacteroides	s__Cryptobacteroides sp905235445
K01938	fhs	3	formate--tetrahydrofolate ligase	scaffold_6337_2	557_7_idba_bin.63	S15	d__Bacteria	p__Bacteroidota	c__Bacteroidia	o__Bacteroidales	f__UBA932	g__Cryptobacteroides	s__Cryptobacteroides sp905235445
K01938	fhs	3	formate--tetrahydrofolate ligase	scaffold_354_19	557_7_idba_bin.63	S15	d__Bacteria	p__Bacteroidota	c__Bacteroidia	o__Bacteroidales	f__UBA932	g__Cryptobacteroides	s__Cryptobacteroides sp905235445
K01938	fhs	3	formate--tetrahydrofolate ligase	scaffold_134_28	557_7_idba_bin.63	S15	d__Bacteria	p__Bacteroidota	c__Bacteroidia	o__Bacteroidales	f__UBA932	g__Cryptobacteroides	s__Cryptobacteroides sp905235445
K00297	metF	5	methylenetetrahydrofolate reductase	scaffold_42742_4	557_7_idba_bin.64	S15	d__Bacteria	p__Firmicutes_A	c__Clostridia	o__Lachnospirales	f__Lachnospiraceae	g__NK4A144	s__NK4A144 sp905235585
K01491	folD	4	methenyltetrahydrofolate cyclohydrolase	scaffold_18429_2	557_7_idba_bin.64	S15	d__Bacteria	p__Firmicutes_A	c__Clostridia	o__Lachnospirales	f__Lachnospiraceae	g__NK4A144	s__NK4A144 sp905235585
K01938	fhs	3	formate--tetrahydrofolate ligase	scaffold_18429_1	557_7_idba_bin.64	S15	d__Bacteria	p__Firmicutes_A	c__Clostridia	o__Lachnospirales	f__Lachnospiraceae	g__NK4A144	s__NK4A144 sp905235585
K00297	metF	5	methylenetetrahydrofolate reductase	scaffold_20813_2	557_7_idba_bin.77	S15	d__Bacteria	p__Firmicutes_A	c__Clostridia	o__Lachnospirales	f__Lachnospiraceae	g__CAG-590	s__CAG-590 sp905235545
K01491	folD	4	methenyltetrahydrofolate cyclohydrolase	scaffold_2512_5	557_7_idba_bin.77	S15	d__Bacteria	p__Firmicutes_A	c__Clostridia	o__Lachnospirales	f__Lachnospiraceae	g__CAG-590	s__CAG-590 sp905235545
K01938	fhs	3	formate--tetrahydrofolate ligase	scaffold_2512_6	557_7_idba_bin.77	S15	d__Bacteria	p__Firmicutes_A	c__Clostridia	o__Lachnospirales	f__Lachnospiraceae	g__CAG-590	s__CAG-590 sp905235545
K00297	metF	5	methylenetetrahydrofolate reductase	scaffold_570_5	557_7_idba_bin.91	S15	d__Bacteria	p__Firmicutes_C	c__Negativicutes	o__Acidaminococcales	f__Acidaminococcaceae	g__Succiniclasticum	s__Succiniclasticum sp905235335
K01500	fchA	4	methenyltetrahydrofolate cyclohydrolase	scaffold_570_48	557_7_idba_bin.91	S15	d__Bacteria	p__Firmicutes_C	c__Negativicutes	o__Acidaminococcales	f__Acidaminococcaceae	g__Succiniclasticum	s__Succiniclasticum sp905235335
K01938	fhs	3	formate--tetrahydrofolate ligase	scaffold_3639_22	557_7_idba_bin.91	S15	d__Bacteria	p__Firmicutes_C	c__Negativicutes	o__Acidaminococcales	f__Acidaminococcaceae	g__Succiniclasticum	s__Succiniclasticum sp905235335
K01491	folD	4	methenyltetrahydrofolate cyclohydrolase	scaffold_195_15	557_7_idba_bin.94	S15	d__Bacteria	p__Bacteroidota	c__Bacteroidia	o__Bacteroidales	f__Bacteroidaceae	g__UBA4372	s__UBA4372 sp905235305
K00297	metF	5	methylenetetrahydrofolate reductase	scaffold_1702_13	557_7_idba_bin.96	S15	d__Bacteria	p__Firmicutes_A	c__Clostridia	o__Lachnospirales	f__Lachnospiraceae	g__Porcincola	s__Porcincola sp905235435
K01500	fchA	4	methenyltetrahydrofolate cyclohydrolase	scaffold_3609_20	557_7_idba_bin.96	S15	d__Bacteria	p__Firmicutes_A	c__Clostridia	o__Lachnospirales	f__Lachnospiraceae	g__Porcincola	s__Porcincola sp905235435
K01938	fhs	3	formate--tetrahydrofolate ligase	scaffold_17383_2	557_7_idba_bin.96	S15	d__Bacteria	p__Firmicutes_A	c__Clostridia	o__Lachnospirales	f__Lachnospiraceae	g__Porcincola	s__Porcincola sp905235435
K01491	folD	4	methenyltetrahydrofolate cyclohydrolase	scaffold_691_37	557_7_idba_bin.97	S15	d__Bacteria	p__Bacteroidota	c__Bacteroidia	o__Bacteroidales	f__Bacteroidaceae	g__UBA4372	s__UBA4372 sp905235575
K01500	fchA	4	methenyltetrahydrofolate cyclohydrolase	scaffold_13_4	557_7_idba_bin.97	S15	d__Bacteria	p__Bacteroidota	c__Bacteroidia	o__Bacteroidales	f__Bacteroidaceae	g__UBA4372	s__UBA4372 sp905235575
K01500	fchA	4	methenyltetrahydrofolate cyclohydrolase	scaffold_174_19	557_7_idba_bin.97	S15	d__Bacteria	p__Bacteroidota	c__Bacteroidia	o__Bacteroidales	f__Bacteroidaceae	g__UBA4372	s__UBA4372 sp905235575
K01491	folD	4	methenyltetrahydrofolate cyclohydrolase	scaffold_1914_10	557_7_idba_bin.99	S15	d__Bacteria	p__Bacteroidota	c__Bacteroidia	o__Bacteroidales	f__Bacteroidaceae	g__UBA1179	s__UBA1179 sp905235565
K01491	folD	4	methenyltetrahydrofolate cyclohydrolase	scaffold_25393_2	557_7_idba_bin.99	S15	d__Bacteria	p__Bacteroidota	c__Bacteroidia	o__Bacteroidales	f__Bacteroidaceae	g__UBA1179	s__UBA1179 sp905235565
K01491	folD	4	methenyltetrahydrofolate cyclohydrolase	scaffold_207_36	557_7_idba_bin.99	S15	d__Bacteria	p__Bacteroidota	c__Bacteroidia	o__Bacteroidales	f__Bacteroidaceae	g__UBA1179	s__UBA1179 sp905235565
K01500	fchA	4	methenyltetrahydrofolate cyclohydrolase	scaffold_162_54	557_7_idba_bin.99	S15	d__Bacteria	p__Bacteroidota	c__Bacteroidia	o__Bacteroidales	f__Bacteroidaceae	g__UBA1179	s__UBA1179 sp905235565
K00297	metF	5	methylenetetrahydrofolate reductase	scaffold_742_2	557_8_idba_bin.110	S15	d__Bacteria	p__Firmicutes_A	c__Clostridia	o__Lachnospirales	f__Lachnospiraceae	g__Eubacterium_G	s__Eubacterium_G sp905235555
K01491	folD	4	methenyltetrahydrofolate cyclohydrolase	scaffold_294_2	557_8_idba_bin.110	S15	d__Bacteria	p__Firmicutes_A	c__Clostridia	o__Lachnospirales	f__Lachnospiraceae	g__Eubacterium_G	s__Eubacterium_G sp905235555
K01938	fhs	3	formate--tetrahydrofolate ligase	scaffold_294_3	557_8_idba_bin.110	S15	d__Bacteria	p__Firmicutes_A	c__Clostridia	o__Lachnospirales	f__Lachnospiraceae	g__Eubacterium_G	s__Eubacterium_G sp905235555
K01491	folD	4	methenyltetrahydrofolate cyclohydrolase	scaffold_1114_10	557_8_idba_bin.112	S15	d__Bacteria	p__Proteobacteria	c__Alphaproteobacteria	o__RF32	f__CAG-239	g__UBA1254	s__UBA1254 sp905235385
K01500	fchA	4	methenyltetrahydrofolate cyclohydrolase	scaffold_511_1	557_8_idba_bin.112	S15	d__Bacteria	p__Proteobacteria	c__Alphaproteobacteria	o__RF32	f__CAG-239	g__UBA1254	s__UBA1254 sp905235385
K01938	fhs	3	formate--tetrahydrofolate ligase	scaffold_1732_14	557_8_idba_bin.112	S15	d__Bacteria	p__Proteobacteria	c__Alphaproteobacteria	o__RF32	f__CAG-239	g__UBA1254	s__UBA1254 sp905235385
K00297	metF	5	methylenetetrahydrofolate reductase	scaffold_487_7	557_8_idba_bin.125	S15	d__Bacteria	p__Desulfobacterota_I	c__Desulfovibrionia	o__Desulfovibrionales	f__Desulfovibrionaceae	g__Desulfovibrio	s__Desulfovibrio sp905235595
K00297	metF	5	methylenetetrahydrofolate reductase	scaffold_220_33	557_8_idba_bin.125	S15	d__Bacteria	p__Desulfobacterota_I	c__Desulfovibrionia	o__Desulfovibrionales	f__Desulfovibrionaceae	g__Desulfovibrio	s__Desulfovibrio sp905235595
K01491	folD	4	methenyltetrahydrofolate cyclohydrolase	scaffold_114_41	557_8_idba_bin.125	S15	d__Bacteria	p__Desulfobacterota_I	c__Desulfovibrionia	o__Desulfovibrionales	f__Desulfovibrionaceae	g__Desulfovibrio	s__Desulfovibrio sp905235595
K01491	folD	4	methenyltetrahydrofolate cyclohydrolase	scaffold_697_19	557_8_idba_bin.125	S15	d__Bacteria	p__Desulfobacterota_I	c__Desulfovibrionia	o__Desulfovibrionales	f__Desulfovibrionaceae	g__Desulfovibrio	s__Desulfovibrio sp905235595
K01500	fchA	4	methenyltetrahydrofolate cyclohydrolase	scaffold_4427_7	557_8_idba_bin.125	S15	d__Bacteria	p__Desulfobacterota_I	c__Desulfovibrionia	o__Desulfovibrionales	f__Desulfovibrionaceae	g__Desulfovibrio	s__Desulfovibrio sp905235595
K01500	fchA	4	methenyltetrahydrofolate cyclohydrolase	scaffold_2019_8	557_8_idba_bin.125	S15	d__Bacteria	p__Desulfobacterota_I	c__Desulfovibrionia	o__Desulfovibrionales	f__Desulfovibrionaceae	g__Desulfovibrio	s__Desulfovibrio sp905235595
K01938	fhs	3	formate--tetrahydrofolate ligase	scaffold_114_42	557_8_idba_bin.125	S15	d__Bacteria	p__Desulfobacterota_I	c__Desulfovibrionia	o__Desulfovibrionales	f__Desulfovibrionaceae	g__Desulfovibrio	s__Desulfovibrio sp905235595
K01491	folD	4	methenyltetrahydrofolate cyclohydrolase	scaffold_74_72	557_8_idba_bin.129	S15	d__Bacteria	p__Firmicutes_A	c__Clostridia	o__Christensenellales	f__UBA1242	g__UBA7584	s__UBA7584 sp905235475
K00297	metF	5	methylenetetrahydrofolate reductase	scaffold_341_42	557_8_idba_bin.135	S15	d__Bacteria	p__Firmicutes_A	c__Clostridia	o__Christensenellales	f__UBA1242	g__UBA9845	s__UBA9845 sp905235485
K01491	folD	4	methenyltetrahydrofolate cyclohydrolase	scaffold_2169_7	557_8_idba_bin.13	S15	d__Bacteria	p__UBP6	c__UBA1177	o__UBA1177	f__UBA1177	g__UBA1177	s__UBA1177 sp905235605
K01491	folD	4	methenyltetrahydrofolate cyclohydrolase	scaffold_1899_22	557_8_idba_bin.13	S15	d__Bacteria	p__UBP6	c__UBA1177	o__UBA1177	f__UBA1177	g__UBA1177	s__UBA1177 sp905235605
K01491	folD	4	methenyltetrahydrofolate cyclohydrolase	scaffold_3570_2	557_8_idba_bin.13	S15	d__Bacteria	p__UBP6	c__UBA1177	o__UBA1177	f__UBA1177	g__UBA1177	s__UBA1177 sp905235605
K01938	fhs	3	formate--tetrahydrofolate ligase	scaffold_1969_5	557_8_idba_bin.13	S15	d__Bacteria	p__UBP6	c__UBA1177	o__UBA1177	f__UBA1177	g__UBA1177	s__UBA1177 sp905235605
K00297	metF	5	methylenetetrahydrofolate reductase	scaffold_316_40	557_8_idba_bin.142	S15	d__Bacteria	p__Firmicutes_A	c__Clostridia	o__Oscillospirales	f__Acutalibacteraceae	g__CAG-177	s__CAG-177 sp905235625
K00297	metF	5	methylenetetrahydrofolate reductase	scaffold_388_59	557_8_idba_bin.142	S15	d__Bacteria	p__Firmicutes_A	c__Clostridia	o__Oscillospirales	f__Acutalibacteraceae	g__CAG-177	s__CAG-177 sp905235625
K01491	folD	4	methenyltetrahydrofolate cyclohydrolase	scaffold_619_5	557_8_idba_bin.142	S15	d__Bacteria	p__Firmicutes_A	c__Clostridia	o__Oscillospirales	f__Acutalibacteraceae	g__CAG-177	s__CAG-177 sp905235625
K01491	folD	4	methenyltetrahydrofolate cyclohydrolase	scaffold_759_11	557_8_idba_bin.142	S15	d__Bacteria	p__Firmicutes_A	c__Clostridia	o__Oscillospirales	f__Acutalibacteraceae	g__CAG-177	s__CAG-177 sp905235625
K01491	folD	4	methenyltetrahydrofolate cyclohydrolase	scaffold_17995_2	557_8_idba_bin.142	S15	d__Bacteria	p__Firmicutes_A	c__Clostridia	o__Oscillospirales	f__Acutalibacteraceae	g__CAG-177	s__CAG-177 sp905235625
K01491	folD	4	methenyltetrahydrofolate cyclohydrolase	scaffold_869_7	557_8_idba_bin.150	S15	d__Bacteria	p__Firmicutes	c__Bacilli	o__RFN20	f__CAG-826	g__Enteromonas	s__Enteromonas sp905235705
K01491	folD	4	methenyltetrahydrofolate cyclohydrolase	scaffold_22768_5	557_8_idba_bin.151	S15	d__Bacteria	p__Firmicutes_A	c__Clostridia	o__Oscillospirales	f__CAG-272	g__RGIG6816	s__RGIG6816 sp905235755
K01500	fchA	4	methenyltetrahydrofolate cyclohydrolase	scaffold_25172_4	557_8_idba_bin.151	S15	d__Bacteria	p__Firmicutes_A	c__Clostridia	o__Oscillospirales	f__CAG-272	g__RGIG6816	s__RGIG6816 sp905235755
K01938	fhs	3	formate--tetrahydrofolate ligase	scaffold_11038_3	557_8_idba_bin.151	S15	d__Bacteria	p__Firmicutes_A	c__Clostridia	o__Oscillospirales	f__CAG-272	g__RGIG6816	s__RGIG6816 sp905235755
K01491	folD	4	methenyltetrahydrofolate cyclohydrolase	scaffold_8712_11	557_8_idba_bin.152	S15	d__Bacteria	p__Bacteroidota	c__Bacteroidia	o__Bacteroidales	f__UBA932	g__Cryptobacteroides	s__Cryptobacteroides sp905235615
K01491	folD	4	methenyltetrahydrofolate cyclohydrolase	scaffold_11966_5	557_8_idba_bin.152	S15	d__Bacteria	p__Bacteroidota	c__Bacteroidia	o__Bacteroidales	f__UBA932	g__Cryptobacteroides	s__Cryptobacteroides sp905235615
K01491	folD	4	methenyltetrahydrofolate cyclohydrolase	scaffold_1575_18	557_8_idba_bin.152	S15	d__Bacteria	p__Bacteroidota	c__Bacteroidia	o__Bacteroidales	f__UBA932	g__Cryptobacteroides	s__Cryptobacteroides sp905235615
K00297	metF	5	methylenetetrahydrofolate reductase	scaffold_6807_11	557_8_idba_bin.155	S15	d__Bacteria	p__Firmicutes_A	c__Clostridia	o__Oscillospirales	f__Acutalibacteraceae	g__Ruminococcus_E	s__Ruminococcus_E sp905235715
K01491	folD	4	methenyltetrahydrofolate cyclohydrolase	scaffold_312_14	557_8_idba_bin.155	S15	d__Bacteria	p__Firmicutes_A	c__Clostridia	o__Oscillospirales	f__Acutalibacteraceae	g__Ruminococcus_E	s__Ruminococcus_E sp905235715
K01491	folD	4	methenyltetrahydrofolate cyclohydrolase	scaffold_86_57	557_8_idba_bin.155	S15	d__Bacteria	p__Firmicutes_A	c__Clostridia	o__Oscillospirales	f__Acutalibacteraceae	g__Ruminococcus_E	s__Ruminococcus_E sp905235715
K00297	metF	5	methylenetetrahydrofolate reductase	scaffold_5230_8	557_8_idba_bin.158	S15	d__Bacteria	p__Bacteroidota	c__Bacteroidia	o__Bacteroidales	f__WCHB1-69	g__F23-D06	s__F23-D06 sp017443175
K01491	folD	4	methenyltetrahydrofolate cyclohydrolase	scaffold_1264_9	557_8_idba_bin.158	S15	d__Bacteria	p__Bacteroidota	c__Bacteroidia	o__Bacteroidales	f__WCHB1-69	g__F23-D06	s__F23-D06 sp017443175
K00297	metF	5	methylenetetrahydrofolate reductase	scaffold_1384_22	557_8_idba_bin.15	S15	d__Bacteria	p__Bacteroidota	c__Bacteroidia	o__Bacteroidales	f__Paludibacteraceae	g__RF16	s__RF16 sp905235505
K00297	metF	5	methylenetetrahydrofolate reductase	scaffold_4248_12	557_8_idba_bin.15	S15	d__Bacteria	p__Bacteroidota	c__Bacteroidia	o__Bacteroidales	f__Paludibacteraceae	g__RF16	s__RF16 sp905235505
K00297	metF	5	methylenetetrahydrofolate reductase	scaffold_886_16	557_8_idba_bin.15	S15	d__Bacteria	p__Bacteroidota	c__Bacteroidia	o__Bacteroidales	f__Paludibacteraceae	g__RF16	s__RF16 sp905235505
K01491	folD	4	methenyltetrahydrofolate cyclohydrolase	scaffold_648_29	557_8_idba_bin.15	S15	d__Bacteria	p__Bacteroidota	c__Bacteroidia	o__Bacteroidales	f__Paludibacteraceae	g__RF16	s__RF16 sp905235505
K01491	folD	4	methenyltetrahydrofolate cyclohydrolase	scaffold_302_13	557_8_idba_bin.15	S15	d__Bacteria	p__Bacteroidota	c__Bacteroidia	o__Bacteroidales	f__Paludibacteraceae	g__RF16	s__RF16 sp905235505
K01938	fhs	3	formate--tetrahydrofolate ligase	scaffold_2850_6	557_8_idba_bin.15	S15	d__Bacteria	p__Bacteroidota	c__Bacteroidia	o__Bacteroidales	f__Paludibacteraceae	g__RF16	s__RF16 sp905235505
K01938	fhs	3	formate--tetrahydrofolate ligase	scaffold_648_13	557_8_idba_bin.15	S15	d__Bacteria	p__Bacteroidota	c__Bacteroidia	o__Bacteroidales	f__Paludibacteraceae	g__RF16	s__RF16 sp905235505
K00297	metF	5	methylenetetrahydrofolate reductase	scaffold_760_20	557_8_idba_bin.167	S15	d__Bacteria	p__Riflebacteria	c__Ozemobacteria	o__Ozemobacterales	f__Ozemobacteraceae	g__RUG334	s__RUG334 sp905236675
K00297	metF	5	methylenetetrahydrofolate reductase	scaffold_50_55	557_8_idba_bin.167	S15	d__Bacteria	p__Riflebacteria	c__Ozemobacteria	o__Ozemobacterales	f__Ozemobacteraceae	g__RUG334	s__RUG334 sp905236675
K00297	metF	5	methylenetetrahydrofolate reductase	scaffold_401_15	557_8_idba_bin.167	S15	d__Bacteria	p__Riflebacteria	c__Ozemobacteria	o__Ozemobacterales	f__Ozemobacteraceae	g__RUG334	s__RUG334 sp905236675
K00297	metF	5	methylenetetrahydrofolate reductase	scaffold_235_57	557_8_idba_bin.167	S15	d__Bacteria	p__Riflebacteria	c__Ozemobacteria	o__Ozemobacterales	f__Ozemobacteraceae	g__RUG334	s__RUG334 sp905236675
K01491	folD	4	methenyltetrahydrofolate cyclohydrolase	scaffold_327_58	557_8_idba_bin.167	S15	d__Bacteria	p__Riflebacteria	c__Ozemobacteria	o__Ozemobacterales	f__Ozemobacteraceae	g__RUG334	s__RUG334 sp905236675
K01500	fchA	4	methenyltetrahydrofolate cyclohydrolase	scaffold_2_161	557_8_idba_bin.167	S15	d__Bacteria	p__Riflebacteria	c__Ozemobacteria	o__Ozemobacterales	f__Ozemobacteraceae	g__RUG334	s__RUG334 sp905236675
K01491	folD	4	methenyltetrahydrofolate cyclohydrolase	scaffold_93_69	557_8_idba_bin.168	S15	d__Bacteria	p__Firmicutes	c__Bacilli	o__Izemoplasmatales	f__UBA1188	g__UBA1188	s__UBA1188 sp905235635
K00297	metF	5	methylenetetrahydrofolate reductase	scaffold_681_18	557_8_idba_bin.169	S15	d__Bacteria	p__Firmicutes	c__Bacilli	o__Acholeplasmatales	f__Anaeroplasmataceae	g__Anaeroplasma	s__Anaeroplasma sp017449215
K00297	metF	5	methylenetetrahydrofolate reductase	scaffold_661_4	557_8_idba_bin.169	S15	d__Bacteria	p__Firmicutes	c__Bacilli	o__Acholeplasmatales	f__Anaeroplasmataceae	g__Anaeroplasma	s__Anaeroplasma sp017449215
K00297	metF	5	methylenetetrahydrofolate reductase	scaffold_1255_8	557_8_idba_bin.169	S15	d__Bacteria	p__Firmicutes	c__Bacilli	o__Acholeplasmatales	f__Anaeroplasmataceae	g__Anaeroplasma	s__Anaeroplasma sp017449215
K01491	folD	4	methenyltetrahydrofolate cyclohydrolase	scaffold_576_4	557_8_idba_bin.169	S15	d__Bacteria	p__Firmicutes	c__Bacilli	o__Acholeplasmatales	f__Anaeroplasmataceae	g__Anaeroplasma	s__Anaeroplasma sp017449215
K01491	folD	4	methenyltetrahydrofolate cyclohydrolase	scaffold_576_6	557_8_idba_bin.169	S15	d__Bacteria	p__Firmicutes	c__Bacilli	o__Acholeplasmatales	f__Anaeroplasmataceae	g__Anaeroplasma	s__Anaeroplasma sp017449215
K01491	folD	4	methenyltetrahydrofolate cyclohydrolase	scaffold_143_21	557_8_idba_bin.169	S15	d__Bacteria	p__Firmicutes	c__Bacilli	o__Acholeplasmatales	f__Anaeroplasmataceae	g__Anaeroplasma	s__Anaeroplasma sp017449215
K01938	fhs	3	formate--tetrahydrofolate ligase	scaffold_887_16	557_8_idba_bin.169	S15	d__Bacteria	p__Firmicutes	c__Bacilli	o__Acholeplasmatales	f__Anaeroplasmataceae	g__Anaeroplasma	s__Anaeroplasma sp017449215
K00297	metF	5	methylenetetrahydrofolate reductase	scaffold_16_38	557_8_idba_bin.16	S15	d__Bacteria	p__Firmicutes_A	c__Clostridia	o__Lachnospirales	f__Lachnospiraceae	g__UBA2868	s__UBA2868 sp905235745
K00297	metF	5	methylenetetrahydrofolate reductase	scaffold_104_54	557_8_idba_bin.16	S15	d__Bacteria	p__Firmicutes_A	c__Clostridia	o__Lachnospirales	f__Lachnospiraceae	g__UBA2868	s__UBA2868 sp905235745
K00297	metF	5	methylenetetrahydrofolate reductase	scaffold_479_9	557_8_idba_bin.16	S15	d__Bacteria	p__Firmicutes_A	c__Clostridia	o__Lachnospirales	f__Lachnospiraceae	g__UBA2868	s__UBA2868 sp905235745
K01491	folD	4	methenyltetrahydrofolate cyclohydrolase	scaffold_241_70	557_8_idba_bin.16	S15	d__Bacteria	p__Firmicutes_A	c__Clostridia	o__Lachnospirales	f__Lachnospiraceae	g__UBA2868	s__UBA2868 sp905235745
K01938	fhs	3	formate--tetrahydrofolate ligase	scaffold_241_71	557_8_idba_bin.16	S15	d__Bacteria	p__Firmicutes_A	c__Clostridia	o__Lachnospirales	f__Lachnospiraceae	g__UBA2868	s__UBA2868 sp905235745
K00297	metF	5	methylenetetrahydrofolate reductase	scaffold_1993_22	557_8_idba_bin.170	S15	d__Bacteria	p__Firmicutes_A	c__Clostridia	o__Christensenellales	f__Borkfalkiaceae	g__UBA1259	s__UBA1259 sp905235785
K01491	folD	4	methenyltetrahydrofolate cyclohydrolase	scaffold_90_60	557_8_idba_bin.170	S15	d__Bacteria	p__Firmicutes_A	c__Clostridia	o__Christensenellales	f__Borkfalkiaceae	g__UBA1259	s__UBA1259 sp905235785
K01491	folD	4	methenyltetrahydrofolate cyclohydrolase	scaffold_243_28	557_8_idba_bin.171	S15	d__Bacteria	p__Firmicutes_C	c__Negativicutes	o__Selenomonadales	f__Selenomonadaceae	g__Quinella	s__Quinella sp905235685
K01500	fchA	4	methenyltetrahydrofolate cyclohydrolase	scaffold_395_15	557_8_idba_bin.171	S15	d__Bacteria	p__Firmicutes_C	c__Negativicutes	o__Selenomonadales	f__Selenomonadaceae	g__Quinella	s__Quinella sp905235685
K01500	fchA	4	methenyltetrahydrofolate cyclohydrolase	scaffold_297_58	557_8_idba_bin.171	S15	d__Bacteria	p__Firmicutes_C	c__Negativicutes	o__Selenomonadales	f__Selenomonadaceae	g__Quinella	s__Quinella sp905235685
K01938	fhs	3	formate--tetrahydrofolate ligase	scaffold_365_39	557_8_idba_bin.171	S15	d__Bacteria	p__Firmicutes_C	c__Negativicutes	o__Selenomonadales	f__Selenomonadaceae	g__Quinella	s__Quinella sp905235685
K01938	fhs	3	formate--tetrahydrofolate ligase	scaffold_617_22	557_8_idba_bin.171	S15	d__Bacteria	p__Firmicutes_C	c__Negativicutes	o__Selenomonadales	f__Selenomonadaceae	g__Quinella	s__Quinella sp905235685
K00297	metF	5	methylenetetrahydrofolate reductase	scaffold_6059_4	557_8_idba_bin.174	S15	d__Bacteria	p__Firmicutes_A	c__Clostridia	o__Oscillospirales	f__CAG-382	g__UMGS882	s__UMGS882 sp905235695
K00297	metF	5	methylenetetrahydrofolate reductase	scaffold_10449_4	557_8_idba_bin.174	S15	d__Bacteria	p__Firmicutes_A	c__Clostridia	o__Oscillospirales	f__CAG-382	g__UMGS882	s__UMGS882 sp905235695
K01938	fhs	3	formate--tetrahydrofolate ligase	scaffold_1849_20	557_8_idba_bin.174	S15	d__Bacteria	p__Firmicutes_A	c__Clostridia	o__Oscillospirales	f__CAG-382	g__UMGS882	s__UMGS882 sp905235695
K00297	metF	5	methylenetetrahydrofolate reductase	scaffold_7867_9	557_8_idba_bin.23	S15	d__Bacteria	p__Synergistota	c__Synergistia	o__Synergistales	f__Aminobacteriaceae	g__Fretibacterium	s__Fretibacterium sp905235735
K00297	metF	5	methylenetetrahydrofolate reductase	scaffold_4_139	557_8_idba_bin.23	S15	d__Bacteria	p__Synergistota	c__Synergistia	o__Synergistales	f__Aminobacteriaceae	g__Fretibacterium	s__Fretibacterium sp905235735
K01491	folD	4	methenyltetrahydrofolate cyclohydrolase	scaffold_4_81	557_8_idba_bin.23	S15	d__Bacteria	p__Synergistota	c__Synergistia	o__Synergistales	f__Aminobacteriaceae	g__Fretibacterium	s__Fretibacterium sp905235735
K01500	fchA	4	methenyltetrahydrofolate cyclohydrolase	scaffold_4_56	557_8_idba_bin.23	S15	d__Bacteria	p__Synergistota	c__Synergistia	o__Synergistales	f__Aminobacteriaceae	g__Fretibacterium	s__Fretibacterium sp905235735
K01938	fhs	3	formate--tetrahydrofolate ligase	scaffold_4_55	557_8_idba_bin.23	S15	d__Bacteria	p__Synergistota	c__Synergistia	o__Synergistales	f__Aminobacteriaceae	g__Fretibacterium	s__Fretibacterium sp905235735
K01938	fhs	3	formate--tetrahydrofolate ligase	scaffold_163_39	557_8_idba_bin.23	S15	d__Bacteria	p__Synergistota	c__Synergistia	o__Synergistales	f__Aminobacteriaceae	g__Fretibacterium	s__Fretibacterium sp905235735
K01938	fhs	3	formate--tetrahydrofolate ligase	scaffold_4_35	557_8_idba_bin.23	S15	d__Bacteria	p__Synergistota	c__Synergistia	o__Synergistales	f__Aminobacteriaceae	g__Fretibacterium	s__Fretibacterium sp905235735
K01491	folD	4	methenyltetrahydrofolate cyclohydrolase	scaffold_2300_12	557_8_idba_bin.28	S15	d__Bacteria	p__Bacteroidota	c__Bacteroidia	o__Bacteroidales	f__P3	g__UBA1217	s__UBA1217 sp905236645
K01491	folD	4	methenyltetrahydrofolate cyclohydrolase	scaffold_9988_7	557_8_idba_bin.28	S15	d__Bacteria	p__Bacteroidota	c__Bacteroidia	o__Bacteroidales	f__P3	g__UBA1217	s__UBA1217 sp905236645
K01491	folD	4	methenyltetrahydrofolate cyclohydrolase	scaffold_1161_4	557_8_idba_bin.28	S15	d__Bacteria	p__Bacteroidota	c__Bacteroidia	o__Bacteroidales	f__P3	g__UBA1217	s__UBA1217 sp905236645
K00297	metF	5	methylenetetrahydrofolate reductase	scaffold_21483_1	557_8_idba_bin.46	S15	d__Bacteria	p__Firmicutes_A	c__Clostridia	o__Oscillospirales	f__Oscillospiraceae	g__Faecousia	s__Faecousia sp905235655
K00297	metF	5	methylenetetrahydrofolate reductase	scaffold_1988_14	557_8_idba_bin.46	S15	d__Bacteria	p__Firmicutes_A	c__Clostridia	o__Oscillospirales	f__Oscillospiraceae	g__Faecousia	s__Faecousia sp905235655
K00297	metF	5	methylenetetrahydrofolate reductase	scaffold_14590_5	557_8_idba_bin.58	S15	d__Bacteria	p__Bacteroidota	c__Bacteroidia	o__Bacteroidales	f__UBA932	g__Cryptobacteroides	s__Cryptobacteroides sp905235775
K01491	folD	4	methenyltetrahydrofolate cyclohydrolase	scaffold_4143_8	557_8_idba_bin.58	S15	d__Bacteria	p__Bacteroidota	c__Bacteroidia	o__Bacteroidales	f__UBA932	g__Cryptobacteroides	s__Cryptobacteroides sp905235775
K01491	folD	4	methenyltetrahydrofolate cyclohydrolase	scaffold_3649_11	557_8_idba_bin.58	S15	d__Bacteria	p__Bacteroidota	c__Bacteroidia	o__Bacteroidales	f__UBA932	g__Cryptobacteroides	s__Cryptobacteroides sp905235775
K01938	fhs	3	formate--tetrahydrofolate ligase	scaffold_352_27	557_8_idba_bin.58	S15	d__Bacteria	p__Bacteroidota	c__Bacteroidia	o__Bacteroidales	f__UBA932	g__Cryptobacteroides	s__Cryptobacteroides sp905235775
K01491	folD	4	methenyltetrahydrofolate cyclohydrolase	scaffold_37093_6	557_8_idba_bin.61	S15	d__Bacteria	p__Firmicutes_A	c__Clostridia	o__Christensenellales	f__Borkfalkiaceae	g__UBA1259	s__UBA1259 sp905235765
K01938	fhs	3	formate--tetrahydrofolate ligase	scaffold_8398_6	557_8_idba_bin.61	S15	d__Bacteria	p__Firmicutes_A	c__Clostridia	o__Christensenellales	f__Borkfalkiaceae	g__UBA1259	s__UBA1259 sp905235765
K00297	metF	5	methylenetetrahydrofolate reductase	scaffold_1277_20	557_8_idba_bin.64	S15	d__Bacteria	p__Bacteroidota	c__Bacteroidia	o__Bacteroidales	f__UBA932	g__Cryptobacteroides	s__Cryptobacteroides sp905235675
K01491	folD	4	methenyltetrahydrofolate cyclohydrolase	scaffold_216_13	557_8_idba_bin.64	S15	d__Bacteria	p__Bacteroidota	c__Bacteroidia	o__Bacteroidales	f__UBA932	g__Cryptobacteroides	s__Cryptobacteroides sp905235675
K01491	folD	4	methenyltetrahydrofolate cyclohydrolase	scaffold_732_5	557_8_idba_bin.64	S15	d__Bacteria	p__Bacteroidota	c__Bacteroidia	o__Bacteroidales	f__UBA932	g__Cryptobacteroides	s__Cryptobacteroides sp905235675
K01500	fchA	4	methenyltetrahydrofolate cyclohydrolase	scaffold_11285_3	557_8_idba_bin.64	S15	d__Bacteria	p__Bacteroidota	c__Bacteroidia	o__Bacteroidales	f__UBA932	g__Cryptobacteroides	s__Cryptobacteroides sp905235675
K01938	fhs	3	formate--tetrahydrofolate ligase	scaffold_184_13	557_8_idba_bin.64	S15	d__Bacteria	p__Bacteroidota	c__Bacteroidia	o__Bacteroidales	f__UBA932	g__Cryptobacteroides	s__Cryptobacteroides sp905235675
K00297	metF	5	methylenetetrahydrofolate reductase	scaffold_7802_8	557_8_idba_bin.74	S15	d__Bacteria	p__Firmicutes_A	c__Clostridia	o__Christensenellales	f__Borkfalkiaceae	g__UBA10281	s__UBA10281 sp905235815
K01491	folD	4	methenyltetrahydrofolate cyclohydrolase	scaffold_1554_15	557_8_idba_bin.74	S15	d__Bacteria	p__Firmicutes_A	c__Clostridia	o__Christensenellales	f__Borkfalkiaceae	g__UBA10281	s__UBA10281 sp905235815
K01491	folD	4	methenyltetrahydrofolate cyclohydrolase	scaffold_2797_7	557_8_idba_bin.74	S15	d__Bacteria	p__Firmicutes_A	c__Clostridia	o__Christensenellales	f__Borkfalkiaceae	g__UBA10281	s__UBA10281 sp905235815
K01491	folD	4	methenyltetrahydrofolate cyclohydrolase	scaffold_8467_10	557_8_idba_bin.74	S15	d__Bacteria	p__Firmicutes_A	c__Clostridia	o__Christensenellales	f__Borkfalkiaceae	g__UBA10281	s__UBA10281 sp905235815
K01938	fhs	3	formate--tetrahydrofolate ligase	scaffold_3772_2	557_8_idba_bin.74	S15	d__Bacteria	p__Firmicutes_A	c__Clostridia	o__Christensenellales	f__Borkfalkiaceae	g__UBA10281	s__UBA10281 sp905235815
K01491	folD	4	methenyltetrahydrofolate cyclohydrolase	scaffold_1825_17	557_8_idba_bin.77	S15	d__Bacteria	p__Firmicutes_A	c__Clostridia	o__Christensenellales	f__Borkfalkiaceae	g__RGIG3732	s__RGIG3732 sp905235795
K01938	fhs	3	formate--tetrahydrofolate ligase	scaffold_2175_7	557_8_idba_bin.77	S15	d__Bacteria	p__Firmicutes_A	c__Clostridia	o__Christensenellales	f__Borkfalkiaceae	g__RGIG3732	s__RGIG3732 sp905235795
K00297	metF	5	methylenetetrahydrofolate reductase	scaffold_11250_5	557_8_idba_bin.80	S15	d__Bacteria	p__Firmicutes_A	c__Clostridia	o__Lachnospirales	f__Lachnospiraceae	g__UBA1712	s__UBA1712 sp905235845
K01491	folD	4	methenyltetrahydrofolate cyclohydrolase	scaffold_359_19	557_8_idba_bin.80	S15	d__Bacteria	p__Firmicutes_A	c__Clostridia	o__Lachnospirales	f__Lachnospiraceae	g__UBA1712	s__UBA1712 sp905235845
K01491	folD	4	methenyltetrahydrofolate cyclohydrolase	scaffold_2158_12	557_8_idba_bin.80	S15	d__Bacteria	p__Firmicutes_A	c__Clostridia	o__Lachnospirales	f__Lachnospiraceae	g__UBA1712	s__UBA1712 sp905235845
K01938	fhs	3	formate--tetrahydrofolate ligase	scaffold_1496_5	557_8_idba_bin.80	S15	d__Bacteria	p__Firmicutes_A	c__Clostridia	o__Lachnospirales	f__Lachnospiraceae	g__UBA1712	s__UBA1712 sp905235845
K01938	fhs	3	formate--tetrahydrofolate ligase	scaffold_1393_3	557_8_idba_bin.80	S15	d__Bacteria	p__Firmicutes_A	c__Clostridia	o__Lachnospirales	f__Lachnospiraceae	g__UBA1712	s__UBA1712 sp905235845
K00297	metF	5	methylenetetrahydrofolate reductase	scaffold_4308_13	557_8_idba_bin.86	S15	d__Bacteria	p__Firmicutes	c__Bacilli	o__RFN20	f__CAG-826	g__RUG13091	s__RUG13091 sp905236715
K00297	metF	5	methylenetetrahydrofolate reductase	scaffold_815_14	557_8_idba_bin.86	S15	d__Bacteria	p__Firmicutes	c__Bacilli	o__RFN20	f__CAG-826	g__RUG13091	s__RUG13091 sp905236715
K00297	metF	5	methylenetetrahydrofolate reductase	scaffold_94_27	557_8_idba_bin.86	S15	d__Bacteria	p__Firmicutes	c__Bacilli	o__RFN20	f__CAG-826	g__RUG13091	s__RUG13091 sp905236715
K00297	metF	5	methylenetetrahydrofolate reductase	scaffold_3_100	557_8_idba_bin.86	S15	d__Bacteria	p__Firmicutes	c__Bacilli	o__RFN20	f__CAG-826	g__RUG13091	s__RUG13091 sp905236715
K01500	fchA	4	methenyltetrahydrofolate cyclohydrolase	scaffold_318_2	557_8_idba_bin.86	S15	d__Bacteria	p__Firmicutes	c__Bacilli	o__RFN20	f__CAG-826	g__RUG13091	s__RUG13091 sp905236715
K01491	folD	4	methenyltetrahydrofolate cyclohydrolase	scaffold_60556_2	557_8_idba_bin.87	S15	d__Bacteria	p__Firmicutes_A	c__Clostridia	o__Lachnospirales	f__Lachnospiraceae	g__CAG-590	s__CAG-590 sp905235345
K00297	metF	5	methylenetetrahydrofolate reductase	scaffold_2785_12	557_8_idba_bin.91	S15	d__Bacteria	p__Bacteroidota	c__Bacteroidia	o__Bacteroidales	f__P3	g__UBA1711	s__UBA1711 sp905235855
K01491	folD	4	methenyltetrahydrofolate cyclohydrolase	scaffold_2995_5	557_8_idba_bin.91	S15	d__Bacteria	p__Bacteroidota	c__Bacteroidia	o__Bacteroidales	f__P3	g__UBA1711	s__UBA1711 sp905235855
K01491	folD	4	methenyltetrahydrofolate cyclohydrolase	scaffold_55_63	557_8_idba_bin.91	S15	d__Bacteria	p__Bacteroidota	c__Bacteroidia	o__Bacteroidales	f__P3	g__UBA1711	s__UBA1711 sp905235855
K01500	fchA	4	methenyltetrahydrofolate cyclohydrolase	scaffold_14015_1	557_8_idba_bin.91	S15	d__Bacteria	p__Bacteroidota	c__Bacteroidia	o__Bacteroidales	f__P3	g__UBA1711	s__UBA1711 sp905235855
K01500	fchA	4	methenyltetrahydrofolate cyclohydrolase	scaffold_682_7	557_8_idba_bin.91	S15	d__Bacteria	p__Bacteroidota	c__Bacteroidia	o__Bacteroidales	f__P3	g__UBA1711	s__UBA1711 sp905235855
K00297	metF	5	methylenetetrahydrofolate reductase	scaffold_811_5	557_8_idba_bin.97	S15	d__Bacteria	p__Bacteroidota	c__Bacteroidia	o__Bacteroidales	f__Bacteroidaceae	g__Prevotella	s__Prevotella sp905235835
K00297	metF	5	methylenetetrahydrofolate reductase	scaffold_596_6	557_8_idba_bin.97	S15	d__Bacteria	p__Bacteroidota	c__Bacteroidia	o__Bacteroidales	f__Bacteroidaceae	g__Prevotella	s__Prevotella sp905235835
K00297	metF	5	methylenetetrahydrofolate reductase	scaffold_437_24	557_8_idba_bin.97	S15	d__Bacteria	p__Bacteroidota	c__Bacteroidia	o__Bacteroidales	f__Bacteroidaceae	g__Prevotella	s__Prevotella sp905235835
K00297	metF	5	methylenetetrahydrofolate reductase	scaffold_3887_13	557_8_idba_bin.97	S15	d__Bacteria	p__Bacteroidota	c__Bacteroidia	o__Bacteroidales	f__Bacteroidaceae	g__Prevotella	s__Prevotella sp905235835
K01491	folD	4	methenyltetrahydrofolate cyclohydrolase	scaffold_2059_5	557_8_idba_bin.97	S15	d__Bacteria	p__Bacteroidota	c__Bacteroidia	o__Bacteroidales	f__Bacteroidaceae	g__Prevotella	s__Prevotella sp905235835
K01500	fchA	4	methenyltetrahydrofolate cyclohydrolase	scaffold_596_34	557_8_idba_bin.97	S15	d__Bacteria	p__Bacteroidota	c__Bacteroidia	o__Bacteroidales	f__Bacteroidaceae	g__Prevotella	s__Prevotella sp905235835
K01500	fchA	4	methenyltetrahydrofolate cyclohydrolase	scaffold_915_7	557_8_idba_bin.97	S15	d__Bacteria	p__Bacteroidota	c__Bacteroidia	o__Bacteroidales	f__Bacteroidaceae	g__Prevotella	s__Prevotella sp905235835
K01938	fhs	3	formate--tetrahydrofolate ligase	scaffold_915_8	557_8_idba_bin.97	S15	d__Bacteria	p__Bacteroidota	c__Bacteroidia	o__Bacteroidales	f__Bacteroidaceae	g__Prevotella	s__Prevotella sp905235835
K00297	metF	5	methylenetetrahydrofolate reductase	scaffold_34530_1	557_8_idba_bin.9	S15	d__Bacteria	p__Bacteroidota	c__Bacteroidia	o__Bacteroidales	f__W3P20-009	g__W3P20-009	s__W3P20-009 sp905235955
K01491	folD	4	methenyltetrahydrofolate cyclohydrolase	scaffold_26937_2	557_8_idba_bin.9	S15	d__Bacteria	p__Bacteroidota	c__Bacteroidia	o__Bacteroidales	f__W3P20-009	g__W3P20-009	s__W3P20-009 sp905235955
K01938	fhs	3	formate--tetrahydrofolate ligase	scaffold_25064_5	557_8_idba_bin.9	S15	d__Bacteria	p__Bacteroidota	c__Bacteroidia	o__Bacteroidales	f__W3P20-009	g__W3P20-009	s__W3P20-009 sp905235955
K01491	folD	4	methenyltetrahydrofolate cyclohydrolase	k87_7083582_3	557N_min2k_bin.1035	S15	d__Bacteria	p__Firmicutes	c__Bacilli	o__ML615J-28	f__CAG-698	g__RGIG3506	s__
K00297	metF	5	methylenetetrahydrofolate reductase	k87_7145427_3	557N_min2k_bin.1037	S15	d__Bacteria	p__Firmicutes_A	c__Clostridia	o__Oscillospirales	f__Acutalibacteraceae	g__Ruminococcus_E	s__Ruminococcus_E sp900100595
K01491	folD	4	methenyltetrahydrofolate cyclohydrolase	k87_1869447_3	557N_min2k_bin.1037	S15	d__Bacteria	p__Firmicutes_A	c__Clostridia	o__Oscillospirales	f__Acutalibacteraceae	g__Ruminococcus_E	s__Ruminococcus_E sp900100595
K01938	fhs	3	formate--tetrahydrofolate ligase	k87_23551011_4	557N_min2k_bin.1037	S15	d__Bacteria	p__Firmicutes_A	c__Clostridia	o__Oscillospirales	f__Acutalibacteraceae	g__Ruminococcus_E	s__Ruminococcus_E sp900100595
K01491	folD	4	methenyltetrahydrofolate cyclohydrolase	k87_6271580_2	557N_min2k_bin.1069	S15	d__Bacteria	p__Cyanobacteria	c__Vampirovibrionia	o__Gastranaerophilales	f__Gastranaerophilaceae	g__Avigastranaerophilus	s__Avigastranaerophilus sp905235825
K00297	metF	5	methylenetetrahydrofolate reductase	k87_14111467_14	557N_min2k_bin.1107	S15	d__Bacteria	p__Bacteroidota	c__Bacteroidia	o__Bacteroidales	f__Bacteroidaceae	g__Prevotella	s__Prevotella sp905235975
K01491	folD	4	methenyltetrahydrofolate cyclohydrolase	k87_29590874_2	557N_min2k_bin.1107	S15	d__Bacteria	p__Bacteroidota	c__Bacteroidia	o__Bacteroidales	f__Bacteroidaceae	g__Prevotella	s__Prevotella sp905235975
K01500	fchA	4	methenyltetrahydrofolate cyclohydrolase	k87_23081380_5	557N_min2k_bin.1107	S15	d__Bacteria	p__Bacteroidota	c__Bacteroidia	o__Bacteroidales	f__Bacteroidaceae	g__Prevotella	s__Prevotella sp905235975
K01491	folD	4	methenyltetrahydrofolate cyclohydrolase	k87_16410602_2	557N_min2k_bin.1108	S15	d__Bacteria	p__Proteobacteria	c__Alphaproteobacteria	o__RF32	f__CAG-239	g__RUG410	s__RUG410 sp017480745
K00297	metF	5	methylenetetrahydrofolate reductase	k87_23572155_6	557N_min2k_bin.1117	S15	d__Bacteria	p__Bacteroidota	c__Bacteroidia	o__Bacteroidales	f__Bacteroidaceae	g__Prevotella	s__Prevotella sp905235905
K01491	folD	4	methenyltetrahydrofolate cyclohydrolase	k87_532221_35	557N_min2k_bin.1117	S15	d__Bacteria	p__Bacteroidota	c__Bacteroidia	o__Bacteroidales	f__Bacteroidaceae	g__Prevotella	s__Prevotella sp905235905
K00297	metF	5	methylenetetrahydrofolate reductase	k87_9709754_5	557N_min2k_bin.1125	S15	d__Bacteria	p__Firmicutes_A	c__Clostridia	o__UBA1381	f__UBA1381	g__Ornithomonoglobus	s__Ornithomonoglobus sp905235885
K01491	folD	4	methenyltetrahydrofolate cyclohydrolase	k87_16466048_2	557N_min2k_bin.1125	S15	d__Bacteria	p__Firmicutes_A	c__Clostridia	o__UBA1381	f__UBA1381	g__Ornithomonoglobus	s__Ornithomonoglobus sp905235885
K00297	metF	5	methylenetetrahydrofolate reductase	k87_5820396_3	557N_min2k_bin.1167	S15	d__Bacteria	p__Firmicutes_A	c__Clostridia	o__Christensenellales	f__CAG-74	g__Ventricola	s__Ventricola sp002395225
K01491	folD	4	methenyltetrahydrofolate cyclohydrolase	k87_21094061_10	557N_min2k_bin.1167	S15	d__Bacteria	p__Firmicutes_A	c__Clostridia	o__Christensenellales	f__CAG-74	g__Ventricola	s__Ventricola sp002395225
K01500	fchA	4	methenyltetrahydrofolate cyclohydrolase	k87_13299847_12	557N_min2k_bin.118	S15	d__Bacteria	p__Firmicutes_A	c__Clostridia	o__Lachnospirales	f__Lachnospiraceae	g__Butyrivibrio	s__Butyrivibrio fibrisolvens_C
K01938	fhs	3	formate--tetrahydrofolate ligase	k87_12232716_4	557N_min2k_bin.118	S15	d__Bacteria	p__Firmicutes_A	c__Clostridia	o__Lachnospirales	f__Lachnospiraceae	g__Butyrivibrio	s__Butyrivibrio fibrisolvens_C
K00297	metF	5	methylenetetrahydrofolate reductase	k87_8790312_1	557N_min2k_bin.1199	S15	d__Bacteria	p__Firmicutes_A	c__Clostridia	o__Lachnospirales	f__Lachnospiraceae	g__CAG-791	s__CAG-791 sp900101015
K01938	fhs	3	formate--tetrahydrofolate ligase	k87_21020926_3	557N_min2k_bin.1199	S15	d__Bacteria	p__Firmicutes_A	c__Clostridia	o__Lachnospirales	f__Lachnospiraceae	g__CAG-791	s__CAG-791 sp900101015
K00297	metF	5	methylenetetrahydrofolate reductase	k87_11558515_10	557N_min2k_bin.1235	S15	d__Bacteria	p__Firmicutes_A	c__Clostridia	o__Christensenellales	f__UBA3700	g__UBA3700	s__UBA3700 sp016287155
K01491	folD	4	methenyltetrahydrofolate cyclohydrolase	k87_9107207_8	557N_min2k_bin.1235	S15	d__Bacteria	p__Firmicutes_A	c__Clostridia	o__Christensenellales	f__UBA3700	g__UBA3700	s__UBA3700 sp016287155
K00297	metF	5	methylenetetrahydrofolate reductase	k87_5146684_23	557N_min2k_bin.124	S15	d__Bacteria	p__Firmicutes_A	c__Clostridia	o__Oscillospirales	f__Ruminococcaceae	g__Ruminiclostridium_E	s__Ruminiclostridium_E sp905235805
K01938	fhs	3	formate--tetrahydrofolate ligase	k87_24822806_5	557N_min2k_bin.124	S15	d__Bacteria	p__Firmicutes_A	c__Clostridia	o__Oscillospirales	f__Ruminococcaceae	g__Ruminiclostridium_E	s__Ruminiclostridium_E sp905235805
K01491	folD	4	methenyltetrahydrofolate cyclohydrolase	k87_1325860_6	557N_min2k_bin.1253	S15	d__Bacteria	p__Firmicutes_C	c__Negativicutes	o__Selenomonadales	f__Selenomonadaceae	g__Quinella	s__Quinella sp905236665
K00297	metF	5	methylenetetrahydrofolate reductase	k87_20224323_16	557N_min2k_bin.1314	S15	d__Bacteria	p__Bacteroidota	c__Bacteroidia	o__Bacteroidales	f__UBA932	g__Bact-11	s__Bact-11 sp905235995
K01491	folD	4	methenyltetrahydrofolate cyclohydrolase	k87_28206698_27	557N_min2k_bin.1314	S15	d__Bacteria	p__Bacteroidota	c__Bacteroidia	o__Bacteroidales	f__UBA932	g__Bact-11	s__Bact-11 sp905235995
K01500	fchA	4	methenyltetrahydrofolate cyclohydrolase	k87_77968_18	557N_min2k_bin.1314	S15	d__Bacteria	p__Bacteroidota	c__Bacteroidia	o__Bacteroidales	f__UBA932	g__Bact-11	s__Bact-11 sp905235995
K00297	metF	5	methylenetetrahydrofolate reductase	k87_7179912_2	557N_min2k_bin.1319	S15	d__Bacteria	p__Synergistota	c__Synergistia	o__Synergistales	f__Aminobacteriaceae	g__Fretibacterium	s__
K01938	fhs	3	formate--tetrahydrofolate ligase	k87_2340664_12	557N_min2k_bin.1319	S15	d__Bacteria	p__Synergistota	c__Synergistia	o__Synergistales	f__Aminobacteriaceae	g__Fretibacterium	s__
K00297	metF	5	methylenetetrahydrofolate reductase	k87_6926598_9	557N_min2k_bin.1362	S15	d__Bacteria	p__Firmicutes_A	c__Clostridia	o__Lachnospirales	f__Lachnospiraceae	g__NK4A144	s__NK4A144 sp000621405
K01491	folD	4	methenyltetrahydrofolate cyclohydrolase	k87_26810738_5	557N_min2k_bin.1362	S15	d__Bacteria	p__Firmicutes_A	c__Clostridia	o__Lachnospirales	f__Lachnospiraceae	g__NK4A144	s__NK4A144 sp000621405
K01938	fhs	3	formate--tetrahydrofolate ligase	k87_26810738_6	557N_min2k_bin.1362	S15	d__Bacteria	p__Firmicutes_A	c__Clostridia	o__Lachnospirales	f__Lachnospiraceae	g__NK4A144	s__NK4A144 sp000621405
K00297	metF	5	methylenetetrahydrofolate reductase	k87_19978819_32	557N_min2k_bin.137	S15	d__Bacteria	p__Bacteroidota	c__Bacteroidia	o__Bacteroidales	f__Bacteroidaceae	g__UBA4334	s__UBA4334 sp905236065
K01491	folD	4	methenyltetrahydrofolate cyclohydrolase	k87_5170011_33	557N_min2k_bin.137	S15	d__Bacteria	p__Bacteroidota	c__Bacteroidia	o__Bacteroidales	f__Bacteroidaceae	g__UBA4334	s__UBA4334 sp905236065
K00297	metF	5	methylenetetrahydrofolate reductase	k87_20427403_1	557N_min2k_bin.1387	S15	d__Bacteria	p__Firmicutes_A	c__Clostridia	o__Lachnospirales	f__Lachnospiraceae	g__CAG-603	s__CAG-603 sp900315425
K00297	metF	5	methylenetetrahydrofolate reductase	k87_15912195_5	557N_min2k_bin.1399	S15	d__Bacteria	p__Firmicutes_A	c__Clostridia	o__Lachnospirales	f__Lachnospiraceae	g__UBA2868	s__UBA2868 sp900320345
K01491	folD	4	methenyltetrahydrofolate cyclohydrolase	k87_12959847_19	557N_min2k_bin.1399	S15	d__Bacteria	p__Firmicutes_A	c__Clostridia	o__Lachnospirales	f__Lachnospiraceae	g__UBA2868	s__UBA2868 sp900320345
K01938	fhs	3	formate--tetrahydrofolate ligase	k87_10677444_8	557N_min2k_bin.1399	S15	d__Bacteria	p__Firmicutes_A	c__Clostridia	o__Lachnospirales	f__Lachnospiraceae	g__UBA2868	s__UBA2868 sp900320345
K00198	acsA	1	anaerobic carbon-monoxide dehydrogenase	k87_10543514_5	557N_min2k_bin.1438	S15	d__Bacteria	p__Firmicutes_A	c__Clostridia	o__Lachnospirales	f__Lachnospiraceae	g__Butyrivibrio	s__Butyrivibrio sp015056495
K00297	metF	5	methylenetetrahydrofolate reductase	k87_5107633_3	557N_min2k_bin.1438	S15	d__Bacteria	p__Firmicutes_A	c__Clostridia	o__Lachnospirales	f__Lachnospiraceae	g__Butyrivibrio	s__Butyrivibrio sp015056495
K01491	folD	4	methenyltetrahydrofolate cyclohydrolase	k87_7371627_3	557N_min2k_bin.1438	S15	d__Bacteria	p__Firmicutes_A	c__Clostridia	o__Lachnospirales	f__Lachnospiraceae	g__Butyrivibrio	s__Butyrivibrio sp015056495
K01938	fhs	3	formate--tetrahydrofolate ligase	k87_7371627_2	557N_min2k_bin.1438	S15	d__Bacteria	p__Firmicutes_A	c__Clostridia	o__Lachnospirales	f__Lachnospiraceae	g__Butyrivibrio	s__Butyrivibrio sp015056495
K00297	metF	5	methylenetetrahydrofolate reductase	k87_27881676_14	557N_min2k_bin.1474	S15	d__Bacteria	p__Firmicutes_A	c__Clostridia	o__Lachnospirales	f__Lachnospiraceae	g__RUG191	s__RUG191 sp015057165
K01491	folD	4	methenyltetrahydrofolate cyclohydrolase	k87_6747400_45	557N_min2k_bin.1474	S15	d__Bacteria	p__Firmicutes_A	c__Clostridia	o__Lachnospirales	f__Lachnospiraceae	g__RUG191	s__RUG191 sp015057165
K01938	fhs	3	formate--tetrahydrofolate ligase	k87_6747400_46	557N_min2k_bin.1474	S15	d__Bacteria	p__Firmicutes_A	c__Clostridia	o__Lachnospirales	f__Lachnospiraceae	g__RUG191	s__RUG191 sp015057165
K00297	metF	5	methylenetetrahydrofolate reductase	k87_4869736_4	557N_min2k_bin.1482	S15	d__Bacteria	p__Firmicutes_A	c__Clostridia	o__Lachnospirales	f__Lachnospiraceae	g__UBA2868	s__UBA2868 sp017432845
K01491	folD	4	methenyltetrahydrofolate cyclohydrolase	k87_20736747_2	557N_min2k_bin.1482	S15	d__Bacteria	p__Firmicutes_A	c__Clostridia	o__Lachnospirales	f__Lachnospiraceae	g__UBA2868	s__UBA2868 sp017432845
K01491	folD	4	methenyltetrahydrofolate cyclohydrolase	k87_22520671_27	557N_min2k_bin.1497	S15	d__Bacteria	p__Cyanobacteria	c__Vampirovibrionia	o__Gastranaerophilales	f__Gastranaerophilaceae	g__CAG-196	s__CAG-196 sp905236775
K00297	metF	5	methylenetetrahydrofolate reductase	k87_25042623_4	557N_min2k_bin.149	S15	d__Bacteria	p__Elusimicrobiota	c__Endomicrobia	o__Endomicrobiales	f__Endomicrobiaceae	g__RUG658	s__RUG658 sp905236115
K01491	folD	4	methenyltetrahydrofolate cyclohydrolase	k87_21381716_8	557N_min2k_bin.149	S15	d__Bacteria	p__Elusimicrobiota	c__Endomicrobia	o__Endomicrobiales	f__Endomicrobiaceae	g__RUG658	s__RUG658 sp905236115
K01938	fhs	3	formate--tetrahydrofolate ligase	k87_18052812_66	557N_min2k_bin.14	S15	d__Bacteria	p__Actinobacteriota	c__Coriobacteriia	o__Coriobacteriales	f__Eggerthellaceae	g__Denitrobacterium	s__Denitrobacterium sp905236045
K01500	fchA	4	methenyltetrahydrofolate cyclohydrolase	k87_5153955_5	557N_min2k_bin.1555	S15	d__Bacteria	p__Firmicutes_A	c__Clostridia	o__Lachnospirales	f__Lachnospiraceae	g__RUG14243	s__RUG14243 sp905236735
K01938	fhs	3	formate--tetrahydrofolate ligase	k87_12211233_3	557N_min2k_bin.1555	S15	d__Bacteria	p__Firmicutes_A	c__Clostridia	o__Lachnospirales	f__Lachnospiraceae	g__RUG14243	s__RUG14243 sp905236735
K15023	acsE	6	methyltransferase	k87_13211189_2	557N_min2k_bin.1555	S15	d__Bacteria	p__Firmicutes_A	c__Clostridia	o__Lachnospirales	f__Lachnospiraceae	g__RUG14243	s__RUG14243 sp905236735
K00297	metF	5	methylenetetrahydrofolate reductase	k87_7232132_9	557N_min2k_bin.1561	S15	d__Bacteria	p__Firmicutes_A	c__Clostridia	o__Lachnospirales	f__Lachnospiraceae	g__CAG-303	s__CAG-303 sp905236025
K01500	fchA	4	methenyltetrahydrofolate cyclohydrolase	k87_14286531_9	557N_min2k_bin.1561	S15	d__Bacteria	p__Firmicutes_A	c__Clostridia	o__Lachnospirales	f__Lachnospiraceae	g__CAG-303	s__CAG-303 sp905236025
K01938	fhs	3	formate--tetrahydrofolate ligase	k87_6105136_9	557N_min2k_bin.1561	S15	d__Bacteria	p__Firmicutes_A	c__Clostridia	o__Lachnospirales	f__Lachnospiraceae	g__CAG-303	s__CAG-303 sp905236025
K00297	metF	5	methylenetetrahydrofolate reductase	k87_25162077_4	557N_min2k_bin.1566	S15	d__Bacteria	p__Firmicutes_C	c__Negativicutes	o__Selenomonadales	f__Selenomonadaceae	g__Quinella	s__Quinella sp905236145
K01491	folD	4	methenyltetrahydrofolate cyclohydrolase	k87_14323338_9	557N_min2k_bin.1566	S15	d__Bacteria	p__Firmicutes_C	c__Negativicutes	o__Selenomonadales	f__Selenomonadaceae	g__Quinella	s__Quinella sp905236145
K01938	fhs	3	formate--tetrahydrofolate ligase	k87_10486705_3	557N_min2k_bin.1566	S15	d__Bacteria	p__Firmicutes_C	c__Negativicutes	o__Selenomonadales	f__Selenomonadaceae	g__Quinella	s__Quinella sp905236145
K01491	folD	4	methenyltetrahydrofolate cyclohydrolase	k87_3399702_2	557N_min2k_bin.1666	S15	d__Bacteria	p__Cyanobacteria	c__Vampirovibrionia	o__Gastranaerophilales	f__Gastranaerophilaceae	g__CAG-196	s__CAG-196 sp905236055
K00297	metF	5	methylenetetrahydrofolate reductase	k87_20286111_2	557N_min2k_bin.1687	S15	d__Bacteria	p__Firmicutes_A	c__Clostridia	o__Oscillospirales	f__Ruminococcaceae	g__Ruminococcus_D	s__Ruminococcus_D sp900319075
K00297	metF	5	methylenetetrahydrofolate reductase	k87_32842926_4	557N_min2k_bin.1711	S15	d__Bacteria	p__Firmicutes_A	c__Clostridia	o__Lachnospirales	f__Lachnospiraceae	g__RUG14243	s__RUG14243 sp905236215
K00297	metF	5	methylenetetrahydrofolate reductase	k87_29421028_13	557N_min2k_bin.1758	S15	d__Bacteria	p__Bacteroidota	c__Bacteroidia	o__Bacteroidales	f__Bacteroidaceae	g__Prevotella	s__Prevotella sp905236165
K01491	folD	4	methenyltetrahydrofolate cyclohydrolase	k87_2364421_19	557N_min2k_bin.1758	S15	d__Bacteria	p__Bacteroidota	c__Bacteroidia	o__Bacteroidales	f__Bacteroidaceae	g__Prevotella	s__Prevotella sp905236165
K01491	folD	4	methenyltetrahydrofolate cyclohydrolase	k87_13185223_15	557N_min2k_bin.1759	S15	d__Bacteria	p__Firmicutes	c__Bacilli	o__Acholeplasmatales	f__Anaeroplasmataceae	g__Anaeroplasma	s__Anaeroplasma sp905236105
K01938	fhs	3	formate--tetrahydrofolate ligase	k87_835655_12	557N_min2k_bin.1759	S15	d__Bacteria	p__Firmicutes	c__Bacilli	o__Acholeplasmatales	f__Anaeroplasmataceae	g__Anaeroplasma	s__Anaeroplasma sp905236105
K01491	folD	4	methenyltetrahydrofolate cyclohydrolase	k87_10460050_6	557N_min2k_bin.1803	S15	d__Bacteria	p__Bacteroidota	c__Bacteroidia	o__Bacteroidales	f__WCHB1-69	g__UBA1205	s__UBA1205 sp002309475
K01500	fchA	4	methenyltetrahydrofolate cyclohydrolase	k87_293915_1	557N_min2k_bin.1803	S15	d__Bacteria	p__Bacteroidota	c__Bacteroidia	o__Bacteroidales	f__WCHB1-69	g__UBA1205	s__UBA1205 sp002309475
K00297	metF	5	methylenetetrahydrofolate reductase	k87_5060610_4	557N_min2k_bin.1815	S15	d__Bacteria	p__Firmicutes_A	c__Clostridia	o__Oscillospirales	f__Oscillospiraceae	g__Onthomonas	s__Onthomonas sp905236265
K01491	folD	4	methenyltetrahydrofolate cyclohydrolase	k87_36938976_5	557N_min2k_bin.1815	S15	d__Bacteria	p__Firmicutes_A	c__Clostridia	o__Oscillospirales	f__Oscillospiraceae	g__Onthomonas	s__Onthomonas sp905236265
K01938	fhs	3	formate--tetrahydrofolate ligase	k87_5307229_6	557N_min2k_bin.1815	S15	d__Bacteria	p__Firmicutes_A	c__Clostridia	o__Oscillospirales	f__Oscillospiraceae	g__Onthomonas	s__Onthomonas sp905236265
K00297	metF	5	methylenetetrahydrofolate reductase	k87_24531669_1	557N_min2k_bin.1939	S15	d__Bacteria	p__Firmicutes_C	c__Negativicutes	o__Selenomonadales	f__Selenomonadaceae	g__Quinella	s__Quinella sp905236255
K00297	metF	5	methylenetetrahydrofolate reductase	k87_5227296_1	557N_min2k_bin.1976	S15	d__Bacteria	p__Actinobacteriota	c__Coriobacteriia	o__Coriobacteriales	f__Atopobiaceae	g__RUG440	s__RUG440 sp902772085
K01500	fchA	4	methenyltetrahydrofolate cyclohydrolase	k87_5773112_2	557N_min2k_bin.1976	S15	d__Bacteria	p__Actinobacteriota	c__Coriobacteriia	o__Coriobacteriales	f__Atopobiaceae	g__RUG440	s__RUG440 sp902772085
K00297	metF	5	methylenetetrahydrofolate reductase	k87_15405959_11	557N_min2k_bin.197	S15	d__Bacteria	p__Firmicutes_A	c__Clostridia	o__UBA1381	f__UBA1381	g__UBA1738	s__UBA1738 sp905236685
K01491	folD	4	methenyltetrahydrofolate cyclohydrolase	k87_8648762_3	557N_min2k_bin.197	S15	d__Bacteria	p__Firmicutes_A	c__Clostridia	o__UBA1381	f__UBA1381	g__UBA1738	s__UBA1738 sp905236685
K00297	metF	5	methylenetetrahydrofolate reductase	k87_22302678_14	557N_min2k_bin.2011	S15	d__Bacteria	p__Cyanobacteria	c__Vampirovibrionia	o__Gastranaerophilales	f__Gastranaerophilaceae	g__UBA6984	s__UBA6984 sp905236205
K01491	folD	4	methenyltetrahydrofolate cyclohydrolase	k87_32868389_2	557N_min2k_bin.2011	S15	d__Bacteria	p__Cyanobacteria	c__Vampirovibrionia	o__Gastranaerophilales	f__Gastranaerophilaceae	g__UBA6984	s__UBA6984 sp905236205
K01491	folD	4	methenyltetrahydrofolate cyclohydrolase	k87_7822037_5	557N_min2k_bin.2048	S15	d__Bacteria	p__Firmicutes_C	c__Negativicutes	o__Selenomonadales	f__Selenomonadaceae	g__Quinella	s__Quinella sp905236325
K01491	folD	4	methenyltetrahydrofolate cyclohydrolase	k87_30151226_3	557N_min2k_bin.2069	S15	d__Bacteria	p__Firmicutes_A	c__Clostridia	o__Lachnospirales	f__Lachnospiraceae	g__NK4A144	s__NK4A144 sp905236275
K01938	fhs	3	formate--tetrahydrofolate ligase	k87_30151226_2	557N_min2k_bin.2069	S15	d__Bacteria	p__Firmicutes_A	c__Clostridia	o__Lachnospirales	f__Lachnospiraceae	g__NK4A144	s__NK4A144 sp905236275
K00297	metF	5	methylenetetrahydrofolate reductase	k87_34779662_10	557N_min2k_bin.2071	S15	d__Bacteria	p__Bacteroidota	c__Bacteroidia	o__Bacteroidales	f__Bacteroidaceae	g__Prevotella	s__Prevotella sp905236815
K01491	folD	4	methenyltetrahydrofolate cyclohydrolase	k87_6291069_9	557N_min2k_bin.2071	S15	d__Bacteria	p__Bacteroidota	c__Bacteroidia	o__Bacteroidales	f__Bacteroidaceae	g__Prevotella	s__Prevotella sp905236815
K00297	metF	5	methylenetetrahydrofolate reductase	k87_15665503_14	557N_min2k_bin.2168	S15	d__Bacteria	p__Firmicutes_A	c__Clostridia	o__Lachnospirales	f__Lachnospiraceae	g__Eubacterium_C	s__Eubacterium_C sp905236225
K01491	folD	4	methenyltetrahydrofolate cyclohydrolase	k87_19931691_2	557N_min2k_bin.2168	S15	d__Bacteria	p__Firmicutes_A	c__Clostridia	o__Lachnospirales	f__Lachnospiraceae	g__Eubacterium_C	s__Eubacterium_C sp905236225
K01938	fhs	3	formate--tetrahydrofolate ligase	k87_19931691_1	557N_min2k_bin.2168	S15	d__Bacteria	p__Firmicutes_A	c__Clostridia	o__Lachnospirales	f__Lachnospiraceae	g__Eubacterium_C	s__Eubacterium_C sp905236225
K00297	metF	5	methylenetetrahydrofolate reductase	k87_8032182_16	557N_min2k_bin.2180	S15	d__Bacteria	p__Firmicutes_A	c__Clostridia	o__Lachnospirales	f__Lachnospiraceae	g__RUG14243	s__RUG14243 sp905236235
K01938	fhs	3	formate--tetrahydrofolate ligase	k87_14495179_12	557N_min2k_bin.2180	S15	d__Bacteria	p__Firmicutes_A	c__Clostridia	o__Lachnospirales	f__Lachnospiraceae	g__RUG14243	s__RUG14243 sp905236235
K01491	folD	4	methenyltetrahydrofolate cyclohydrolase	k87_11290674_4	557N_min2k_bin.2187	S15	d__Bacteria	p__Firmicutes_A	c__Clostridia	o__Lachnospirales	f__Lachnospiraceae	g__CAG-590	s__CAG-590 sp905236365
K01938	fhs	3	formate--tetrahydrofolate ligase	k87_11290674_3	557N_min2k_bin.2187	S15	d__Bacteria	p__Firmicutes_A	c__Clostridia	o__Lachnospirales	f__Lachnospiraceae	g__CAG-590	s__CAG-590 sp905236365
K00297	metF	5	methylenetetrahydrofolate reductase	k87_7723839_1	557N_min2k_bin.2196	S15	d__Bacteria	p__Spirochaetota	c__Spirochaetia	o__Treponematales	f__Treponemataceae	g__Treponema_D	s__Treponema_D sp905236315
K01491	folD	4	methenyltetrahydrofolate cyclohydrolase	k87_3900402_4	557N_min2k_bin.2196	S15	d__Bacteria	p__Spirochaetota	c__Spirochaetia	o__Treponematales	f__Treponemataceae	g__Treponema_D	s__Treponema_D sp905236315
K01491	folD	4	methenyltetrahydrofolate cyclohydrolase	k87_12752939_6	557N_min2k_bin.2235	S15	d__Bacteria	p__Bacteroidota	c__Bacteroidia	o__Bacteroidales	f__P3	g__CAJOQB01	s__CAJOQB01 sp905236405
K01500	fchA	4	methenyltetrahydrofolate cyclohydrolase	k87_1297148_11	557N_min2k_bin.2235	S15	d__Bacteria	p__Bacteroidota	c__Bacteroidia	o__Bacteroidales	f__P3	g__CAJOQB01	s__CAJOQB01 sp905236405
K00297	metF	5	methylenetetrahydrofolate reductase	k87_14182529_2	557N_min2k_bin.2278	S15	d__Bacteria	p__Firmicutes_C	c__Negativicutes	o__Selenomonadales	f__Selenomonadaceae	g__Quinella	s__Quinella sp905236285
K01491	folD	4	methenyltetrahydrofolate cyclohydrolase	k87_23315206_4	557N_min2k_bin.2278	S15	d__Bacteria	p__Firmicutes_C	c__Negativicutes	o__Selenomonadales	f__Selenomonadaceae	g__Quinella	s__Quinella sp905236285
K01938	fhs	3	formate--tetrahydrofolate ligase	k87_16250616_4	557N_min2k_bin.2278	S15	d__Bacteria	p__Firmicutes_C	c__Negativicutes	o__Selenomonadales	f__Selenomonadaceae	g__Quinella	s__Quinella sp905236285
K00297	metF	5	methylenetetrahydrofolate reductase	k87_5547242_8	557N_min2k_bin.2360	S15	d__Bacteria	p__Firmicutes_A	c__Clostridia	o__Lachnospirales	f__Lachnospiraceae	g__RGIG7926	s__RGIG7926 sp905236705
K01491	folD	4	methenyltetrahydrofolate cyclohydrolase	k87_2016873_7	557N_min2k_bin.2360	S15	d__Bacteria	p__Firmicutes_A	c__Clostridia	o__Lachnospirales	f__Lachnospiraceae	g__RGIG7926	s__RGIG7926 sp905236705
K01938	fhs	3	formate--tetrahydrofolate ligase	k87_2016873_8	557N_min2k_bin.2360	S15	d__Bacteria	p__Firmicutes_A	c__Clostridia	o__Lachnospirales	f__Lachnospiraceae	g__RGIG7926	s__RGIG7926 sp905236705
K01491	folD	4	methenyltetrahydrofolate cyclohydrolase	k87_3037477_7	557N_min2k_bin.244	S15	d__Bacteria	p__Bacteroidota	c__Bacteroidia	o__Bacteroidales	f__UBA3663	g__UBA3663	s__UBA3663 sp905236195
K01491	folD	4	methenyltetrahydrofolate cyclohydrolase	k87_8617055_14	557N_min2k_bin.2464	S15	d__Bacteria	p__Firmicutes_A	c__Clostridia	o__Lachnospirales	f__Lachnospiraceae	g__RUG14243	s__RUG14243 sp905236805
K01938	fhs	3	formate--tetrahydrofolate ligase	k87_8617055_15	557N_min2k_bin.2464	S15	d__Bacteria	p__Firmicutes_A	c__Clostridia	o__Lachnospirales	f__Lachnospiraceae	g__RUG14243	s__RUG14243 sp905236805
K00297	metF	5	methylenetetrahydrofolate reductase	k87_4538397_24	557N_min2k_bin.2490	S15	d__Bacteria	p__Spirochaetota	c__Spirochaetia	o__Treponematales	f__Treponemataceae	g__Treponema_D	s__Treponema_D sp905236465
K01491	folD	4	methenyltetrahydrofolate cyclohydrolase	k87_2645582_15	557N_min2k_bin.255	S15	d__Bacteria	p__Bacteroidota	c__Bacteroidia	o__Bacteroidales	f__Paludibacteraceae	g__RF16	s__RF16 sp905236355
K01500	fchA	4	methenyltetrahydrofolate cyclohydrolase	k87_7086919_4	557N_min2k_bin.266	S15	d__Bacteria	p__Firmicutes_A	c__Clostridia	o__Lachnospirales	f__Lachnospiraceae	g__Eubacterium_C	s__Eubacterium_C sp905236295
K01938	fhs	3	formate--tetrahydrofolate ligase	k87_23318108_2	557N_min2k_bin.266	S15	d__Bacteria	p__Firmicutes_A	c__Clostridia	o__Lachnospirales	f__Lachnospiraceae	g__Eubacterium_C	s__Eubacterium_C sp905236295
K15023	acsE	6	methyltransferase	k87_7870646_5	557N_min2k_bin.266	S15	d__Bacteria	p__Firmicutes_A	c__Clostridia	o__Lachnospirales	f__Lachnospiraceae	g__Eubacterium_C	s__Eubacterium_C sp905236295
K00297	metF	5	methylenetetrahydrofolate reductase	k87_31369290_3	557N_min2k_bin.322	S15	d__Bacteria	p__Firmicutes_A	c__Clostridia	o__Lachnospirales	f__Lachnospiraceae	g__CAG-791	s__CAG-791 sp900317555
K01491	folD	4	methenyltetrahydrofolate cyclohydrolase	k87_15062593_8	557N_min2k_bin.329	S15	d__Bacteria	p__Bacteroidota	c__Bacteroidia	o__Bacteroidales	f__P3	g__Phil12	s__Phil12 sp900314725
K01500	fchA	4	methenyltetrahydrofolate cyclohydrolase	k87_27792128_1	557N_min2k_bin.329	S15	d__Bacteria	p__Bacteroidota	c__Bacteroidia	o__Bacteroidales	f__P3	g__Phil12	s__Phil12 sp900314725
K00297	metF	5	methylenetetrahydrofolate reductase	k87_13426153_15	557N_min2k_bin.344	S15	d__Bacteria	p__Riflebacteria	c__Ozemobacteria	o__Ozemobacterales	f__Ozemobacteraceae	g__RUG334	s__RUG334 sp905236865
K01491	folD	4	methenyltetrahydrofolate cyclohydrolase	k87_5538407_4	557N_min2k_bin.344	S15	d__Bacteria	p__Riflebacteria	c__Ozemobacteria	o__Ozemobacterales	f__Ozemobacteraceae	g__RUG334	s__RUG334 sp905236865
K01491	folD	4	methenyltetrahydrofolate cyclohydrolase	k87_22766727_13	557N_min2k_bin.374	S15	d__Bacteria	p__Cyanobacteria	c__Vampirovibrionia	o__Gastranaerophilales	f__Gastranaerophilaceae	g__CAG-196	s__CAG-196 sp905236505
K01491	folD	4	methenyltetrahydrofolate cyclohydrolase	k87_14881822_14	557N_min2k_bin.378	S15	d__Bacteria	p__Firmicutes_A	c__Clostridia	o__Christensenellales	f__CAG-74	g__RUG563	s__RUG563 sp905236495
K01938	fhs	3	formate--tetrahydrofolate ligase	k87_2902865_9	557N_min2k_bin.378	S15	d__Bacteria	p__Firmicutes_A	c__Clostridia	o__Christensenellales	f__CAG-74	g__RUG563	s__RUG563 sp905236495
K00297	metF	5	methylenetetrahydrofolate reductase	k87_33044722_4	557N_min2k_bin.388	S15	d__Bacteria	p__Firmicutes_A	c__Clostridia	o__Lachnospirales	f__Lachnospiraceae	g__Porcincola	s__Porcincola sp905236545
K01500	fchA	4	methenyltetrahydrofolate cyclohydrolase	k87_33044722_1	557N_min2k_bin.388	S15	d__Bacteria	p__Firmicutes_A	c__Clostridia	o__Lachnospirales	f__Lachnospiraceae	g__Porcincola	s__Porcincola sp905236545
K00297	metF	5	methylenetetrahydrofolate reductase	k87_14618104_2	557N_min2k_bin.401	S15	d__Bacteria	p__Firmicutes_C	c__Negativicutes	o__Selenomonadales	f__Selenomonadaceae	g__CAJORE01	s__CAJORE01 sp905236785
K01491	folD	4	methenyltetrahydrofolate cyclohydrolase	k87_2977826_2	557N_min2k_bin.401	S15	d__Bacteria	p__Firmicutes_C	c__Negativicutes	o__Selenomonadales	f__Selenomonadaceae	g__CAJORE01	s__CAJORE01 sp905236785
K01938	fhs	3	formate--tetrahydrofolate ligase	k87_2977826_3	557N_min2k_bin.401	S15	d__Bacteria	p__Firmicutes_C	c__Negativicutes	o__Selenomonadales	f__Selenomonadaceae	g__CAJORE01	s__CAJORE01 sp905236785
K00297	metF	5	methylenetetrahydrofolate reductase	k87_1688587_21	557N_min2k_bin.413	S15	d__Bacteria	p__Firmicutes_A	c__Clostridia	o__Lachnospirales	f__Lachnospiraceae	g__Eubacterium_Q	s__Eubacterium_Q sp002349225
K01491	folD	4	methenyltetrahydrofolate cyclohydrolase	k87_17836881_1	557N_min2k_bin.413	S15	d__Bacteria	p__Firmicutes_A	c__Clostridia	o__Lachnospirales	f__Lachnospiraceae	g__Eubacterium_Q	s__Eubacterium_Q sp002349225
K00297	metF	5	methylenetetrahydrofolate reductase	k87_10945710_11	557N_min2k_bin.497	S15	d__Bacteria	p__Firmicutes	c__Bacilli	o__Acholeplasmatales	f__Anaeroplasmataceae	g__Anaeroplasma	s__Anaeroplasma sp905236965
K00297	metF	5	methylenetetrahydrofolate reductase	k87_5836742_1	557N_min2k_bin.535	S15	d__Bacteria	p__Firmicutes_A	c__Clostridia	o__Lachnospirales	f__Lachnospiraceae	g__RUG11977	s__RUG11977 sp905236925
K01491	folD	4	methenyltetrahydrofolate cyclohydrolase	k87_6320888_4	557N_min2k_bin.577	S15	d__Bacteria	p__Firmicutes	c__Bacilli	o__RF39	f__UBA660	g__CAG-533	s__CAG-533 sp905236935
K00297	metF	5	methylenetetrahydrofolate reductase	k87_20007359_2	557N_min2k_bin.583	S15	d__Bacteria	p__Firmicutes_A	c__Clostridia	o__Lachnospirales	f__Lachnospiraceae	g__RGIG4930	s__RGIG4930 sp905236585
K01491	folD	4	methenyltetrahydrofolate cyclohydrolase	k87_24301712_3	557N_min2k_bin.583	S15	d__Bacteria	p__Firmicutes_A	c__Clostridia	o__Lachnospirales	f__Lachnospiraceae	g__RGIG4930	s__RGIG4930 sp905236585
K01938	fhs	3	formate--tetrahydrofolate ligase	k87_24301712_2	557N_min2k_bin.583	S15	d__Bacteria	p__Firmicutes_A	c__Clostridia	o__Lachnospirales	f__Lachnospiraceae	g__RGIG4930	s__RGIG4930 sp905236585
K01491	folD	4	methenyltetrahydrofolate cyclohydrolase	k87_9398595_1	557N_min2k_bin.626	S15	d__Bacteria	p__Firmicutes_A	c__Clostridia	o__Christensenellales	f__UBA1242	g__UBA11490	s__UBA11490 sp905236445
K00297	metF	5	methylenetetrahydrofolate reductase	k87_34963751_5	557N_min2k_bin.695	S15	d__Bacteria	p__Proteobacteria	c__Gammaproteobacteria	o__Enterobacterales	f__Enterobacteriaceae	g__Escherichia	s__Escherichia coli
K01491	folD	4	methenyltetrahydrofolate cyclohydrolase	k87_15751690_4	557N_min2k_bin.695	S15	d__Bacteria	p__Proteobacteria	c__Gammaproteobacteria	o__Enterobacterales	f__Enterobacteriaceae	g__Escherichia	s__Escherichia coli
K01491	folD	4	methenyltetrahydrofolate cyclohydrolase	k87_26603224_3	557N_min2k_bin.707	S15	d__Bacteria	p__Bacteroidota	c__Bacteroidia	o__Bacteroidales	f__UBA932	g__Cryptobacteroides	s__Cryptobacteroides sp905236955
K01500	fchA	4	methenyltetrahydrofolate cyclohydrolase	k87_341179_8	557N_min2k_bin.707	S15	d__Bacteria	p__Bacteroidota	c__Bacteroidia	o__Bacteroidales	f__UBA932	g__Cryptobacteroides	s__Cryptobacteroides sp905236955
K01491	folD	4	methenyltetrahydrofolate cyclohydrolase	k87_32147203_4	557N_min2k_bin.741	S15	d__Bacteria	p__Bacteroidota	c__Bacteroidia	o__Bacteroidales	f__WCHB1-69	g__UBA1195	s__UBA1195 sp905236885
K01500	fchA	4	methenyltetrahydrofolate cyclohydrolase	k87_1047782_24	557N_min2k_bin.741	S15	d__Bacteria	p__Bacteroidota	c__Bacteroidia	o__Bacteroidales	f__WCHB1-69	g__UBA1195	s__UBA1195 sp905236885
K00297	metF	5	methylenetetrahydrofolate reductase	k87_31314628_1	557N_min2k_bin.760	S15	d__Bacteria	p__Firmicutes_A	c__Clostridia	o__Lachnospirales	f__Lachnospiraceae	g__NK4A144	s__NK4A144 sp902782655
K01491	folD	4	methenyltetrahydrofolate cyclohydrolase	k87_1149485_21	557N_min2k_bin.760	S15	d__Bacteria	p__Firmicutes_A	c__Clostridia	o__Lachnospirales	f__Lachnospiraceae	g__NK4A144	s__NK4A144 sp902782655
K00297	metF	5	methylenetetrahydrofolate reductase	k87_29346865_12	557N_min2k_bin.765	S15	d__Bacteria	p__Firmicutes_A	c__Clostridia	o__Peptostreptococcales	f__Anaerovoracaceae	g__Eubacterium_B	s__Eubacterium_B sp905236895
K01500	fchA	4	methenyltetrahydrofolate cyclohydrolase	k87_28422852_8	557N_min2k_bin.765	S15	d__Bacteria	p__Firmicutes_A	c__Clostridia	o__Peptostreptococcales	f__Anaerovoracaceae	g__Eubacterium_B	s__Eubacterium_B sp905236895
K01491	folD	4	methenyltetrahydrofolate cyclohydrolase	k87_812954_3	557N_min2k_bin.766	S15	d__Bacteria	p__Bacteroidota	c__Bacteroidia	o__Bacteroidales	f__UBA932	g__Cryptobacteroides	s__Cryptobacteroides sp017445755
K00297	metF	5	methylenetetrahydrofolate reductase	k87_30157737_5	557N_min2k_bin.817	S15	d__Bacteria	p__Synergistota	c__Synergistia	o__Synergistales	f__Aminobacteriaceae	g__Fretibacterium	s__Fretibacterium sp905236605
K01500	fchA	4	methenyltetrahydrofolate cyclohydrolase	k87_4014355_10	557N_min2k_bin.817	S15	d__Bacteria	p__Synergistota	c__Synergistia	o__Synergistales	f__Aminobacteriaceae	g__Fretibacterium	s__Fretibacterium sp905236605
K01491	folD	4	methenyltetrahydrofolate cyclohydrolase	k87_2632333_7	557N_min2k_bin.836	S15	d__Bacteria	p__Firmicutes_A	c__Clostridia	o__Lachnospirales	f__Lachnospiraceae	g__NK4A144	s__NK4A144 sp905236615
K01938	fhs	3	formate--tetrahydrofolate ligase	k87_17731627_1	557N_min2k_bin.836	S15	d__Bacteria	p__Firmicutes_A	c__Clostridia	o__Lachnospirales	f__Lachnospiraceae	g__NK4A144	s__NK4A144 sp905236615
K00297	metF	5	methylenetetrahydrofolate reductase	k87_6477304_17	557N_min2k_bin.841	S15	d__Bacteria	p__Bacteroidota	c__Bacteroidia	o__Bacteroidales	f__Bacteroidaceae	g__Prevotella	s__Prevotella sp905236875
K01491	folD	4	methenyltetrahydrofolate cyclohydrolase	k87_21936515_9	557N_min2k_bin.841	S15	d__Bacteria	p__Bacteroidota	c__Bacteroidia	o__Bacteroidales	f__Bacteroidaceae	g__Prevotella	s__Prevotella sp905236875
K00297	metF	5	methylenetetrahydrofolate reductase	k87_7002366_3	557N_min2k_bin.859	S15	d__Bacteria	p__Firmicutes_A	c__Clostridia	o__Oscillospirales	f__Acutalibacteraceae	g__UBA737	s__UBA737 sp905236975
K01491	folD	4	methenyltetrahydrofolate cyclohydrolase	k87_723295_3	557N_min2k_bin.859	S15	d__Bacteria	p__Firmicutes_A	c__Clostridia	o__Oscillospirales	f__Acutalibacteraceae	g__UBA737	s__UBA737 sp905236975
K00297	metF	5	methylenetetrahydrofolate reductase	k87_30349237_1	557N_min2k_bin.878	S15	d__Bacteria	p__Firmicutes_C	c__Negativicutes	o__Selenomonadales	f__Selenomonadaceae	g__CAJORE01	s__CAJORE01 sp905236595
K01491	folD	4	methenyltetrahydrofolate cyclohydrolase	k87_9169703_3	557N_min2k_bin.878	S15	d__Bacteria	p__Firmicutes_C	c__Negativicutes	o__Selenomonadales	f__Selenomonadaceae	g__CAJORE01	s__CAJORE01 sp905236595
K00297	metF	5	methylenetetrahydrofolate reductase	k87_26488718_2	557N_min2k_bin.887	S15	d__Bacteria	p__Bacteroidota	c__Bacteroidia	o__Bacteroidales	f__UBA3663	g__UBA3663	s__UBA3663 sp017449065
K01491	folD	4	methenyltetrahydrofolate cyclohydrolase	k87_2624255_5	557N_min2k_bin.887	S15	d__Bacteria	p__Bacteroidota	c__Bacteroidia	o__Bacteroidales	f__UBA3663	g__UBA3663	s__UBA3663 sp017449065
K00297	metF	5	methylenetetrahydrofolate reductase	k87_1072671_16	557N_min2k_bin.946	S15	d__Bacteria	p__Spirochaetota	c__Spirochaetia	o__Treponematales	f__Treponemataceae	g__Treponema_D	s__Treponema_D sp002309195
K01491	folD	4	methenyltetrahydrofolate cyclohydrolase	k87_11610401_26	557N_min2k_bin.946	S15	d__Bacteria	p__Spirochaetota	c__Spirochaetia	o__Treponematales	f__Treponemataceae	g__Treponema_D	s__Treponema_D sp002309195
K01938	fhs	3	formate--tetrahydrofolate ligase	k87_36471982_8	557N_min2k_bin.946	S15	d__Bacteria	p__Spirochaetota	c__Spirochaetia	o__Treponematales	f__Treponemataceae	g__Treponema_D	s__Treponema_D sp002309195
K00297	metF	5	methylenetetrahydrofolate reductase	k87_9016443_33	557N_min2k_bin.962	S15	d__Bacteria	p__Firmicutes_A	c__Clostridia	o__Lachnospirales	f__Lachnospiraceae	g__RUG14243	s__RUG14243 sp905236845
K01500	fchA	4	methenyltetrahydrofolate cyclohydrolase	k87_5095991_5	557N_min2k_bin.962	S15	d__Bacteria	p__Firmicutes_A	c__Clostridia	o__Lachnospirales	f__Lachnospiraceae	g__RUG14243	s__RUG14243 sp905236845
K01938	fhs	3	formate--tetrahydrofolate ligase	k87_1631450_7	557N_min2k_bin.962	S15	d__Bacteria	p__Firmicutes_A	c__Clostridia	o__Lachnospirales	f__Lachnospiraceae	g__RUG14243	s__RUG14243 sp905236845
K00297	metF	5	methylenetetrahydrofolate reductase	k87_35782604_8	557N_min2k_bin.972	S15	d__Bacteria	p__Bacteroidota	c__Bacteroidia	o__Bacteroidales	f__Bacteroidaceae	g__UBA4372	s__UBA4372 sp905236985
K01491	folD	4	methenyltetrahydrofolate cyclohydrolase	k87_22530820_15	557N_min2k_bin.972	S15	d__Bacteria	p__Bacteroidota	c__Bacteroidia	o__Bacteroidales	f__Bacteroidaceae	g__UBA4372	s__UBA4372 sp905236985
K00297	metF	5	methylenetetrahydrofolate reductase	k87_20637006_5	557N_min2k_bin.976	S15	d__Bacteria	p__Firmicutes_A	c__Clostridia	o__Lachnospirales	f__Lachnospiraceae	g__Porcincola	s__Porcincola sp902767065
K01500	fchA	4	methenyltetrahydrofolate cyclohydrolase	k87_20637006_8	557N_min2k_bin.976	S15	d__Bacteria	p__Firmicutes_A	c__Clostridia	o__Lachnospirales	f__Lachnospiraceae	g__Porcincola	s__Porcincola sp902767065
K01491	folD	4	methenyltetrahydrofolate cyclohydrolase	k87_4339466_3	557N_min2k_bin.998	S15	d__Bacteria	p__Firmicutes_A	c__Clostridia	o__Oscillospirales	f__Acutalibacteraceae	g__Ruminococcus_E	s__Ruminococcus_E sp902797655
K01938	fhs	3	formate--tetrahydrofolate ligase	k87_15383933_2	557N_min2k_bin.998	S15	d__Bacteria	p__Firmicutes_A	c__Clostridia	o__Oscillospirales	f__Acutalibacteraceae	g__Ruminococcus_E	s__Ruminococcus_E sp902797655
K01500	fchA	4	methenyltetrahydrofolate cyclohydrolase	NODE_7005_length_5203_cov_6.014375_2	F1_Ai_024_bin_3	S13	d__Bacteria	p__Firmicutes_A	c__Clostridia	o__Oscillospirales	f__Oscillospiraceae	g__Limivicinus	s__
K01938	fhs	3	formate--tetrahydrofolate ligase	NODE_1967_length_11823_cov_4.621771_2	F1_Ai_024_bin_3	S13	d__Bacteria	p__Firmicutes_A	c__Clostridia	o__Oscillospirales	f__Oscillospiraceae	g__Limivicinus	s__
K00297	metF	5	methylenetetrahydrofolate reductase	NODE_2_length_191349_cov_34.833293_40	F1_Ai_024_bin_4	S13	d__Bacteria	p__Bacteroidota	c__Bacteroidia	o__Bacteroidales	f__UBA932	g__Cryptobacteroides	s__Cryptobacteroides sp902789245
K01491	folD	4	methenyltetrahydrofolate cyclohydrolase	NODE_1_length_217651_cov_35.782946_96	F1_Ai_024_bin_4	S13	d__Bacteria	p__Bacteroidota	c__Bacteroidia	o__Bacteroidales	f__UBA932	g__Cryptobacteroides	s__Cryptobacteroides sp902789245
K01491	folD	4	methenyltetrahydrofolate cyclohydrolase	NODE_81_length_60056_cov_13.735171_15	F1_Ai_024_bin_5	S13	d__Bacteria	p__Spirochaetota	c__Spirochaetia	o__Sphaerochaetales	f__Sphaerochaetaceae	g__UBA9732	s__UBA9732 sp902796335
K01938	fhs	3	formate--tetrahydrofolate ligase	NODE_247_length_36240_cov_21.373166_4	F1_Ai_024_bin_5	S13	d__Bacteria	p__Spirochaetota	c__Spirochaetia	o__Sphaerochaetales	f__Sphaerochaetaceae	g__UBA9732	s__UBA9732 sp902796335
K00297	metF	5	methylenetetrahydrofolate reductase	NODE_636_length_22642_cov_69.709302_7	F1_Ai_024_bin_6	S13	d__Bacteria	p__Bacteroidota	c__Bacteroidia	o__Bacteroidales	f__Bacteroidaceae	g__Prevotella	s__Prevotella sp900316645
K01491	folD	4	methenyltetrahydrofolate cyclohydrolase	NODE_1277_length_15253_cov_83.871299_2	F1_Ai_024_bin_6	S13	d__Bacteria	p__Bacteroidota	c__Bacteroidia	o__Bacteroidales	f__Bacteroidaceae	g__Prevotella	s__Prevotella sp900316645
K00297	metF	5	methylenetetrahydrofolate reductase	NODE_35_length_79946_cov_92.621284_16	F1_Ai_024_bin_7	S13	d__Bacteria	p__Bacteroidota	c__Bacteroidia	o__Bacteroidales	f__Bacteroidaceae	g__Prevotella	s__Prevotella sp017458125
K01491	folD	4	methenyltetrahydrofolate cyclohydrolase	NODE_185_length_41407_cov_85.180983_24	F1_Ai_024_bin_7	S13	d__Bacteria	p__Bacteroidota	c__Bacteroidia	o__Bacteroidales	f__Bacteroidaceae	g__Prevotella	s__Prevotella sp017458125
K01500	fchA	4	methenyltetrahydrofolate cyclohydrolase	NODE_645_length_22395_cov_18.831782_9	F1_Ai_024_bin_8	S13	d__Bacteria	p__Bacteroidota	c__Bacteroidia	o__Bacteroidales	f__Paludibacteraceae	g__RF16	s__RF16 sp900316005
K00297	metF	5	methylenetetrahydrofolate reductase	NODE_279_length_9255_cov_25.625000_3	F1_Ai_22_bin_53	S13	d__Bacteria	p__Firmicutes_A	c__Clostridia	o__Oscillospirales	f__Acutalibacteraceae	g__Ruminococcus_E	s__Ruminococcus_E sp900316555
K01491	folD	4	methenyltetrahydrofolate cyclohydrolase	NODE_893_length_5193_cov_13.127482_5	F1_Ai_22_bin_53	S13	d__Bacteria	p__Firmicutes_A	c__Clostridia	o__Oscillospirales	f__Acutalibacteraceae	g__Ruminococcus_E	s__Ruminococcus_E sp900316555
K01938	fhs	3	formate--tetrahydrofolate ligase	NODE_2103_length_3508_cov_12.556038_3	F1_Ai_22_bin_53	S13	d__Bacteria	p__Firmicutes_A	c__Clostridia	o__Oscillospirales	f__Acutalibacteraceae	g__Ruminococcus_E	s__Ruminococcus_E sp900316555
K01491	folD	4	methenyltetrahydrofolate cyclohydrolase	NODE_313_length_5414_cov_6.429371_2	F1_Ai_30_bin_56	S13	d__Bacteria	p__Bacteroidota	c__Bacteroidia	o__Bacteroidales	f__Bacteroidaceae	g__Prevotella	s__Prevotella sp902799765
K00297	metF	5	methylenetetrahydrofolate reductase	NODE_423_length_3452_cov_8.082720_3	F1_Ai_36_bin_66	S13	d__Bacteria	p__Firmicutes_A	c__Clostridia	o__Oscillospirales	f__Acutalibacteraceae	g__Ruminococcus_E	s__Ruminococcus_E sp900316555
K00297	metF	5	methylenetetrahydrofolate reductase	NODE_1164_length_12412_cov_16.107469_11	F1_Ai_424_bin_67	S13	d__Bacteria	p__Bacteroidota	c__Bacteroidia	o__Bacteroidales	f__Bacteroidaceae	g__Prevotella	s__Prevotella sp900315775
K01491	folD	4	methenyltetrahydrofolate cyclohydrolase	NODE_3005_length_7356_cov_7.190522_10	F1_Ai_424_bin_67	S13	d__Bacteria	p__Bacteroidota	c__Bacteroidia	o__Bacteroidales	f__Bacteroidaceae	g__Prevotella	s__Prevotella sp900315775
K01500	fchA	4	methenyltetrahydrofolate cyclohydrolase	NODE_779_length_15418_cov_9.177569_2	F1_Ai_424_bin_67	S13	d__Bacteria	p__Bacteroidota	c__Bacteroidia	o__Bacteroidales	f__Bacteroidaceae	g__Prevotella	s__Prevotella sp900315775
K01491	folD	4	methenyltetrahydrofolate cyclohydrolase	NODE_21_length_84969_cov_120.507608_63	F1_Ai_424_bin_68	S13	d__Bacteria	p__Bacteroidota	c__Bacteroidia	o__Bacteroidales	f__UBA932	g__Cryptobacteroides	s__Cryptobacteroides sp002354005
K00297	metF	5	methylenetetrahydrofolate reductase	NODE_16148_length_2560_cov_16.316168_1	F1_Ai_424_bin_70	S13	d__Bacteria	p__Firmicutes_C	c__Negativicutes	o__Acidaminococcales	f__Acidaminococcaceae	g__Succiniclasticum	s__Succiniclasticum sp900315925
K01938	fhs	3	formate--tetrahydrofolate ligase	NODE_1988_length_9364_cov_23.821248_2	F1_Ai_424_bin_70	S13	d__Bacteria	p__Firmicutes_C	c__Negativicutes	o__Acidaminococcales	f__Acidaminococcaceae	g__Succiniclasticum	s__Succiniclasticum sp900315925
K00297	metF	5	methylenetetrahydrofolate reductase	NODE_10831_length_3286_cov_26.268028_3	F1_Ai_424_bin_71	S13	d__Bacteria	p__Firmicutes_A	c__Clostridia	o__Oscillospirales	f__Acutalibacteraceae	g__Ruminococcus_E	s__Ruminococcus_E sp900319655
K01491	folD	4	methenyltetrahydrofolate cyclohydrolase	NODE_7360_length_4242_cov_15.095773_1	F1_Ai_424_bin_71	S13	d__Bacteria	p__Firmicutes_A	c__Clostridia	o__Oscillospirales	f__Acutalibacteraceae	g__Ruminococcus_E	s__Ruminococcus_E sp900319655
K01491	folD	4	methenyltetrahydrofolate cyclohydrolase	NODE_534_length_18549_cov_20.132151_5	F1_Ai_424_bin_72	S13	d__Bacteria	p__Bacteroidota	c__Bacteroidia	o__Bacteroidales	f__P3	g__UBA1711	s__UBA1711 sp900316235
K01500	fchA	4	methenyltetrahydrofolate cyclohydrolase	NODE_119_length_36968_cov_16.903259_15	F1_Ai_424_bin_72	S13	d__Bacteria	p__Bacteroidota	c__Bacteroidia	o__Bacteroidales	f__P3	g__UBA1711	s__UBA1711 sp900316235
K01491	folD	4	methenyltetrahydrofolate cyclohydrolase	NODE_1105_length_12760_cov_5.443133_2	F1_Ai_424_bin_73	S13	d__Bacteria	p__Firmicutes_A	c__Clostridia	o__Christensenellales	f__CAG-74	g__Ventricola	s__Ventricola sp002395225
K00297	metF	5	methylenetetrahydrofolate reductase	NODE_16_length_106980_cov_42.363189_81	F1_Ai_424_bin_74	S13	d__Bacteria	p__Bacteroidota	c__Bacteroidia	o__Bacteroidales	f__Bacteroidaceae	g__Prevotella	s__Prevotella sp900319305
K00297	metF	5	methylenetetrahydrofolate reductase	NODE_699_length_16363_cov_94.792617_12	F1_Ai_424_bin_75	S13	d__Bacteria	p__Bacteroidota	c__Bacteroidia	o__Bacteroidales	f__Bacteroidaceae	g__Prevotella	s__Prevotella sp900316645
K01491	folD	4	methenyltetrahydrofolate cyclohydrolase	NODE_8569_length_3842_cov_81.745709_5	F1_Ai_424_bin_75	S13	d__Bacteria	p__Bacteroidota	c__Bacteroidia	o__Bacteroidales	f__Bacteroidaceae	g__Prevotella	s__Prevotella sp900316645
K00297	metF	5	methylenetetrahydrofolate reductase	NODE_1002_length_9450_cov_17.072379_4	F1_Ai_52_bin_76	S13	d__Bacteria	p__Firmicutes_A	c__Clostridia	o__Oscillospirales	f__Acutalibacteraceae	g__Ruminococcus_E	s__Ruminococcus_E sp900319655
K01491	folD	4	methenyltetrahydrofolate cyclohydrolase	NODE_712_length_11762_cov_11.218929_10	F1_Ai_52_bin_76	S13	d__Bacteria	p__Firmicutes_A	c__Clostridia	o__Oscillospirales	f__Acutalibacteraceae	g__Ruminococcus_E	s__Ruminococcus_E sp900319655
K01938	fhs	3	formate--tetrahydrofolate ligase	NODE_2032_length_5841_cov_12.862599_5	F1_Ai_52_bin_76	S13	d__Bacteria	p__Firmicutes_A	c__Clostridia	o__Oscillospirales	f__Acutalibacteraceae	g__Ruminococcus_E	s__Ruminococcus_E sp900319655
K00297	metF	5	methylenetetrahydrofolate reductase	NODE_3963_length_3819_cov_8.296759_4	F1_Ai_52_bin_77	S13	d__Bacteria	p__Firmicutes_C	c__Negativicutes	o__Acidaminococcales	f__Acidaminococcaceae	g__Succiniclasticum	s__Succiniclasticum sp900315925
K01938	fhs	3	formate--tetrahydrofolate ligase	NODE_4112_length_3739_cov_14.121064_3	F1_Ai_52_bin_79	S13	d__Bacteria	p__Actinobacteriota	c__Coriobacteriia	o__Coriobacteriales	f__Atopobiaceae	g__Parafannyhessea	s__
K00297	metF	5	methylenetetrahydrofolate reductase	NODE_2290_length_6884_cov_8.760433_5	F1_Ai_58_bin_91	S13	d__Bacteria	p__Verrucomicrobiota	c__Kiritimatiellae	o__RFP12	f__UBA3636	g__UBA3636	s__UBA3636 sp902761575
K01491	folD	4	methenyltetrahydrofolate cyclohydrolase	NODE_2772_length_6260_cov_11.194843_1	F1_Ai_58_bin_91	S13	d__Bacteria	p__Verrucomicrobiota	c__Kiritimatiellae	o__RFP12	f__UBA3636	g__UBA3636	s__UBA3636 sp902761575
K00297	metF	5	methylenetetrahydrofolate reductase	NODE_1657_length_8050_cov_7.700313_7	F1_Ai_58_bin_92	S13	d__Bacteria	p__Firmicutes_C	c__Negativicutes	o__Acidaminococcales	f__Acidaminococcaceae	g__Succiniclasticum	s__Succiniclasticum sp900315925
K01938	fhs	3	formate--tetrahydrofolate ligase	NODE_8066_length_3458_cov_13.874522_2	F1_Ai_58_bin_92	S13	d__Bacteria	p__Firmicutes_C	c__Negativicutes	o__Acidaminococcales	f__Acidaminococcaceae	g__Succiniclasticum	s__Succiniclasticum sp900315925
K01500	fchA	4	methenyltetrahydrofolate cyclohydrolase	NODE_3172_length_5804_cov_8.376065_1	F1_Ai_58_bin_93	S13	d__Bacteria	p__Bacteroidota	c__Bacteroidia	o__Bacteroidales	f__Muribaculaceae	g__Sodaliphilus	s__
K00297	metF	5	methylenetetrahydrofolate reductase	NODE_4570_length_4777_cov_24.904490_2	F1_Ai_58_bin_95	S13	d__Bacteria	p__Firmicutes_A	c__Clostridia	o__Christensenellales	f__CAG-74	g__GCA-900199385	s__GCA-900199385 sp902764875
K01491	folD	4	methenyltetrahydrofolate cyclohydrolase	NODE_31_length_47253_cov_17.996652_36	F1_Ai_58_bin_95	S13	d__Bacteria	p__Firmicutes_A	c__Clostridia	o__Christensenellales	f__CAG-74	g__GCA-900199385	s__GCA-900199385 sp902764875
K01938	fhs	3	formate--tetrahydrofolate ligase	NODE_28_length_47806_cov_25.415887_24	F1_Ai_58_bin_95	S13	d__Bacteria	p__Firmicutes_A	c__Clostridia	o__Christensenellales	f__CAG-74	g__GCA-900199385	s__GCA-900199385 sp902764875
K00297	metF	5	methylenetetrahydrofolate reductase	NODE_86_length_32196_cov_50.623814_7	F1_Ai_58_bin_96	S13	d__Bacteria	p__Firmicutes_A	c__Clostridia	o__Oscillospirales	f__Acutalibacteraceae	g__Ruminococcus_E	s__Ruminococcus_E sp900316555
K00297	metF	5	methylenetetrahydrofolate reductase	NODE_4879_length_4529_cov_6.426911_2	F1_Ai_62_bin_100	S13	d__Bacteria	p__Firmicutes	c__Bacilli	o__Erysipelotrichales	f__Coprobacillaceae	g__Kandleria	s__Kandleria vitulina
K01491	folD	4	methenyltetrahydrofolate cyclohydrolase	NODE_1672_length_8181_cov_6.235294_8	F1_Ai_62_bin_100	S13	d__Bacteria	p__Firmicutes	c__Bacilli	o__Erysipelotrichales	f__Coprobacillaceae	g__Kandleria	s__Kandleria vitulina
K01938	fhs	3	formate--tetrahydrofolate ligase	NODE_507_length_15796_cov_5.661584_10	F1_Ai_62_bin_100	S13	d__Bacteria	p__Firmicutes	c__Bacilli	o__Erysipelotrichales	f__Coprobacillaceae	g__Kandleria	s__Kandleria vitulina
K00297	metF	5	methylenetetrahydrofolate reductase	NODE_12447_length_2635_cov_13.392248_1	F1_Ai_62_bin_101	S13	d__Bacteria	p__Firmicutes_A	c__Clostridia	o__Lachnospirales	f__Lachnospiraceae	g__UBA1066	s__UBA1066 sp902788035
K01500	fchA	4	methenyltetrahydrofolate cyclohydrolase	NODE_353_length_18958_cov_11.612813_1	F1_Ai_62_bin_101	S13	d__Bacteria	p__Firmicutes_A	c__Clostridia	o__Lachnospirales	f__Lachnospiraceae	g__UBA1066	s__UBA1066 sp902788035
K00297	metF	5	methylenetetrahydrofolate reductase	NODE_2429_length_6628_cov_6.906740_2	F1_Ai_62_bin_102	S13	d__Bacteria	p__Firmicutes_A	c__Clostridia	o__Christensenellales	f__CAG-74	g__Ventricola	s__Ventricola sp002395225
K01491	folD	4	methenyltetrahydrofolate cyclohydrolase	NODE_9730_length_3038_cov_5.007375_4	F1_Ai_62_bin_102	S13	d__Bacteria	p__Firmicutes_A	c__Clostridia	o__Christensenellales	f__CAG-74	g__Ventricola	s__Ventricola sp002395225
K00297	metF	5	methylenetetrahydrofolate reductase	NODE_11834_length_2714_cov_18.787514_3	F1_Ai_62_bin_103	S13	d__Bacteria	p__Firmicutes_C	c__Negativicutes	o__Acidaminococcales	f__Acidaminococcaceae	g__Succiniclasticum	s__Succiniclasticum sp900315925
K01938	fhs	3	formate--tetrahydrofolate ligase	NODE_3582_length_5427_cov_22.848474_2	F1_Ai_62_bin_103	S13	d__Bacteria	p__Firmicutes_C	c__Negativicutes	o__Acidaminococcales	f__Acidaminococcaceae	g__Succiniclasticum	s__Succiniclasticum sp900315925
K00297	metF	5	methylenetetrahydrofolate reductase	NODE_6269_length_3928_cov_10.204234_3	F1_Ai_62_bin_104	S13	d__Bacteria	p__Firmicutes_A	c__Clostridia	o__Oscillospirales	f__Acutalibacteraceae	g__RUG714	s__RUG714 sp902794945
K01491	folD	4	methenyltetrahydrofolate cyclohydrolase	NODE_858_length_11990_cov_7.719564_5	F1_Ai_62_bin_104	S13	d__Bacteria	p__Firmicutes_A	c__Clostridia	o__Oscillospirales	f__Acutalibacteraceae	g__RUG714	s__RUG714 sp902794945
K01938	fhs	3	formate--tetrahydrofolate ligase	NODE_22717_length_1867_cov_10.890177_1	F1_Ai_62_bin_104	S13	d__Bacteria	p__Firmicutes_A	c__Clostridia	o__Oscillospirales	f__Acutalibacteraceae	g__RUG714	s__RUG714 sp902794945
K01491	folD	4	methenyltetrahydrofolate cyclohydrolase	NODE_20349_length_1991_cov_5.151860_1	F1_Ai_62_bin_97	S13	d__Bacteria	p__Firmicutes	c__Bacilli	o__Lactobacillales	f__Streptococcaceae	g__Streptococcus	s__Streptococcus infantarius
K01938	fhs	3	formate--tetrahydrofolate ligase	NODE_3013_length_5943_cov_4.385190_2	F1_Ai_62_bin_97	S13	d__Bacteria	p__Firmicutes	c__Bacilli	o__Lactobacillales	f__Streptococcaceae	g__Streptococcus	s__Streptococcus infantarius
K01500	fchA	4	methenyltetrahydrofolate cyclohydrolase	NODE_4552_length_4719_cov_3.653087_5	F1_Ai_62_bin_98	S13	d__Bacteria	p__Bacteroidota	c__Bacteroidia	o__Bacteroidales	f__Bacteroidaceae	g__Alloprevotella	s__Alloprevotella sp900321445
K00297	metF	5	methylenetetrahydrofolate reductase	NODE_2385_length_6691_cov_25.047318_5	F1_Ai_62_bin_99	S13	d__Bacteria	p__Verrucomicrobiota	c__Kiritimatiellae	o__RFP12	f__UBA3636	g__UBA3636	s__
K01491	folD	4	methenyltetrahydrofolate cyclohydrolase	NODE_804_length_12421_cov_13.972182_6	F1_Ai_62_bin_99	S13	d__Bacteria	p__Verrucomicrobiota	c__Kiritimatiellae	o__RFP12	f__UBA3636	g__UBA3636	s__
K00297	metF	5	methylenetetrahydrofolate reductase	NODE_5239_length_3693_cov_14.299615_4	F1_Ai_81_bin_105	S13	d__Bacteria	p__Firmicutes_C	c__Negativicutes	o__Acidaminococcales	f__Acidaminococcaceae	g__Succiniclasticum	s__Succiniclasticum sp900315925
K01938	fhs	3	formate--tetrahydrofolate ligase	NODE_3260_length_4780_cov_23.481693_2	F1_Ai_81_bin_105	S13	d__Bacteria	p__Firmicutes_C	c__Negativicutes	o__Acidaminococcales	f__Acidaminococcaceae	g__Succiniclasticum	s__Succiniclasticum sp900315925
K00297	metF	5	methylenetetrahydrofolate reductase	NODE_10527_length_1549_cov_5.476573_2	F1_Ai_83_bin_107	S13	d__Bacteria	p__Verrucomicrobiota	c__Kiritimatiellae	o__RFP12	f__UBA3636	g__UBA3636	s__
K00297	metF	5	methylenetetrahydrofolate reductase	NODE_793_length_6123_cov_10.504120_6	F1_Ai_83_bin_108	S13	d__Bacteria	p__Firmicutes_C	c__Negativicutes	o__Acidaminococcales	f__Acidaminococcaceae	g__Succiniclasticum	s__Succiniclasticum sp900315925
K01938	fhs	3	formate--tetrahydrofolate ligase	NODE_1524_length_4526_cov_11.249609_1	F1_Ai_83_bin_108	S13	d__Bacteria	p__Firmicutes_C	c__Negativicutes	o__Acidaminococcales	f__Acidaminococcaceae	g__Succiniclasticum	s__Succiniclasticum sp900315925
K01938	fhs	3	formate--tetrahydrofolate ligase	NODE_3277_length_2609_cov_3.548551_3	F1_Ai_85_bin_109	S13	d__Bacteria	p__Firmicutes_A	c__Clostridia	o__Oscillospirales	f__Oscillospiraceae	g__Limivicinus	s__Limivicinus sp900317375
K00297	metF	5	methylenetetrahydrofolate reductase	NODE_1807_length_3615_cov_5.494944_2	F1_Ai_85_bin_110	S13	d__Bacteria	p__Verrucomicrobiota	c__Kiritimatiellae	o__RFP12	f__UBA3636	g__UBA3636	s__
K01491	folD	4	methenyltetrahydrofolate cyclohydrolase	JAEELN010000266.1_4	GCA_016280285.1_ASM1628028v1_genomic	S6	d__Bacteria	p__Firmicutes_A	c__Clostridia	o__Oscillospirales	f__Acutalibacteraceae	g__RUG806	s__RUG806 sp017550625
K15023	acsE	6	methyltransferase	JAEELN010000249.1_3	GCA_016280285.1_ASM1628028v1_genomic	S6	d__Bacteria	p__Firmicutes_A	c__Clostridia	o__Oscillospirales	f__Acutalibacteraceae	g__RUG806	s__RUG806 sp017550625
K15023	acsE	6	methyltransferase	JAEELN010000068.1_2	GCA_016280285.1_ASM1628028v1_genomic	S6	d__Bacteria	p__Firmicutes_A	c__Clostridia	o__Oscillospirales	f__Acutalibacteraceae	g__RUG806	s__RUG806 sp017550625
K01491	folD	4	methenyltetrahydrofolate cyclohydrolase	JAEEGM010000155.1_10	GCA_016280325.1_ASM1628032v1_genomic	S6	d__Bacteria	p__Firmicutes_A	c__Clostridia	o__Lachnospirales	f__Lachnospiraceae	g__Eubacterium_F	s__Eubacterium_F sp016280325
K00297	metF	5	methylenetetrahydrofolate reductase	JAEEGN010000216.1_10	GCA_016280345.1_ASM1628034v1_genomic	S6	d__Bacteria	p__Firmicutes_C	c__Negativicutes	o__Selenomonadales	f__Selenomonadaceae	g__RGIG3544	s__RGIG3544 sp016280345
K01491	folD	4	methenyltetrahydrofolate cyclohydrolase	JAEEGN010000131.1_21	GCA_016280345.1_ASM1628034v1_genomic	S6	d__Bacteria	p__Firmicutes_C	c__Negativicutes	o__Selenomonadales	f__Selenomonadaceae	g__RGIG3544	s__RGIG3544 sp016280345
K01938	fhs	3	formate--tetrahydrofolate ligase	JAEEGN010000131.1_18	GCA_016280345.1_ASM1628034v1_genomic	S6	d__Bacteria	p__Firmicutes_C	c__Negativicutes	o__Selenomonadales	f__Selenomonadaceae	g__RGIG3544	s__RGIG3544 sp016280345
K01938	fhs	3	formate--tetrahydrofolate ligase	JAEEGO010000090.1_2	GCA_016280355.1_ASM1628035v1_genomic	S6	d__Bacteria	p__Firmicutes_A	c__Clostridia	o__Lachnospirales	f__Lachnospiraceae	g__NK4A144	s__NK4A144 sp016280355
K00297	metF	5	methylenetetrahydrofolate reductase	JAEEGP010000079.1_10	GCA_016280385.1_ASM1628038v1_genomic	S6	d__Bacteria	p__Bacteroidota	c__Bacteroidia	o__Bacteroidales	f__Bacteroidaceae	g__UBA4334	s__UBA4334 sp017540585
K01491	folD	4	methenyltetrahydrofolate cyclohydrolase	JAEEGP010000314.1_3	GCA_016280385.1_ASM1628038v1_genomic	S6	d__Bacteria	p__Bacteroidota	c__Bacteroidia	o__Bacteroidales	f__Bacteroidaceae	g__UBA4334	s__UBA4334 sp017540585
K00297	metF	5	methylenetetrahydrofolate reductase	JAEEGQ010000030.1_23	GCA_016280395.1_ASM1628039v1_genomic	S6	d__Bacteria	p__Firmicutes_A	c__Clostridia	o__Lachnospirales	f__Lachnospiraceae	g__SZUA-448	s__SZUA-448 sp016280395
K01491	folD	4	methenyltetrahydrofolate cyclohydrolase	JAEEGQ010000052.1_17	GCA_016280395.1_ASM1628039v1_genomic	S6	d__Bacteria	p__Firmicutes_A	c__Clostridia	o__Lachnospirales	f__Lachnospiraceae	g__SZUA-448	s__SZUA-448 sp016280395
K01938	fhs	3	formate--tetrahydrofolate ligase	JAEEGQ010000029.1_7	GCA_016280395.1_ASM1628039v1_genomic	S6	d__Bacteria	p__Firmicutes_A	c__Clostridia	o__Lachnospirales	f__Lachnospiraceae	g__SZUA-448	s__SZUA-448 sp016280395
K00297	metF	5	methylenetetrahydrofolate reductase	JAEEGR010000011.1_30	GCA_016280425.1_ASM1628042v1_genomic	S6	d__Bacteria	p__Firmicutes_A	c__Clostridia	o__Lachnospirales	f__Lachnospiraceae	g__UBA9775	s__UBA9775 sp003520145
K00297	metF	5	methylenetetrahydrofolate reductase	JAEEGR010000120.1_22	GCA_016280425.1_ASM1628042v1_genomic	S6	d__Bacteria	p__Firmicutes_A	c__Clostridia	o__Lachnospirales	f__Lachnospiraceae	g__UBA9775	s__UBA9775 sp003520145
K01500	fchA	4	methenyltetrahydrofolate cyclohydrolase	JAEEGR010000143.1_8	GCA_016280425.1_ASM1628042v1_genomic	S6	d__Bacteria	p__Firmicutes_A	c__Clostridia	o__Lachnospirales	f__Lachnospiraceae	g__UBA9775	s__UBA9775 sp003520145
K01938	fhs	3	formate--tetrahydrofolate ligase	JAEEGR010000044.1_9	GCA_016280425.1_ASM1628042v1_genomic	S6	d__Bacteria	p__Firmicutes_A	c__Clostridia	o__Lachnospirales	f__Lachnospiraceae	g__UBA9775	s__UBA9775 sp003520145
K05299	fdhA	2	formate dehydrogenase	JAEEGR010000122.1_21	GCA_016280425.1_ASM1628042v1_genomic	S6	d__Bacteria	p__Firmicutes_A	c__Clostridia	o__Lachnospirales	f__Lachnospiraceae	g__UBA9775	s__UBA9775 sp003520145
K00297	metF	5	methylenetetrahydrofolate reductase	JAEEGS010000013.1_61	GCA_016280445.1_ASM1628044v1_genomic	S6	d__Bacteria	p__Bacteroidota	c__Bacteroidia	o__Bacteroidales	f__Bacteroidaceae	g__UBA4334	s__UBA4334 sp016280445
K01491	folD	4	methenyltetrahydrofolate cyclohydrolase	JAEEGS010000021.1_4	GCA_016280445.1_ASM1628044v1_genomic	S6	d__Bacteria	p__Bacteroidota	c__Bacteroidia	o__Bacteroidales	f__Bacteroidaceae	g__UBA4334	s__UBA4334 sp016280445
K00297	metF	5	methylenetetrahydrofolate reductase	JAEEGT010000173.1_4	GCA_016280465.1_ASM1628046v1_genomic	S6	d__Bacteria	p__Firmicutes_A	c__Clostridia	o__Lachnospirales	f__Lachnospiraceae	g__UBA1258	s__UBA1258 sp016280465
K01491	folD	4	methenyltetrahydrofolate cyclohydrolase	JAEEGT010000021.1_17	GCA_016280465.1_ASM1628046v1_genomic	S6	d__Bacteria	p__Firmicutes_A	c__Clostridia	o__Lachnospirales	f__Lachnospiraceae	g__UBA1258	s__UBA1258 sp016280465
K01938	fhs	3	formate--tetrahydrofolate ligase	JAEEGT010000021.1_16	GCA_016280465.1_ASM1628046v1_genomic	S6	d__Bacteria	p__Firmicutes_A	c__Clostridia	o__Lachnospirales	f__Lachnospiraceae	g__UBA1258	s__UBA1258 sp016280465
K00297	metF	5	methylenetetrahydrofolate reductase	JAEEGU010000069.1_1	GCA_016280485.1_ASM1628048v1_genomic	S6	d__Bacteria	p__Firmicutes_A	c__Clostridia	o__Peptostreptococcales	f__Anaerovoracaceae	g__UBA3871	s__UBA3871 sp016280485
K01938	fhs	3	formate--tetrahydrofolate ligase	JAEEGU010000043.1_2	GCA_016280485.1_ASM1628048v1_genomic	S6	d__Bacteria	p__Firmicutes_A	c__Clostridia	o__Peptostreptococcales	f__Anaerovoracaceae	g__UBA3871	s__UBA3871 sp016280485
K00297	metF	5	methylenetetrahydrofolate reductase	JAEEGV010000392.1_3	GCA_016280495.1_ASM1628049v1_genomic	S6	d__Bacteria	p__Bacteroidota	c__Bacteroidia	o__Bacteroidales	f__Bacteroidaceae	g__Prevotella	s__Prevotella sp905236755
K01491	folD	4	methenyltetrahydrofolate cyclohydrolase	JAEEGV010000195.1_6	GCA_016280495.1_ASM1628049v1_genomic	S6	d__Bacteria	p__Bacteroidota	c__Bacteroidia	o__Bacteroidales	f__Bacteroidaceae	g__Prevotella	s__Prevotella sp905236755
K01938	fhs	3	formate--tetrahydrofolate ligase	JAEEGW010000384.1_3	GCA_016280525.1_ASM1628052v1_genomic	S6	d__Bacteria	p__Firmicutes_A	c__Clostridia	o__Oscillospirales	f__CAG-272	g__UBA1248	s__UBA1248 sp016280525
K15023	acsE	6	methyltransferase	JAEEGW010000320.1_7	GCA_016280525.1_ASM1628052v1_genomic	S6	d__Bacteria	p__Firmicutes_A	c__Clostridia	o__Oscillospirales	f__CAG-272	g__UBA1248	s__UBA1248 sp016280525
K00297	metF	5	methylenetetrahydrofolate reductase	JAEEGX010000060.1_5	GCA_016280535.1_ASM1628053v1_genomic	S6	d__Bacteria	p__Firmicutes_A	c__Clostridia	o__Lachnospirales	f__Lachnospiraceae	g__NK4A136	s__
K01491	folD	4	methenyltetrahydrofolate cyclohydrolase	JAEEGX010000183.1_5	GCA_016280535.1_ASM1628053v1_genomic	S6	d__Bacteria	p__Firmicutes_A	c__Clostridia	o__Lachnospirales	f__Lachnospiraceae	g__NK4A136	s__
K01938	fhs	3	formate--tetrahydrofolate ligase	JAEEGX010000183.1_4	GCA_016280535.1_ASM1628053v1_genomic	S6	d__Bacteria	p__Firmicutes_A	c__Clostridia	o__Lachnospirales	f__Lachnospiraceae	g__NK4A136	s__
K00297	metF	5	methylenetetrahydrofolate reductase	JAEEGY010000058.1_3	GCA_016280565.1_ASM1628056v1_genomic	S6	d__Bacteria	p__Synergistota	c__Synergistia	o__Synergistales	f__Aminobacteriaceae	g__Fretibacterium	s__Fretibacterium sp016280565
K01938	fhs	3	formate--tetrahydrofolate ligase	JAEEGY010000190.1_1	GCA_016280565.1_ASM1628056v1_genomic	S6	d__Bacteria	p__Synergistota	c__Synergistia	o__Synergistales	f__Aminobacteriaceae	g__Fretibacterium	s__Fretibacterium sp016280565
K00194	acsD	7	acetyl-CoA synthase	JAEEHA010000011.1_1	GCA_016280575.1_ASM1628057v1_genomic	S6	d__Bacteria	p__Firmicutes_A	c__Clostridia	o__Peptostreptococcales	f__Anaerovoracaceae	g__RUG13409	s__RUG13409 sp017437745
K00197	acsC	7	acetyl-CoA synthase	JAEEHA010000011.1_2	GCA_016280575.1_ASM1628057v1_genomic	S6	d__Bacteria	p__Firmicutes_A	c__Clostridia	o__Peptostreptococcales	f__Anaerovoracaceae	g__RUG13409	s__RUG13409 sp017437745
K14138	acsB	7	acetyl-CoA synthase	JAEEHA010000011.1_4	GCA_016280575.1_ASM1628057v1_genomic	S6	d__Bacteria	p__Firmicutes_A	c__Clostridia	o__Peptostreptococcales	f__Anaerovoracaceae	g__RUG13409	s__RUG13409 sp017437745
K15023	acsE	6	methyltransferase	JAEEHA010000011.1_3	GCA_016280575.1_ASM1628057v1_genomic	S6	d__Bacteria	p__Firmicutes_A	c__Clostridia	o__Peptostreptococcales	f__Anaerovoracaceae	g__RUG13409	s__RUG13409 sp017437745
K01491	folD	4	methenyltetrahydrofolate cyclohydrolase	JAEEHB010000035.1_50	GCA_016280595.1_ASM1628059v1_genomic	S6	d__Bacteria	p__Firmicutes_A	c__Clostridia	o__Oscillospirales	f__Acutalibacteraceae	g__CAG-177	s__CAG-177 sp016280595
K01938	fhs	3	formate--tetrahydrofolate ligase	JAEEHB010000017.1_13	GCA_016280595.1_ASM1628059v1_genomic	S6	d__Bacteria	p__Firmicutes_A	c__Clostridia	o__Oscillospirales	f__Acutalibacteraceae	g__CAG-177	s__CAG-177 sp016280595
K00297	metF	5	methylenetetrahydrofolate reductase	JAEEGZ010000004.1_3	GCA_016280625.1_ASM1628062v1_genomic	S6	d__Bacteria	p__Bacteroidota	c__Bacteroidia	o__Bacteroidales	f__Bacteroidaceae	g__Prevotella	s__Prevotella sp017478025
K01491	folD	4	methenyltetrahydrofolate cyclohydrolase	JAEEGZ010000074.1_9	GCA_016280625.1_ASM1628062v1_genomic	S6	d__Bacteria	p__Bacteroidota	c__Bacteroidia	o__Bacteroidales	f__Bacteroidaceae	g__Prevotella	s__Prevotella sp017478025
K01500	fchA	4	methenyltetrahydrofolate cyclohydrolase	JAEEHC010000044.1_20	GCA_016280635.1_ASM1628063v1_genomic	S6	d__Bacteria	p__Firmicutes	c__Bacilli	o__Erysipelotrichales	f__Erysipelotrichaceae	g__UBA1783	s__UBA1783 sp016280635
K01938	fhs	3	formate--tetrahydrofolate ligase	JAEEHC010000044.1_21	GCA_016280635.1_ASM1628063v1_genomic	S6	d__Bacteria	p__Firmicutes	c__Bacilli	o__Erysipelotrichales	f__Erysipelotrichaceae	g__UBA1783	s__UBA1783 sp016280635
K00297	metF	5	methylenetetrahydrofolate reductase	JAEEHD010000177.1_11	GCA_016280665.1_ASM1628066v1_genomic	S6	d__Bacteria	p__Firmicutes_A	c__Clostridia	o__Lachnospirales	f__Lachnospiraceae	g__UBA3766	s__UBA3766 sp900313265
K01491	folD	4	methenyltetrahydrofolate cyclohydrolase	JAEEHD010000093.1_26	GCA_016280665.1_ASM1628066v1_genomic	S6	d__Bacteria	p__Firmicutes_A	c__Clostridia	o__Lachnospirales	f__Lachnospiraceae	g__UBA3766	s__UBA3766 sp900313265
K01938	fhs	3	formate--tetrahydrofolate ligase	JAEEHD010000093.1_25	GCA_016280665.1_ASM1628066v1_genomic	S6	d__Bacteria	p__Firmicutes_A	c__Clostridia	o__Lachnospirales	f__Lachnospiraceae	g__UBA3766	s__UBA3766 sp900313265
K01491	folD	4	methenyltetrahydrofolate cyclohydrolase	JAEEHG010000170.1_6	GCA_016280695.1_ASM1628069v1_genomic	S6	d__Bacteria	p__Firmicutes	c__Bacilli	o__Erysipelotrichales	f__Erysipelotrichaceae	g__Bulleidia	s__Bulleidia sp016280695
K01500	fchA	4	methenyltetrahydrofolate cyclohydrolase	JAEEHG010000209.1_2	GCA_016280695.1_ASM1628069v1_genomic	S6	d__Bacteria	p__Firmicutes	c__Bacilli	o__Erysipelotrichales	f__Erysipelotrichaceae	g__Bulleidia	s__Bulleidia sp016280695
K01938	fhs	3	formate--tetrahydrofolate ligase	JAEEHG010000183.1_3	GCA_016280695.1_ASM1628069v1_genomic	S6	d__Bacteria	p__Firmicutes	c__Bacilli	o__Erysipelotrichales	f__Erysipelotrichaceae	g__Bulleidia	s__Bulleidia sp016280695
K01491	folD	4	methenyltetrahydrofolate cyclohydrolase	JAEEHF010000110.1_7	GCA_016280725.1_ASM1628072v1_genomic	S6	d__Bacteria	p__Firmicutes_A	c__Clostridia	o__TANB77	f__UBA1234	g__RGIG6105	s__RGIG6105 sp016280725
K01938	fhs	3	formate--tetrahydrofolate ligase	JAEEHF010000019.1_12	GCA_016280725.1_ASM1628072v1_genomic	S6	d__Bacteria	p__Firmicutes_A	c__Clostridia	o__TANB77	f__UBA1234	g__RGIG6105	s__RGIG6105 sp016280725
K00297	metF	5	methylenetetrahydrofolate reductase	JAEEHI010000074.1_13	GCA_016280745.1_ASM1628074v1_genomic	S6	d__Bacteria	p__Firmicutes_A	c__Clostridia	o__Christensenellales	f__UBA3700	g__UBA3700	s__UBA3700 sp002372775
K00297	metF	5	methylenetetrahydrofolate reductase	JAEEHK010000038.1_76	GCA_016280785.1_ASM1628078v1_genomic	S6	d__Bacteria	p__Firmicutes_A	c__Clostridia	o__Lachnospirales	f__Lachnospiraceae	g__NK4A136	s__NK4A136 sp000421045
K01491	folD	4	methenyltetrahydrofolate cyclohydrolase	JAEEHK010000084.1_10	GCA_016280785.1_ASM1628078v1_genomic	S6	d__Bacteria	p__Firmicutes_A	c__Clostridia	o__Lachnospirales	f__Lachnospiraceae	g__NK4A136	s__NK4A136 sp000421045
K01938	fhs	3	formate--tetrahydrofolate ligase	JAEEHK010000084.1_9	GCA_016280785.1_ASM1628078v1_genomic	S6	d__Bacteria	p__Firmicutes_A	c__Clostridia	o__Lachnospirales	f__Lachnospiraceae	g__NK4A136	s__NK4A136 sp000421045
K00297	metF	5	methylenetetrahydrofolate reductase	JAEEHJ010000165.1_7	GCA_016280795.1_ASM1628079v1_genomic	S6	d__Bacteria	p__Firmicutes	c__Bacilli	o__Acholeplasmatales	f__Anaeroplasmataceae	g__UBA3206	s__UBA3206 sp002363705
K01491	folD	4	methenyltetrahydrofolate cyclohydrolase	JAEEHJ010000027.1_10	GCA_016280795.1_ASM1628079v1_genomic	S6	d__Bacteria	p__Firmicutes	c__Bacilli	o__Acholeplasmatales	f__Anaeroplasmataceae	g__UBA3206	s__UBA3206 sp002363705
K01938	fhs	3	formate--tetrahydrofolate ligase	JAEEHJ010000045.1_4	GCA_016280795.1_ASM1628079v1_genomic	S6	d__Bacteria	p__Firmicutes	c__Bacilli	o__Acholeplasmatales	f__Anaeroplasmataceae	g__UBA3206	s__UBA3206 sp002363705
K00297	metF	5	methylenetetrahydrofolate reductase	JAEEHL010000033.1_6	GCA_016280825.1_ASM1628082v1_genomic	S6	d__Bacteria	p__Verrucomicrobiota	c__Kiritimatiellae	o__RFP12	f__UBA1067	g__UBA1067	s__UBA1067 sp016280825
K01491	folD	4	methenyltetrahydrofolate cyclohydrolase	JAEEHL010000171.1_4	GCA_016280825.1_ASM1628082v1_genomic	S6	d__Bacteria	p__Verrucomicrobiota	c__Kiritimatiellae	o__RFP12	f__UBA1067	g__UBA1067	s__UBA1067 sp016280825
K01491	folD	4	methenyltetrahydrofolate cyclohydrolase	JAEEHO010000333.1_6	GCA_016280845.1_ASM1628084v1_genomic	S6	d__Bacteria	p__Bacteroidota	c__Bacteroidia	o__Bacteroidales	f__Paludibacteraceae	g__RF16	s__RF16 sp016280845
K00297	metF	5	methylenetetrahydrofolate reductase	JAEEHP010000041.1_6	GCA_016280855.1_ASM1628085v1_genomic	S6	d__Bacteria	p__Bacteroidota	c__Bacteroidia	o__Bacteroidales	f__Bacteroidaceae	g__UBA4372	s__UBA4372 sp016280855
K01491	folD	4	methenyltetrahydrofolate cyclohydrolase	JAEEHP010000105.1_12	GCA_016280855.1_ASM1628085v1_genomic	S6	d__Bacteria	p__Bacteroidota	c__Bacteroidia	o__Bacteroidales	f__Bacteroidaceae	g__UBA4372	s__UBA4372 sp016280855
K01491	folD	4	methenyltetrahydrofolate cyclohydrolase	JAEEHM010000036.1_25	GCA_016280895.1_ASM1628089v1_genomic	S6	d__Bacteria	p__Firmicutes	c__Bacilli	o__ML615J-28	f__CAG-698	g__RGIG3506	s__RGIG3506 sp016280895
K01491	folD	4	methenyltetrahydrofolate cyclohydrolase	JAEEHQ010000070.1_3	GCA_016280915.1_ASM1628091v1_genomic	S6	d__Bacteria	p__Bacteroidota	c__Bacteroidia	o__Bacteroidales	f__P3	g__UBA1711	s__UBA1711 sp016280915
K01500	fchA	4	methenyltetrahydrofolate cyclohydrolase	JAEEHQ010000128.1_2	GCA_016280915.1_ASM1628091v1_genomic	S6	d__Bacteria	p__Bacteroidota	c__Bacteroidia	o__Bacteroidales	f__P3	g__UBA1711	s__UBA1711 sp016280915
K01491	folD	4	methenyltetrahydrofolate cyclohydrolase	JAEEHV010000087.1_7	GCA_016280955.1_ASM1628095v1_genomic	S6	d__Bacteria	p__Cyanobacteria	c__Vampirovibrionia	o__Gastranaerophilales	f__Gastranaerophilaceae	g__CAG-196	s__CAG-196 sp016280955
K00297	metF	5	methylenetetrahydrofolate reductase	JAEEHR010000157.1_9	GCA_016280965.1_ASM1628096v1_genomic	S6	d__Bacteria	p__Firmicutes_A	c__Clostridia	o__Oscillospirales	f__Ruminococcaceae	g__Firm-04	s__Firm-04 sp017550285
K00297	metF	5	methylenetetrahydrofolate reductase	JAEEHR010000039.1_7	GCA_016280965.1_ASM1628096v1_genomic	S6	d__Bacteria	p__Firmicutes_A	c__Clostridia	o__Oscillospirales	f__Ruminococcaceae	g__Firm-04	s__Firm-04 sp017550285
K01491	folD	4	methenyltetrahydrofolate cyclohydrolase	JAEEHR010000140.1_2	GCA_016280965.1_ASM1628096v1_genomic	S6	d__Bacteria	p__Firmicutes_A	c__Clostridia	o__Oscillospirales	f__Ruminococcaceae	g__Firm-04	s__Firm-04 sp017550285
K01938	fhs	3	formate--tetrahydrofolate ligase	JAEEHR010000030.1_38	GCA_016280965.1_ASM1628096v1_genomic	S6	d__Bacteria	p__Firmicutes_A	c__Clostridia	o__Oscillospirales	f__Ruminococcaceae	g__Firm-04	s__Firm-04 sp017550285
K00297	metF	5	methylenetetrahydrofolate reductase	JAEEHU010000061.1_8	GCA_016280975.1_ASM1628097v1_genomic	S6	d__Bacteria	p__Firmicutes	c__Bacilli	o__Acholeplasmatales	f__Anaeroplasmataceae	g__Anaeroplasma	s__Anaeroplasma sp016280975
K01491	folD	4	methenyltetrahydrofolate cyclohydrolase	JAEEHU010000116.1_9	GCA_016280975.1_ASM1628097v1_genomic	S6	d__Bacteria	p__Firmicutes	c__Bacilli	o__Acholeplasmatales	f__Anaeroplasmataceae	g__Anaeroplasma	s__Anaeroplasma sp016280975
K01938	fhs	3	formate--tetrahydrofolate ligase	JAEEHU010000158.1_7	GCA_016280975.1_ASM1628097v1_genomic	S6	d__Bacteria	p__Firmicutes	c__Bacilli	o__Acholeplasmatales	f__Anaeroplasmataceae	g__Anaeroplasma	s__Anaeroplasma sp016280975
K01491	folD	4	methenyltetrahydrofolate cyclohydrolase	JAEEHT010000086.1_13	GCA_016281005.1_ASM1628100v1_genomic	S6	d__Bacteria	p__Bacteroidota	c__Bacteroidia	o__Bacteroidales	f__F082	g__Limimorpha	s__Limimorpha sp902787095
K01500	fchA	4	methenyltetrahydrofolate cyclohydrolase	JAEEHT010000156.1_11	GCA_016281005.1_ASM1628100v1_genomic	S6	d__Bacteria	p__Bacteroidota	c__Bacteroidia	o__Bacteroidales	f__F082	g__Limimorpha	s__Limimorpha sp902787095
K01491	folD	4	methenyltetrahydrofolate cyclohydrolase	JAEEHS010000050.1_4	GCA_016281015.1_ASM1628101v1_genomic	S6	d__Bacteria	p__Bacteroidota	c__Bacteroidia	o__Bacteroidales	f__UBA932	g__Cryptobacteroides	s__Cryptobacteroides sp016281015
K00297	metF	5	methylenetetrahydrofolate reductase	JAEEHW010000135.1_6	GCA_016281055.1_ASM1628105v1_genomic	S6	d__Bacteria	p__Bacteroidota	c__Bacteroidia	o__Bacteroidales	f__Bacteroidaceae	g__Prevotella	s__Prevotella sp016281055
K01491	folD	4	methenyltetrahydrofolate cyclohydrolase	JAEEHW010000107.1_22	GCA_016281055.1_ASM1628105v1_genomic	S6	d__Bacteria	p__Bacteroidota	c__Bacteroidia	o__Bacteroidales	f__Bacteroidaceae	g__Prevotella	s__Prevotella sp016281055
K00297	metF	5	methylenetetrahydrofolate reductase	JAEEHX010000288.1_5	GCA_016281075.1_ASM1628107v1_genomic	S6	d__Bacteria	p__Bacteroidota	c__Bacteroidia	o__Bacteroidales	f__UBA3824	g__UBA3824	s__UBA3824 sp017544805
K00297	metF	5	methylenetetrahydrofolate reductase	JAEEHY010000083.1_4	GCA_016281085.1_ASM1628108v1_genomic	S6	d__Bacteria	p__Firmicutes_A	c__Clostridia	o__Lachnospirales	f__Lachnospiraceae	g__UBA2868	s__UBA2868 sp016281085
K01491	folD	4	methenyltetrahydrofolate cyclohydrolase	JAEEHY010000128.1_2	GCA_016281085.1_ASM1628108v1_genomic	S6	d__Bacteria	p__Firmicutes_A	c__Clostridia	o__Lachnospirales	f__Lachnospiraceae	g__UBA2868	s__UBA2868 sp016281085
K01938	fhs	3	formate--tetrahydrofolate ligase	JAEEHY010000128.1_3	GCA_016281085.1_ASM1628108v1_genomic	S6	d__Bacteria	p__Firmicutes_A	c__Clostridia	o__Lachnospirales	f__Lachnospiraceae	g__UBA2868	s__UBA2868 sp016281085
K00297	metF	5	methylenetetrahydrofolate reductase	JAEEIA010000038.1_12	GCA_016281125.1_ASM1628112v1_genomic	S6	d__Bacteria	p__Firmicutes_A	c__Clostridia	o__Oscillospirales	f__Ruminococcaceae	g__Firm-04	s__Firm-04 sp016281125
K00297	metF	5	methylenetetrahydrofolate reductase	JAEEIA010000080.1_29	GCA_016281125.1_ASM1628112v1_genomic	S6	d__Bacteria	p__Firmicutes_A	c__Clostridia	o__Oscillospirales	f__Ruminococcaceae	g__Firm-04	s__Firm-04 sp016281125
K01491	folD	4	methenyltetrahydrofolate cyclohydrolase	JAEEIA010000053.1_38	GCA_016281125.1_ASM1628112v1_genomic	S6	d__Bacteria	p__Firmicutes_A	c__Clostridia	o__Oscillospirales	f__Ruminococcaceae	g__Firm-04	s__Firm-04 sp016281125
K01938	fhs	3	formate--tetrahydrofolate ligase	JAEEIA010000061.1_28	GCA_016281125.1_ASM1628112v1_genomic	S6	d__Bacteria	p__Firmicutes_A	c__Clostridia	o__Oscillospirales	f__Ruminococcaceae	g__Firm-04	s__Firm-04 sp016281125
K00297	metF	5	methylenetetrahydrofolate reductase	JAEEIB010000118.1_8	GCA_016281155.1_ASM1628115v1_genomic	S6	d__Bacteria	p__Firmicutes_A	c__Clostridia	o__Lachnospirales	f__Lachnospiraceae	g__UBA1712	s__UBA1712 sp902778165
K00297	metF	5	methylenetetrahydrofolate reductase	JAEEIB010000078.1_1	GCA_016281155.1_ASM1628115v1_genomic	S6	d__Bacteria	p__Firmicutes_A	c__Clostridia	o__Lachnospirales	f__Lachnospiraceae	g__UBA1712	s__UBA1712 sp902778165
K00297	metF	5	methylenetetrahydrofolate reductase	JAEEIB010000076.1_5	GCA_016281155.1_ASM1628115v1_genomic	S6	d__Bacteria	p__Firmicutes_A	c__Clostridia	o__Lachnospirales	f__Lachnospiraceae	g__UBA1712	s__UBA1712 sp902778165
K01938	fhs	3	formate--tetrahydrofolate ligase	JAEEIB010000166.1_4	GCA_016281155.1_ASM1628115v1_genomic	S6	d__Bacteria	p__Firmicutes_A	c__Clostridia	o__Lachnospirales	f__Lachnospiraceae	g__UBA1712	s__UBA1712 sp902778165
K01500	fchA	4	methenyltetrahydrofolate cyclohydrolase	JAEEIC010000053.1_1	GCA_016281165.1_ASM1628116v1_genomic	S6	d__Bacteria	p__Firmicutes_A	c__Clostridia	o__Peptostreptococcales	f__Anaerovoracaceae	g__RGIG2707	s__RGIG2707 sp016281165
K00297	metF	5	methylenetetrahydrofolate reductase	JAEEIE010000026.1_8	GCA_016281195.1_ASM1628119v1_genomic	S6	d__Bacteria	p__Desulfobacterota_I	c__Desulfovibrionia	o__Desulfovibrionales	f__Desulfovibrionaceae	g__Desulfovibrio	s__
K00297	metF	5	methylenetetrahydrofolate reductase	JAEEID010000308.1_16	GCA_016281205.1_ASM1628120v1_genomic	S6	d__Bacteria	p__Bacteroidota	c__Bacteroidia	o__Bacteroidales	f__Bacteroidaceae	g__Prevotella	s__Prevotella sp900314715
K01491	folD	4	methenyltetrahydrofolate cyclohydrolase	JAEEID010000168.1_13	GCA_016281205.1_ASM1628120v1_genomic	S6	d__Bacteria	p__Bacteroidota	c__Bacteroidia	o__Bacteroidales	f__Bacteroidaceae	g__Prevotella	s__Prevotella sp900314715
K01500	fchA	4	methenyltetrahydrofolate cyclohydrolase	JAEEID010000347.1_2	GCA_016281205.1_ASM1628120v1_genomic	S6	d__Bacteria	p__Bacteroidota	c__Bacteroidia	o__Bacteroidales	f__Bacteroidaceae	g__Prevotella	s__Prevotella sp900314715
K01491	folD	4	methenyltetrahydrofolate cyclohydrolase	JAEEIF010000034.1_9	GCA_016281235.1_ASM1628123v1_genomic	S6	d__Bacteria	p__Bacteroidota	c__Bacteroidia	o__Bacteroidales	f__UBA932	g__Bact-11	s__Bact-11 sp017509755
K01500	fchA	4	methenyltetrahydrofolate cyclohydrolase	JAEEIF010000198.1_5	GCA_016281235.1_ASM1628123v1_genomic	S6	d__Bacteria	p__Bacteroidota	c__Bacteroidia	o__Bacteroidales	f__UBA932	g__Bact-11	s__Bact-11 sp017509755
K01491	folD	4	methenyltetrahydrofolate cyclohydrolase	JAEEIG010000055.1_26	GCA_016281255.1_ASM1628125v1_genomic	S6	d__Bacteria	p__Bacteroidota	c__Bacteroidia	o__Bacteroidales	f__WCHB1-69	g__F23-D06	s__F23-D06 sp016281255
K00297	metF	5	methylenetetrahydrofolate reductase	JAEEIH010000044.1_3	GCA_016281275.1_ASM1628127v1_genomic	S6	d__Bacteria	p__Firmicutes_A	c__Clostridia	o__Lachnospirales	f__Lachnospiraceae	g__RUG11977	s__RUG11977 sp016281275
K01491	folD	4	methenyltetrahydrofolate cyclohydrolase	JAEEII010000263.1_35	GCA_016281295.1_ASM1628129v1_genomic	S6	d__Bacteria	p__Bacteroidota	c__Bacteroidia	o__Bacteroidales	f__F082	g__Limimorpha	s__Limimorpha sp016281295
K01500	fchA	4	methenyltetrahydrofolate cyclohydrolase	JAEEII010000277.1_3	GCA_016281295.1_ASM1628129v1_genomic	S6	d__Bacteria	p__Bacteroidota	c__Bacteroidia	o__Bacteroidales	f__F082	g__Limimorpha	s__Limimorpha sp016281295
K01491	folD	4	methenyltetrahydrofolate cyclohydrolase	JAEEIJ010000056.1_37	GCA_016281315.1_ASM1628131v1_genomic	S6	d__Bacteria	p__Bacteroidota	c__Bacteroidia	o__Bacteroidales	f__UBA932	g__Cryptobacteroides	s__Cryptobacteroides sp016281315
K00297	metF	5	methylenetetrahydrofolate reductase	JAEEIK010000133.1_60	GCA_016281335.1_ASM1628133v1_genomic	S6	d__Bacteria	p__Firmicutes_A	c__Clostridia	o__Lachnospirales	f__Lachnospiraceae	g__NK4A136	s__NK4A136 sp016281335
K01491	folD	4	methenyltetrahydrofolate cyclohydrolase	JAEEIK010000103.1_48	GCA_016281335.1_ASM1628133v1_genomic	S6	d__Bacteria	p__Firmicutes_A	c__Clostridia	o__Lachnospirales	f__Lachnospiraceae	g__NK4A136	s__NK4A136 sp016281335
K01938	fhs	3	formate--tetrahydrofolate ligase	JAEEIK010000103.1_47	GCA_016281335.1_ASM1628133v1_genomic	S6	d__Bacteria	p__Firmicutes_A	c__Clostridia	o__Lachnospirales	f__Lachnospiraceae	g__NK4A136	s__NK4A136 sp016281335
K01491	folD	4	methenyltetrahydrofolate cyclohydrolase	JAEEIM010000280.1_7	GCA_016281375.1_ASM1628137v1_genomic	S6	d__Bacteria	p__Bacteroidota	c__Bacteroidia	o__Bacteroidales	f__F082	g__Limimorpha	s__
K00297	metF	5	methylenetetrahydrofolate reductase	JAEEIN010000095.1_8	GCA_016281385.1_ASM1628138v1_genomic	S6	d__Bacteria	p__Firmicutes_A	c__Clostridia	o__Lachnospirales	f__Lachnospiraceae	g__UBA1258	s__UBA1258 sp016281385
K01491	folD	4	methenyltetrahydrofolate cyclohydrolase	JAEEIN010000001.1_3	GCA_016281385.1_ASM1628138v1_genomic	S6	d__Bacteria	p__Firmicutes_A	c__Clostridia	o__Lachnospirales	f__Lachnospiraceae	g__UBA1258	s__UBA1258 sp016281385
K01938	fhs	3	formate--tetrahydrofolate ligase	JAEEIN010000001.1_2	GCA_016281385.1_ASM1628138v1_genomic	S6	d__Bacteria	p__Firmicutes_A	c__Clostridia	o__Lachnospirales	f__Lachnospiraceae	g__UBA1258	s__UBA1258 sp016281385
K01491	folD	4	methenyltetrahydrofolate cyclohydrolase	JAEEIP010000187.1_20	GCA_016281395.1_ASM1628139v1_genomic	S6	d__Bacteria	p__Bacteroidota	c__Bacteroidia	o__Bacteroidales	f__UBA932	g__Cryptobacteroides	s__Cryptobacteroides sp900318955
K01500	fchA	4	methenyltetrahydrofolate cyclohydrolase	JAEEIP010000089.1_2	GCA_016281395.1_ASM1628139v1_genomic	S6	d__Bacteria	p__Bacteroidota	c__Bacteroidia	o__Bacteroidales	f__UBA932	g__Cryptobacteroides	s__Cryptobacteroides sp900318955
K01500	fchA	4	methenyltetrahydrofolate cyclohydrolase	JAEEIP010000213.1_3	GCA_016281395.1_ASM1628139v1_genomic	S6	d__Bacteria	p__Bacteroidota	c__Bacteroidia	o__Bacteroidales	f__UBA932	g__Cryptobacteroides	s__Cryptobacteroides sp900318955
K00297	metF	5	methylenetetrahydrofolate reductase	JAEEIO010000198.1_8	GCA_016281405.1_ASM1628140v1_genomic	S6	d__Bacteria	p__Firmicutes_A	c__Clostridia	o__Oscillospirales	f__RGIG5299	g__RGIG5299	s__RGIG5299 sp016281405
K01491	folD	4	methenyltetrahydrofolate cyclohydrolase	JAEEIO010000063.1_9	GCA_016281405.1_ASM1628140v1_genomic	S6	d__Bacteria	p__Firmicutes_A	c__Clostridia	o__Oscillospirales	f__RGIG5299	g__RGIG5299	s__RGIG5299 sp016281405
K01938	fhs	3	formate--tetrahydrofolate ligase	JAEEIO010000186.1_5	GCA_016281405.1_ASM1628140v1_genomic	S6	d__Bacteria	p__Firmicutes_A	c__Clostridia	o__Oscillospirales	f__RGIG5299	g__RGIG5299	s__RGIG5299 sp016281405
K01491	folD	4	methenyltetrahydrofolate cyclohydrolase	JAEEIQ010000018.1_54	GCA_016281435.1_ASM1628143v1_genomic	S6	d__Bacteria	p__Bacteroidota	c__Bacteroidia	o__Bacteroidales	f__UBA932	g__Cryptobacteroides	s__Cryptobacteroides sp016281435
K01491	folD	4	methenyltetrahydrofolate cyclohydrolase	JAEEIS010000157.1_4	GCA_016281475.1_ASM1628147v1_genomic	S6	d__Bacteria	p__Bacteroidota	c__Bacteroidia	o__Bacteroidales	f__P3	g__UBA1711	s__UBA1711 sp016281475
K01500	fchA	4	methenyltetrahydrofolate cyclohydrolase	JAEEIS010000065.1_1	GCA_016281475.1_ASM1628147v1_genomic	S6	d__Bacteria	p__Bacteroidota	c__Bacteroidia	o__Bacteroidales	f__P3	g__UBA1711	s__UBA1711 sp016281475
K01491	folD	4	methenyltetrahydrofolate cyclohydrolase	JAEEIR010000129.1_27	GCA_016281485.1_ASM1628148v1_genomic	S6	d__Bacteria	p__Bacteroidota	c__Bacteroidia	o__Bacteroidales	f__P3	g__UBA1711	s__UBA1711 sp900316055
K00297	metF	5	methylenetetrahydrofolate reductase	JAEEIU010000027.1_135	GCA_016281495.1_ASM1628149v1_genomic	S6	d__Bacteria	p__Spirochaetota	c__Spirochaetia	o__Treponematales	f__Treponemataceae	g__Treponema_D	s__Treponema_D sp016281495
K01491	folD	4	methenyltetrahydrofolate cyclohydrolase	JAEEIU010000002.1_119	GCA_016281495.1_ASM1628149v1_genomic	S6	d__Bacteria	p__Spirochaetota	c__Spirochaetia	o__Treponematales	f__Treponemataceae	g__Treponema_D	s__Treponema_D sp016281495
K00297	metF	5	methylenetetrahydrofolate reductase	JAEEIT010000115.1_3	GCA_016281535.1_ASM1628153v1_genomic	S6	d__Bacteria	p__Firmicutes_A	c__Clostridia	o__Saccharofermentanales	f__Saccharofermentanaceae	g__Firm-16	s__Firm-16 sp016281535
K00297	metF	5	methylenetetrahydrofolate reductase	JAEEIT010000003.1_3	GCA_016281535.1_ASM1628153v1_genomic	S6	d__Bacteria	p__Firmicutes_A	c__Clostridia	o__Saccharofermentanales	f__Saccharofermentanaceae	g__Firm-16	s__Firm-16 sp016281535
K01491	folD	4	methenyltetrahydrofolate cyclohydrolase	JAEEIT010000128.1_9	GCA_016281535.1_ASM1628153v1_genomic	S6	d__Bacteria	p__Firmicutes_A	c__Clostridia	o__Saccharofermentanales	f__Saccharofermentanaceae	g__Firm-16	s__Firm-16 sp016281535
K01938	fhs	3	formate--tetrahydrofolate ligase	JAEEIT010000132.1_9	GCA_016281535.1_ASM1628153v1_genomic	S6	d__Bacteria	p__Firmicutes_A	c__Clostridia	o__Saccharofermentanales	f__Saccharofermentanaceae	g__Firm-16	s__Firm-16 sp016281535
K00297	metF	5	methylenetetrahydrofolate reductase	JAEEIV010000029.1_5	GCA_016281555.1_ASM1628155v1_genomic	S6	d__Bacteria	p__Firmicutes_A	c__Clostridia	o__Lachnospirales	f__Lachnospiraceae	g__UBA1267	s__UBA1267 sp016281555
K01500	fchA	4	methenyltetrahydrofolate cyclohydrolase	JAEEIV010000024.1_6	GCA_016281555.1_ASM1628155v1_genomic	S6	d__Bacteria	p__Firmicutes_A	c__Clostridia	o__Lachnospirales	f__Lachnospiraceae	g__UBA1267	s__UBA1267 sp016281555
K00297	metF	5	methylenetetrahydrofolate reductase	JAEEIX010000160.1_3	GCA_016281575.1_ASM1628157v1_genomic	S6	d__Bacteria	p__Bacteroidota	c__Bacteroidia	o__Bacteroidales	f__UBA932	g__Cryptobacteroides	s__Cryptobacteroides sp902779785
K01491	folD	4	methenyltetrahydrofolate cyclohydrolase	JAEEIX010000207.1_22	GCA_016281575.1_ASM1628157v1_genomic	S6	d__Bacteria	p__Bacteroidota	c__Bacteroidia	o__Bacteroidales	f__UBA932	g__Cryptobacteroides	s__Cryptobacteroides sp902779785
K01500	fchA	4	methenyltetrahydrofolate cyclohydrolase	JAEEIX010000016.1_9	GCA_016281575.1_ASM1628157v1_genomic	S6	d__Bacteria	p__Bacteroidota	c__Bacteroidia	o__Bacteroidales	f__UBA932	g__Cryptobacteroides	s__Cryptobacteroides sp902779785
K00297	metF	5	methylenetetrahydrofolate reductase	JAEEJA010000019.1_25	GCA_016281605.1_ASM1628160v1_genomic	S6	d__Bacteria	p__Firmicutes_A	c__Clostridia	o__Lachnospirales	f__Lachnospiraceae	g__JAEEJA01	s__JAEEJA01 sp016281605
K01491	folD	4	methenyltetrahydrofolate cyclohydrolase	JAEEJA010000097.1_12	GCA_016281605.1_ASM1628160v1_genomic	S6	d__Bacteria	p__Firmicutes_A	c__Clostridia	o__Lachnospirales	f__Lachnospiraceae	g__JAEEJA01	s__JAEEJA01 sp016281605
K01938	fhs	3	formate--tetrahydrofolate ligase	JAEEJA010000027.1_84	GCA_016281605.1_ASM1628160v1_genomic	S6	d__Bacteria	p__Firmicutes_A	c__Clostridia	o__Lachnospirales	f__Lachnospiraceae	g__JAEEJA01	s__JAEEJA01 sp016281605
K00297	metF	5	methylenetetrahydrofolate reductase	JAEEIY010000059.1_21	GCA_016281635.1_ASM1628163v1_genomic	S6	d__Bacteria	p__Firmicutes_A	c__Clostridia	o__Lachnospirales	f__Lachnospiraceae	g__Butyrivibrio	s__Butyrivibrio sp017535945
K01491	folD	4	methenyltetrahydrofolate cyclohydrolase	JAEEIY010000101.1_10	GCA_016281635.1_ASM1628163v1_genomic	S6	d__Bacteria	p__Firmicutes_A	c__Clostridia	o__Lachnospirales	f__Lachnospiraceae	g__Butyrivibrio	s__Butyrivibrio sp017535945
K01938	fhs	3	formate--tetrahydrofolate ligase	JAEEIY010000101.1_11	GCA_016281635.1_ASM1628163v1_genomic	S6	d__Bacteria	p__Firmicutes_A	c__Clostridia	o__Lachnospirales	f__Lachnospiraceae	g__Butyrivibrio	s__Butyrivibrio sp017535945
K00297	metF	5	methylenetetrahydrofolate reductase	JAEEIZ010000131.1_3	GCA_016281645.1_ASM1628164v1_genomic	S6	d__Bacteria	p__Firmicutes_A	c__Clostridia	o__Oscillospirales	f__Acutalibacteraceae	g__Ruminococcus_E	s__Ruminococcus_E sp900317315
K01491	folD	4	methenyltetrahydrofolate cyclohydrolase	JAEEIZ010000007.1_5	GCA_016281645.1_ASM1628164v1_genomic	S6	d__Bacteria	p__Firmicutes_A	c__Clostridia	o__Oscillospirales	f__Acutalibacteraceae	g__Ruminococcus_E	s__Ruminococcus_E sp900317315
K01938	fhs	3	formate--tetrahydrofolate ligase	JAEEIZ010000231.1_2	GCA_016281645.1_ASM1628164v1_genomic	S6	d__Bacteria	p__Firmicutes_A	c__Clostridia	o__Oscillospirales	f__Acutalibacteraceae	g__Ruminococcus_E	s__Ruminococcus_E sp900317315
K00297	metF	5	methylenetetrahydrofolate reductase	JAEEJD010000026.1_3	GCA_016281675.1_ASM1628167v1_genomic	S6	d__Bacteria	p__Firmicutes_A	c__Clostridia	o__Lachnospirales	f__Lachnospiraceae	g__UBA2868	s__UBA2868 sp016281675
K01491	folD	4	methenyltetrahydrofolate cyclohydrolase	JAEEJD010000041.1_3	GCA_016281675.1_ASM1628167v1_genomic	S6	d__Bacteria	p__Firmicutes_A	c__Clostridia	o__Lachnospirales	f__Lachnospiraceae	g__UBA2868	s__UBA2868 sp016281675
K01938	fhs	3	formate--tetrahydrofolate ligase	JAEEJD010000041.1_4	GCA_016281675.1_ASM1628167v1_genomic	S6	d__Bacteria	p__Firmicutes_A	c__Clostridia	o__Lachnospirales	f__Lachnospiraceae	g__UBA2868	s__UBA2868 sp016281675
K00194	acsD	7	acetyl-CoA synthase	JAEEJB010000027.1_36	GCA_016281685.1_ASM1628168v1_genomic	S6	d__Bacteria	p__Firmicutes_A	c__Clostridia	o__Oscillospirales	f__Ruminococcaceae	g__RUG11783	s__RUG11783 sp902772615
K00197	acsC	7	acetyl-CoA synthase	JAEEJB010000027.1_35	GCA_016281685.1_ASM1628168v1_genomic	S6	d__Bacteria	p__Firmicutes_A	c__Clostridia	o__Oscillospirales	f__Ruminococcaceae	g__RUG11783	s__RUG11783 sp902772615
K00198	acsA	1	anaerobic carbon-monoxide dehydrogenase	JAEEJB010000110.1_2	GCA_016281685.1_ASM1628168v1_genomic	S6	d__Bacteria	p__Firmicutes_A	c__Clostridia	o__Oscillospirales	f__Ruminococcaceae	g__RUG11783	s__RUG11783 sp902772615
K00297	metF	5	methylenetetrahydrofolate reductase	JAEEJB010000084.1_17	GCA_016281685.1_ASM1628168v1_genomic	S6	d__Bacteria	p__Firmicutes_A	c__Clostridia	o__Oscillospirales	f__Ruminococcaceae	g__RUG11783	s__RUG11783 sp902772615
K01500	fchA	4	methenyltetrahydrofolate cyclohydrolase	JAEEJB010000095.1_12	GCA_016281685.1_ASM1628168v1_genomic	S6	d__Bacteria	p__Firmicutes_A	c__Clostridia	o__Oscillospirales	f__Ruminococcaceae	g__RUG11783	s__RUG11783 sp902772615
K01938	fhs	3	formate--tetrahydrofolate ligase	JAEEJB010000049.1_9	GCA_016281685.1_ASM1628168v1_genomic	S6	d__Bacteria	p__Firmicutes_A	c__Clostridia	o__Oscillospirales	f__Ruminococcaceae	g__RUG11783	s__RUG11783 sp902772615
K01938	fhs	3	formate--tetrahydrofolate ligase	JAEEJB010000098.1_4	GCA_016281685.1_ASM1628168v1_genomic	S6	d__Bacteria	p__Firmicutes_A	c__Clostridia	o__Oscillospirales	f__Ruminococcaceae	g__RUG11783	s__RUG11783 sp902772615
K14138	acsB	7	acetyl-CoA synthase	JAEEJB010000027.1_33	GCA_016281685.1_ASM1628168v1_genomic	S6	d__Bacteria	p__Firmicutes_A	c__Clostridia	o__Oscillospirales	f__Ruminococcaceae	g__RUG11783	s__RUG11783 sp902772615
K14138	acsB	7	acetyl-CoA synthase	JAEEJB010000062.1_2	GCA_016281685.1_ASM1628168v1_genomic	S6	d__Bacteria	p__Firmicutes_A	c__Clostridia	o__Oscillospirales	f__Ruminococcaceae	g__RUG11783	s__RUG11783 sp902772615
K15023	acsE	6	methyltransferase	JAEEJB010000027.1_41	GCA_016281685.1_ASM1628168v1_genomic	S6	d__Bacteria	p__Firmicutes_A	c__Clostridia	o__Oscillospirales	f__Ruminococcaceae	g__RUG11783	s__RUG11783 sp902772615
K15023	acsE	6	methyltransferase	JAEEJB010000027.1_34	GCA_016281685.1_ASM1628168v1_genomic	S6	d__Bacteria	p__Firmicutes_A	c__Clostridia	o__Oscillospirales	f__Ruminococcaceae	g__RUG11783	s__RUG11783 sp902772615
K01491	folD	4	methenyltetrahydrofolate cyclohydrolase	JAEEJC010000028.1_2	GCA_016281715.1_ASM1628171v1_genomic	S6	d__Bacteria	p__Bacteroidota	c__Bacteroidia	o__Bacteroidales	f__Muribaculaceae	g__Sodaliphilus	s__Sodaliphilus sp902777835
K01500	fchA	4	methenyltetrahydrofolate cyclohydrolase	JAEEJC010000028.1_3	GCA_016281715.1_ASM1628171v1_genomic	S6	d__Bacteria	p__Bacteroidota	c__Bacteroidia	o__Bacteroidales	f__Muribaculaceae	g__Sodaliphilus	s__Sodaliphilus sp902777835
K01491	folD	4	methenyltetrahydrofolate cyclohydrolase	JAEEJE010000091.1_2	GCA_016281735.1_ASM1628173v1_genomic	S6	d__Bacteria	p__Firmicutes_A	c__Clostridia	o__Lachnospirales	f__UBA1390	g__RUG12817	s__
K01491	folD	4	methenyltetrahydrofolate cyclohydrolase	JAEEJH010000028.1_20	GCA_016281775.1_ASM1628177v1_genomic	S6	d__Bacteria	p__Firmicutes_A	c__Clostridia	o__Oscillospirales	f__CAG-272	g__UBA1248	s__UBA1248 sp016281775
K01938	fhs	3	formate--tetrahydrofolate ligase	JAEEJH010000005.1_10	GCA_016281775.1_ASM1628177v1_genomic	S6	d__Bacteria	p__Firmicutes_A	c__Clostridia	o__Oscillospirales	f__CAG-272	g__UBA1248	s__UBA1248 sp016281775
K15023	acsE	6	methyltransferase	JAEEJH010000035.1_4	GCA_016281775.1_ASM1628177v1_genomic	S6	d__Bacteria	p__Firmicutes_A	c__Clostridia	o__Oscillospirales	f__CAG-272	g__UBA1248	s__UBA1248 sp016281775
K01491	folD	4	methenyltetrahydrofolate cyclohydrolase	JAEEJJ010000165.1_7	GCA_016281805.1_ASM1628180v1_genomic	S6	d__Bacteria	p__Firmicutes_A	c__Clostridia	o__Oscillospirales	f__UBA644	g__HGM12619	s__HGM12619 sp016281805
K15023	acsE	6	methyltransferase	JAEEJJ010000148.1_2	GCA_016281805.1_ASM1628180v1_genomic	S6	d__Bacteria	p__Firmicutes_A	c__Clostridia	o__Oscillospirales	f__UBA644	g__HGM12619	s__HGM12619 sp016281805
K00297	metF	5	methylenetetrahydrofolate reductase	JAEEJK010000083.1_21	GCA_016281815.1_ASM1628181v1_genomic	S6	d__Bacteria	p__Bacteroidota	c__Bacteroidia	o__Bacteroidales	f__Bacteroidaceae	g__Prevotella	s__Prevotella sp016281815
K01491	folD	4	methenyltetrahydrofolate cyclohydrolase	JAEEJK010000046.1_37	GCA_016281815.1_ASM1628181v1_genomic	S6	d__Bacteria	p__Bacteroidota	c__Bacteroidia	o__Bacteroidales	f__Bacteroidaceae	g__Prevotella	s__Prevotella sp016281815
K01500	fchA	4	methenyltetrahydrofolate cyclohydrolase	JAEEJK010000039.1_39	GCA_016281815.1_ASM1628181v1_genomic	S6	d__Bacteria	p__Bacteroidota	c__Bacteroidia	o__Bacteroidales	f__Bacteroidaceae	g__Prevotella	s__Prevotella sp016281815
K01500	fchA	4	methenyltetrahydrofolate cyclohydrolase	JAEEJI010000128.1_14	GCA_016281825.1_ASM1628182v1_genomic	S6	d__Bacteria	p__Bacteroidota	c__Bacteroidia	o__Bacteroidales	f__Muribaculaceae	g__Sodaliphilus	s__Sodaliphilus sp016281825
K01500	fchA	4	methenyltetrahydrofolate cyclohydrolase	JAEEJL010000111.1_4	GCA_016281875.1_ASM1628187v1_genomic	S6	d__Bacteria	p__Firmicutes_A	c__Clostridia	o__Christensenellales	f__CAG-138	g__UBA3857	s__UBA3857 sp017394835
K00297	metF	5	methylenetetrahydrofolate reductase	JAEEJM010000013.1_7	GCA_016281895.1_ASM1628189v1_genomic	S6	d__Bacteria	p__Firmicutes_A	c__Clostridia	o__Oscillospirales	f__CAG-272	g__CAG-390	s__CAG-390 sp016281895
K01491	folD	4	methenyltetrahydrofolate cyclohydrolase	JAEEJM010000168.1_5	GCA_016281895.1_ASM1628189v1_genomic	S6	d__Bacteria	p__Firmicutes_A	c__Clostridia	o__Oscillospirales	f__CAG-272	g__CAG-390	s__CAG-390 sp016281895
K01938	fhs	3	formate--tetrahydrofolate ligase	JAEEJM010000165.1_3	GCA_016281895.1_ASM1628189v1_genomic	S6	d__Bacteria	p__Firmicutes_A	c__Clostridia	o__Oscillospirales	f__CAG-272	g__CAG-390	s__CAG-390 sp016281895
K01491	folD	4	methenyltetrahydrofolate cyclohydrolase	JAEEJO010000039.1_23	GCA_016281915.1_ASM1628191v1_genomic	S6	d__Bacteria	p__Firmicutes_A	c__Clostridia	o__Oscillospirales	f__UBA644	g__HGM12619	s__HGM12619 sp016281915
K00297	metF	5	methylenetetrahydrofolate reductase	JAEEJN010000099.1_4	GCA_016281935.1_ASM1628193v1_genomic	S6	d__Bacteria	p__Firmicutes_A	c__Clostridia	o__Christensenellales	f__UMGS416	g__JAEEJN01	s__JAEEJN01 sp016281935
K01491	folD	4	methenyltetrahydrofolate cyclohydrolase	JAEEJN010000096.1_12	GCA_016281935.1_ASM1628193v1_genomic	S6	d__Bacteria	p__Firmicutes_A	c__Clostridia	o__Christensenellales	f__UMGS416	g__JAEEJN01	s__JAEEJN01 sp016281935
K01938	fhs	3	formate--tetrahydrofolate ligase	JAEEJN010000089.1_21	GCA_016281935.1_ASM1628193v1_genomic	S6	d__Bacteria	p__Firmicutes_A	c__Clostridia	o__Christensenellales	f__UMGS416	g__JAEEJN01	s__JAEEJN01 sp016281935
K01938	fhs	3	formate--tetrahydrofolate ligase	JAEEJQ010000201.1_6	GCA_016281955.1_ASM1628195v1_genomic	S6	d__Bacteria	p__Firmicutes	c__Bacilli	o__Erysipelotrichales	f__Erysipelotrichaceae	g__UBA636	s__UBA636 sp902803055
K00297	metF	5	methylenetetrahydrofolate reductase	JAEEJR010000200.1_10	GCA_016281995.1_ASM1628199v1_genomic	S6	d__Bacteria	p__Bacteroidota	c__Bacteroidia	o__Bacteroidales	f__Bacteroidaceae	g__UBA4372	s__
K01491	folD	4	methenyltetrahydrofolate cyclohydrolase	JAEEJS010000002.1_5	GCA_016282015.1_ASM1628201v1_genomic	S6	d__Bacteria	p__Bacteroidota	c__Bacteroidia	o__Bacteroidales	f__F082	g__Limimorpha	s__Limimorpha sp016282015
K01500	fchA	4	methenyltetrahydrofolate cyclohydrolase	JAEEJS010000053.1_25	GCA_016282015.1_ASM1628201v1_genomic	S6	d__Bacteria	p__Bacteroidota	c__Bacteroidia	o__Bacteroidales	f__F082	g__Limimorpha	s__Limimorpha sp016282015
K00297	metF	5	methylenetetrahydrofolate reductase	JAEEJU010000176.1_3	GCA_016282025.1_ASM1628202v1_genomic	S6	d__Bacteria	p__Firmicutes_A	c__Clostridia	o__Oscillospirales	f__Oscillospiraceae	g__RUG626	s__RUG626 sp902765975
K01500	fchA	4	methenyltetrahydrofolate cyclohydrolase	JAEEJU010000005.1_4	GCA_016282025.1_ASM1628202v1_genomic	S6	d__Bacteria	p__Firmicutes_A	c__Clostridia	o__Oscillospirales	f__Oscillospiraceae	g__RUG626	s__RUG626 sp902765975
K01938	fhs	3	formate--tetrahydrofolate ligase	JAEEJU010000005.1_5	GCA_016282025.1_ASM1628202v1_genomic	S6	d__Bacteria	p__Firmicutes_A	c__Clostridia	o__Oscillospirales	f__Oscillospiraceae	g__RUG626	s__RUG626 sp902765975
K00297	metF	5	methylenetetrahydrofolate reductase	JAEEJV010000203.1_3	GCA_016282045.1_ASM1628204v1_genomic	S6	d__Bacteria	p__Firmicutes_A	c__Clostridia	o__Oscillospirales	f__Acutalibacteraceae	g__RUG612	s__RUG612 sp902782805
K01938	fhs	3	formate--tetrahydrofolate ligase	JAEEJV010000095.1_3	GCA_016282045.1_ASM1628204v1_genomic	S6	d__Bacteria	p__Firmicutes_A	c__Clostridia	o__Oscillospirales	f__Acutalibacteraceae	g__RUG612	s__RUG612 sp902782805
K15023	acsE	6	methyltransferase	JAEEJV010000138.1_3	GCA_016282045.1_ASM1628204v1_genomic	S6	d__Bacteria	p__Firmicutes_A	c__Clostridia	o__Oscillospirales	f__Acutalibacteraceae	g__RUG612	s__RUG612 sp902782805
K01491	folD	4	methenyltetrahydrofolate cyclohydrolase	JAEEJT010000119.1_13	GCA_016282055.1_ASM1628205v1_genomic	S6	d__Bacteria	p__Firmicutes	c__Bacilli	o__ML615J-28	f__CAG-698	g__CAG-698	s__CAG-698 sp016282055
K00297	metF	5	methylenetetrahydrofolate reductase	JAEEJW010000074.1_9	GCA_016282095.1_ASM1628209v1_genomic	S6	d__Bacteria	p__Firmicutes_A	c__Clostridia	o__Oscillospirales	f__Ruminococcaceae	g__Ruminiclostridium_E	s__Ruminiclostridium_E sp016282095
K01491	folD	4	methenyltetrahydrofolate cyclohydrolase	JAEEJW010000149.1_27	GCA_016282095.1_ASM1628209v1_genomic	S6	d__Bacteria	p__Firmicutes_A	c__Clostridia	o__Oscillospirales	f__Ruminococcaceae	g__Ruminiclostridium_E	s__Ruminiclostridium_E sp016282095
K01938	fhs	3	formate--tetrahydrofolate ligase	JAEEJW010000193.1_3	GCA_016282095.1_ASM1628209v1_genomic	S6	d__Bacteria	p__Firmicutes_A	c__Clostridia	o__Oscillospirales	f__Ruminococcaceae	g__Ruminiclostridium_E	s__Ruminiclostridium_E sp016282095
K01491	folD	4	methenyltetrahydrofolate cyclohydrolase	JAEEJX010000115.1_17	GCA_016282115.1_ASM1628211v1_genomic	S6	d__Bacteria	p__Firmicutes_A	c__Clostridia	o__UBA1212	f__UBA1257	g__UBA1257	s__UBA1257 sp002308775
K01938	fhs	3	formate--tetrahydrofolate ligase	JAEEJX010000161.1_5	GCA_016282115.1_ASM1628211v1_genomic	S6	d__Bacteria	p__Firmicutes_A	c__Clostridia	o__UBA1212	f__UBA1257	g__UBA1257	s__UBA1257 sp002308775
K01500	fchA	4	methenyltetrahydrofolate cyclohydrolase	JAEEKA010000098.1_4	GCA_016282135.1_ASM1628213v1_genomic	S6	d__Bacteria	p__Firmicutes_A	c__Clostridia	o__Oscillospirales	f__Oscillospiraceae	g__Faecousia	s__Faecousia sp016282135
K01938	fhs	3	formate--tetrahydrofolate ligase	JAEEKA010000054.1_7	GCA_016282135.1_ASM1628213v1_genomic	S6	d__Bacteria	p__Firmicutes_A	c__Clostridia	o__Oscillospirales	f__Oscillospiraceae	g__Faecousia	s__Faecousia sp016282135
K00297	metF	5	methylenetetrahydrofolate reductase	JAEEJZ010000043.1_30	GCA_016282145.1_ASM1628214v1_genomic	S6	d__Bacteria	p__Bacteroidota	c__Bacteroidia	o__Bacteroidales	f__UBA932	g__Cryptobacteroides	s__Cryptobacteroides sp016282145
K01491	folD	4	methenyltetrahydrofolate cyclohydrolase	JAEEJZ010000032.1_10	GCA_016282145.1_ASM1628214v1_genomic	S6	d__Bacteria	p__Bacteroidota	c__Bacteroidia	o__Bacteroidales	f__UBA932	g__Cryptobacteroides	s__Cryptobacteroides sp016282145
K01491	folD	4	methenyltetrahydrofolate cyclohydrolase	JAEEKB010000015.1_36	GCA_016282195.1_ASM1628219v1_genomic	S6	d__Bacteria	p__Bacteroidota	c__Bacteroidia	o__Bacteroidales	f__P3	g__RUG11139	s__RUG11139 sp902766265
K01500	fchA	4	methenyltetrahydrofolate cyclohydrolase	JAEEKB010000063.1_23	GCA_016282195.1_ASM1628219v1_genomic	S6	d__Bacteria	p__Bacteroidota	c__Bacteroidia	o__Bacteroidales	f__P3	g__RUG11139	s__RUG11139 sp902766265
K00297	metF	5	methylenetetrahydrofolate reductase	JAEEKD010000228.1_12	GCA_016282205.1_ASM1628220v1_genomic	S6	d__Bacteria	p__Bacteroidota	c__Bacteroidia	o__Bacteroidales	f__Bacteroidaceae	g__Prevotella	s__Prevotella sp902784755
K01491	folD	4	methenyltetrahydrofolate cyclohydrolase	JAEEKD010000209.1_14	GCA_016282205.1_ASM1628220v1_genomic	S6	d__Bacteria	p__Bacteroidota	c__Bacteroidia	o__Bacteroidales	f__Bacteroidaceae	g__Prevotella	s__Prevotella sp902784755
K01500	fchA	4	methenyltetrahydrofolate cyclohydrolase	JAEEKD010000039.1_10	GCA_016282205.1_ASM1628220v1_genomic	S6	d__Bacteria	p__Bacteroidota	c__Bacteroidia	o__Bacteroidales	f__Bacteroidaceae	g__Prevotella	s__Prevotella sp902784755
K01491	folD	4	methenyltetrahydrofolate cyclohydrolase	JAEEKE010000112.1_27	GCA_016282255.1_ASM1628225v1_genomic	S6	d__Bacteria	p__Firmicutes_A	c__Clostridia	o__Christensenellales	f__CAG-138	g__PeH17	s__PeH17 sp016282255
K01500	fchA	4	methenyltetrahydrofolate cyclohydrolase	JAEEKE010000116.1_4	GCA_016282255.1_ASM1628225v1_genomic	S6	d__Bacteria	p__Firmicutes_A	c__Clostridia	o__Christensenellales	f__CAG-138	g__PeH17	s__PeH17 sp016282255
K01491	folD	4	methenyltetrahydrofolate cyclohydrolase	JAEEKF010000003.1_8	GCA_016282265.1_ASM1628226v1_genomic	S6	d__Bacteria	p__Proteobacteria	c__Alphaproteobacteria	o__RF32	f__CAG-239	g__UBA1254	s__UBA1254 sp002308495
K00297	metF	5	methylenetetrahydrofolate reductase	JAEEKH010000099.1_57	GCA_016282295.1_ASM1628229v1_genomic	S6	d__Bacteria	p__Firmicutes_A	c__Clostridia	o__Lachnospirales	f__Lachnospiraceae	g__UBA1258	s__UBA1258 sp902772805
K00297	metF	5	methylenetetrahydrofolate reductase	JAEEKH010000081.1_2	GCA_016282295.1_ASM1628229v1_genomic	S6	d__Bacteria	p__Firmicutes_A	c__Clostridia	o__Lachnospirales	f__Lachnospiraceae	g__UBA1258	s__UBA1258 sp902772805
K01491	folD	4	methenyltetrahydrofolate cyclohydrolase	JAEEKG010000075.1_6	GCA_016282315.1_ASM1628231v1_genomic	S6	d__Bacteria	p__Firmicutes_A	c__Clostridia	o__Oscillospirales	f__CAG-272	g__CAG-841	s__CAG-841 sp016282315
K01938	fhs	3	formate--tetrahydrofolate ligase	JAEEKG010000078.1_23	GCA_016282315.1_ASM1628231v1_genomic	S6	d__Bacteria	p__Firmicutes_A	c__Clostridia	o__Oscillospirales	f__CAG-272	g__CAG-841	s__CAG-841 sp016282315
K01491	folD	4	methenyltetrahydrofolate cyclohydrolase	JAEEKJ010000078.1_2	GCA_016282325.1_ASM1628232v1_genomic	S6	d__Bacteria	p__Bacteroidota	c__Bacteroidia	o__Bacteroidales	f__P3	g__UBA1711	s__UBA1711 sp900317125
K01500	fchA	4	methenyltetrahydrofolate cyclohydrolase	JAEEKJ010000103.1_10	GCA_016282325.1_ASM1628232v1_genomic	S6	d__Bacteria	p__Bacteroidota	c__Bacteroidia	o__Bacteroidales	f__P3	g__UBA1711	s__UBA1711 sp900317125
K01491	folD	4	methenyltetrahydrofolate cyclohydrolase	JAEEKK010000073.1_49	GCA_016282335.1_ASM1628233v1_genomic	S6	d__Bacteria	p__Bacteroidota	c__Bacteroidia	o__Bacteroidales	f__P3	g__UBA1711	s__UBA1711 sp900319865
K01500	fchA	4	methenyltetrahydrofolate cyclohydrolase	JAEEKK010000012.1_21	GCA_016282335.1_ASM1628233v1_genomic	S6	d__Bacteria	p__Bacteroidota	c__Bacteroidia	o__Bacteroidales	f__P3	g__UBA1711	s__UBA1711 sp900319865
K01491	folD	4	methenyltetrahydrofolate cyclohydrolase	JAEEKL010000139.1_13	GCA_016282395.1_ASM1628239v1_genomic	S6	d__Bacteria	p__Bacteroidota	c__Bacteroidia	o__Bacteroidales	f__WCHB1-69	g__F23-D06	s__F23-D06 sp016282395
K00297	metF	5	methylenetetrahydrofolate reductase	JAEEKN010000176.1_4	GCA_016282435.1_ASM1628243v1_genomic	S6	d__Bacteria	p__Firmicutes_A	c__Clostridia	o__Lachnospirales	f__Lachnospiraceae	g__RUG11977	s__RUG11977 sp016282435
K01500	fchA	4	methenyltetrahydrofolate cyclohydrolase	JAEEKN010000265.1_5	GCA_016282435.1_ASM1628243v1_genomic	S6	d__Bacteria	p__Firmicutes_A	c__Clostridia	o__Lachnospirales	f__Lachnospiraceae	g__RUG11977	s__RUG11977 sp016282435
K01938	fhs	3	formate--tetrahydrofolate ligase	JAEEKN010000265.1_6	GCA_016282435.1_ASM1628243v1_genomic	S6	d__Bacteria	p__Firmicutes_A	c__Clostridia	o__Lachnospirales	f__Lachnospiraceae	g__RUG11977	s__RUG11977 sp016282435
K01491	folD	4	methenyltetrahydrofolate cyclohydrolase	JAEEKP010000002.1_4	GCA_016282445.1_ASM1628244v1_genomic	S6	d__Bacteria	p__Firmicutes	c__Bacilli	o__RF39	f__UBA660	g__CAG-1193	s__CAG-1193 sp017428495
K00297	metF	5	methylenetetrahydrofolate reductase	JAEEKM010000091.1_2	GCA_016282455.1_ASM1628245v1_genomic	S6	d__Bacteria	p__Spirochaetota	c__Spirochaetia	o__Treponematales	f__Treponemataceae	g__Treponema_D	s__Treponema_D sp016282455
K00297	metF	5	methylenetetrahydrofolate reductase	JAEEKM010000188.1_6	GCA_016282455.1_ASM1628245v1_genomic	S6	d__Bacteria	p__Spirochaetota	c__Spirochaetia	o__Treponematales	f__Treponemataceae	g__Treponema_D	s__Treponema_D sp016282455
K01491	folD	4	methenyltetrahydrofolate cyclohydrolase	JAEEKM010000178.1_10	GCA_016282455.1_ASM1628245v1_genomic	S6	d__Bacteria	p__Spirochaetota	c__Spirochaetia	o__Treponematales	f__Treponemataceae	g__Treponema_D	s__Treponema_D sp016282455
K01938	fhs	3	formate--tetrahydrofolate ligase	JAEEKM010000147.1_4	GCA_016282455.1_ASM1628245v1_genomic	S6	d__Bacteria	p__Spirochaetota	c__Spirochaetia	o__Treponematales	f__Treponemataceae	g__Treponema_D	s__Treponema_D sp016282455
K01491	folD	4	methenyltetrahydrofolate cyclohydrolase	JAEEKT010000124.1_3	GCA_016282505.1_ASM1628250v1_genomic	S6	d__Bacteria	p__Bacteroidota	c__Bacteroidia	o__Bacteroidales	f__UBA932	g__Cryptobacteroides	s__Cryptobacteroides sp900316675
K01500	fchA	4	methenyltetrahydrofolate cyclohydrolase	JAEEKT010000033.1_24	GCA_016282505.1_ASM1628250v1_genomic	S6	d__Bacteria	p__Bacteroidota	c__Bacteroidia	o__Bacteroidales	f__UBA932	g__Cryptobacteroides	s__Cryptobacteroides sp900316675
K00297	metF	5	methylenetetrahydrofolate reductase	JAEEKQ010000129.1_16	GCA_016282515.1_ASM1628251v1_genomic	S6	d__Bacteria	p__Verrucomicrobiota	c__Kiritimatiellae	o__RFP12	f__JAAYLN01	g__RGIG5952	s__RGIG5952 sp017962605
K01491	folD	4	methenyltetrahydrofolate cyclohydrolase	JAEEKQ010000143.1_2	GCA_016282515.1_ASM1628251v1_genomic	S6	d__Bacteria	p__Verrucomicrobiota	c__Kiritimatiellae	o__RFP12	f__JAAYLN01	g__RGIG5952	s__RGIG5952 sp017962605
K00297	metF	5	methylenetetrahydrofolate reductase	JAEEKV010000297.1_2	GCA_016282595.1_ASM1628259v1_genomic	S6	d__Bacteria	p__Firmicutes_A	c__Clostridia	o__Lachnospirales	f__Lachnospiraceae	g__RGIG7926	s__RGIG7926 sp016282595
K01491	folD	4	methenyltetrahydrofolate cyclohydrolase	JAEEKV010000009.1_5	GCA_016282595.1_ASM1628259v1_genomic	S6	d__Bacteria	p__Firmicutes_A	c__Clostridia	o__Lachnospirales	f__Lachnospiraceae	g__RGIG7926	s__RGIG7926 sp016282595
K01938	fhs	3	formate--tetrahydrofolate ligase	JAEEKV010000009.1_4	GCA_016282595.1_ASM1628259v1_genomic	S6	d__Bacteria	p__Firmicutes_A	c__Clostridia	o__Lachnospirales	f__Lachnospiraceae	g__RGIG7926	s__RGIG7926 sp016282595
K00297	metF	5	methylenetetrahydrofolate reductase	JAEEKY010000039.1_5	GCA_016282605.1_ASM1628260v1_genomic	S6	d__Bacteria	p__Spirochaetota	c__Spirochaetia	o__Treponematales	f__Treponemataceae	g__Treponema_D	s__Treponema_D sp017449265
K01491	folD	4	methenyltetrahydrofolate cyclohydrolase	JAEEKY010000324.1_2	GCA_016282605.1_ASM1628260v1_genomic	S6	d__Bacteria	p__Spirochaetota	c__Spirochaetia	o__Treponematales	f__Treponemataceae	g__Treponema_D	s__Treponema_D sp017449265
K00297	metF	5	methylenetetrahydrofolate reductase	JAEELK010000170.1_3	GCA_016282655.1_ASM1628265v1_genomic	S6	d__Bacteria	p__Firmicutes_A	c__Clostridia	o__Peptostreptococcales	f__Anaerovoracaceae	g__JAEELK01	s__JAEELK01 sp016282655
K01500	fchA	4	methenyltetrahydrofolate cyclohydrolase	JAEELK010000180.1_2	GCA_016282655.1_ASM1628265v1_genomic	S6	d__Bacteria	p__Firmicutes_A	c__Clostridia	o__Peptostreptococcales	f__Anaerovoracaceae	g__JAEELK01	s__JAEELK01 sp016282655
K01938	fhs	3	formate--tetrahydrofolate ligase	JAEELK010000040.1_10	GCA_016282655.1_ASM1628265v1_genomic	S6	d__Bacteria	p__Firmicutes_A	c__Clostridia	o__Peptostreptococcales	f__Anaerovoracaceae	g__JAEELK01	s__JAEELK01 sp016282655
K01491	folD	4	methenyltetrahydrofolate cyclohydrolase	JAEELO010000099.1_9	GCA_016282705.1_ASM1628270v1_genomic	S6	d__Bacteria	p__Cyanobacteria	c__Vampirovibrionia	o__Gastranaerophilales	f__Gastranaerophilaceae	g__Avigastranaerophilus	s__Avigastranaerophilus sp016282705
K00297	metF	5	methylenetetrahydrofolate reductase	JAEELL010000022.1_7	GCA_016282745.1_ASM1628274v1_genomic	S6	d__Bacteria	p__Firmicutes_A	c__Clostridia	o__Lachnospirales	f__Lachnospiraceae	g__SIG293	s__SIG293 sp016282745
K00297	metF	5	methylenetetrahydrofolate reductase	JAEELL010000008.1_34	GCA_016282745.1_ASM1628274v1_genomic	S6	d__Bacteria	p__Firmicutes_A	c__Clostridia	o__Lachnospirales	f__Lachnospiraceae	g__SIG293	s__SIG293 sp016282745
K01491	folD	4	methenyltetrahydrofolate cyclohydrolase	JAEELL010000084.1_10	GCA_016282745.1_ASM1628274v1_genomic	S6	d__Bacteria	p__Firmicutes_A	c__Clostridia	o__Lachnospirales	f__Lachnospiraceae	g__SIG293	s__SIG293 sp016282745
K01938	fhs	3	formate--tetrahydrofolate ligase	JAEELL010000084.1_11	GCA_016282745.1_ASM1628274v1_genomic	S6	d__Bacteria	p__Firmicutes_A	c__Clostridia	o__Lachnospirales	f__Lachnospiraceae	g__SIG293	s__SIG293 sp016282745
K00297	metF	5	methylenetetrahydrofolate reductase	JAEELP010000249.1_3	GCA_016282775.1_ASM1628277v1_genomic	S6	d__Bacteria	p__Spirochaetota	c__Spirochaetia	o__Treponematales	f__Treponemataceae	g__Treponema_D	s__Treponema_D sp002373205
K00297	metF	5	methylenetetrahydrofolate reductase	JAEELP010000360.1_2	GCA_016282775.1_ASM1628277v1_genomic	S6	d__Bacteria	p__Spirochaetota	c__Spirochaetia	o__Treponematales	f__Treponemataceae	g__Treponema_D	s__Treponema_D sp002373205
K01491	folD	4	methenyltetrahydrofolate cyclohydrolase	JAEELP010000320.1_3	GCA_016282775.1_ASM1628277v1_genomic	S6	d__Bacteria	p__Spirochaetota	c__Spirochaetia	o__Treponematales	f__Treponemataceae	g__Treponema_D	s__Treponema_D sp002373205
K01938	fhs	3	formate--tetrahydrofolate ligase	JAEELP010000208.1_7	GCA_016282775.1_ASM1628277v1_genomic	S6	d__Bacteria	p__Spirochaetota	c__Spirochaetia	o__Treponematales	f__Treponemataceae	g__Treponema_D	s__Treponema_D sp002373205
K01491	folD	4	methenyltetrahydrofolate cyclohydrolase	JAEELQ010000052.1_25	GCA_016282785.1_ASM1628278v1_genomic	S6	d__Bacteria	p__Firmicutes_A	c__Clostridia	o__Oscillospirales	f__CAG-272	g__UBA1248	s__UBA1248 sp902773455
K01938	fhs	3	formate--tetrahydrofolate ligase	JAEELQ010000119.1_3	GCA_016282785.1_ASM1628278v1_genomic	S6	d__Bacteria	p__Firmicutes_A	c__Clostridia	o__Oscillospirales	f__CAG-272	g__UBA1248	s__UBA1248 sp902773455
K15023	acsE	6	methyltransferase	JAEELQ010000199.1_7	GCA_016282785.1_ASM1628278v1_genomic	S6	d__Bacteria	p__Firmicutes_A	c__Clostridia	o__Oscillospirales	f__CAG-272	g__UBA1248	s__UBA1248 sp902773455
K00297	metF	5	methylenetetrahydrofolate reductase	JAEELU010000129.1_4	GCA_016282815.1_ASM1628281v1_genomic	S6	d__Bacteria	p__Firmicutes	c__Bacilli	o__Acholeplasmatales	f__Anaeroplasmataceae	g__Anaeroplasma	s__Anaeroplasma sp016282815
K01491	folD	4	methenyltetrahydrofolate cyclohydrolase	JAEELU010000066.1_3	GCA_016282815.1_ASM1628281v1_genomic	S6	d__Bacteria	p__Firmicutes	c__Bacilli	o__Acholeplasmatales	f__Anaeroplasmataceae	g__Anaeroplasma	s__Anaeroplasma sp016282815
K01938	fhs	3	formate--tetrahydrofolate ligase	JAEELU010000040.1_26	GCA_016282815.1_ASM1628281v1_genomic	S6	d__Bacteria	p__Firmicutes	c__Bacilli	o__Acholeplasmatales	f__Anaeroplasmataceae	g__Anaeroplasma	s__Anaeroplasma sp016282815
K00297	metF	5	methylenetetrahydrofolate reductase	JAEELR010000001.1_8	GCA_016282835.1_ASM1628283v1_genomic	S6	d__Bacteria	p__Spirochaetota	c__Spirochaetia	o__Treponematales	f__Treponemataceae	g__Treponema_D	s__Treponema_D sp016282835
K00297	metF	5	methylenetetrahydrofolate reductase	JAEELS010000106.1_6	GCA_016282845.1_ASM1628284v1_genomic	S6	d__Bacteria	p__Bacteroidota	c__Bacteroidia	o__Bacteroidales	f__Bacteroidaceae	g__UBA1786	s__UBA1786 sp902785075
K01491	folD	4	methenyltetrahydrofolate cyclohydrolase	JAEELS010000107.1_3	GCA_016282845.1_ASM1628284v1_genomic	S6	d__Bacteria	p__Bacteroidota	c__Bacteroidia	o__Bacteroidales	f__Bacteroidaceae	g__UBA1786	s__UBA1786 sp902785075
K00297	metF	5	methylenetetrahydrofolate reductase	JAEELT010000134.1_38	GCA_016282855.1_ASM1628285v1_genomic	S6	d__Bacteria	p__Firmicutes_A	c__Clostridia	o__Oscillospirales	f__Acutalibacteraceae	g__CAG-177	s__CAG-177 sp016282855
K01491	folD	4	methenyltetrahydrofolate cyclohydrolase	JAEELT010000135.1_18	GCA_016282855.1_ASM1628285v1_genomic	S6	d__Bacteria	p__Firmicutes_A	c__Clostridia	o__Oscillospirales	f__Acutalibacteraceae	g__CAG-177	s__CAG-177 sp016282855
K01938	fhs	3	formate--tetrahydrofolate ligase	JAEELT010000073.1_36	GCA_016282855.1_ASM1628285v1_genomic	S6	d__Bacteria	p__Firmicutes_A	c__Clostridia	o__Oscillospirales	f__Acutalibacteraceae	g__CAG-177	s__CAG-177 sp016282855
K00297	metF	5	methylenetetrahydrofolate reductase	JAEELV010000011.1_7	GCA_016282885.1_ASM1628288v1_genomic	S6	d__Bacteria	p__Bacteroidota	c__Bacteroidia	o__Bacteroidales	f__UBA932	g__Cryptobacteroides	s__Cryptobacteroides sp017437825
K01491	folD	4	methenyltetrahydrofolate cyclohydrolase	JAEELV010000066.1_11	GCA_016282885.1_ASM1628288v1_genomic	S6	d__Bacteria	p__Bacteroidota	c__Bacteroidia	o__Bacteroidales	f__UBA932	g__Cryptobacteroides	s__Cryptobacteroides sp017437825
K00297	metF	5	methylenetetrahydrofolate reductase	JAEELW010000121.1_16	GCA_016282915.1_ASM1628291v1_genomic	S6	d__Bacteria	p__Firmicutes_A	c__Clostridia	o__Lachnospirales	f__Lachnospiraceae	g__NK4A136	s__NK4A136 sp016282915
K00297	metF	5	methylenetetrahydrofolate reductase	JAEELW010000161.1_14	GCA_016282915.1_ASM1628291v1_genomic	S6	d__Bacteria	p__Firmicutes_A	c__Clostridia	o__Lachnospirales	f__Lachnospiraceae	g__NK4A136	s__NK4A136 sp016282915
K01491	folD	4	methenyltetrahydrofolate cyclohydrolase	JAEELW010000115.1_21	GCA_016282915.1_ASM1628291v1_genomic	S6	d__Bacteria	p__Firmicutes_A	c__Clostridia	o__Lachnospirales	f__Lachnospiraceae	g__NK4A136	s__NK4A136 sp016282915
K01938	fhs	3	formate--tetrahydrofolate ligase	JAEELW010000115.1_22	GCA_016282915.1_ASM1628291v1_genomic	S6	d__Bacteria	p__Firmicutes_A	c__Clostridia	o__Lachnospirales	f__Lachnospiraceae	g__NK4A136	s__NK4A136 sp016282915
K01938	fhs	3	formate--tetrahydrofolate ligase	JAEEMB010000137.1_6	GCA_016282965.1_ASM1628296v1_genomic	S6	d__Bacteria	p__Firmicutes_A	c__Clostridia	o__Lachnospirales	f__Lachnospiraceae	g__UBA9722	s__UBA9722 sp900315015
K00297	metF	5	methylenetetrahydrofolate reductase	JAEEMA010000034.1_5	GCA_016282995.1_ASM1628299v1_genomic	S6	d__Bacteria	p__Firmicutes_A	c__Clostridia	o__Lachnospirales	f__Lachnospiraceae	g__Eubacterium_Q	s__Eubacterium_Q sp000702245
K01491	folD	4	methenyltetrahydrofolate cyclohydrolase	JAEEMA010000176.1_7	GCA_016282995.1_ASM1628299v1_genomic	S6	d__Bacteria	p__Firmicutes_A	c__Clostridia	o__Lachnospirales	f__Lachnospiraceae	g__Eubacterium_Q	s__Eubacterium_Q sp000702245
K01938	fhs	3	formate--tetrahydrofolate ligase	JAEEMA010000176.1_6	GCA_016282995.1_ASM1628299v1_genomic	S6	d__Bacteria	p__Firmicutes_A	c__Clostridia	o__Lachnospirales	f__Lachnospiraceae	g__Eubacterium_Q	s__Eubacterium_Q sp000702245
K00297	metF	5	methylenetetrahydrofolate reductase	JAEEMC010000010.1_4	GCA_016283035.1_ASM1628303v1_genomic	S6	d__Bacteria	p__Bacteroidota	c__Bacteroidia	o__Bacteroidales	f__W3P20-009	g__W3P20-009	s__W3P20-009 sp017539645
K01491	folD	4	methenyltetrahydrofolate cyclohydrolase	JAEEMC010000028.1_2	GCA_016283035.1_ASM1628303v1_genomic	S6	d__Bacteria	p__Bacteroidota	c__Bacteroidia	o__Bacteroidales	f__W3P20-009	g__W3P20-009	s__W3P20-009 sp017539645
K00297	metF	5	methylenetetrahydrofolate reductase	JAEEME010000017.1_7	GCA_016283055.1_ASM1628305v1_genomic	S6	d__Bacteria	p__Firmicutes_A	c__Clostridia	o__Oscillospirales	f__BX7	g__Galloscillospira_B	s__Galloscillospira_B sp017427525
K01491	folD	4	methenyltetrahydrofolate cyclohydrolase	JAEEME010000081.1_15	GCA_016283055.1_ASM1628305v1_genomic	S6	d__Bacteria	p__Firmicutes_A	c__Clostridia	o__Oscillospirales	f__BX7	g__Galloscillospira_B	s__Galloscillospira_B sp017427525
K00297	metF	5	methylenetetrahydrofolate reductase	JAEEMD010000295.1_12	GCA_016283085.1_ASM1628308v1_genomic	S6	d__Bacteria	p__Firmicutes_A	c__Clostridia	o__Lachnospirales	f__Lachnospiraceae	g__Eubacterium_Q	s__Eubacterium_Q sp900316715
K00297	metF	5	methylenetetrahydrofolate reductase	JAEEMD010000025.1_1	GCA_016283085.1_ASM1628308v1_genomic	S6	d__Bacteria	p__Firmicutes_A	c__Clostridia	o__Lachnospirales	f__Lachnospiraceae	g__Eubacterium_Q	s__Eubacterium_Q sp900316715
K01938	fhs	3	formate--tetrahydrofolate ligase	JAEEMD010000339.1_2	GCA_016283085.1_ASM1628308v1_genomic	S6	d__Bacteria	p__Firmicutes_A	c__Clostridia	o__Lachnospirales	f__Lachnospiraceae	g__Eubacterium_Q	s__Eubacterium_Q sp900316715
K00297	metF	5	methylenetetrahydrofolate reductase	JAEEMG010000036.1_15	GCA_016283095.1_ASM1628309v1_genomic	S6	d__Bacteria	p__Bacteroidota	c__Bacteroidia	o__Bacteroidales	f__Paludibacteraceae	g__UBA1723	s__UBA1723 sp016283095
K01491	folD	4	methenyltetrahydrofolate cyclohydrolase	JAEEMG010000023.1_10	GCA_016283095.1_ASM1628309v1_genomic	S6	d__Bacteria	p__Bacteroidota	c__Bacteroidia	o__Bacteroidales	f__Paludibacteraceae	g__UBA1723	s__UBA1723 sp016283095
K00297	metF	5	methylenetetrahydrofolate reductase	JAEEMH010000023.1_8	GCA_016283135.1_ASM1628313v1_genomic	S6	d__Bacteria	p__Firmicutes_A	c__Clostridia	o__Saccharofermentanales	f__Saccharofermentanaceae	g__Firm-16	s__Firm-16 sp900317035
K01491	folD	4	methenyltetrahydrofolate cyclohydrolase	JAEEMH010000081.1_13	GCA_016283135.1_ASM1628313v1_genomic	S6	d__Bacteria	p__Firmicutes_A	c__Clostridia	o__Saccharofermentanales	f__Saccharofermentanaceae	g__Firm-16	s__Firm-16 sp900317035
K01938	fhs	3	formate--tetrahydrofolate ligase	JAEEMH010000062.1_10	GCA_016283135.1_ASM1628313v1_genomic	S6	d__Bacteria	p__Firmicutes_A	c__Clostridia	o__Saccharofermentanales	f__Saccharofermentanaceae	g__Firm-16	s__Firm-16 sp900317035
K01491	folD	4	methenyltetrahydrofolate cyclohydrolase	JAEEMK010000055.1_7	GCA_016283175.1_ASM1628317v1_genomic	S6	d__Bacteria	p__Bacteroidota	c__Bacteroidia	o__Bacteroidales	f__P3	g__UBA1217	s__UBA1217 sp016283175
K01500	fchA	4	methenyltetrahydrofolate cyclohydrolase	JAEEMK010000031.1_13	GCA_016283175.1_ASM1628317v1_genomic	S6	d__Bacteria	p__Bacteroidota	c__Bacteroidia	o__Bacteroidales	f__P3	g__UBA1217	s__UBA1217 sp016283175
K01491	folD	4	methenyltetrahydrofolate cyclohydrolase	JAEEMJ010000106.1_45	GCA_016283185.1_ASM1628318v1_genomic	S6	d__Bacteria	p__Cyanobacteria	c__Vampirovibrionia	o__Gastranaerophilales	f__Gastranaerophilaceae	g__CAG-196	s__
K00297	metF	5	methylenetetrahydrofolate reductase	JAEEML010000004.1_22	GCA_016283195.1_ASM1628319v1_genomic	S6	d__Bacteria	p__Myxococcota	c__XYA12-FULL-58-9	o__JAEEML01	f__JAEEML01	g__JAEEML01	s__JAEEML01 sp016283195
K01491	folD	4	methenyltetrahydrofolate cyclohydrolase	JAEEML010000135.1_27	GCA_016283195.1_ASM1628319v1_genomic	S6	d__Bacteria	p__Myxococcota	c__XYA12-FULL-58-9	o__JAEEML01	f__JAEEML01	g__JAEEML01	s__JAEEML01 sp016283195
K01491	folD	4	methenyltetrahydrofolate cyclohydrolase	JAEEMM010000103.1_3	GCA_016283225.1_ASM1628322v1_genomic	S6	d__Bacteria	p__Bacteroidota	c__Bacteroidia	o__Bacteroidales	f__UBA932	g__Cryptobacteroides	s__Cryptobacteroides sp902780175
K01500	fchA	4	methenyltetrahydrofolate cyclohydrolase	JAEEMM010000103.1_7	GCA_016283225.1_ASM1628322v1_genomic	S6	d__Bacteria	p__Bacteroidota	c__Bacteroidia	o__Bacteroidales	f__UBA932	g__Cryptobacteroides	s__Cryptobacteroides sp902780175
K01491	folD	4	methenyltetrahydrofolate cyclohydrolase	JAEEMP010000055.1_19	GCA_016283275.1_ASM1628327v1_genomic	S6	d__Bacteria	p__Firmicutes_A	c__Clostridia	o__Lachnospirales	f__Lachnospiraceae	g__UBA1258	s__UBA1258 sp016283275
K01938	fhs	3	formate--tetrahydrofolate ligase	JAEEMP010000055.1_20	GCA_016283275.1_ASM1628327v1_genomic	S6	d__Bacteria	p__Firmicutes_A	c__Clostridia	o__Lachnospirales	f__Lachnospiraceae	g__UBA1258	s__UBA1258 sp016283275
K01491	folD	4	methenyltetrahydrofolate cyclohydrolase	JAEEMQ010000007.1_47	GCA_016283295.1_ASM1628329v1_genomic	S6	d__Bacteria	p__Proteobacteria	c__Alphaproteobacteria	o__RF32	f__CAG-239	g__RUG410	s__RUG410 sp016283295
K01491	folD	4	methenyltetrahydrofolate cyclohydrolase	JAEEMO010000070.1_27	GCA_016283305.1_ASM1628330v1_genomic	S6	d__Bacteria	p__Firmicutes_A	c__Clostridia	o__Oscillospirales	f__CAG-272	g__UBA1248	s__UBA1248 sp902782785
K01938	fhs	3	formate--tetrahydrofolate ligase	JAEEMO010000052.1_12	GCA_016283305.1_ASM1628330v1_genomic	S6	d__Bacteria	p__Firmicutes_A	c__Clostridia	o__Oscillospirales	f__CAG-272	g__UBA1248	s__UBA1248 sp902782785
K01491	folD	4	methenyltetrahydrofolate cyclohydrolase	JAEEMR010000077.1_10	GCA_016283315.1_ASM1628331v1_genomic	S6	d__Bacteria	p__Bacteroidota	c__Bacteroidia	o__Bacteroidales	f__Muribaculaceae	g__Sodaliphilus	s__Sodaliphilus sp902776835
K01500	fchA	4	methenyltetrahydrofolate cyclohydrolase	JAEEMR010000123.1_1	GCA_016283315.1_ASM1628331v1_genomic	S6	d__Bacteria	p__Bacteroidota	c__Bacteroidia	o__Bacteroidales	f__Muribaculaceae	g__Sodaliphilus	s__Sodaliphilus sp902776835
K01491	folD	4	methenyltetrahydrofolate cyclohydrolase	JAEEMT010000037.1_8	GCA_016283375.1_ASM1628337v1_genomic	S6	d__Bacteria	p__Spirochaetota	c__Spirochaetia	o__Treponematales	f__Treponemataceae	g__RGIG1711	s__
K00198	acsA	1	anaerobic carbon-monoxide dehydrogenase	JAEEMU010000044.1_63	GCA_016283395.1_ASM1628339v1_genomic	S6	d__Bacteria	p__Firmicutes_A	c__Clostridia	o__Oscillospirales	f__Ruminococcaceae	g__Ruminococcus	s__Ruminococcus sp016283395
K00297	metF	5	methylenetetrahydrofolate reductase	JAEEMU010000047.1_49	GCA_016283395.1_ASM1628339v1_genomic	S6	d__Bacteria	p__Firmicutes_A	c__Clostridia	o__Oscillospirales	f__Ruminococcaceae	g__Ruminococcus	s__Ruminococcus sp016283395
K00297	metF	5	methylenetetrahydrofolate reductase	JAEEMU010000042.1_89	GCA_016283395.1_ASM1628339v1_genomic	S6	d__Bacteria	p__Firmicutes_A	c__Clostridia	o__Oscillospirales	f__Ruminococcaceae	g__Ruminococcus	s__Ruminococcus sp016283395
K01491	folD	4	methenyltetrahydrofolate cyclohydrolase	JAEEMU010000043.1_45	GCA_016283395.1_ASM1628339v1_genomic	S6	d__Bacteria	p__Firmicutes_A	c__Clostridia	o__Oscillospirales	f__Ruminococcaceae	g__Ruminococcus	s__Ruminococcus sp016283395
K01938	fhs	3	formate--tetrahydrofolate ligase	JAEEMU010000046.1_52	GCA_016283395.1_ASM1628339v1_genomic	S6	d__Bacteria	p__Firmicutes_A	c__Clostridia	o__Oscillospirales	f__Ruminococcaceae	g__Ruminococcus	s__Ruminococcus sp016283395
K00297	metF	5	methylenetetrahydrofolate reductase	JAEEMV010000004.1_15	GCA_016283405.1_ASM1628340v1_genomic	S6	d__Bacteria	p__Bacteroidota	c__Bacteroidia	o__Bacteroidales	f__Bacteroidaceae	g__Prevotella	s__Prevotella sp900314655
K01491	folD	4	methenyltetrahydrofolate cyclohydrolase	JAEEMV010000041.1_14	GCA_016283405.1_ASM1628340v1_genomic	S6	d__Bacteria	p__Bacteroidota	c__Bacteroidia	o__Bacteroidales	f__Bacteroidaceae	g__Prevotella	s__Prevotella sp900314655
K00297	metF	5	methylenetetrahydrofolate reductase	JAEEMX010000066.1_51	GCA_016283415.1_ASM1628341v1_genomic	S6	d__Bacteria	p__Bacteroidota	c__Bacteroidia	o__Bacteroidales	f__Bacteroidaceae	g__Prevotella	s__Prevotella sp902803455
K01491	folD	4	methenyltetrahydrofolate cyclohydrolase	JAEEMX010000002.1_13	GCA_016283415.1_ASM1628341v1_genomic	S6	d__Bacteria	p__Bacteroidota	c__Bacteroidia	o__Bacteroidales	f__Bacteroidaceae	g__Prevotella	s__Prevotella sp902803455
K01491	folD	4	methenyltetrahydrofolate cyclohydrolase	JAEEMX010000118.1_2	GCA_016283415.1_ASM1628341v1_genomic	S6	d__Bacteria	p__Bacteroidota	c__Bacteroidia	o__Bacteroidales	f__Bacteroidaceae	g__Prevotella	s__Prevotella sp902803455
K01500	fchA	4	methenyltetrahydrofolate cyclohydrolase	JAEEMX010000091.1_126	GCA_016283415.1_ASM1628341v1_genomic	S6	d__Bacteria	p__Bacteroidota	c__Bacteroidia	o__Bacteroidales	f__Bacteroidaceae	g__Prevotella	s__Prevotella sp902803455
K00297	metF	5	methylenetetrahydrofolate reductase	JAEEMW010000039.1_12	GCA_016283435.1_ASM1628343v1_genomic	S6	d__Bacteria	p__Firmicutes_A	c__Clostridia	o__Lachnospirales	f__Lachnospiraceae	g__NK4A136	s__NK4A136 sp000687675
K00297	metF	5	methylenetetrahydrofolate reductase	JAEEMW010000015.1_13	GCA_016283435.1_ASM1628343v1_genomic	S6	d__Bacteria	p__Firmicutes_A	c__Clostridia	o__Lachnospirales	f__Lachnospiraceae	g__NK4A136	s__NK4A136 sp000687675
K01491	folD	4	methenyltetrahydrofolate cyclohydrolase	JAEEMW010000015.1_43	GCA_016283435.1_ASM1628343v1_genomic	S6	d__Bacteria	p__Firmicutes_A	c__Clostridia	o__Lachnospirales	f__Lachnospiraceae	g__NK4A136	s__NK4A136 sp000687675
K01491	folD	4	methenyltetrahydrofolate cyclohydrolase	JAEEMW010000077.1_5	GCA_016283435.1_ASM1628343v1_genomic	S6	d__Bacteria	p__Firmicutes_A	c__Clostridia	o__Lachnospirales	f__Lachnospiraceae	g__NK4A136	s__NK4A136 sp000687675
K01938	fhs	3	formate--tetrahydrofolate ligase	JAEEMW010000015.1_42	GCA_016283435.1_ASM1628343v1_genomic	S6	d__Bacteria	p__Firmicutes_A	c__Clostridia	o__Lachnospirales	f__Lachnospiraceae	g__NK4A136	s__NK4A136 sp000687675
K00297	metF	5	methylenetetrahydrofolate reductase	JAEEMY010000044.1_10	GCA_016283475.1_ASM1628347v1_genomic	S6	d__Bacteria	p__Firmicutes_A	c__Clostridia	o__Lachnospirales	f__Lachnospiraceae	g__SIG336	s__SIG336 sp015056765
K01491	folD	4	methenyltetrahydrofolate cyclohydrolase	JAEEMY010000211.1_3	GCA_016283475.1_ASM1628347v1_genomic	S6	d__Bacteria	p__Firmicutes_A	c__Clostridia	o__Lachnospirales	f__Lachnospiraceae	g__SIG336	s__SIG336 sp015056765
K01938	fhs	3	formate--tetrahydrofolate ligase	JAEEMY010000211.1_2	GCA_016283475.1_ASM1628347v1_genomic	S6	d__Bacteria	p__Firmicutes_A	c__Clostridia	o__Lachnospirales	f__Lachnospiraceae	g__SIG336	s__SIG336 sp015056765
K00297	metF	5	methylenetetrahydrofolate reductase	JAEENB010000106.1_18	GCA_016283495.1_ASM1628349v1_genomic	S6	d__Bacteria	p__Firmicutes_A	c__Clostridia	o__Lachnospirales	f__Lachnospiraceae	g__UBA4292	s__UBA4292 sp902790095
K01500	fchA	4	methenyltetrahydrofolate cyclohydrolase	JAEENB010000031.1_46	GCA_016283495.1_ASM1628349v1_genomic	S6	d__Bacteria	p__Firmicutes_A	c__Clostridia	o__Lachnospirales	f__Lachnospiraceae	g__UBA4292	s__UBA4292 sp902790095
K01938	fhs	3	formate--tetrahydrofolate ligase	JAEENB010000071.1_11	GCA_016283495.1_ASM1628349v1_genomic	S6	d__Bacteria	p__Firmicutes_A	c__Clostridia	o__Lachnospirales	f__Lachnospiraceae	g__UBA4292	s__UBA4292 sp902790095
K00297	metF	5	methylenetetrahydrofolate reductase	JAEENA010000160.1_3	GCA_016283515.1_ASM1628351v1_genomic	S6	d__Bacteria	p__Verrucomicrobiota	c__Kiritimatiellae	o__RFP12	f__UBA1067	g__UBA1067	s__UBA1067 sp016284515
K01491	folD	4	methenyltetrahydrofolate cyclohydrolase	JAEENA010000168.1_4	GCA_016283515.1_ASM1628351v1_genomic	S6	d__Bacteria	p__Verrucomicrobiota	c__Kiritimatiellae	o__RFP12	f__UBA1067	g__UBA1067	s__UBA1067 sp016284515
K00297	metF	5	methylenetetrahydrofolate reductase	JAEENC010000402.1_4	GCA_016283525.1_ASM1628352v1_genomic	S6	d__Bacteria	p__Bacteroidota	c__Bacteroidia	o__Bacteroidales	f__Bacteroidaceae	g__Ga6A1	s__Ga6A1 sp900102385
K01491	folD	4	methenyltetrahydrofolate cyclohydrolase	JAEENC010000144.1_21	GCA_016283525.1_ASM1628352v1_genomic	S6	d__Bacteria	p__Bacteroidota	c__Bacteroidia	o__Bacteroidales	f__Bacteroidaceae	g__Ga6A1	s__Ga6A1 sp900102385
K00297	metF	5	methylenetetrahydrofolate reductase	JAEEND010000007.1_4	GCA_016283575.1_ASM1628357v1_genomic	S6	d__Bacteria	p__Firmicutes_A	c__Clostridia	o__Lachnospirales	f__Lachnospiraceae	g__UBA1258	s__UBA1258 sp016283575
K01491	folD	4	methenyltetrahydrofolate cyclohydrolase	JAEEND010000022.1_112	GCA_016283575.1_ASM1628357v1_genomic	S6	d__Bacteria	p__Firmicutes_A	c__Clostridia	o__Lachnospirales	f__Lachnospiraceae	g__UBA1258	s__UBA1258 sp016283575
K01938	fhs	3	formate--tetrahydrofolate ligase	JAEEND010000022.1_111	GCA_016283575.1_ASM1628357v1_genomic	S6	d__Bacteria	p__Firmicutes_A	c__Clostridia	o__Lachnospirales	f__Lachnospiraceae	g__UBA1258	s__UBA1258 sp016283575
K00297	metF	5	methylenetetrahydrofolate reductase	JAEENE010000008.1_5	GCA_016283595.1_ASM1628359v1_genomic	S6	d__Bacteria	p__Spirochaetota	c__Spirochaetia	o__Treponematales	f__Treponemataceae	g__Treponema_D	s__Treponema_D sp002394685
K01491	folD	4	methenyltetrahydrofolate cyclohydrolase	JAEENE010000023.1_26	GCA_016283595.1_ASM1628359v1_genomic	S6	d__Bacteria	p__Spirochaetota	c__Spirochaetia	o__Treponematales	f__Treponemataceae	g__Treponema_D	s__Treponema_D sp002394685
K01938	fhs	3	formate--tetrahydrofolate ligase	JAEENE010000144.1_2	GCA_016283595.1_ASM1628359v1_genomic	S6	d__Bacteria	p__Spirochaetota	c__Spirochaetia	o__Treponematales	f__Treponemataceae	g__Treponema_D	s__Treponema_D sp002394685
K00297	metF	5	methylenetetrahydrofolate reductase	JAEENF010000155.1_8	GCA_016283605.1_ASM1628360v1_genomic	S6	d__Bacteria	p__Bacteroidota	c__Bacteroidia	o__Bacteroidales	f__Bacteroidaceae	g__Prevotella	s__Prevotella sp016283605
K01491	folD	4	methenyltetrahydrofolate cyclohydrolase	JAEENF010000085.1_3	GCA_016283605.1_ASM1628360v1_genomic	S6	d__Bacteria	p__Bacteroidota	c__Bacteroidia	o__Bacteroidales	f__Bacteroidaceae	g__Prevotella	s__Prevotella sp016283605
K00297	metF	5	methylenetetrahydrofolate reductase	JAEENG010000096.1_6	GCA_016283615.1_ASM1628361v1_genomic	S6	d__Bacteria	p__Spirochaetota	c__Spirochaetia	o__Treponematales	f__Treponemataceae	g__Treponema_D	s__Treponema_D sp016283615
K01491	folD	4	methenyltetrahydrofolate cyclohydrolase	JAEENG010000128.1_34	GCA_016283615.1_ASM1628361v1_genomic	S6	d__Bacteria	p__Spirochaetota	c__Spirochaetia	o__Treponematales	f__Treponemataceae	g__Treponema_D	s__Treponema_D sp016283615
K00297	metF	5	methylenetetrahydrofolate reductase	JAEENH010000100.1_1	GCA_016283655.1_ASM1628365v1_genomic	S6	d__Bacteria	p__Bacteroidota	c__Bacteroidia	o__Bacteroidales	f__Bacteroidaceae	g__Prevotella	s__Prevotella sp900115435
K01491	folD	4	methenyltetrahydrofolate cyclohydrolase	JAEENH010000131.1_14	GCA_016283655.1_ASM1628365v1_genomic	S6	d__Bacteria	p__Bacteroidota	c__Bacteroidia	o__Bacteroidales	f__Bacteroidaceae	g__Prevotella	s__Prevotella sp900115435
K00297	metF	5	methylenetetrahydrofolate reductase	JAEENI010000110.1_3	GCA_016283675.1_ASM1628367v1_genomic	S6	d__Bacteria	p__Bacteroidota	c__Bacteroidia	o__Bacteroidales	f__UBA4181	g__UBA4181	s__UBA4181 sp017523725
K01491	folD	4	methenyltetrahydrofolate cyclohydrolase	JAEENI010000252.1_3	GCA_016283675.1_ASM1628367v1_genomic	S6	d__Bacteria	p__Bacteroidota	c__Bacteroidia	o__Bacteroidales	f__UBA4181	g__UBA4181	s__UBA4181 sp017523725
K01491	folD	4	methenyltetrahydrofolate cyclohydrolase	JAEENJ010000105.1_2	GCA_016283695.1_ASM1628369v1_genomic	S6	d__Bacteria	p__Bacteroidota	c__Bacteroidia	o__Bacteroidales	f__Muribaculaceae	g__Sodaliphilus	s__Sodaliphilus sp902792435
K01500	fchA	4	methenyltetrahydrofolate cyclohydrolase	JAEENJ010000072.1_58	GCA_016283695.1_ASM1628369v1_genomic	S6	d__Bacteria	p__Bacteroidota	c__Bacteroidia	o__Bacteroidales	f__Muribaculaceae	g__Sodaliphilus	s__Sodaliphilus sp902792435
K00297	metF	5	methylenetetrahydrofolate reductase	JAEENK010000045.1_8	GCA_016283715.1_ASM1628371v1_genomic	S6	d__Bacteria	p__Spirochaetota	c__Spirochaetia	o__Treponematales	f__Treponemataceae	g__Treponema_D	s__Treponema_D sp002392405
K01491	folD	4	methenyltetrahydrofolate cyclohydrolase	JAEENK010000045.1_16	GCA_016283715.1_ASM1628371v1_genomic	S6	d__Bacteria	p__Spirochaetota	c__Spirochaetia	o__Treponematales	f__Treponemataceae	g__Treponema_D	s__Treponema_D sp002392405
K01491	folD	4	methenyltetrahydrofolate cyclohydrolase	JAEENP010000100.1_2	GCA_016283735.1_ASM1628373v1_genomic	S6	d__Bacteria	p__Bacteroidota	c__Bacteroidia	o__Bacteroidales	f__Muribaculaceae	g__Sodaliphilus	s__Sodaliphilus sp902785925
K01491	folD	4	methenyltetrahydrofolate cyclohydrolase	JAEENM010000098.1_15	GCA_016283745.1_ASM1628374v1_genomic	S6	d__Bacteria	p__Bacteroidota	c__Bacteroidia	o__Bacteroidales	f__P3	g__UBA1219	s__UBA1219 sp016283745
K01500	fchA	4	methenyltetrahydrofolate cyclohydrolase	JAEENM010000186.1_3	GCA_016283745.1_ASM1628374v1_genomic	S6	d__Bacteria	p__Bacteroidota	c__Bacteroidia	o__Bacteroidales	f__P3	g__UBA1219	s__UBA1219 sp016283745
K01500	fchA	4	methenyltetrahydrofolate cyclohydrolase	JAEENO010000037.1_28	GCA_016283755.1_ASM1628375v1_genomic	S6	d__Bacteria	p__Firmicutes_A	c__Clostridia	o__Lachnospirales	f__Lachnospiraceae	g__XBB1006	s__XBB1006 sp016283755
K00297	metF	5	methylenetetrahydrofolate reductase	JAEENN010000012.1_20	GCA_016283765.1_ASM1628376v1_genomic	S6	d__Bacteria	p__Firmicutes_A	c__Clostridia	o__Peptostreptococcales	f__Anaerovoracaceae	g__UBA3871	s__UBA3871 sp002392265
K01500	fchA	4	methenyltetrahydrofolate cyclohydrolase	JAEENN010000138.1_4	GCA_016283765.1_ASM1628376v1_genomic	S6	d__Bacteria	p__Firmicutes_A	c__Clostridia	o__Peptostreptococcales	f__Anaerovoracaceae	g__UBA3871	s__UBA3871 sp002392265
K01500	fchA	4	methenyltetrahydrofolate cyclohydrolase	JAEENN010000144.1_18	GCA_016283765.1_ASM1628376v1_genomic	S6	d__Bacteria	p__Firmicutes_A	c__Clostridia	o__Peptostreptococcales	f__Anaerovoracaceae	g__UBA3871	s__UBA3871 sp002392265
K01938	fhs	3	formate--tetrahydrofolate ligase	JAEENN010000138.1_5	GCA_016283765.1_ASM1628376v1_genomic	S6	d__Bacteria	p__Firmicutes_A	c__Clostridia	o__Peptostreptococcales	f__Anaerovoracaceae	g__UBA3871	s__UBA3871 sp002392265
K00297	metF	5	methylenetetrahydrofolate reductase	JAEENL010000114.1_19	GCA_016283775.1_ASM1628377v1_genomic	S6	d__Bacteria	p__Firmicutes_A	c__Clostridia	o__Lachnospirales	f__Lachnospiraceae	g__RGIG3528	s__RGIG3528 sp016283775
K01491	folD	4	methenyltetrahydrofolate cyclohydrolase	JAEENL010000178.1_11	GCA_016283775.1_ASM1628377v1_genomic	S6	d__Bacteria	p__Firmicutes_A	c__Clostridia	o__Lachnospirales	f__Lachnospiraceae	g__RGIG3528	s__RGIG3528 sp016283775
K01938	fhs	3	formate--tetrahydrofolate ligase	JAEENL010000003.1_13	GCA_016283775.1_ASM1628377v1_genomic	S6	d__Bacteria	p__Firmicutes_A	c__Clostridia	o__Lachnospirales	f__Lachnospiraceae	g__RGIG3528	s__RGIG3528 sp016283775
K00297	metF	5	methylenetetrahydrofolate reductase	JAEENS010000027.1_49	GCA_016283835.1_ASM1628383v1_genomic	S6	d__Bacteria	p__Bacteroidota	c__Bacteroidia	o__Bacteroidales	f__Bacteroidaceae	g__UBA1786	s__UBA1786 sp902787555
K01491	folD	4	methenyltetrahydrofolate cyclohydrolase	JAEENS010000058.1_134	GCA_016283835.1_ASM1628383v1_genomic	S6	d__Bacteria	p__Bacteroidota	c__Bacteroidia	o__Bacteroidales	f__Bacteroidaceae	g__UBA1786	s__UBA1786 sp902787555
K00297	metF	5	methylenetetrahydrofolate reductase	JAEENQ010000044.1_4	GCA_016283845.1_ASM1628384v1_genomic	S6	d__Bacteria	p__Fibrobacterota	c__Fibrobacteria	o__Fibrobacterales	f__Fibrobacteraceae	g__Fibrobacter	s__Fibrobacter sp900141705
K01491	folD	4	methenyltetrahydrofolate cyclohydrolase	JAEENQ010000153.1_6	GCA_016283845.1_ASM1628384v1_genomic	S6	d__Bacteria	p__Fibrobacterota	c__Fibrobacteria	o__Fibrobacterales	f__Fibrobacteraceae	g__Fibrobacter	s__Fibrobacter sp900141705
K00297	metF	5	methylenetetrahydrofolate reductase	JAEENT010000049.1_50	GCA_016283875.1_ASM1628387v1_genomic	S6	d__Bacteria	p__Bacteroidota	c__Bacteroidia	o__Bacteroidales	f__WCHB1-69	g__F23-D06	s__F23-D06 sp902770735
K01491	folD	4	methenyltetrahydrofolate cyclohydrolase	JAEENT010000128.1_7	GCA_016283875.1_ASM1628387v1_genomic	S6	d__Bacteria	p__Bacteroidota	c__Bacteroidia	o__Bacteroidales	f__WCHB1-69	g__F23-D06	s__F23-D06 sp902770735
K00297	metF	5	methylenetetrahydrofolate reductase	JAEENR010000152.1_6	GCA_016283885.1_ASM1628388v1_genomic	S6	d__Bacteria	p__Verrucomicrobiota	c__Verrucomicrobiae	o__Pedosphaerales	f__UBA1412	g__UBA1412	s__UBA1412 sp016283885
K01491	folD	4	methenyltetrahydrofolate cyclohydrolase	JAEENR010000244.1_6	GCA_016283885.1_ASM1628388v1_genomic	S6	d__Bacteria	p__Verrucomicrobiota	c__Verrucomicrobiae	o__Pedosphaerales	f__UBA1412	g__UBA1412	s__UBA1412 sp016283885
K00297	metF	5	methylenetetrahydrofolate reductase	JAEENU010000327.1_3	GCA_016283905.1_ASM1628390v1_genomic	S6	d__Bacteria	p__Synergistota	c__Synergistia	o__Synergistales	f__Dethiosulfovibrionaceae	g__Pyramidobacter	s__Pyramidobacter sp016286835
K01500	fchA	4	methenyltetrahydrofolate cyclohydrolase	JAEENU010000392.1_3	GCA_016283905.1_ASM1628390v1_genomic	S6	d__Bacteria	p__Synergistota	c__Synergistia	o__Synergistales	f__Dethiosulfovibrionaceae	g__Pyramidobacter	s__Pyramidobacter sp016286835
K01938	fhs	3	formate--tetrahydrofolate ligase	JAEENW010000137.1_2	GCA_016283945.1_ASM1628394v1_genomic	S6	d__Bacteria	p__Firmicutes_A	c__Clostridia	o__Peptostreptococcales	f__Anaerovoracaceae	g__RGIG2707	s__RGIG2707 sp016283945
K00297	metF	5	methylenetetrahydrofolate reductase	JAEENV010000035.1_2	GCA_016283955.1_ASM1628395v1_genomic	S6	d__Bacteria	p__Bacteroidota	c__Bacteroidia	o__Bacteroidales	f__Bacteroidaceae	g__UBA2918	s__UBA2918 sp017427065
K01500	fchA	4	methenyltetrahydrofolate cyclohydrolase	JAEENZ010000163.1_3	GCA_016283985.1_ASM1628398v1_genomic	S6	d__Bacteria	p__Bacteroidota	c__Bacteroidia	o__Bacteroidales	f__UBA932	g__Cryptobacteroides	s__Cryptobacteroides sp016283985
K00198	acsA	1	anaerobic carbon-monoxide dehydrogenase	JAEENY010000007.1_1	GCA_016283995.1_ASM1628399v1_genomic	S6	d__Bacteria	p__Bacteroidota	c__Bacteroidia	o__Bacteroidales	f__Bacteroidaceae	g__Prevotella	s__Prevotella sp002392645
K01491	folD	4	methenyltetrahydrofolate cyclohydrolase	JAEENY010000258.1_5	GCA_016283995.1_ASM1628399v1_genomic	S6	d__Bacteria	p__Bacteroidota	c__Bacteroidia	o__Bacteroidales	f__Bacteroidaceae	g__Prevotella	s__Prevotella sp002392645
K00194	acsD	7	acetyl-CoA synthase	JAEEOC010000080.1_2	GCA_016284035.1_ASM1628403v1_genomic	S6	d__Bacteria	p__Chloroflexota	c__Dehalococcoidia	o__Dehalococcoidales	f__UBA1222	g__UBA1222	s__UBA1222 sp016284035
K01491	folD	4	methenyltetrahydrofolate cyclohydrolase	JAEEOC010000080.1_3	GCA_016284035.1_ASM1628403v1_genomic	S6	d__Bacteria	p__Chloroflexota	c__Dehalococcoidia	o__Dehalococcoidales	f__UBA1222	g__UBA1222	s__UBA1222 sp016284035
K00297	metF	5	methylenetetrahydrofolate reductase	JAEEOB010000048.1_11	GCA_016284045.1_ASM1628404v1_genomic	S6	d__Bacteria	p__Bacteroidota	c__Bacteroidia	o__Bacteroidales	f__Bacteroidaceae	g__UBA3839	s__UBA3839 sp016284045
K00297	metF	5	methylenetetrahydrofolate reductase	JAEEOE010000394.1_2	GCA_016284065.1_ASM1628406v1_genomic	S6	d__Bacteria	p__Firmicutes_A	c__Clostridia	o__Lachnospirales	f__UBA1390	g__RUG760	s__
K00297	metF	5	methylenetetrahydrofolate reductase	JAEEOE010000457.1_3	GCA_016284065.1_ASM1628406v1_genomic	S6	d__Bacteria	p__Firmicutes_A	c__Clostridia	o__Lachnospirales	f__UBA1390	g__RUG760	s__
K01491	folD	4	methenyltetrahydrofolate cyclohydrolase	JAEEOE010000344.1_6	GCA_016284065.1_ASM1628406v1_genomic	S6	d__Bacteria	p__Firmicutes_A	c__Clostridia	o__Lachnospirales	f__UBA1390	g__RUG760	s__
K01938	fhs	3	formate--tetrahydrofolate ligase	JAEEOE010000344.1_7	GCA_016284065.1_ASM1628406v1_genomic	S6	d__Bacteria	p__Firmicutes_A	c__Clostridia	o__Lachnospirales	f__UBA1390	g__RUG760	s__
K15023	acsE	6	methyltransferase	JAEEOE010000006.1_5	GCA_016284065.1_ASM1628406v1_genomic	S6	d__Bacteria	p__Firmicutes_A	c__Clostridia	o__Lachnospirales	f__UBA1390	g__RUG760	s__
K00297	metF	5	methylenetetrahydrofolate reductase	JAEEOD010000352.1_4	GCA_016284115.1_ASM1628411v1_genomic	S6	d__Bacteria	p__Bacteroidota	c__Bacteroidia	o__Bacteroidales	f__Bacteroidaceae	g__UBA2918	s__UBA2918 sp016284115
K01491	folD	4	methenyltetrahydrofolate cyclohydrolase	JAEEOD010000349.1_3	GCA_016284115.1_ASM1628411v1_genomic	S6	d__Bacteria	p__Bacteroidota	c__Bacteroidia	o__Bacteroidales	f__Bacteroidaceae	g__UBA2918	s__UBA2918 sp016284115
K00297	metF	5	methylenetetrahydrofolate reductase	JAEEOH010000011.1_3	GCA_016284145.1_ASM1628414v1_genomic	S6	d__Bacteria	p__Bacteroidota	c__Bacteroidia	o__Bacteroidales	f__Bacteroidaceae	g__UBA4372	s__UBA4372 sp900320435
K00297	metF	5	methylenetetrahydrofolate reductase	JAEEOH010000155.1_3	GCA_016284145.1_ASM1628414v1_genomic	S6	d__Bacteria	p__Bacteroidota	c__Bacteroidia	o__Bacteroidales	f__Bacteroidaceae	g__UBA4372	s__UBA4372 sp900320435
K01491	folD	4	methenyltetrahydrofolate cyclohydrolase	JAEEOH010000060.1_3	GCA_016284145.1_ASM1628414v1_genomic	S6	d__Bacteria	p__Bacteroidota	c__Bacteroidia	o__Bacteroidales	f__Bacteroidaceae	g__UBA4372	s__UBA4372 sp900320435
K00297	metF	5	methylenetetrahydrofolate reductase	JAEEOJ010000061.1_21	GCA_016284175.1_ASM1628417v1_genomic	S6	d__Bacteria	p__Firmicutes_A	c__Clostridia	o__Lachnospirales	f__Lachnospiraceae	g__UBA3766	s__UBA3766 sp016284175
K01491	folD	4	methenyltetrahydrofolate cyclohydrolase	JAEEOJ010000091.1_7	GCA_016284175.1_ASM1628417v1_genomic	S6	d__Bacteria	p__Firmicutes_A	c__Clostridia	o__Lachnospirales	f__Lachnospiraceae	g__UBA3766	s__UBA3766 sp016284175
K01938	fhs	3	formate--tetrahydrofolate ligase	JAEEOJ010000091.1_8	GCA_016284175.1_ASM1628417v1_genomic	S6	d__Bacteria	p__Firmicutes_A	c__Clostridia	o__Lachnospirales	f__Lachnospiraceae	g__UBA3766	s__UBA3766 sp016284175
K00297	metF	5	methylenetetrahydrofolate reductase	JAEEOF010000377.1_3	GCA_016284185.1_ASM1628418v1_genomic	S6	d__Bacteria	p__Verrucomicrobiota	c__Kiritimatiellae	o__RFP12	f__UBA1067	g__RUG572	s__
K00297	metF	5	methylenetetrahydrofolate reductase	JAEEOI010000053.1_6	GCA_016284205.1_ASM1628420v1_genomic	S6	d__Bacteria	p__Bacteroidota	c__Bacteroidia	o__Bacteroidales	f__Bacteroidaceae	g__UBA4372	s__UBA4372 sp017428785
K01491	folD	4	methenyltetrahydrofolate cyclohydrolase	JAEEOI010000149.1_13	GCA_016284205.1_ASM1628420v1_genomic	S6	d__Bacteria	p__Bacteroidota	c__Bacteroidia	o__Bacteroidales	f__Bacteroidaceae	g__UBA4372	s__UBA4372 sp017428785
K00198	acsA	1	anaerobic carbon-monoxide dehydrogenase	JAEEOK010000118.1_9	GCA_016284235.1_ASM1628423v1_genomic	S6	d__Bacteria	p__Proteobacteria	c__Gammaproteobacteria	o__Enterobacterales	f__Succinivibrionaceae	g__UBA2804	s__UBA2804 sp016284235
K00297	metF	5	methylenetetrahydrofolate reductase	JAEEOK010000121.1_20	GCA_016284235.1_ASM1628423v1_genomic	S6	d__Bacteria	p__Proteobacteria	c__Gammaproteobacteria	o__Enterobacterales	f__Succinivibrionaceae	g__UBA2804	s__UBA2804 sp016284235
K01491	folD	4	methenyltetrahydrofolate cyclohydrolase	JAEEOK010000117.1_59	GCA_016284235.1_ASM1628423v1_genomic	S6	d__Bacteria	p__Proteobacteria	c__Gammaproteobacteria	o__Enterobacterales	f__Succinivibrionaceae	g__UBA2804	s__UBA2804 sp016284235
K01491	folD	4	methenyltetrahydrofolate cyclohydrolase	JAEEOM010000137.1_3	GCA_016284265.1_ASM1628426v1_genomic	S6	d__Bacteria	p__Bacteroidota	c__Bacteroidia	o__Bacteroidales	f__UBA932	g__Bact-11	s__Bact-11 sp016284265
K01500	fchA	4	methenyltetrahydrofolate cyclohydrolase	JAEEOM010000083.1_12	GCA_016284265.1_ASM1628426v1_genomic	S6	d__Bacteria	p__Bacteroidota	c__Bacteroidia	o__Bacteroidales	f__UBA932	g__Bact-11	s__Bact-11 sp016284265
K01491	folD	4	methenyltetrahydrofolate cyclohydrolase	JAEEON010000045.1_29	GCA_016284305.1_ASM1628430v1_genomic	S6	d__Bacteria	p__Bacteroidota	c__Bacteroidia	o__Bacteroidales	f__F082	g__Limimorpha	s__Limimorpha sp016284305
K01500	fchA	4	methenyltetrahydrofolate cyclohydrolase	JAEEON010000045.1_13	GCA_016284305.1_ASM1628430v1_genomic	S6	d__Bacteria	p__Bacteroidota	c__Bacteroidia	o__Bacteroidales	f__F082	g__Limimorpha	s__Limimorpha sp016284305
K01491	folD	4	methenyltetrahydrofolate cyclohydrolase	JAEEOO010000020.1_37	GCA_016284315.1_ASM1628431v1_genomic	S6	d__Bacteria	p__Firmicutes_A	c__Clostridia	o__Lachnospirales	f__Lachnospiraceae	g__AC2028	s__AC2028 sp016284315
K01938	fhs	3	formate--tetrahydrofolate ligase	JAEEOO010000020.1_38	GCA_016284315.1_ASM1628431v1_genomic	S6	d__Bacteria	p__Firmicutes_A	c__Clostridia	o__Lachnospirales	f__Lachnospiraceae	g__AC2028	s__AC2028 sp016284315
K00297	metF	5	methylenetetrahydrofolate reductase	JAEEOQ010000157.1_11	GCA_016284355.1_ASM1628435v1_genomic	S6	d__Bacteria	p__Firmicutes_A	c__Clostridia	o__Lachnospirales	f__Lachnospiraceae	g__JAEEOQ01	s__JAEEOQ01 sp016284355
K01500	fchA	4	methenyltetrahydrofolate cyclohydrolase	JAEEOQ010000067.1_11	GCA_016284355.1_ASM1628435v1_genomic	S6	d__Bacteria	p__Firmicutes_A	c__Clostridia	o__Lachnospirales	f__Lachnospiraceae	g__JAEEOQ01	s__JAEEOQ01 sp016284355
K01938	fhs	3	formate--tetrahydrofolate ligase	JAEEOQ010000090.1_6	GCA_016284355.1_ASM1628435v1_genomic	S6	d__Bacteria	p__Firmicutes_A	c__Clostridia	o__Lachnospirales	f__Lachnospiraceae	g__JAEEOQ01	s__JAEEOQ01 sp016284355
K01491	folD	4	methenyltetrahydrofolate cyclohydrolase	JAEEOR010000018.1_11	GCA_016284365.1_ASM1628436v1_genomic	S6	d__Bacteria	p__Bacteroidota	c__Bacteroidia	o__Bacteroidales	f__P3	g__UBA1711	s__UBA1711 sp900318275
K01500	fchA	4	methenyltetrahydrofolate cyclohydrolase	JAEEOT010000122.1_3	GCA_016284415.1_ASM1628441v1_genomic	S6	d__Bacteria	p__Firmicutes_A	c__Clostridia	o__Lachnospirales	f__Lachnospiraceae	g__AM51-8	s__AM51-8 sp017634455
K01938	fhs	3	formate--tetrahydrofolate ligase	JAEEOT010000012.1_2	GCA_016284415.1_ASM1628441v1_genomic	S6	d__Bacteria	p__Firmicutes_A	c__Clostridia	o__Lachnospirales	f__Lachnospiraceae	g__AM51-8	s__AM51-8 sp017634455
K00297	metF	5	methylenetetrahydrofolate reductase	JAEEOU010000005.1_10	GCA_016284435.1_ASM1628443v1_genomic	S6	d__Bacteria	p__Bacteroidota	c__Bacteroidia	o__Bacteroidales	f__UBA932	g__Cryptobacteroides	s__Cryptobacteroides sp016290725
K01491	folD	4	methenyltetrahydrofolate cyclohydrolase	JAEEOU010000128.1_5	GCA_016284435.1_ASM1628443v1_genomic	S6	d__Bacteria	p__Bacteroidota	c__Bacteroidia	o__Bacteroidales	f__UBA932	g__Cryptobacteroides	s__Cryptobacteroides sp016290725
K01500	fchA	4	methenyltetrahydrofolate cyclohydrolase	JAEEOU010000280.1_2	GCA_016284435.1_ASM1628443v1_genomic	S6	d__Bacteria	p__Bacteroidota	c__Bacteroidia	o__Bacteroidales	f__UBA932	g__Cryptobacteroides	s__Cryptobacteroides sp016290725
K00297	metF	5	methylenetetrahydrofolate reductase	JAEEOV010000079.1_2	GCA_016284455.1_ASM1628445v1_genomic	S6	d__Bacteria	p__Firmicutes_A	c__Clostridia	o__Oscillospirales	f__Acutalibacteraceae	g__CAG-177	s__CAG-177 sp902792905
K01491	folD	4	methenyltetrahydrofolate cyclohydrolase	JAEEOV010000206.1_7	GCA_016284455.1_ASM1628445v1_genomic	S6	d__Bacteria	p__Firmicutes_A	c__Clostridia	o__Oscillospirales	f__Acutalibacteraceae	g__CAG-177	s__CAG-177 sp902792905
K01491	folD	4	methenyltetrahydrofolate cyclohydrolase	JAEEOW010000027.1_101	GCA_016284475.1_ASM1628447v1_genomic	S6	d__Bacteria	p__UBA3054	c__UBA3054	o__UBA3054	f__UBA3054	g__UBA3054	s__UBA3054 sp002366995
K01938	fhs	3	formate--tetrahydrofolate ligase	JAEEOW010000003.1_2	GCA_016284475.1_ASM1628447v1_genomic	S6	d__Bacteria	p__UBA3054	c__UBA3054	o__UBA3054	f__UBA3054	g__UBA3054	s__UBA3054 sp002366995
K01500	fchA	4	methenyltetrahydrofolate cyclohydrolase	JAEEOX010000064.1_9	GCA_016284485.1_ASM1628448v1_genomic	S6	d__Bacteria	p__Firmicutes_A	c__Clostridia	o__Peptostreptococcales	f__Anaerovoracaceae	g__RUG754	s__RUG754 sp016284485
K01500	fchA	4	methenyltetrahydrofolate cyclohydrolase	JAEEOX010000099.1_9	GCA_016284485.1_ASM1628448v1_genomic	S6	d__Bacteria	p__Firmicutes_A	c__Clostridia	o__Peptostreptococcales	f__Anaerovoracaceae	g__RUG754	s__RUG754 sp016284485
K01938	fhs	3	formate--tetrahydrofolate ligase	JAEEOX010000099.1_8	GCA_016284485.1_ASM1628448v1_genomic	S6	d__Bacteria	p__Firmicutes_A	c__Clostridia	o__Peptostreptococcales	f__Anaerovoracaceae	g__RUG754	s__RUG754 sp016284485
K00297	metF	5	methylenetetrahydrofolate reductase	JAEEOY010000127.1_3	GCA_016284515.1_ASM1628451v1_genomic	S6	d__Bacteria	p__Verrucomicrobiota	c__Kiritimatiellae	o__RFP12	f__UBA1067	g__UBA1067	s__UBA1067 sp016284515
K01491	folD	4	methenyltetrahydrofolate cyclohydrolase	JAEEOY010000141.1_3	GCA_016284515.1_ASM1628451v1_genomic	S6	d__Bacteria	p__Verrucomicrobiota	c__Kiritimatiellae	o__RFP12	f__UBA1067	g__UBA1067	s__UBA1067 sp016284515
K00297	metF	5	methylenetetrahydrofolate reductase	JAEEOZ010000144.1_17	GCA_016284525.1_ASM1628452v1_genomic	S6	d__Bacteria	p__Bacteroidota	c__Bacteroidia	o__Bacteroidales	f__Bacteroidaceae	g__Prevotella	s__Prevotella sp900316285
K01491	folD	4	methenyltetrahydrofolate cyclohydrolase	JAEEOZ010000049.1_59	GCA_016284525.1_ASM1628452v1_genomic	S6	d__Bacteria	p__Bacteroidota	c__Bacteroidia	o__Bacteroidales	f__Bacteroidaceae	g__Prevotella	s__Prevotella sp900316285
K01500	fchA	4	methenyltetrahydrofolate cyclohydrolase	JAEEOZ010000099.1_18	GCA_016284525.1_ASM1628452v1_genomic	S6	d__Bacteria	p__Bacteroidota	c__Bacteroidia	o__Bacteroidales	f__Bacteroidaceae	g__Prevotella	s__Prevotella sp900316285
K01500	fchA	4	methenyltetrahydrofolate cyclohydrolase	JAEEPD010000240.1_5	GCA_016284575.1_ASM1628457v1_genomic	S6	d__Bacteria	p__Firmicutes_A	c__Clostridia	o__Peptostreptococcales	f__Anaerovoracaceae	g__RGIG2707	s__RGIG2707 sp016284575
K01938	fhs	3	formate--tetrahydrofolate ligase	JAEEPD010000240.1_4	GCA_016284575.1_ASM1628457v1_genomic	S6	d__Bacteria	p__Firmicutes_A	c__Clostridia	o__Peptostreptococcales	f__Anaerovoracaceae	g__RGIG2707	s__RGIG2707 sp016284575
K00297	metF	5	methylenetetrahydrofolate reductase	JAEEPB010000059.1_8	GCA_016284585.1_ASM1628458v1_genomic	S6	d__Bacteria	p__Firmicutes_A	c__Clostridia	o__Oscillospirales	f__CAG-272	g__CAG-390	s__CAG-390 sp902803255
K01491	folD	4	methenyltetrahydrofolate cyclohydrolase	JAEEPB010000003.1_14	GCA_016284585.1_ASM1628458v1_genomic	S6	d__Bacteria	p__Firmicutes_A	c__Clostridia	o__Oscillospirales	f__CAG-272	g__CAG-390	s__CAG-390 sp902803255
K01938	fhs	3	formate--tetrahydrofolate ligase	JAEEPB010000050.1_10	GCA_016284585.1_ASM1628458v1_genomic	S6	d__Bacteria	p__Firmicutes_A	c__Clostridia	o__Oscillospirales	f__CAG-272	g__CAG-390	s__CAG-390 sp902803255
K00297	metF	5	methylenetetrahydrofolate reductase	JAEEPC010000173.1_18	GCA_016284615.1_ASM1628461v1_genomic	S6	d__Bacteria	p__Bacteroidota	c__Bacteroidia	o__Bacteroidales	f__Paludibacteraceae	g__UBA4363	s__UBA4363 sp017937025
K01491	folD	4	methenyltetrahydrofolate cyclohydrolase	JAEEPC010000200.1_15	GCA_016284615.1_ASM1628461v1_genomic	S6	d__Bacteria	p__Bacteroidota	c__Bacteroidia	o__Bacteroidales	f__Paludibacteraceae	g__UBA4363	s__UBA4363 sp017937025
K00297	metF	5	methylenetetrahydrofolate reductase	JAEEPF010000085.1_2	GCA_016284635.1_ASM1628463v1_genomic	S6	d__Bacteria	p__Bacteroidota	c__Bacteroidia	o__Bacteroidales	f__Bacteroidaceae	g__Prevotella	s__Prevotella sp016284635
K01491	folD	4	methenyltetrahydrofolate cyclohydrolase	JAEEPF010000001.1_37	GCA_016284635.1_ASM1628463v1_genomic	S6	d__Bacteria	p__Bacteroidota	c__Bacteroidia	o__Bacteroidales	f__Bacteroidaceae	g__Prevotella	s__Prevotella sp016284635
K00297	metF	5	methylenetetrahydrofolate reductase	JAEEPG010000004.1_5	GCA_016284675.1_ASM1628467v1_genomic	S6	d__Bacteria	p__Fibrobacterota	c__Fibrobacteria	o__Fibrobacterales	f__Fibrobacteraceae	g__Fibrobacter	s__Fibrobacter sp017412605
K01491	folD	4	methenyltetrahydrofolate cyclohydrolase	JAEEPG010000027.1_3	GCA_016284675.1_ASM1628467v1_genomic	S6	d__Bacteria	p__Fibrobacterota	c__Fibrobacteria	o__Fibrobacterales	f__Fibrobacteraceae	g__Fibrobacter	s__Fibrobacter sp017412605
K01491	folD	4	methenyltetrahydrofolate cyclohydrolase	JAEEPG010000008.1_49	GCA_016284675.1_ASM1628467v1_genomic	S6	d__Bacteria	p__Fibrobacterota	c__Fibrobacteria	o__Fibrobacterales	f__Fibrobacteraceae	g__Fibrobacter	s__Fibrobacter sp017412605
K00297	metF	5	methylenetetrahydrofolate reductase	JAEEPH010000066.1_13	GCA_016284685.1_ASM1628468v1_genomic	S6	d__Bacteria	p__Bacteroidota	c__Bacteroidia	o__Bacteroidales	f__Bacteroidaceae	g__Prevotella	s__
K00297	metF	5	methylenetetrahydrofolate reductase	JAEEPH010000009.1_7	GCA_016284685.1_ASM1628468v1_genomic	S6	d__Bacteria	p__Bacteroidota	c__Bacteroidia	o__Bacteroidales	f__Bacteroidaceae	g__Prevotella	s__
K01491	folD	4	methenyltetrahydrofolate cyclohydrolase	JAEEPH010000088.1_5	GCA_016284685.1_ASM1628468v1_genomic	S6	d__Bacteria	p__Bacteroidota	c__Bacteroidia	o__Bacteroidales	f__Bacteroidaceae	g__Prevotella	s__
K01491	folD	4	methenyltetrahydrofolate cyclohydrolase	JAEEPI010000054.1_5	GCA_016284695.1_ASM1628469v1_genomic	S6	d__Bacteria	p__Bacteroidota	c__Bacteroidia	o__Bacteroidales	f__Bacteroidaceae	g__UBA4372	s__UBA4372 sp900320435
K00297	metF	5	methylenetetrahydrofolate reductase	JAEEPK010000025.1_21	GCA_016284715.1_ASM1628471v1_genomic	S6	d__Bacteria	p__Firmicutes_A	c__Clostridia	o__Lachnospirales	f__Lachnospiraceae	g__Acetatifactor	s__Acetatifactor sp017527205
K00297	metF	5	methylenetetrahydrofolate reductase	JAEEPK010000063.1_7	GCA_016284715.1_ASM1628471v1_genomic	S6	d__Bacteria	p__Firmicutes_A	c__Clostridia	o__Lachnospirales	f__Lachnospiraceae	g__Acetatifactor	s__Acetatifactor sp017527205
K01491	folD	4	methenyltetrahydrofolate cyclohydrolase	JAEEPK010000015.1_29	GCA_016284715.1_ASM1628471v1_genomic	S6	d__Bacteria	p__Firmicutes_A	c__Clostridia	o__Lachnospirales	f__Lachnospiraceae	g__Acetatifactor	s__Acetatifactor sp017527205
K01938	fhs	3	formate--tetrahydrofolate ligase	JAEEPK010000015.1_30	GCA_016284715.1_ASM1628471v1_genomic	S6	d__Bacteria	p__Firmicutes_A	c__Clostridia	o__Lachnospirales	f__Lachnospiraceae	g__Acetatifactor	s__Acetatifactor sp017527205
K00297	metF	5	methylenetetrahydrofolate reductase	JAEEPJ010000091.1_3	GCA_016284725.1_ASM1628472v1_genomic	S6	d__Bacteria	p__Firmicutes_A	c__Clostridia	o__Lachnospirales	f__Lachnospiraceae	g__RUG11977	s__RUG11977 sp016287095
K01500	fchA	4	methenyltetrahydrofolate cyclohydrolase	JAEEPJ010000185.1_3	GCA_016284725.1_ASM1628472v1_genomic	S6	d__Bacteria	p__Firmicutes_A	c__Clostridia	o__Lachnospirales	f__Lachnospiraceae	g__RUG11977	s__RUG11977 sp016287095
K01938	fhs	3	formate--tetrahydrofolate ligase	JAEEPJ010000185.1_2	GCA_016284725.1_ASM1628472v1_genomic	S6	d__Bacteria	p__Firmicutes_A	c__Clostridia	o__Lachnospirales	f__Lachnospiraceae	g__RUG11977	s__RUG11977 sp016287095
K00297	metF	5	methylenetetrahydrofolate reductase	JAEEPM010000217.1_4	GCA_016284775.1_ASM1628477v1_genomic	S6	d__Bacteria	p__Firmicutes_C	c__Negativicutes	o__Selenomonadales	f__Selenomonadaceae	g__RUG12372	s__RUG12372 sp016286075
K00297	metF	5	methylenetetrahydrofolate reductase	JAEEPP010000044.1_5	GCA_016284785.1_ASM1628478v1_genomic	S6	d__Bacteria	p__Firmicutes_A	c__Clostridia	o__Peptostreptococcales	f__Anaerovoracaceae	g__RUG11894	s__RUG11894 sp017412505
K01500	fchA	4	methenyltetrahydrofolate cyclohydrolase	JAEEPP010000130.1_2	GCA_016284785.1_ASM1628478v1_genomic	S6	d__Bacteria	p__Firmicutes_A	c__Clostridia	o__Peptostreptococcales	f__Anaerovoracaceae	g__RUG11894	s__RUG11894 sp017412505
K01938	fhs	3	formate--tetrahydrofolate ligase	JAEEPP010000130.1_3	GCA_016284785.1_ASM1628478v1_genomic	S6	d__Bacteria	p__Firmicutes_A	c__Clostridia	o__Peptostreptococcales	f__Anaerovoracaceae	g__RUG11894	s__RUG11894 sp017412505
K01500	fchA	4	methenyltetrahydrofolate cyclohydrolase	JAEEPN010000008.1_16	GCA_016284795.1_ASM1628479v1_genomic	S6	d__Bacteria	p__Firmicutes_A	c__Clostridia	o__Oscillospirales	f__Oscillospiraceae	g__Faecousia	s__Faecousia sp900315595
K01491	folD	4	methenyltetrahydrofolate cyclohydrolase	JAEEPL010000118.1_7	GCA_016284805.1_ASM1628480v1_genomic	S6	d__Bacteria	p__Firmicutes_A	c__Clostridia	o__Oscillospirales	f__CAG-272	g__RUG12395	s__RUG12395 sp902778725
K00297	metF	5	methylenetetrahydrofolate reductase	JAEEPO010000002.1_2	GCA_016284835.1_ASM1628483v1_genomic	S6	d__Bacteria	p__Firmicutes_A	c__Clostridia	o__Lachnospirales	f__Lachnospiraceae	g__AC2028	s__AC2028 sp902761225
K01491	folD	4	methenyltetrahydrofolate cyclohydrolase	JAEEPO010000027.1_16	GCA_016284835.1_ASM1628483v1_genomic	S6	d__Bacteria	p__Firmicutes_A	c__Clostridia	o__Lachnospirales	f__Lachnospiraceae	g__AC2028	s__AC2028 sp902761225
K01938	fhs	3	formate--tetrahydrofolate ligase	JAEEPO010000027.1_17	GCA_016284835.1_ASM1628483v1_genomic	S6	d__Bacteria	p__Firmicutes_A	c__Clostridia	o__Lachnospirales	f__Lachnospiraceae	g__AC2028	s__AC2028 sp902761225
K01491	folD	4	methenyltetrahydrofolate cyclohydrolase	JAEEPS010000002.1_9	GCA_016284875.1_ASM1628487v1_genomic	S6	d__Bacteria	p__Bacteroidota	c__Bacteroidia	o__Bacteroidales	f__SZUA-534	g__RUG13583	s__RUG13583 sp016284875
K01491	folD	4	methenyltetrahydrofolate cyclohydrolase	JAEEPQ010000119.1_4	GCA_016284885.1_ASM1628488v1_genomic	S6	d__Bacteria	p__Desulfobacterota_I	c__Desulfovibrionia	o__Desulfovibrionales	f__Desulfovibrionaceae	g__Desulfovibrio	s__Desulfovibrio sp016284885
K00297	metF	5	methylenetetrahydrofolate reductase	JAEEPT010000076.1_2	GCA_016284895.1_ASM1628489v1_genomic	S6	d__Bacteria	p__Bacteroidota	c__Bacteroidia	o__Bacteroidales	f__Bacteroidaceae	g__Prevotella	s__Prevotella sp016284895
K01491	folD	4	methenyltetrahydrofolate cyclohydrolase	JAEEPT010000057.1_9	GCA_016284895.1_ASM1628489v1_genomic	S6	d__Bacteria	p__Bacteroidota	c__Bacteroidia	o__Bacteroidales	f__Bacteroidaceae	g__Prevotella	s__Prevotella sp016284895
K00297	metF	5	methylenetetrahydrofolate reductase	JAEEPR010000105.1_6	GCA_016284915.1_ASM1628491v1_genomic	S6	d__Bacteria	p__Bacteroidota	c__Bacteroidia	o__Bacteroidales	f__Bacteroidaceae	g__RUG11857	s__RUG11857 sp017534705
K01491	folD	4	methenyltetrahydrofolate cyclohydrolase	JAEEPR010000187.1_6	GCA_016284915.1_ASM1628491v1_genomic	S6	d__Bacteria	p__Bacteroidota	c__Bacteroidia	o__Bacteroidales	f__Bacteroidaceae	g__RUG11857	s__RUG11857 sp017534705
K00297	metF	5	methylenetetrahydrofolate reductase	JAEEPU010000071.1_5	GCA_016284935.1_ASM1628493v1_genomic	S6	d__Bacteria	p__Bacteroidota	c__Bacteroidia	o__Bacteroidales	f__Bacteroidaceae	g__UBA4334	s__UBA4334 sp902801475
K01491	folD	4	methenyltetrahydrofolate cyclohydrolase	JAEEPU010000024.1_8	GCA_016284935.1_ASM1628493v1_genomic	S6	d__Bacteria	p__Bacteroidota	c__Bacteroidia	o__Bacteroidales	f__Bacteroidaceae	g__UBA4334	s__UBA4334 sp902801475
K00297	metF	5	methylenetetrahydrofolate reductase	JAEEPV010000170.1_3	GCA_016284975.1_ASM1628497v1_genomic	S6	d__Bacteria	p__Firmicutes	c__Bacilli	o__Erysipelotrichales	f__Erysipelotrichaceae	g__Bulleidia	s__Bulleidia sp016284975
K01491	folD	4	methenyltetrahydrofolate cyclohydrolase	JAEEPV010000020.1_2	GCA_016284975.1_ASM1628497v1_genomic	S6	d__Bacteria	p__Firmicutes	c__Bacilli	o__Erysipelotrichales	f__Erysipelotrichaceae	g__Bulleidia	s__Bulleidia sp016284975
K00297	metF	5	methylenetetrahydrofolate reductase	JAEEPY010000134.1_3	GCA_016284995.1_ASM1628499v1_genomic	S6	d__Bacteria	p__Bacteroidota	c__Bacteroidia	o__Bacteroidales	f__Bacteroidaceae	g__UBA4372	s__UBA4372 sp017427185
K01491	folD	4	methenyltetrahydrofolate cyclohydrolase	JAEEPY010000003.1_43	GCA_016284995.1_ASM1628499v1_genomic	S6	d__Bacteria	p__Bacteroidota	c__Bacteroidia	o__Bacteroidales	f__Bacteroidaceae	g__UBA4372	s__UBA4372 sp017427185
K01938	fhs	3	formate--tetrahydrofolate ligase	JAEEPX010000071.1_7	GCA_016285005.1_ASM1628500v1_genomic	S6	d__Bacteria	p__Firmicutes_A	c__Clostridia	o__Oscillospirales	f__Oscillospiraceae	g__Limivicinus	s__
K00297	metF	5	methylenetetrahydrofolate reductase	JAEEPZ010000088.1_6	GCA_016285055.1_ASM1628505v1_genomic	S6	d__Bacteria	p__Bacteroidota	c__Bacteroidia	o__Bacteroidales	f__Bacteroidaceae	g__Prevotella	s__Prevotella sp016285055
K01491	folD	4	methenyltetrahydrofolate cyclohydrolase	JAEEPZ010000029.1_11	GCA_016285055.1_ASM1628505v1_genomic	S6	d__Bacteria	p__Bacteroidota	c__Bacteroidia	o__Bacteroidales	f__Bacteroidaceae	g__Prevotella	s__Prevotella sp016285055
K00297	metF	5	methylenetetrahydrofolate reductase	JAEEQB010000056.1_10	GCA_016285075.1_ASM1628507v1_genomic	S6	d__Bacteria	p__Bacteroidota	c__Bacteroidia	o__Bacteroidales	f__Bacteroidaceae	g__Prevotella	s__Prevotella sp016285075
K01491	folD	4	methenyltetrahydrofolate cyclohydrolase	JAEEQB010000012.1_39	GCA_016285075.1_ASM1628507v1_genomic	S6	d__Bacteria	p__Bacteroidota	c__Bacteroidia	o__Bacteroidales	f__Bacteroidaceae	g__Prevotella	s__Prevotella sp016285075
K01491	folD	4	methenyltetrahydrofolate cyclohydrolase	JAEEQA010000020.1_13	GCA_016285085.1_ASM1628508v1_genomic	S6	d__Bacteria	p__Bacteroidota	c__Bacteroidia	o__Bacteroidales	f__WCHB1-69	g__UBA1756	s__UBA1756 sp016285085
K01500	fchA	4	methenyltetrahydrofolate cyclohydrolase	JAEEQA010000015.1_22	GCA_016285085.1_ASM1628508v1_genomic	S6	d__Bacteria	p__Bacteroidota	c__Bacteroidia	o__Bacteroidales	f__WCHB1-69	g__UBA1756	s__UBA1756 sp016285085
K01491	folD	4	methenyltetrahydrofolate cyclohydrolase	JAEEQD010000010.1_22	GCA_016285115.1_ASM1628511v1_genomic	S6	d__Bacteria	p__Bacteroidota	c__Bacteroidia	o__Bacteroidales	f__Paludibacteraceae	g__RF16	s__RF16 sp902792835
K00297	metF	5	methylenetetrahydrofolate reductase	JAEEQC010000006.1_24	GCA_016285135.1_ASM1628513v1_genomic	S6	d__Bacteria	p__Firmicutes_A	c__Clostridia	o__Lachnospirales	f__Lachnospiraceae	g__RUG11977	s__RUG11977 sp016285135
K00297	metF	5	methylenetetrahydrofolate reductase	JAEEQC010000003.1_39	GCA_016285135.1_ASM1628513v1_genomic	S6	d__Bacteria	p__Firmicutes_A	c__Clostridia	o__Lachnospirales	f__Lachnospiraceae	g__RUG11977	s__RUG11977 sp016285135
K01938	fhs	3	formate--tetrahydrofolate ligase	JAEEQC010000005.1_32	GCA_016285135.1_ASM1628513v1_genomic	S6	d__Bacteria	p__Firmicutes_A	c__Clostridia	o__Lachnospirales	f__Lachnospiraceae	g__RUG11977	s__RUG11977 sp016285135
K01500	fchA	4	methenyltetrahydrofolate cyclohydrolase	JAEEQE010000006.1_4	GCA_016285145.1_ASM1628514v1_genomic	S6	d__Bacteria	p__Bacteroidota	c__Bacteroidia	o__Bacteroidales	f__WCHB1-69	g__F23-D06	s__F23-D06 sp016285145
K00297	metF	5	methylenetetrahydrofolate reductase	JAEEQF010000141.1_2	GCA_016285175.1_ASM1628517v1_genomic	S6	d__Bacteria	p__Bacteroidota	c__Bacteroidia	o__Bacteroidales	f__UBA932	g__Cryptobacteroides	s__Cryptobacteroides sp016285175
K01491	folD	4	methenyltetrahydrofolate cyclohydrolase	JAEEQF010000032.1_10	GCA_016285175.1_ASM1628517v1_genomic	S6	d__Bacteria	p__Bacteroidota	c__Bacteroidia	o__Bacteroidales	f__UBA932	g__Cryptobacteroides	s__Cryptobacteroides sp016285175
K00297	metF	5	methylenetetrahydrofolate reductase	JAEEQG010000153.1_4	GCA_016285185.1_ASM1628518v1_genomic	S6	d__Bacteria	p__Spirochaetota	c__Spirochaetia	o__Treponematales	f__Treponemataceae	g__UBA1240	s__UBA1240 sp016285185
K01491	folD	4	methenyltetrahydrofolate cyclohydrolase	JAEEQG010000045.1_22	GCA_016285185.1_ASM1628518v1_genomic	S6	d__Bacteria	p__Spirochaetota	c__Spirochaetia	o__Treponematales	f__Treponemataceae	g__UBA1240	s__UBA1240 sp016285185
K00297	metF	5	methylenetetrahydrofolate reductase	JAEEQI010000031.1_13	GCA_016285215.1_ASM1628521v1_genomic	S6	d__Bacteria	p__Bacteroidota	c__Bacteroidia	o__Bacteroidales	f__UBA932	g__Cryptobacteroides	s__Cryptobacteroides sp016285215
K01500	fchA	4	methenyltetrahydrofolate cyclohydrolase	JAEEQI010000183.1_1	GCA_016285215.1_ASM1628521v1_genomic	S6	d__Bacteria	p__Bacteroidota	c__Bacteroidia	o__Bacteroidales	f__UBA932	g__Cryptobacteroides	s__Cryptobacteroides sp016285215
K01491	folD	4	methenyltetrahydrofolate cyclohydrolase	JAEEQK010000026.1_18	GCA_016285235.1_ASM1628523v1_genomic	S6	d__Bacteria	p__Bacteroidota	c__Bacteroidia	o__Bacteroidales	f__UBA932	g__Cryptobacteroides	s__Cryptobacteroides sp900320545
K01491	folD	4	methenyltetrahydrofolate cyclohydrolase	JAEEQH010000026.1_18	GCA_016285245.1_ASM1628524v1_genomic	S6	d__Bacteria	p__Bacteroidota	c__Bacteroidia	o__Bacteroidales	f__Bacteroidaceae	g__Prevotella	s__Prevotella sp016285245
K00297	metF	5	methylenetetrahydrofolate reductase	JAEEQM010000097.1_5	GCA_016285315.1_ASM1628531v1_genomic	S6	d__Bacteria	p__Spirochaetota	c__Spirochaetia	o__Treponematales	f__Treponemataceae	g__RGIG1711	s__
K01491	folD	4	methenyltetrahydrofolate cyclohydrolase	JAEEQM010000009.1_11	GCA_016285315.1_ASM1628531v1_genomic	S6	d__Bacteria	p__Spirochaetota	c__Spirochaetia	o__Treponematales	f__Treponemataceae	g__RGIG1711	s__
K01491	folD	4	methenyltetrahydrofolate cyclohydrolase	JAEEQQ010000017.1_12	GCA_016285325.1_ASM1628532v1_genomic	S6	d__Bacteria	p__Spirochaetota	c__Spirochaetia	o__Sphaerochaetales	f__Sphaerochaetaceae	g__UBA9732	s__UBA9732 sp902781545
K01938	fhs	3	formate--tetrahydrofolate ligase	JAEEQQ010000120.1_3	GCA_016285325.1_ASM1628532v1_genomic	S6	d__Bacteria	p__Spirochaetota	c__Spirochaetia	o__Sphaerochaetales	f__Sphaerochaetaceae	g__UBA9732	s__UBA9732 sp902781545
K01491	folD	4	methenyltetrahydrofolate cyclohydrolase	JAEEQO010000225.1_4	GCA_016285335.1_ASM1628533v1_genomic	S6	d__Bacteria	p__Verrucomicrobiota	c__Lentisphaeria	o__Victivallales	f__UBA1829	g__UBA1732	s__UBA1732 sp016285335
K00198	acsA	1	anaerobic carbon-monoxide dehydrogenase	JAEEQN010000055.1_9	GCA_016285345.1_ASM1628534v1_genomic	S6	d__Bacteria	p__Verrucomicrobiota	c__Lentisphaeria	o__Victivallales	f__UBA1829	g__UBA1732	s__UBA1732 sp016285345
K01491	folD	4	methenyltetrahydrofolate cyclohydrolase	JAEEQN010000017.1_23	GCA_016285345.1_ASM1628534v1_genomic	S6	d__Bacteria	p__Verrucomicrobiota	c__Lentisphaeria	o__Victivallales	f__UBA1829	g__UBA1732	s__UBA1732 sp016285345
K01491	folD	4	methenyltetrahydrofolate cyclohydrolase	JAEEQP010000002.1_36	GCA_016285355.1_ASM1628535v1_genomic	S6	d__Bacteria	p__Bacteroidota	c__Bacteroidia	o__Bacteroidales	f__F082	g__Limimorpha	s__Limimorpha sp016285355
K01500	fchA	4	methenyltetrahydrofolate cyclohydrolase	JAEEQP010000059.1_11	GCA_016285355.1_ASM1628535v1_genomic	S6	d__Bacteria	p__Bacteroidota	c__Bacteroidia	o__Bacteroidales	f__F082	g__Limimorpha	s__Limimorpha sp016285355
K00297	metF	5	methylenetetrahydrofolate reductase	JAEEQT010000141.1_2	GCA_016285435.1_ASM1628543v1_genomic	S6	d__Bacteria	p__Bacteroidota	c__Bacteroidia	o__Bacteroidales	f__Bacteroidaceae	g__Prevotella	s__Prevotella sp902790625
K01491	folD	4	methenyltetrahydrofolate cyclohydrolase	JAEEQT010000024.1_10	GCA_016285435.1_ASM1628543v1_genomic	S6	d__Bacteria	p__Bacteroidota	c__Bacteroidia	o__Bacteroidales	f__Bacteroidaceae	g__Prevotella	s__Prevotella sp902790625
K01500	fchA	4	methenyltetrahydrofolate cyclohydrolase	JAEEQT010000039.1_11	GCA_016285435.1_ASM1628543v1_genomic	S6	d__Bacteria	p__Bacteroidota	c__Bacteroidia	o__Bacteroidales	f__Bacteroidaceae	g__Prevotella	s__Prevotella sp902790625
K00297	metF	5	methylenetetrahydrofolate reductase	JAEEQV010000157.1_2	GCA_016285445.1_ASM1628544v1_genomic	S6	d__Bacteria	p__Bacteroidota	c__Bacteroidia	o__Bacteroidales	f__UBA1715	g__UBA1715	s__UBA1715 sp017618935
K01491	folD	4	methenyltetrahydrofolate cyclohydrolase	JAEEQV010000011.1_2	GCA_016285445.1_ASM1628544v1_genomic	S6	d__Bacteria	p__Bacteroidota	c__Bacteroidia	o__Bacteroidales	f__UBA1715	g__UBA1715	s__UBA1715 sp017618935
K01491	folD	4	methenyltetrahydrofolate cyclohydrolase	JAEEQS010000004.1_96	GCA_016285455.1_ASM1628545v1_genomic	S6	d__Bacteria	p__Bacteroidota	c__Bacteroidia	o__Bacteroidales	f__UBA932	g__Egerieousia	s__Egerieousia sp016285455
K01500	fchA	4	methenyltetrahydrofolate cyclohydrolase	JAEEQS010000005.1_75	GCA_016285455.1_ASM1628545v1_genomic	S6	d__Bacteria	p__Bacteroidota	c__Bacteroidia	o__Bacteroidales	f__UBA932	g__Egerieousia	s__Egerieousia sp016285455
K01491	folD	4	methenyltetrahydrofolate cyclohydrolase	JAEEQR010000146.1_4	GCA_016285465.1_ASM1628546v1_genomic	S6	d__Bacteria	p__Firmicutes_A	c__Clostridia	o__Oscillospirales	f__CAG-272	g__UMGS1696	s__UMGS1696 sp902782445
K01938	fhs	3	formate--tetrahydrofolate ligase	JAEEQR010000599.1_1	GCA_016285465.1_ASM1628546v1_genomic	S6	d__Bacteria	p__Firmicutes_A	c__Clostridia	o__Oscillospirales	f__CAG-272	g__UMGS1696	s__UMGS1696 sp902782445
K00297	metF	5	methylenetetrahydrofolate reductase	JAEEQW010000005.1_71	GCA_016285515.1_ASM1628551v1_genomic	S6	d__Bacteria	p__Bacteroidota	c__Bacteroidia	o__Bacteroidales	f__BM520	g__RGIG7150	s__RGIG7150 sp016285515
K01491	folD	4	methenyltetrahydrofolate cyclohydrolase	JAEEQW010000011.1_33	GCA_016285515.1_ASM1628551v1_genomic	S6	d__Bacteria	p__Bacteroidota	c__Bacteroidia	o__Bacteroidales	f__BM520	g__RGIG7150	s__RGIG7150 sp016285515
K01500	fchA	4	methenyltetrahydrofolate cyclohydrolase	JAEEQW010000003.1_75	GCA_016285515.1_ASM1628551v1_genomic	S6	d__Bacteria	p__Bacteroidota	c__Bacteroidia	o__Bacteroidales	f__BM520	g__RGIG7150	s__RGIG7150 sp016285515
K01500	fchA	4	methenyltetrahydrofolate cyclohydrolase	JAEEQZ010000012.1_32	GCA_016285535.1_ASM1628553v1_genomic	S6	d__Bacteria	p__Firmicutes_A	c__Clostridia	o__Oscillospirales	f__Oscillospiraceae	g__Limivicinus	s__
K01500	fchA	4	methenyltetrahydrofolate cyclohydrolase	JAEEQZ010000040.1_18	GCA_016285535.1_ASM1628553v1_genomic	S6	d__Bacteria	p__Firmicutes_A	c__Clostridia	o__Oscillospirales	f__Oscillospiraceae	g__Limivicinus	s__
K01938	fhs	3	formate--tetrahydrofolate ligase	JAEEQZ010000020.1_3	GCA_016285535.1_ASM1628553v1_genomic	S6	d__Bacteria	p__Firmicutes_A	c__Clostridia	o__Oscillospirales	f__Oscillospiraceae	g__Limivicinus	s__
K01491	folD	4	methenyltetrahydrofolate cyclohydrolase	JAEERA010000014.1_2	GCA_016285565.1_ASM1628556v1_genomic	S6	d__Bacteria	p__Bacteroidota	c__Bacteroidia	o__Bacteroidales	f__UBA932	g__Cryptobacteroides	s__Cryptobacteroides sp016286145
K00297	metF	5	methylenetetrahydrofolate reductase	JAEEQX010000056.1_4	GCA_016285575.1_ASM1628557v1_genomic	S6	d__Bacteria	p__Firmicutes_A	c__Clostridia	o__Lachnospirales	f__Lachnospiraceae	g__UBA3766	s__UBA3766 sp016285575
K01491	folD	4	methenyltetrahydrofolate cyclohydrolase	JAEEQX010000029.1_15	GCA_016285575.1_ASM1628557v1_genomic	S6	d__Bacteria	p__Firmicutes_A	c__Clostridia	o__Lachnospirales	f__Lachnospiraceae	g__UBA3766	s__UBA3766 sp016285575
K01938	fhs	3	formate--tetrahydrofolate ligase	JAEEQX010000029.1_16	GCA_016285575.1_ASM1628557v1_genomic	S6	d__Bacteria	p__Firmicutes_A	c__Clostridia	o__Lachnospirales	f__Lachnospiraceae	g__UBA3766	s__UBA3766 sp016285575
K01491	folD	4	methenyltetrahydrofolate cyclohydrolase	JAEERB010000176.1_2	GCA_016285615.1_ASM1628561v1_genomic	S6	d__Bacteria	p__Bacteroidota	c__Bacteroidia	o__Bacteroidales	f__WCHB1-69	g__JAFTCA01	s__JAFTCA01 sp016285615
K01491	folD	4	methenyltetrahydrofolate cyclohydrolase	JAEERB010000084.1_3	GCA_016285615.1_ASM1628561v1_genomic	S6	d__Bacteria	p__Bacteroidota	c__Bacteroidia	o__Bacteroidales	f__WCHB1-69	g__JAFTCA01	s__JAFTCA01 sp016285615
K01500	fchA	4	methenyltetrahydrofolate cyclohydrolase	JAEERB010000065.1_9	GCA_016285615.1_ASM1628561v1_genomic	S6	d__Bacteria	p__Bacteroidota	c__Bacteroidia	o__Bacteroidales	f__WCHB1-69	g__JAFTCA01	s__JAFTCA01 sp016285615
K01491	folD	4	methenyltetrahydrofolate cyclohydrolase	JAEERD010000037.1_8	GCA_016285635.1_ASM1628563v1_genomic	S6	d__Bacteria	p__Firmicutes_A	c__Clostridia	o__Christensenellales	f__Christensenellaceae	g__QANA01	s__QANA01 sp017439085
K00297	metF	5	methylenetetrahydrofolate reductase	JAEERC010000009.1_20	GCA_016285645.1_ASM1628564v1_genomic	S6	d__Bacteria	p__Firmicutes_A	c__Clostridia	o__Oscillospirales	f__Acutalibacteraceae	g__CAG-177	s__CAG-177 sp016285645
K01491	folD	4	methenyltetrahydrofolate cyclohydrolase	JAEERC010000048.1_18	GCA_016285645.1_ASM1628564v1_genomic	S6	d__Bacteria	p__Firmicutes_A	c__Clostridia	o__Oscillospirales	f__Acutalibacteraceae	g__CAG-177	s__CAG-177 sp016285645
K01938	fhs	3	formate--tetrahydrofolate ligase	JAEERC010000053.1_1	GCA_016285645.1_ASM1628564v1_genomic	S6	d__Bacteria	p__Firmicutes_A	c__Clostridia	o__Oscillospirales	f__Acutalibacteraceae	g__CAG-177	s__CAG-177 sp016285645
K01491	folD	4	methenyltetrahydrofolate cyclohydrolase	JAEERF010000126.1_4	GCA_016285675.1_ASM1628567v1_genomic	S6	d__Bacteria	p__Firmicutes_A	c__Clostridia	o__UBA1212	f__UBA1212	g__UBA1212	s__UBA1212 sp002309655
K01938	fhs	3	formate--tetrahydrofolate ligase	JAEERF010000013.1_16	GCA_016285675.1_ASM1628567v1_genomic	S6	d__Bacteria	p__Firmicutes_A	c__Clostridia	o__UBA1212	f__UBA1212	g__UBA1212	s__UBA1212 sp002309655
K01491	folD	4	methenyltetrahydrofolate cyclohydrolase	JAEERE010000045.1_5	GCA_016285685.1_ASM1628568v1_genomic	S6	d__Bacteria	p__Bacteroidota	c__Bacteroidia	o__Bacteroidales	f__P3	g__UBA1217	s__UBA1217 sp902788805
K01491	folD	4	methenyltetrahydrofolate cyclohydrolase	JAEERH010000001.1_51	GCA_016285715.1_ASM1628571v1_genomic	S6	d__Bacteria	p__Firmicutes_A	c__Clostridia	o__Lachnospirales	f__Lachnospiraceae	g__Butyrivibrio	s__Butyrivibrio sp015056495
K01938	fhs	3	formate--tetrahydrofolate ligase	JAEERH010000001.1_50	GCA_016285715.1_ASM1628571v1_genomic	S6	d__Bacteria	p__Firmicutes_A	c__Clostridia	o__Lachnospirales	f__Lachnospiraceae	g__Butyrivibrio	s__Butyrivibrio sp015056495
K00198	acsA	1	anaerobic carbon-monoxide dehydrogenase	JAEERG010000186.1_3	GCA_016285725.1_ASM1628572v1_genomic	S6	d__Bacteria	p__Proteobacteria	c__Gammaproteobacteria	o__Enterobacterales	f__Succinivibrionaceae	g__Succinimonas	s__Succinimonas sp002372325
K00297	metF	5	methylenetetrahydrofolate reductase	JAEERG010000134.1_2	GCA_016285725.1_ASM1628572v1_genomic	S6	d__Bacteria	p__Proteobacteria	c__Gammaproteobacteria	o__Enterobacterales	f__Succinivibrionaceae	g__Succinimonas	s__Succinimonas sp002372325
K00297	metF	5	methylenetetrahydrofolate reductase	JAEERI010000007.1_56	GCA_016285735.1_ASM1628573v1_genomic	S6	d__Bacteria	p__Firmicutes_A	c__Clostridia	o__Lachnospirales	f__Lachnospiraceae	g__ISDg	s__ISDg sp902797475
K01491	folD	4	methenyltetrahydrofolate cyclohydrolase	JAEERI010000001.1_39	GCA_016285735.1_ASM1628573v1_genomic	S6	d__Bacteria	p__Firmicutes_A	c__Clostridia	o__Lachnospirales	f__Lachnospiraceae	g__ISDg	s__ISDg sp902797475
K01938	fhs	3	formate--tetrahydrofolate ligase	JAEERI010000016.1_20	GCA_016285735.1_ASM1628573v1_genomic	S6	d__Bacteria	p__Firmicutes_A	c__Clostridia	o__Lachnospirales	f__Lachnospiraceae	g__ISDg	s__ISDg sp902797475
K00198	acsA	1	anaerobic carbon-monoxide dehydrogenase	JAEERJ010000043.1_12	GCA_016285775.1_ASM1628577v1_genomic	S6	d__Bacteria	p__Proteobacteria	c__Gammaproteobacteria	o__Enterobacterales	f__Succinivibrionaceae	g__UBA2804	s__UBA2804 sp900319705
K00297	metF	5	methylenetetrahydrofolate reductase	JAEERJ010000032.1_3	GCA_016285775.1_ASM1628577v1_genomic	S6	d__Bacteria	p__Proteobacteria	c__Gammaproteobacteria	o__Enterobacterales	f__Succinivibrionaceae	g__UBA2804	s__UBA2804 sp900319705
K01491	folD	4	methenyltetrahydrofolate cyclohydrolase	JAEERJ010000046.1_16	GCA_016285775.1_ASM1628577v1_genomic	S6	d__Bacteria	p__Proteobacteria	c__Gammaproteobacteria	o__Enterobacterales	f__Succinivibrionaceae	g__UBA2804	s__UBA2804 sp900319705
K01491	folD	4	methenyltetrahydrofolate cyclohydrolase	JAEERK010000473.1_2	GCA_016285795.1_ASM1628579v1_genomic	S6	d__Bacteria	p__Firmicutes_A	c__Clostridia	o__Oscillospirales	f__Ruminococcaceae	g__UBA3855	s__
K01938	fhs	3	formate--tetrahydrofolate ligase	JAEERK010000295.1_3	GCA_016285795.1_ASM1628579v1_genomic	S6	d__Bacteria	p__Firmicutes_A	c__Clostridia	o__Oscillospirales	f__Ruminococcaceae	g__UBA3855	s__
K00297	metF	5	methylenetetrahydrofolate reductase	JAEERN010000200.1_7	GCA_016285815.1_ASM1628581v1_genomic	S6	d__Bacteria	p__Firmicutes_A	c__Clostridia	o__Oscillospirales	f__QAMX01	g__SIG499	s__SIG499 sp016285815
K00297	metF	5	methylenetetrahydrofolate reductase	JAEERL010000005.1_108	GCA_016285825.1_ASM1628582v1_genomic	S6	d__Bacteria	p__Firmicutes_A	c__Clostridia	o__Lachnospirales	f__Lachnospiraceae	g__RUG11977	s__RUG11977 sp902774525
K01500	fchA	4	methenyltetrahydrofolate cyclohydrolase	JAEERL010000043.1_6	GCA_016285825.1_ASM1628582v1_genomic	S6	d__Bacteria	p__Firmicutes_A	c__Clostridia	o__Lachnospirales	f__Lachnospiraceae	g__RUG11977	s__RUG11977 sp902774525
K01938	fhs	3	formate--tetrahydrofolate ligase	JAEERL010000043.1_5	GCA_016285825.1_ASM1628582v1_genomic	S6	d__Bacteria	p__Firmicutes_A	c__Clostridia	o__Lachnospirales	f__Lachnospiraceae	g__RUG11977	s__RUG11977 sp902774525
K00297	metF	5	methylenetetrahydrofolate reductase	JAEERM010000151.1_2	GCA_016285835.1_ASM1628583v1_genomic	S6	d__Bacteria	p__Fibrobacterota	c__Fibrobacteria	o__Fibrobacterales	f__Fibrobacteraceae	g__Fibrobacter	s__Fibrobacter sp016285835
K01491	folD	4	methenyltetrahydrofolate cyclohydrolase	JAEERM010000088.1_3	GCA_016285835.1_ASM1628583v1_genomic	S6	d__Bacteria	p__Fibrobacterota	c__Fibrobacteria	o__Fibrobacterales	f__Fibrobacteraceae	g__Fibrobacter	s__Fibrobacter sp016285835
K01500	fchA	4	methenyltetrahydrofolate cyclohydrolase	JAEERO010000198.1_5	GCA_016285875.1_ASM1628587v1_genomic	S6	d__Bacteria	p__Firmicutes_A	c__Clostridia	o__Peptostreptococcales	f__Anaerovoracaceae	g__RUG11894	s__RUG11894 sp017412505
K01938	fhs	3	formate--tetrahydrofolate ligase	JAEERO010000268.1_2	GCA_016285875.1_ASM1628587v1_genomic	S6	d__Bacteria	p__Firmicutes_A	c__Clostridia	o__Peptostreptococcales	f__Anaerovoracaceae	g__RUG11894	s__RUG11894 sp017412505
K00297	metF	5	methylenetetrahydrofolate reductase	JAEERP010000006.1_48	GCA_016285885.1_ASM1628588v1_genomic	S6	d__Bacteria	p__Bacteroidota	c__Bacteroidia	o__Bacteroidales	f__Paludibacteraceae	g__UBA1181	s__UBA1181 sp016285885
K01491	folD	4	methenyltetrahydrofolate cyclohydrolase	JAEERP010000001.1_250	GCA_016285885.1_ASM1628588v1_genomic	S6	d__Bacteria	p__Bacteroidota	c__Bacteroidia	o__Bacteroidales	f__Paludibacteraceae	g__UBA1181	s__UBA1181 sp016285885
K00297	metF	5	methylenetetrahydrofolate reductase	JAEERS010000073.1_3	GCA_016285915.1_ASM1628591v1_genomic	S6	d__Bacteria	p__Fibrobacterota	c__Fibrobacteria	o__Fibrobacterales	f__Fibrobacteraceae	g__Fibrobacter	s__Fibrobacter succinogenes_P
K01491	folD	4	methenyltetrahydrofolate cyclohydrolase	JAEERS010000020.1_12	GCA_016285915.1_ASM1628591v1_genomic	S6	d__Bacteria	p__Fibrobacterota	c__Fibrobacteria	o__Fibrobacterales	f__Fibrobacteraceae	g__Fibrobacter	s__Fibrobacter succinogenes_P
K01491	folD	4	methenyltetrahydrofolate cyclohydrolase	JAEERQ010000038.1_13	GCA_016285925.1_ASM1628592v1_genomic	S6	d__Bacteria	p__Bacteroidota	c__Bacteroidia	o__Bacteroidales	f__UBA932	g__Egerieousia	s__Egerieousia sp002309115
K01500	fchA	4	methenyltetrahydrofolate cyclohydrolase	JAEERQ010000004.1_15	GCA_016285925.1_ASM1628592v1_genomic	S6	d__Bacteria	p__Bacteroidota	c__Bacteroidia	o__Bacteroidales	f__UBA932	g__Egerieousia	s__Egerieousia sp002309115
K01491	folD	4	methenyltetrahydrofolate cyclohydrolase	JAEERR010000009.1_26	GCA_016285935.1_ASM1628593v1_genomic	S6	d__Bacteria	p__Bacteroidota	c__Bacteroidia	o__Bacteroidales	f__P3	g__UBA1217	s__UBA1217 sp902793295
K01500	fchA	4	methenyltetrahydrofolate cyclohydrolase	JAEERR010000011.1_4	GCA_016285935.1_ASM1628593v1_genomic	S6	d__Bacteria	p__Bacteroidota	c__Bacteroidia	o__Bacteroidales	f__P3	g__UBA1217	s__UBA1217 sp902793295
K01491	folD	4	methenyltetrahydrofolate cyclohydrolase	JAEERT010000080.1_5	GCA_016285945.1_ASM1628594v1_genomic	S6	d__Bacteria	p__Bacteroidota	c__Bacteroidia	o__Bacteroidales	f__Paludibacteraceae	g__RF16	s__RF16 sp902798385
K01491	folD	4	methenyltetrahydrofolate cyclohydrolase	JAEERT010000072.1_3	GCA_016285945.1_ASM1628594v1_genomic	S6	d__Bacteria	p__Bacteroidota	c__Bacteroidia	o__Bacteroidales	f__Paludibacteraceae	g__RF16	s__RF16 sp902798385
K01491	folD	4	methenyltetrahydrofolate cyclohydrolase	JAEERU010000008.1_11	GCA_016285995.1_ASM1628599v1_genomic	S6	d__Bacteria	p__Bacteroidota	c__Bacteroidia	o__Bacteroidales	f__UBA932	g__Cryptobacteroides	s__Cryptobacteroides sp902782225
K00297	metF	5	methylenetetrahydrofolate reductase	JAEERV010000011.1_19	GCA_016286015.1_ASM1628601v1_genomic	S6	d__Bacteria	p__Firmicutes_A	c__Clostridia	o__Lachnospirales	f__Lachnospiraceae	g__UBA1201	s__UBA1201 sp002309675
K01500	fchA	4	methenyltetrahydrofolate cyclohydrolase	JAEERV010000002.1_328	GCA_016286015.1_ASM1628601v1_genomic	S6	d__Bacteria	p__Firmicutes_A	c__Clostridia	o__Lachnospirales	f__Lachnospiraceae	g__UBA1201	s__UBA1201 sp002309675
K01938	fhs	3	formate--tetrahydrofolate ligase	JAEERV010000003.1_165	GCA_016286015.1_ASM1628601v1_genomic	S6	d__Bacteria	p__Firmicutes_A	c__Clostridia	o__Lachnospirales	f__Lachnospiraceae	g__UBA1201	s__UBA1201 sp002309675
K00297	metF	5	methylenetetrahydrofolate reductase	JAEERY010000020.1_72	GCA_016286035.1_ASM1628603v1_genomic	S6	d__Bacteria	p__Firmicutes_A	c__Clostridia	o__Lachnospirales	f__Lachnospiraceae	g__UBA1712	s__UBA1712 sp016286035
K01938	fhs	3	formate--tetrahydrofolate ligase	JAEERY010000053.1_42	GCA_016286035.1_ASM1628603v1_genomic	S6	d__Bacteria	p__Firmicutes_A	c__Clostridia	o__Lachnospirales	f__Lachnospiraceae	g__UBA1712	s__UBA1712 sp016286035
K00297	metF	5	methylenetetrahydrofolate reductase	JAEERW010000008.1_130	GCA_016286055.1_ASM1628605v1_genomic	S6	d__Bacteria	p__Bacteroidota	c__Bacteroidia	o__Bacteroidales	f__UBA3824	g__UBA3824	s__UBA3824 sp016286055
K01491	folD	4	methenyltetrahydrofolate cyclohydrolase	JAEERW010000004.1_90	GCA_016286055.1_ASM1628605v1_genomic	S6	d__Bacteria	p__Bacteroidota	c__Bacteroidia	o__Bacteroidales	f__UBA3824	g__UBA3824	s__UBA3824 sp016286055
K00297	metF	5	methylenetetrahydrofolate reductase	JAEERX010000009.1_46	GCA_016286065.1_ASM1628606v1_genomic	S6	d__Bacteria	p__Firmicutes_A	c__Clostridia	o__Christensenellales	f__Borkfalkiaceae	g__UBA1259	s__UBA1259 sp002308755
K01491	folD	4	methenyltetrahydrofolate cyclohydrolase	JAEERX010000005.1_27	GCA_016286065.1_ASM1628606v1_genomic	S6	d__Bacteria	p__Firmicutes_A	c__Clostridia	o__Christensenellales	f__Borkfalkiaceae	g__UBA1259	s__UBA1259 sp002308755
K01938	fhs	3	formate--tetrahydrofolate ligase	JAEERX010000025.1_8	GCA_016286065.1_ASM1628606v1_genomic	S6	d__Bacteria	p__Firmicutes_A	c__Clostridia	o__Christensenellales	f__Borkfalkiaceae	g__UBA1259	s__UBA1259 sp002308755
K00297	metF	5	methylenetetrahydrofolate reductase	JAEERZ010000068.1_4	GCA_016286075.1_ASM1628607v1_genomic	S6	d__Bacteria	p__Firmicutes_C	c__Negativicutes	o__Selenomonadales	f__Selenomonadaceae	g__RUG12372	s__RUG12372 sp016286075
K01938	fhs	3	formate--tetrahydrofolate ligase	JAEERZ010000190.1_2	GCA_016286075.1_ASM1628607v1_genomic	S6	d__Bacteria	p__Firmicutes_C	c__Negativicutes	o__Selenomonadales	f__Selenomonadaceae	g__RUG12372	s__RUG12372 sp016286075
K00297	metF	5	methylenetetrahydrofolate reductase	JAEESA010000015.1_9	GCA_016286115.1_ASM1628611v1_genomic	S6	d__Bacteria	p__Firmicutes_A	c__Clostridia	o__Lachnospirales	f__Lachnospiraceae	g__RUG12461	s__RUG12461 sp016286115
K01500	fchA	4	methenyltetrahydrofolate cyclohydrolase	JAEESA010000119.1_6	GCA_016286115.1_ASM1628611v1_genomic	S6	d__Bacteria	p__Firmicutes_A	c__Clostridia	o__Lachnospirales	f__Lachnospiraceae	g__RUG12461	s__RUG12461 sp016286115
K01938	fhs	3	formate--tetrahydrofolate ligase	JAEESA010000119.1_7	GCA_016286115.1_ASM1628611v1_genomic	S6	d__Bacteria	p__Firmicutes_A	c__Clostridia	o__Lachnospirales	f__Lachnospiraceae	g__RUG12461	s__RUG12461 sp016286115
K00297	metF	5	methylenetetrahydrofolate reductase	JAEESC010000182.1_4	GCA_016286135.1_ASM1628613v1_genomic	S6	d__Bacteria	p__Synergistota	c__Synergistia	o__Synergistales	f__Dethiosulfovibrionaceae	g__Pyramidobacter	s__Pyramidobacter sp016286835
K01500	fchA	4	methenyltetrahydrofolate cyclohydrolase	JAEESC010000351.1_2	GCA_016286135.1_ASM1628613v1_genomic	S6	d__Bacteria	p__Synergistota	c__Synergistia	o__Synergistales	f__Dethiosulfovibrionaceae	g__Pyramidobacter	s__Pyramidobacter sp016286835
K01500	fchA	4	methenyltetrahydrofolate cyclohydrolase	JAEESC010000009.1_12	GCA_016286135.1_ASM1628613v1_genomic	S6	d__Bacteria	p__Synergistota	c__Synergistia	o__Synergistales	f__Dethiosulfovibrionaceae	g__Pyramidobacter	s__Pyramidobacter sp016286835
K01491	folD	4	methenyltetrahydrofolate cyclohydrolase	JAEESD010000126.1_2	GCA_016286145.1_ASM1628614v1_genomic	S6	d__Bacteria	p__Bacteroidota	c__Bacteroidia	o__Bacteroidales	f__UBA932	g__Cryptobacteroides	s__Cryptobacteroides sp016286145
K00297	metF	5	methylenetetrahydrofolate reductase	JAEESB010000015.1_41	GCA_016286155.1_ASM1628615v1_genomic	S6	d__Bacteria	p__Spirochaetota	c__Spirochaetia	o__Treponematales	f__Treponemataceae	g__UBA1240	s__UBA1240 sp902797925
K00297	metF	5	methylenetetrahydrofolate reductase	JAEESB010000123.1_4	GCA_016286155.1_ASM1628615v1_genomic	S6	d__Bacteria	p__Spirochaetota	c__Spirochaetia	o__Treponematales	f__Treponemataceae	g__UBA1240	s__UBA1240 sp902797925
K01491	folD	4	methenyltetrahydrofolate cyclohydrolase	JAEESB010000002.1_11	GCA_016286155.1_ASM1628615v1_genomic	S6	d__Bacteria	p__Spirochaetota	c__Spirochaetia	o__Treponematales	f__Treponemataceae	g__UBA1240	s__UBA1240 sp902797925
K00297	metF	5	methylenetetrahydrofolate reductase	JAEESE010000001.1_181	GCA_016286165.1_ASM1628616v1_genomic	S6	d__Bacteria	p__Bacteroidota	c__Bacteroidia	o__Bacteroidales	f__Bacteroidaceae	g__UBA4372	s__UBA4372 sp016286165
K01491	folD	4	methenyltetrahydrofolate cyclohydrolase	JAEESE010000004.1_102	GCA_016286165.1_ASM1628616v1_genomic	S6	d__Bacteria	p__Bacteroidota	c__Bacteroidia	o__Bacteroidales	f__Bacteroidaceae	g__UBA4372	s__UBA4372 sp016286165
K01491	folD	4	methenyltetrahydrofolate cyclohydrolase	JAEESF010000005.1_39	GCA_016286205.1_ASM1628620v1_genomic	S6	d__Bacteria	p__Bacteroidota	c__Bacteroidia	o__Bacteroidales	f__Paludibacteraceae	g__RF16	s__RF16 sp002308195
K01491	folD	4	methenyltetrahydrofolate cyclohydrolase	JAEESF010000009.1_44	GCA_016286205.1_ASM1628620v1_genomic	S6	d__Bacteria	p__Bacteroidota	c__Bacteroidia	o__Bacteroidales	f__Paludibacteraceae	g__RF16	s__RF16 sp002308195
K00297	metF	5	methylenetetrahydrofolate reductase	JAEESG010000058.1_7	GCA_016286245.1_ASM1628624v1_genomic	S6	d__Bacteria	p__Firmicutes_A	c__Clostridia	o__Oscillospirales	f__CAG-382	g__UMGS882	s__UMGS882 sp016286245
K01491	folD	4	methenyltetrahydrofolate cyclohydrolase	JAEESG010000031.1_3	GCA_016286245.1_ASM1628624v1_genomic	S6	d__Bacteria	p__Firmicutes_A	c__Clostridia	o__Oscillospirales	f__CAG-382	g__UMGS882	s__UMGS882 sp016286245
K01938	fhs	3	formate--tetrahydrofolate ligase	JAEESG010000003.1_20	GCA_016286245.1_ASM1628624v1_genomic	S6	d__Bacteria	p__Firmicutes_A	c__Clostridia	o__Oscillospirales	f__CAG-382	g__UMGS882	s__UMGS882 sp016286245
K01491	folD	4	methenyltetrahydrofolate cyclohydrolase	JAEESI010000157.1_3	GCA_016286255.1_ASM1628625v1_genomic	S6	d__Bacteria	p__Bacteroidota	c__Bacteroidia	o__Bacteroidales	f__UBA932	g__Cryptobacteroides	s__Cryptobacteroides sp902792815
K01500	fchA	4	methenyltetrahydrofolate cyclohydrolase	JAEESI010000146.1_3	GCA_016286255.1_ASM1628625v1_genomic	S6	d__Bacteria	p__Bacteroidota	c__Bacteroidia	o__Bacteroidales	f__UBA932	g__Cryptobacteroides	s__Cryptobacteroides sp902792815
K00297	metF	5	methylenetetrahydrofolate reductase	JAEESH010000010.1_25	GCA_016286265.1_ASM1628626v1_genomic	S6	d__Bacteria	p__Firmicutes_A	c__Clostridia	o__Lachnospirales	f__Lachnospiraceae	g__ISDg	s__ISDg sp902783725
K01491	folD	4	methenyltetrahydrofolate cyclohydrolase	JAEESH010000001.1_557	GCA_016286265.1_ASM1628626v1_genomic	S6	d__Bacteria	p__Firmicutes_A	c__Clostridia	o__Lachnospirales	f__Lachnospiraceae	g__ISDg	s__ISDg sp902783725
K01938	fhs	3	formate--tetrahydrofolate ligase	JAEESH010000001.1_443	GCA_016286265.1_ASM1628626v1_genomic	S6	d__Bacteria	p__Firmicutes_A	c__Clostridia	o__Lachnospirales	f__Lachnospiraceae	g__ISDg	s__ISDg sp902783725
K00297	metF	5	methylenetetrahydrofolate reductase	JAEESK010000003.1_2	GCA_016286315.1_ASM1628631v1_genomic	S6	d__Bacteria	p__Bacteroidota	c__Bacteroidia	o__Bacteroidales	f__UBA932	g__Bact-11	s__Bact-11 sp017428245
K01491	folD	4	methenyltetrahydrofolate cyclohydrolase	JAEESM010000055.1_9	GCA_016286335.1_ASM1628633v1_genomic	S6	d__Bacteria	p__Bacteroidota	c__Bacteroidia	o__Bacteroidales	f__WCHB1-69	g__UBA1205	s__UBA1205 sp002309475
K01500	fchA	4	methenyltetrahydrofolate cyclohydrolase	JAEESM010000033.1_15	GCA_016286335.1_ASM1628633v1_genomic	S6	d__Bacteria	p__Bacteroidota	c__Bacteroidia	o__Bacteroidales	f__WCHB1-69	g__UBA1205	s__UBA1205 sp002309475
K00297	metF	5	methylenetetrahydrofolate reductase	JAEESL010000036.1_3	GCA_016286345.1_ASM1628634v1_genomic	S6	d__Bacteria	p__Chloroflexota	c__Dehalococcoidia	o__Dehalococcoidales	f__UBA1222	g__UBA1222	s__UBA1222 sp016286345
K01491	folD	4	methenyltetrahydrofolate cyclohydrolase	JAEESL010000037.1_2	GCA_016286345.1_ASM1628634v1_genomic	S6	d__Bacteria	p__Chloroflexota	c__Dehalococcoidia	o__Dehalococcoidales	f__UBA1222	g__UBA1222	s__UBA1222 sp016286345
K00297	metF	5	methylenetetrahydrofolate reductase	JAEESN010000019.1_26	GCA_016286365.1_ASM1628636v1_genomic	S6	d__Bacteria	p__Spirochaetota	c__Spirochaetia	o__Treponematales	f__Treponemataceae	g__Treponema_D	s__Treponema_D sp016286365
K01491	folD	4	methenyltetrahydrofolate cyclohydrolase	JAEESN010000002.1_63	GCA_016286365.1_ASM1628636v1_genomic	S6	d__Bacteria	p__Spirochaetota	c__Spirochaetia	o__Treponematales	f__Treponemataceae	g__Treponema_D	s__Treponema_D sp016286365
K01938	fhs	3	formate--tetrahydrofolate ligase	JAEESN010000024.1_24	GCA_016286365.1_ASM1628636v1_genomic	S6	d__Bacteria	p__Spirochaetota	c__Spirochaetia	o__Treponematales	f__Treponemataceae	g__Treponema_D	s__Treponema_D sp016286365
K01491	folD	4	methenyltetrahydrofolate cyclohydrolase	JAEESO010000017.1_33	GCA_016286385.1_ASM1628638v1_genomic	S6	d__Bacteria	p__Bacteroidota	c__Bacteroidia	o__Bacteroidales	f__UBA932	g__Cryptobacteroides	s__Cryptobacteroides sp016286385
K01500	fchA	4	methenyltetrahydrofolate cyclohydrolase	JAEESO010000036.1_8	GCA_016286385.1_ASM1628638v1_genomic	S6	d__Bacteria	p__Bacteroidota	c__Bacteroidia	o__Bacteroidales	f__UBA932	g__Cryptobacteroides	s__Cryptobacteroides sp016286385
K01491	folD	4	methenyltetrahydrofolate cyclohydrolase	JAEESP010000001.1_8	GCA_016286405.1_ASM1628640v1_genomic	S6	d__Bacteria	p__Bacteroidota	c__Bacteroidia	o__Bacteroidales	f__UBA932	g__Cryptobacteroides	s__Cryptobacteroides sp016283985
K01500	fchA	4	methenyltetrahydrofolate cyclohydrolase	JAEESP010000049.1_6	GCA_016286405.1_ASM1628640v1_genomic	S6	d__Bacteria	p__Bacteroidota	c__Bacteroidia	o__Bacteroidales	f__UBA932	g__Cryptobacteroides	s__Cryptobacteroides sp016283985
K00297	metF	5	methylenetetrahydrofolate reductase	JAEESQ010000032.1_3	GCA_016286435.1_ASM1628643v1_genomic	S6	d__Bacteria	p__Bacteroidota	c__Bacteroidia	o__Bacteroidales	f__Bacteroidaceae	g__UBA4334	s__UBA4334 sp002342585
K01491	folD	4	methenyltetrahydrofolate cyclohydrolase	JAEESQ010000029.1_12	GCA_016286435.1_ASM1628643v1_genomic	S6	d__Bacteria	p__Bacteroidota	c__Bacteroidia	o__Bacteroidales	f__Bacteroidaceae	g__UBA4334	s__UBA4334 sp002342585
K01500	fchA	4	methenyltetrahydrofolate cyclohydrolase	JAEESS010000050.1_4	GCA_016286445.1_ASM1628644v1_genomic	S6	d__Bacteria	p__Firmicutes_A	c__Clostridia	o__Christensenellales	f__CAG-138	g__UBA3792	s__UBA3792 sp016286445
K01500	fchA	4	methenyltetrahydrofolate cyclohydrolase	JAEESS010000048.1_11	GCA_016286445.1_ASM1628644v1_genomic	S6	d__Bacteria	p__Firmicutes_A	c__Clostridia	o__Christensenellales	f__CAG-138	g__UBA3792	s__UBA3792 sp016286445
K01500	fchA	4	methenyltetrahydrofolate cyclohydrolase	JAEESR010000034.1_10	GCA_016286465.1_ASM1628646v1_genomic	S6	d__Bacteria	p__Bacteroidota	c__Bacteroidia	o__Bacteroidales	f__P3	g__UBA1711	s__UBA1711 sp902771735
K01491	folD	4	methenyltetrahydrofolate cyclohydrolase	JAEESY010000024.1_16	GCA_016286485.1_ASM1628648v1_genomic	S6	d__Bacteria	p__Bacteroidota	c__Bacteroidia	o__Bacteroidales	f__UBA932	g__Bact-11	s__Bact-11 sp017544005
K01500	fchA	4	methenyltetrahydrofolate cyclohydrolase	JAEESY010000037.1_10	GCA_016286485.1_ASM1628648v1_genomic	S6	d__Bacteria	p__Bacteroidota	c__Bacteroidia	o__Bacteroidales	f__UBA932	g__Bact-11	s__Bact-11 sp017544005
K00297	metF	5	methylenetetrahydrofolate reductase	JAEESZ010000003.1_181	GCA_016286535.1_ASM1628653v1_genomic	S6	d__Bacteria	p__Spirochaetota	c__Spirochaetia	o__Treponematales	f__Treponemataceae	g__Treponema_D	s__Treponema_D sp016286535
K01491	folD	4	methenyltetrahydrofolate cyclohydrolase	JAEESZ010000006.1_63	GCA_016286535.1_ASM1628653v1_genomic	S6	d__Bacteria	p__Spirochaetota	c__Spirochaetia	o__Treponematales	f__Treponemataceae	g__Treponema_D	s__Treponema_D sp016286535
K01938	fhs	3	formate--tetrahydrofolate ligase	JAEESZ010000010.1_28	GCA_016286535.1_ASM1628653v1_genomic	S6	d__Bacteria	p__Spirochaetota	c__Spirochaetia	o__Treponematales	f__Treponemataceae	g__Treponema_D	s__Treponema_D sp016286535
K00297	metF	5	methylenetetrahydrofolate reductase	JAEETA010000011.1_45	GCA_016286555.1_ASM1628655v1_genomic	S6	d__Bacteria	p__Firmicutes_A	c__Clostridia	o__Lachnospirales	f__Lachnospiraceae	g__AC2028	s__AC2028 sp016286555
K01491	folD	4	methenyltetrahydrofolate cyclohydrolase	JAEETA010000034.1_5	GCA_016286555.1_ASM1628655v1_genomic	S6	d__Bacteria	p__Firmicutes_A	c__Clostridia	o__Lachnospirales	f__Lachnospiraceae	g__AC2028	s__AC2028 sp016286555
K01938	fhs	3	formate--tetrahydrofolate ligase	JAEETA010000034.1_6	GCA_016286555.1_ASM1628655v1_genomic	S6	d__Bacteria	p__Firmicutes_A	c__Clostridia	o__Lachnospirales	f__Lachnospiraceae	g__AC2028	s__AC2028 sp016286555
K00297	metF	5	methylenetetrahydrofolate reductase	JAEETB010000092.1_6	GCA_016286575.1_ASM1628657v1_genomic	S6	d__Bacteria	p__Bacteroidota	c__Bacteroidia	o__Bacteroidales	f__Bacteroidaceae	g__Prevotella	s__Prevotella sp016286575
K01491	folD	4	methenyltetrahydrofolate cyclohydrolase	JAEETB010000002.1_3	GCA_016286575.1_ASM1628657v1_genomic	S6	d__Bacteria	p__Bacteroidota	c__Bacteroidia	o__Bacteroidales	f__Bacteroidaceae	g__Prevotella	s__Prevotella sp016286575
K01491	folD	4	methenyltetrahydrofolate cyclohydrolase	JAEETC010000010.1_2	GCA_016286585.1_ASM1628658v1_genomic	S6	d__Bacteria	p__Bacteroidota	c__Bacteroidia	o__Bacteroidales	f__Bacteroidaceae	g__Prevotella	s__Prevotella sp016286585
K01500	fchA	4	methenyltetrahydrofolate cyclohydrolase	JAEETR010000015.1_6	GCA_016286595.1_ASM1628659v1_genomic	S6	d__Bacteria	p__Firmicutes_A	c__Clostridia	o__Oscillospirales	f__Oscillospiraceae	g__RUG626	s__RUG626 sp016286595
K01938	fhs	3	formate--tetrahydrofolate ligase	JAEETR010000079.1_6	GCA_016286595.1_ASM1628659v1_genomic	S6	d__Bacteria	p__Firmicutes_A	c__Clostridia	o__Oscillospirales	f__Oscillospiraceae	g__RUG626	s__RUG626 sp016286595
K15023	acsE	6	methyltransferase	JAEETR010000201.1_5	GCA_016286595.1_ASM1628659v1_genomic	S6	d__Bacteria	p__Firmicutes_A	c__Clostridia	o__Oscillospirales	f__Oscillospiraceae	g__RUG626	s__RUG626 sp016286595
K00297	metF	5	methylenetetrahydrofolate reductase	JAEETU010000044.1_7	GCA_016286655.1_ASM1628665v1_genomic	S6	d__Bacteria	p__Firmicutes_A	c__Clostridia	o__Lachnospirales	f__Lachnospiraceae	g__ISDg	s__ISDg sp002308955
K01491	folD	4	methenyltetrahydrofolate cyclohydrolase	JAEETU010000022.1_32	GCA_016286655.1_ASM1628665v1_genomic	S6	d__Bacteria	p__Firmicutes_A	c__Clostridia	o__Lachnospirales	f__Lachnospiraceae	g__ISDg	s__ISDg sp002308955
K01938	fhs	3	formate--tetrahydrofolate ligase	JAEETU010000001.1_106	GCA_016286655.1_ASM1628665v1_genomic	S6	d__Bacteria	p__Firmicutes_A	c__Clostridia	o__Lachnospirales	f__Lachnospiraceae	g__ISDg	s__ISDg sp002308955
K00297	metF	5	methylenetetrahydrofolate reductase	JAEETX010000015.1_20	GCA_016286665.1_ASM1628666v1_genomic	S6	d__Bacteria	p__Firmicutes_A	c__Clostridia	o__Oscillospirales	f__Oscillospiraceae	g__UBA1774	s__UBA1774 sp016286665
K25007	metV	5	methylenetetrahydrofolate reductase	JAEETX010000015.1_19	GCA_016286665.1_ASM1628666v1_genomic	S6	d__Bacteria	p__Firmicutes_A	c__Clostridia	o__Oscillospirales	f__Oscillospiraceae	g__UBA1774	s__UBA1774 sp016286665
K01938	fhs	3	formate--tetrahydrofolate ligase	JAEETV010000007.1_16	GCA_016286685.1_ASM1628668v1_genomic	S6	d__Bacteria	p__Firmicutes	c__Bacilli	o__Erysipelotrichales	f__Erysipelotrichaceae	g__UBA636	s__UBA636 sp902796525
K00297	metF	5	methylenetetrahydrofolate reductase	JAEETW010000105.1_5	GCA_016286705.1_ASM1628670v1_genomic	S6	d__Bacteria	p__Bacteroidota	c__Bacteroidia	o__Bacteroidales	f__Bacteroidaceae	g__Prevotella	s__Prevotella sp902798285
K01491	folD	4	methenyltetrahydrofolate cyclohydrolase	JAEETW010000090.1_7	GCA_016286705.1_ASM1628670v1_genomic	S6	d__Bacteria	p__Bacteroidota	c__Bacteroidia	o__Bacteroidales	f__Bacteroidaceae	g__Prevotella	s__Prevotella sp902798285
K00297	metF	5	methylenetetrahydrofolate reductase	JAEETZ010000007.1_26	GCA_016286735.1_ASM1628673v1_genomic	S6	d__Bacteria	p__Bacteroidota	c__Bacteroidia	o__Bacteroidales	f__WCHB1-69	g__F23-D06	s__F23-D06 sp900315705
K01491	folD	4	methenyltetrahydrofolate cyclohydrolase	JAEETZ010000052.1_11	GCA_016286735.1_ASM1628673v1_genomic	S6	d__Bacteria	p__Bacteroidota	c__Bacteroidia	o__Bacteroidales	f__WCHB1-69	g__F23-D06	s__F23-D06 sp900315705
K01500	fchA	4	methenyltetrahydrofolate cyclohydrolase	JAEETZ010000051.1_1	GCA_016286735.1_ASM1628673v1_genomic	S6	d__Bacteria	p__Bacteroidota	c__Bacteroidia	o__Bacteroidales	f__WCHB1-69	g__F23-D06	s__F23-D06 sp900315705
K00297	metF	5	methylenetetrahydrofolate reductase	JAEETY010000017.1_5	GCA_016286745.1_ASM1628674v1_genomic	S6	d__Bacteria	p__Firmicutes_A	c__Clostridia	o__Oscillospirales	f__Acutalibacteraceae	g__UBA1227	s__UBA1227 sp017451425
K01500	fchA	4	methenyltetrahydrofolate cyclohydrolase	JAEETY010000017.1_2	GCA_016286745.1_ASM1628674v1_genomic	S6	d__Bacteria	p__Firmicutes_A	c__Clostridia	o__Oscillospirales	f__Acutalibacteraceae	g__UBA1227	s__UBA1227 sp017451425
K01938	fhs	3	formate--tetrahydrofolate ligase	JAEETY010000023.1_14	GCA_016286745.1_ASM1628674v1_genomic	S6	d__Bacteria	p__Firmicutes_A	c__Clostridia	o__Oscillospirales	f__Acutalibacteraceae	g__UBA1227	s__UBA1227 sp017451425
K15023	acsE	6	methyltransferase	JAEETY010000084.1_4	GCA_016286745.1_ASM1628674v1_genomic	S6	d__Bacteria	p__Firmicutes_A	c__Clostridia	o__Oscillospirales	f__Acutalibacteraceae	g__UBA1227	s__UBA1227 sp017451425
K00297	metF	5	methylenetetrahydrofolate reductase	JAEEUA010000284.1_1	GCA_016286775.1_ASM1628677v1_genomic	S6	d__Bacteria	p__Bacteroidota	c__Bacteroidia	o__Bacteroidales	f__UBA3663	g__UBA3663	s__UBA3663 sp016286775
K01491	folD	4	methenyltetrahydrofolate cyclohydrolase	JAEEUA010000042.1_4	GCA_016286775.1_ASM1628677v1_genomic	S6	d__Bacteria	p__Bacteroidota	c__Bacteroidia	o__Bacteroidales	f__UBA3663	g__UBA3663	s__UBA3663 sp016286775
K00297	metF	5	methylenetetrahydrofolate reductase	JAEEUC010000014.1_2	GCA_016286815.1_ASM1628681v1_genomic	S6	d__Bacteria	p__Spirochaetota	c__Spirochaetia	o__Treponematales	f__Treponemataceae	g__Treponema_D	s__Treponema_D sp002309195
K01491	folD	4	methenyltetrahydrofolate cyclohydrolase	JAEEUC010000004.1_27	GCA_016286815.1_ASM1628681v1_genomic	S6	d__Bacteria	p__Spirochaetota	c__Spirochaetia	o__Treponematales	f__Treponemataceae	g__Treponema_D	s__Treponema_D sp002309195
K01938	fhs	3	formate--tetrahydrofolate ligase	JAEEUC010000027.1_14	GCA_016286815.1_ASM1628681v1_genomic	S6	d__Bacteria	p__Spirochaetota	c__Spirochaetia	o__Treponematales	f__Treponemataceae	g__Treponema_D	s__Treponema_D sp002309195
K00297	metF	5	methylenetetrahydrofolate reductase	JAEEUD010000294.1_1	GCA_016286835.1_ASM1628683v1_genomic	S6	d__Bacteria	p__Synergistota	c__Synergistia	o__Synergistales	f__Dethiosulfovibrionaceae	g__Pyramidobacter	s__Pyramidobacter sp016286835
K01500	fchA	4	methenyltetrahydrofolate cyclohydrolase	JAEEUD010000265.1_3	GCA_016286835.1_ASM1628683v1_genomic	S6	d__Bacteria	p__Synergistota	c__Synergistia	o__Synergistales	f__Dethiosulfovibrionaceae	g__Pyramidobacter	s__Pyramidobacter sp016286835
K00297	metF	5	methylenetetrahydrofolate reductase	JAEEUF010000314.1_2	GCA_016286845.1_ASM1628684v1_genomic	S6	d__Bacteria	p__Firmicutes_A	c__Clostridia	o__Lachnospirales	f__Lachnospiraceae	g__XBB2008	s__
K00297	metF	5	methylenetetrahydrofolate reductase	JAEEUE010000011.1_2	GCA_016286855.1_ASM1628685v1_genomic	S6	d__Bacteria	p__Firmicutes_A	c__Clostridia	o__Oscillospirales	f__Acutalibacteraceae	g__Ruminococcus_E	s__Ruminococcus_E sp900316555
K01938	fhs	3	formate--tetrahydrofolate ligase	JAEEUE010000091.1_5	GCA_016286855.1_ASM1628685v1_genomic	S6	d__Bacteria	p__Firmicutes_A	c__Clostridia	o__Oscillospirales	f__Acutalibacteraceae	g__Ruminococcus_E	s__Ruminococcus_E sp900316555
K01491	folD	4	methenyltetrahydrofolate cyclohydrolase	JAEEUG010000002.1_14	GCA_016286865.1_ASM1628686v1_genomic	S6	d__Bacteria	p__Bacteroidota	c__Bacteroidia	o__Bacteroidales	f__UBA932	g__Cryptobacteroides	s__Cryptobacteroides sp902779765
K01500	fchA	4	methenyltetrahydrofolate cyclohydrolase	JAEEUG010000051.1_13	GCA_016286865.1_ASM1628686v1_genomic	S6	d__Bacteria	p__Bacteroidota	c__Bacteroidia	o__Bacteroidales	f__UBA932	g__Cryptobacteroides	s__Cryptobacteroides sp902779765
K01491	folD	4	methenyltetrahydrofolate cyclohydrolase	JAEEUM010000203.1_2	GCA_016286915.1_ASM1628691v1_genomic	S6	d__Bacteria	p__Bacteroidota	c__Bacteroidia	o__Bacteroidales	f__P3	g__UBA1217	s__UBA1217 sp902788805
K01500	fchA	4	methenyltetrahydrofolate cyclohydrolase	JAEEUM010000084.1_8	GCA_016286915.1_ASM1628691v1_genomic	S6	d__Bacteria	p__Bacteroidota	c__Bacteroidia	o__Bacteroidales	f__P3	g__UBA1217	s__UBA1217 sp902788805
K01938	fhs	3	formate--tetrahydrofolate ligase	JAEEUO010000061.1_4	GCA_016286935.1_ASM1628693v1_genomic	S6	d__Bacteria	p__Firmicutes_A	c__Clostridia	o__Peptostreptococcales	f__Anaerovoracaceae	g__JAEEUO01	s__JAEEUO01 sp016286935
K01938	fhs	3	formate--tetrahydrofolate ligase	JAEEUO010000205.1_2	GCA_016286935.1_ASM1628693v1_genomic	S6	d__Bacteria	p__Firmicutes_A	c__Clostridia	o__Peptostreptococcales	f__Anaerovoracaceae	g__JAEEUO01	s__JAEEUO01 sp016286935
K00194	acsD	7	acetyl-CoA synthase	JAEEUT010000008.1_30	GCA_016286975.1_ASM1628697v1_genomic	S6	d__Bacteria	p__Firmicutes_A	c__Clostridia	o__Oscillospirales	f__Oscillospiraceae	g__UBA1246	s__UBA1246 sp002308315
K00197	acsC	7	acetyl-CoA synthase	JAEEUT010000008.1_31	GCA_016286975.1_ASM1628697v1_genomic	S6	d__Bacteria	p__Firmicutes_A	c__Clostridia	o__Oscillospirales	f__Oscillospiraceae	g__UBA1246	s__UBA1246 sp002308315
K00198	acsA	1	anaerobic carbon-monoxide dehydrogenase	JAEEUT010000015.1_17	GCA_016286975.1_ASM1628697v1_genomic	S6	d__Bacteria	p__Firmicutes_A	c__Clostridia	o__Oscillospirales	f__Oscillospiraceae	g__UBA1246	s__UBA1246 sp002308315
K01500	fchA	4	methenyltetrahydrofolate cyclohydrolase	JAEEUT010000043.1_5	GCA_016286975.1_ASM1628697v1_genomic	S6	d__Bacteria	p__Firmicutes_A	c__Clostridia	o__Oscillospirales	f__Oscillospiraceae	g__UBA1246	s__UBA1246 sp002308315
K14138	acsB	7	acetyl-CoA synthase	JAEEUT010000015.1_15	GCA_016286975.1_ASM1628697v1_genomic	S6	d__Bacteria	p__Firmicutes_A	c__Clostridia	o__Oscillospirales	f__Oscillospiraceae	g__UBA1246	s__UBA1246 sp002308315
K15023	acsE	6	methyltransferase	JAEEUT010000043.1_7	GCA_016286975.1_ASM1628697v1_genomic	S6	d__Bacteria	p__Firmicutes_A	c__Clostridia	o__Oscillospirales	f__Oscillospiraceae	g__UBA1246	s__UBA1246 sp002308315
K15023	acsE	6	methyltransferase	JAEEUT010000001.1_31	GCA_016286975.1_ASM1628697v1_genomic	S6	d__Bacteria	p__Firmicutes_A	c__Clostridia	o__Oscillospirales	f__Oscillospiraceae	g__UBA1246	s__UBA1246 sp002308315
K15023	acsE	6	methyltransferase	JAEEUT010000008.1_32	GCA_016286975.1_ASM1628697v1_genomic	S6	d__Bacteria	p__Firmicutes_A	c__Clostridia	o__Oscillospirales	f__Oscillospiraceae	g__UBA1246	s__UBA1246 sp002308315
K00297	metF	5	methylenetetrahydrofolate reductase	JAEEUQ010000004.1_4	GCA_016286985.1_ASM1628698v1_genomic	S6	d__Bacteria	p__Firmicutes_A	c__Clostridia	o__Lachnospirales	f__Lachnospiraceae	g__XBD2001	s__XBD2001 sp900116395
K01500	fchA	4	methenyltetrahydrofolate cyclohydrolase	JAEEUQ010000012.1_42	GCA_016286985.1_ASM1628698v1_genomic	S6	d__Bacteria	p__Firmicutes_A	c__Clostridia	o__Lachnospirales	f__Lachnospiraceae	g__XBD2001	s__XBD2001 sp900116395
K01938	fhs	3	formate--tetrahydrofolate ligase	JAEEUQ010000002.1_30	GCA_016286985.1_ASM1628698v1_genomic	S6	d__Bacteria	p__Firmicutes_A	c__Clostridia	o__Lachnospirales	f__Lachnospiraceae	g__XBD2001	s__XBD2001 sp900116395
K00297	metF	5	methylenetetrahydrofolate reductase	JAEEVA010000035.1_6	GCA_016286995.1_ASM1628699v1_genomic	S6	d__Bacteria	p__Bacteroidota	c__Bacteroidia	o__Bacteroidales	f__Bacteroidaceae	g__Prevotella	s__Prevotella sp016286995
K01491	folD	4	methenyltetrahydrofolate cyclohydrolase	JAEEVA010000019.1_30	GCA_016286995.1_ASM1628699v1_genomic	S6	d__Bacteria	p__Bacteroidota	c__Bacteroidia	o__Bacteroidales	f__Bacteroidaceae	g__Prevotella	s__Prevotella sp016286995
K00297	metF	5	methylenetetrahydrofolate reductase	JAEEVI010000144.1_1	GCA_016287035.1_ASM1628703v1_genomic	S6	d__Bacteria	p__Firmicutes_A	c__Clostridia	o__Peptostreptococcales	f__Anaerovoracaceae	g__UBA1764	s__UBA1764 sp016287035
K01500	fchA	4	methenyltetrahydrofolate cyclohydrolase	JAEEVI010000181.1_3	GCA_016287035.1_ASM1628703v1_genomic	S6	d__Bacteria	p__Firmicutes_A	c__Clostridia	o__Peptostreptococcales	f__Anaerovoracaceae	g__UBA1764	s__UBA1764 sp016287035
K01938	fhs	3	formate--tetrahydrofolate ligase	JAEEVI010000139.1_2	GCA_016287035.1_ASM1628703v1_genomic	S6	d__Bacteria	p__Firmicutes_A	c__Clostridia	o__Peptostreptococcales	f__Anaerovoracaceae	g__UBA1764	s__UBA1764 sp016287035
K00297	metF	5	methylenetetrahydrofolate reductase	JAEEVJ010000001.1_177	GCA_016287055.1_ASM1628705v1_genomic	S6	d__Bacteria	p__Bacteroidota	c__Bacteroidia	o__Bacteroidales	f__UBA932	g__Cryptobacteroides	s__Cryptobacteroides sp900320365
K01491	folD	4	methenyltetrahydrofolate cyclohydrolase	JAEEVJ010000011.1_30	GCA_016287055.1_ASM1628705v1_genomic	S6	d__Bacteria	p__Bacteroidota	c__Bacteroidia	o__Bacteroidales	f__UBA932	g__Cryptobacteroides	s__Cryptobacteroides sp900320365
K01500	fchA	4	methenyltetrahydrofolate cyclohydrolase	JAEEVJ010000024.1_16	GCA_016287055.1_ASM1628705v1_genomic	S6	d__Bacteria	p__Bacteroidota	c__Bacteroidia	o__Bacteroidales	f__UBA932	g__Cryptobacteroides	s__Cryptobacteroides sp900320365
K01491	folD	4	methenyltetrahydrofolate cyclohydrolase	JAEEVB010000011.1_2	GCA_016287065.1_ASM1628706v1_genomic	S6	d__Bacteria	p__Bacteroidota	c__Bacteroidia	o__Bacteroidales	f__Muribaculaceae	g__Sodaliphilus	s__Sodaliphilus sp016287065
K01500	fchA	4	methenyltetrahydrofolate cyclohydrolase	JAEEVB010000041.1_5	GCA_016287065.1_ASM1628706v1_genomic	S6	d__Bacteria	p__Bacteroidota	c__Bacteroidia	o__Bacteroidales	f__Muribaculaceae	g__Sodaliphilus	s__Sodaliphilus sp016287065
K00297	metF	5	methylenetetrahydrofolate reductase	JAEEVC010000002.1_103	GCA_016287075.1_ASM1628707v1_genomic	S6	d__Bacteria	p__Bacteroidota	c__Bacteroidia	o__Bacteroidales	f__UBA932	g__Cryptobacteroides	s__Cryptobacteroides sp016287075
K01491	folD	4	methenyltetrahydrofolate cyclohydrolase	JAEEVC010000006.1_24	GCA_016287075.1_ASM1628707v1_genomic	S6	d__Bacteria	p__Bacteroidota	c__Bacteroidia	o__Bacteroidales	f__UBA932	g__Cryptobacteroides	s__Cryptobacteroides sp016287075
K00297	metF	5	methylenetetrahydrofolate reductase	JAEEVK010000111.1_4	GCA_016287095.1_ASM1628709v1_genomic	S6	d__Bacteria	p__Firmicutes_A	c__Clostridia	o__Lachnospirales	f__Lachnospiraceae	g__RUG11977	s__RUG11977 sp016287095
K01500	fchA	4	methenyltetrahydrofolate cyclohydrolase	JAEEVK010000001.1_20	GCA_016287095.1_ASM1628709v1_genomic	S6	d__Bacteria	p__Firmicutes_A	c__Clostridia	o__Lachnospirales	f__Lachnospiraceae	g__RUG11977	s__RUG11977 sp016287095
K01938	fhs	3	formate--tetrahydrofolate ligase	JAEEVK010000001.1_21	GCA_016287095.1_ASM1628709v1_genomic	S6	d__Bacteria	p__Firmicutes_A	c__Clostridia	o__Lachnospirales	f__Lachnospiraceae	g__RUG11977	s__RUG11977 sp016287095
K00297	metF	5	methylenetetrahydrofolate reductase	JAEEVZ010000008.1_9	GCA_016287135.1_ASM1628713v1_genomic	S6	d__Bacteria	p__Firmicutes_C	c__Negativicutes	o__Selenomonadales	f__Selenomonadaceae	g__RUG12372	s__RUG12372 sp016286075
K01491	folD	4	methenyltetrahydrofolate cyclohydrolase	JAEEVZ010000197.1_2	GCA_016287135.1_ASM1628713v1_genomic	S6	d__Bacteria	p__Firmicutes_C	c__Negativicutes	o__Selenomonadales	f__Selenomonadaceae	g__RUG12372	s__RUG12372 sp016286075
K01938	fhs	3	formate--tetrahydrofolate ligase	JAEEVZ010000197.1_3	GCA_016287135.1_ASM1628713v1_genomic	S6	d__Bacteria	p__Firmicutes_C	c__Negativicutes	o__Selenomonadales	f__Selenomonadaceae	g__RUG12372	s__RUG12372 sp016286075
K00297	metF	5	methylenetetrahydrofolate reductase	JAEEVY010000056.1_5	GCA_016287145.1_ASM1628714v1_genomic	S6	d__Bacteria	p__Bacteroidota	c__Bacteroidia	o__Bacteroidales	f__Bacteroidaceae	g__UBA4334	s__UBA4334 sp002342585
K01491	folD	4	methenyltetrahydrofolate cyclohydrolase	JAEEVY010000036.1_12	GCA_016287145.1_ASM1628714v1_genomic	S6	d__Bacteria	p__Bacteroidota	c__Bacteroidia	o__Bacteroidales	f__Bacteroidaceae	g__UBA4334	s__UBA4334 sp002342585
K00297	metF	5	methylenetetrahydrofolate reductase	JAEEWC010000050.1_16	GCA_016287155.1_ASM1628715v1_genomic	S6	d__Bacteria	p__Firmicutes_A	c__Clostridia	o__Christensenellales	f__UBA3700	g__UBA3700	s__UBA3700 sp016287155
K01491	folD	4	methenyltetrahydrofolate cyclohydrolase	JAEEWC010000022.1_5	GCA_016287155.1_ASM1628715v1_genomic	S6	d__Bacteria	p__Firmicutes_A	c__Clostridia	o__Christensenellales	f__UBA3700	g__UBA3700	s__UBA3700 sp016287155
K00198	acsA	1	anaerobic carbon-monoxide dehydrogenase	JAEEWB010000051.1_12	GCA_016287165.1_ASM1628716v1_genomic	S6	d__Bacteria	p__Proteobacteria	c__Gammaproteobacteria	o__Enterobacterales	f__Succinivibrionaceae	g__UBA2810	s__UBA2810 sp900317945
K00297	metF	5	methylenetetrahydrofolate reductase	JAEEWB010000004.1_61	GCA_016287165.1_ASM1628716v1_genomic	S6	d__Bacteria	p__Proteobacteria	c__Gammaproteobacteria	o__Enterobacterales	f__Succinivibrionaceae	g__UBA2810	s__UBA2810 sp900317945
K01491	folD	4	methenyltetrahydrofolate cyclohydrolase	JAEEWB010000003.1_2	GCA_016287165.1_ASM1628716v1_genomic	S6	d__Bacteria	p__Proteobacteria	c__Gammaproteobacteria	o__Enterobacterales	f__Succinivibrionaceae	g__UBA2810	s__UBA2810 sp900317945
K00198	acsA	1	anaerobic carbon-monoxide dehydrogenase	JAEEWA010000177.1_7	GCA_016287175.1_ASM1628717v1_genomic	S6	d__Bacteria	p__Firmicutes_A	c__Clostridia	o__Oscillospirales	f__Ruminococcaceae	g__Ruminococcus	s__Ruminococcus sp017616055
K00297	metF	5	methylenetetrahydrofolate reductase	JAEEWA010000022.1_45	GCA_016287175.1_ASM1628717v1_genomic	S6	d__Bacteria	p__Firmicutes_A	c__Clostridia	o__Oscillospirales	f__Ruminococcaceae	g__Ruminococcus	s__Ruminococcus sp017616055
K00297	metF	5	methylenetetrahydrofolate reductase	JAEEWA010000096.1_13	GCA_016287175.1_ASM1628717v1_genomic	S6	d__Bacteria	p__Firmicutes_A	c__Clostridia	o__Oscillospirales	f__Ruminococcaceae	g__Ruminococcus	s__Ruminococcus sp017616055
K01491	folD	4	methenyltetrahydrofolate cyclohydrolase	JAEEWA010000031.1_17	GCA_016287175.1_ASM1628717v1_genomic	S6	d__Bacteria	p__Firmicutes_A	c__Clostridia	o__Oscillospirales	f__Ruminococcaceae	g__Ruminococcus	s__Ruminococcus sp017616055
K01938	fhs	3	formate--tetrahydrofolate ligase	JAEEWA010000002.1_79	GCA_016287175.1_ASM1628717v1_genomic	S6	d__Bacteria	p__Firmicutes_A	c__Clostridia	o__Oscillospirales	f__Ruminococcaceae	g__Ruminococcus	s__Ruminococcus sp017616055
K01938	fhs	3	formate--tetrahydrofolate ligase	JAEEWA010000017.1_5	GCA_016287175.1_ASM1628717v1_genomic	S6	d__Bacteria	p__Firmicutes_A	c__Clostridia	o__Oscillospirales	f__Ruminococcaceae	g__Ruminococcus	s__Ruminococcus sp017616055
K01938	fhs	3	formate--tetrahydrofolate ligase	JAEEWA010000012.1_3	GCA_016287175.1_ASM1628717v1_genomic	S6	d__Bacteria	p__Firmicutes_A	c__Clostridia	o__Oscillospirales	f__Ruminococcaceae	g__Ruminococcus	s__Ruminococcus sp017616055
K00198	acsA	1	anaerobic carbon-monoxide dehydrogenase	JAEEWH010000060.1_5	GCA_016287235.1_ASM1628723v1_genomic	S6	d__Bacteria	p__Proteobacteria	c__Gammaproteobacteria	o__Enterobacterales	f__Succinivibrionaceae	g__UBA2804	s__UBA2804 sp900319705
K00297	metF	5	methylenetetrahydrofolate reductase	JAEEWH010000044.1_12	GCA_016287235.1_ASM1628723v1_genomic	S6	d__Bacteria	p__Proteobacteria	c__Gammaproteobacteria	o__Enterobacterales	f__Succinivibrionaceae	g__UBA2804	s__UBA2804 sp900319705
K01491	folD	4	methenyltetrahydrofolate cyclohydrolase	JAEEWH010000053.1_17	GCA_016287235.1_ASM1628723v1_genomic	S6	d__Bacteria	p__Proteobacteria	c__Gammaproteobacteria	o__Enterobacterales	f__Succinivibrionaceae	g__UBA2804	s__UBA2804 sp900319705
K00297	metF	5	methylenetetrahydrofolate reductase	JAEEWG010000014.1_32	GCA_016287245.1_ASM1628724v1_genomic	S6	d__Bacteria	p__Firmicutes_A	c__Clostridia	o__Saccharofermentanales	f__Saccharofermentanaceae	g__Firm-16	s__Firm-16 sp016287245
K00297	metF	5	methylenetetrahydrofolate reductase	JAEEWG010000020.1_28	GCA_016287245.1_ASM1628724v1_genomic	S6	d__Bacteria	p__Firmicutes_A	c__Clostridia	o__Saccharofermentanales	f__Saccharofermentanaceae	g__Firm-16	s__Firm-16 sp016287245
K01491	folD	4	methenyltetrahydrofolate cyclohydrolase	JAEEWG010000001.1_119	GCA_016287245.1_ASM1628724v1_genomic	S6	d__Bacteria	p__Firmicutes_A	c__Clostridia	o__Saccharofermentanales	f__Saccharofermentanaceae	g__Firm-16	s__Firm-16 sp016287245
K01938	fhs	3	formate--tetrahydrofolate ligase	JAEEWG010000006.1_87	GCA_016287245.1_ASM1628724v1_genomic	S6	d__Bacteria	p__Firmicutes_A	c__Clostridia	o__Saccharofermentanales	f__Saccharofermentanaceae	g__Firm-16	s__Firm-16 sp016287245
K00297	metF	5	methylenetetrahydrofolate reductase	JAEEWF010000002.1_20	GCA_016287255.1_ASM1628725v1_genomic	S6	d__Bacteria	p__Firmicutes_A	c__Clostridia	o__Oscillospirales	f__Acutalibacteraceae	g__UBA1227	s__UBA1227 sp017451425
K01500	fchA	4	methenyltetrahydrofolate cyclohydrolase	JAEEWF010000002.1_23	GCA_016287255.1_ASM1628725v1_genomic	S6	d__Bacteria	p__Firmicutes_A	c__Clostridia	o__Oscillospirales	f__Acutalibacteraceae	g__UBA1227	s__UBA1227 sp017451425
K01938	fhs	3	formate--tetrahydrofolate ligase	JAEEWF010000002.1_24	GCA_016287255.1_ASM1628725v1_genomic	S6	d__Bacteria	p__Firmicutes_A	c__Clostridia	o__Oscillospirales	f__Acutalibacteraceae	g__UBA1227	s__UBA1227 sp017451425
K15023	acsE	6	methyltransferase	JAEEWF010000037.1_6	GCA_016287255.1_ASM1628725v1_genomic	S6	d__Bacteria	p__Firmicutes_A	c__Clostridia	o__Oscillospirales	f__Acutalibacteraceae	g__UBA1227	s__UBA1227 sp017451425
K00297	metF	5	methylenetetrahydrofolate reductase	JAEEWD010000326.1_1	GCA_016287265.1_ASM1628726v1_genomic	S6	d__Bacteria	p__Desulfobacterota_I	c__Desulfovibrionia	o__Desulfovibrionales	f__Desulfovibrionaceae	g__Desulfovibrio	s__Desulfovibrio sp016284885
K01491	folD	4	methenyltetrahydrofolate cyclohydrolase	JAEEWD010000011.1_12	GCA_016287265.1_ASM1628726v1_genomic	S6	d__Bacteria	p__Desulfobacterota_I	c__Desulfovibrionia	o__Desulfovibrionales	f__Desulfovibrionaceae	g__Desulfovibrio	s__Desulfovibrio sp016284885
K00297	metF	5	methylenetetrahydrofolate reductase	JAEEWE010000006.1_40	GCA_016287275.1_ASM1628727v1_genomic	S6	d__Bacteria	p__Bacteroidota	c__Bacteroidia	o__Bacteroidales	f__Bacteroidaceae	g__UBA6382	s__UBA6382 sp902792555
K01491	folD	4	methenyltetrahydrofolate cyclohydrolase	JAEEWE010000002.1_152	GCA_016287275.1_ASM1628727v1_genomic	S6	d__Bacteria	p__Bacteroidota	c__Bacteroidia	o__Bacteroidales	f__Bacteroidaceae	g__UBA6382	s__UBA6382 sp902792555
K01491	folD	4	methenyltetrahydrofolate cyclohydrolase	JAEEWK010000034.1_12	GCA_016287335.1_ASM1628733v1_genomic	S6	d__Bacteria	p__Bacteroidota	c__Bacteroidia	o__Bacteroidales	f__F082	g__Limimorpha	s__Limimorpha sp902801465
K01500	fchA	4	methenyltetrahydrofolate cyclohydrolase	JAEEWK010000040.1_2	GCA_016287335.1_ASM1628733v1_genomic	S6	d__Bacteria	p__Bacteroidota	c__Bacteroidia	o__Bacteroidales	f__F082	g__Limimorpha	s__Limimorpha sp902801465
K01491	folD	4	methenyltetrahydrofolate cyclohydrolase	JAEEWJ010000028.1_16	GCA_016287345.1_ASM1628734v1_genomic	S6	d__Bacteria	p__Bacteroidota	c__Bacteroidia	o__Bacteroidales	f__WCHB1-69	g__UBA1756	s__UBA1756 sp017535665
K01491	folD	4	methenyltetrahydrofolate cyclohydrolase	JAEEWJ010000014.1_16	GCA_016287345.1_ASM1628734v1_genomic	S6	d__Bacteria	p__Bacteroidota	c__Bacteroidia	o__Bacteroidales	f__WCHB1-69	g__UBA1756	s__UBA1756 sp017535665
K01500	fchA	4	methenyltetrahydrofolate cyclohydrolase	JAEEWJ010000025.1_15	GCA_016287345.1_ASM1628734v1_genomic	S6	d__Bacteria	p__Bacteroidota	c__Bacteroidia	o__Bacteroidales	f__WCHB1-69	g__UBA1756	s__UBA1756 sp017535665
K01938	fhs	3	formate--tetrahydrofolate ligase	JAEEWL010000087.1_5	GCA_016287365.1_ASM1628736v1_genomic	S6	d__Bacteria	p__Spirochaetota	c__Spirochaetia	o__Sphaerochaetales	f__Sphaerochaetaceae	g__UBA9732	s__UBA9732 sp902781545
K00297	metF	5	methylenetetrahydrofolate reductase	JAEEWM010000006.1_85	GCA_016287385.1_ASM1628738v1_genomic	S6	d__Bacteria	p__Firmicutes_A	c__Clostridia	o__Oscillospirales	f__Acutalibacteraceae	g__UBA737	s__UBA737 sp016287385
K01491	folD	4	methenyltetrahydrofolate cyclohydrolase	JAEEWM010000027.1_23	GCA_016287385.1_ASM1628738v1_genomic	S6	d__Bacteria	p__Firmicutes_A	c__Clostridia	o__Oscillospirales	f__Acutalibacteraceae	g__UBA737	s__UBA737 sp016287385
K01938	fhs	3	formate--tetrahydrofolate ligase	JAEEWM010000002.1_155	GCA_016287385.1_ASM1628738v1_genomic	S6	d__Bacteria	p__Firmicutes_A	c__Clostridia	o__Oscillospirales	f__Acutalibacteraceae	g__UBA737	s__UBA737 sp016287385
K00297	metF	5	methylenetetrahydrofolate reductase	JAEEWN010000004.1_58	GCA_016287445.1_ASM1628744v1_genomic	S6	d__Bacteria	p__Bacteroidota	c__Bacteroidia	o__Bacteroidales	f__UBA932	g__Bact-11	s__Bact-11 sp002361615
K01491	folD	4	methenyltetrahydrofolate cyclohydrolase	JAEEWN010000007.1_1	GCA_016287445.1_ASM1628744v1_genomic	S6	d__Bacteria	p__Bacteroidota	c__Bacteroidia	o__Bacteroidales	f__UBA932	g__Bact-11	s__Bact-11 sp002361615
K01500	fchA	4	methenyltetrahydrofolate cyclohydrolase	JAEEWQ010000194.1_4	GCA_016287455.1_ASM1628745v1_genomic	S6	d__Bacteria	p__Firmicutes_A	c__Clostridia	o__Christensenellales	f__CAG-138	g__UBA3857	s__UBA3857 sp002392505
K01938	fhs	3	formate--tetrahydrofolate ligase	JAEEWP010000033.1_8	GCA_016287465.1_ASM1628746v1_genomic	S6	d__Bacteria	p__Firmicutes	c__Bacilli	o__RFN20	f__CAG-826	g__UBA4951	s__UBA4951 sp016287465
K00297	metF	5	methylenetetrahydrofolate reductase	JAEEWR010000065.1_5	GCA_016287515.1_ASM1628751v1_genomic	S6	d__Bacteria	p__Bacteroidota	c__Bacteroidia	o__Bacteroidales	f__UBA932	g__Cryptobacteroides	s__Cryptobacteroides sp016290725
K01491	folD	4	methenyltetrahydrofolate cyclohydrolase	JAEEWR010000058.1_5	GCA_016287515.1_ASM1628751v1_genomic	S6	d__Bacteria	p__Bacteroidota	c__Bacteroidia	o__Bacteroidales	f__UBA932	g__Cryptobacteroides	s__Cryptobacteroides sp016290725
K01500	fchA	4	methenyltetrahydrofolate cyclohydrolase	JAEEWR010000003.1_47	GCA_016287515.1_ASM1628751v1_genomic	S6	d__Bacteria	p__Bacteroidota	c__Bacteroidia	o__Bacteroidales	f__UBA932	g__Cryptobacteroides	s__Cryptobacteroides sp016290725
K00297	metF	5	methylenetetrahydrofolate reductase	JAEFAJ010000011.1_43	GCA_016287535.1_ASM1628753v1_genomic	S6	d__Bacteria	p__Firmicutes_A	c__Clostridia	o__Oscillospirales	f__Ruminococcaceae	g__Ruminococcus	s__Ruminococcus sp016287535
K00297	metF	5	methylenetetrahydrofolate reductase	JAEFAJ010000005.1_89	GCA_016287535.1_ASM1628753v1_genomic	S6	d__Bacteria	p__Firmicutes_A	c__Clostridia	o__Oscillospirales	f__Ruminococcaceae	g__Ruminococcus	s__Ruminococcus sp016287535
K01491	folD	4	methenyltetrahydrofolate cyclohydrolase	JAEFAJ010000009.1_53	GCA_016287535.1_ASM1628753v1_genomic	S6	d__Bacteria	p__Firmicutes_A	c__Clostridia	o__Oscillospirales	f__Ruminococcaceae	g__Ruminococcus	s__Ruminococcus sp016287535
K01938	fhs	3	formate--tetrahydrofolate ligase	JAEFAJ010000006.1_57	GCA_016287535.1_ASM1628753v1_genomic	S6	d__Bacteria	p__Firmicutes_A	c__Clostridia	o__Oscillospirales	f__Ruminococcaceae	g__Ruminococcus	s__Ruminococcus sp016287535
K00194	acsD	7	acetyl-CoA synthase	JAEFAK010000039.1_9	GCA_016287555.1_ASM1628755v1_genomic	S6	d__Bacteria	p__Firmicutes_A	c__Clostridia	o__Oscillospirales	f__Oscillospiraceae	g__RGIG7949	s__RGIG7949 sp016287555
K00197	acsC	7	acetyl-CoA synthase	JAEFAK010000039.1_8	GCA_016287555.1_ASM1628755v1_genomic	S6	d__Bacteria	p__Firmicutes_A	c__Clostridia	o__Oscillospirales	f__Oscillospiraceae	g__RGIG7949	s__RGIG7949 sp016287555
K00297	metF	5	methylenetetrahydrofolate reductase	JAEFAK010000114.1_3	GCA_016287555.1_ASM1628755v1_genomic	S6	d__Bacteria	p__Firmicutes_A	c__Clostridia	o__Oscillospirales	f__Oscillospiraceae	g__RGIG7949	s__RGIG7949 sp016287555
K01500	fchA	4	methenyltetrahydrofolate cyclohydrolase	JAEFAK010000007.1_2	GCA_016287555.1_ASM1628755v1_genomic	S6	d__Bacteria	p__Firmicutes_A	c__Clostridia	o__Oscillospirales	f__Oscillospiraceae	g__RGIG7949	s__RGIG7949 sp016287555
K14138	acsB	7	acetyl-CoA synthase	JAEFAK010000039.1_6	GCA_016287555.1_ASM1628755v1_genomic	S6	d__Bacteria	p__Firmicutes_A	c__Clostridia	o__Oscillospirales	f__Oscillospiraceae	g__RGIG7949	s__RGIG7949 sp016287555
K15023	acsE	6	methyltransferase	JAEFAK010000007.1_4	GCA_016287555.1_ASM1628755v1_genomic	S6	d__Bacteria	p__Firmicutes_A	c__Clostridia	o__Oscillospirales	f__Oscillospiraceae	g__RGIG7949	s__RGIG7949 sp016287555
K15023	acsE	6	methyltransferase	JAEFAK010000039.1_7	GCA_016287555.1_ASM1628755v1_genomic	S6	d__Bacteria	p__Firmicutes_A	c__Clostridia	o__Oscillospirales	f__Oscillospiraceae	g__RGIG7949	s__RGIG7949 sp016287555
K01938	fhs	3	formate--tetrahydrofolate ligase	JAEFAM010000001.1_19	GCA_016287565.1_ASM1628756v1_genomic	S6	d__Bacteria	p__Firmicutes_A	c__Clostridia	o__UBA1212	f__UBA1255	g__UBA1255	s__UBA1255 sp016287565
K15023	acsE	6	methyltransferase	JAEFAM010000006.1_18	GCA_016287565.1_ASM1628756v1_genomic	S6	d__Bacteria	p__Firmicutes_A	c__Clostridia	o__UBA1212	f__UBA1255	g__UBA1255	s__UBA1255 sp016287565
K00297	metF	5	methylenetetrahydrofolate reductase	JAEFAL010000218.1_3	GCA_016287575.1_ASM1628757v1_genomic	S6	d__Bacteria	p__Firmicutes_A	c__Clostridia	o__Lachnospirales	f__Lachnospiraceae	g__RUG11977	s__RUG11977 sp016285135
K00297	metF	5	methylenetetrahydrofolate reductase	JAEFAL010000038.1_8	GCA_016287575.1_ASM1628757v1_genomic	S6	d__Bacteria	p__Firmicutes_A	c__Clostridia	o__Lachnospirales	f__Lachnospiraceae	g__RUG11977	s__RUG11977 sp016285135
K01938	fhs	3	formate--tetrahydrofolate ligase	JAEFAL010000193.1_2	GCA_016287575.1_ASM1628757v1_genomic	S6	d__Bacteria	p__Firmicutes_A	c__Clostridia	o__Lachnospirales	f__Lachnospiraceae	g__RUG11977	s__RUG11977 sp016285135
K01500	fchA	4	methenyltetrahydrofolate cyclohydrolase	JAEFAN010000043.1_4	GCA_016287615.1_ASM1628761v1_genomic	S6	d__Bacteria	p__Firmicutes_A	c__Clostridia	o__Peptostreptococcales	f__Anaerovoracaceae	g__RUG754	s__RUG754 sp016284485
K01500	fchA	4	methenyltetrahydrofolate cyclohydrolase	JAEFAN010000154.1_3	GCA_016287615.1_ASM1628761v1_genomic	S6	d__Bacteria	p__Firmicutes_A	c__Clostridia	o__Peptostreptococcales	f__Anaerovoracaceae	g__RUG754	s__RUG754 sp016284485
K00297	metF	5	methylenetetrahydrofolate reductase	JAEFAO010000090.1_6	GCA_016287635.1_ASM1628763v1_genomic	S6	d__Bacteria	p__Bacteroidota	c__Bacteroidia	o__Bacteroidales	f__Bacteroidaceae	g__Prevotella	s__Prevotella ruminicola
K00297	metF	5	methylenetetrahydrofolate reductase	JAEFAQ010000108.1_7	GCA_016287655.1_ASM1628765v1_genomic	S6	d__Bacteria	p__Firmicutes_A	c__Clostridia	o__Lachnospirales	f__Lachnospiraceae	g__Butyrivibrio	s__Butyrivibrio hungatei_B
K00297	metF	5	methylenetetrahydrofolate reductase	JAEFAQ010000217.1_2	GCA_016287655.1_ASM1628765v1_genomic	S6	d__Bacteria	p__Firmicutes_A	c__Clostridia	o__Lachnospirales	f__Lachnospiraceae	g__Butyrivibrio	s__Butyrivibrio hungatei_B
K01491	folD	4	methenyltetrahydrofolate cyclohydrolase	JAEFAQ010000022.1_18	GCA_016287655.1_ASM1628765v1_genomic	S6	d__Bacteria	p__Firmicutes_A	c__Clostridia	o__Lachnospirales	f__Lachnospiraceae	g__Butyrivibrio	s__Butyrivibrio hungatei_B
K01938	fhs	3	formate--tetrahydrofolate ligase	JAEFAQ010000022.1_19	GCA_016287655.1_ASM1628765v1_genomic	S6	d__Bacteria	p__Firmicutes_A	c__Clostridia	o__Lachnospirales	f__Lachnospiraceae	g__Butyrivibrio	s__Butyrivibrio hungatei_B
K00297	metF	5	methylenetetrahydrofolate reductase	JAEFAP010000017.1_11	GCA_016287665.1_ASM1628766v1_genomic	S6	d__Bacteria	p__Bacteroidota	c__Bacteroidia	o__Bacteroidales	f__Bacteroidaceae	g__Prevotella	s__
K01491	folD	4	methenyltetrahydrofolate cyclohydrolase	JAEFAP010000014.1_41	GCA_016287665.1_ASM1628766v1_genomic	S6	d__Bacteria	p__Bacteroidota	c__Bacteroidia	o__Bacteroidales	f__Bacteroidaceae	g__Prevotella	s__
K00297	metF	5	methylenetetrahydrofolate reductase	JAEFAR010000009.1_7	GCA_016287675.1_ASM1628767v1_genomic	S6	d__Bacteria	p__Firmicutes_A	c__Clostridia	o__Lachnospirales	f__Lachnospiraceae	g__RGIG3528	s__RGIG3528 sp016287675
K01491	folD	4	methenyltetrahydrofolate cyclohydrolase	JAEFAR010000002.1_170	GCA_016287675.1_ASM1628767v1_genomic	S6	d__Bacteria	p__Firmicutes_A	c__Clostridia	o__Lachnospirales	f__Lachnospiraceae	g__RGIG3528	s__RGIG3528 sp016287675
K01938	fhs	3	formate--tetrahydrofolate ligase	JAEFAR010000039.1_14	GCA_016287675.1_ASM1628767v1_genomic	S6	d__Bacteria	p__Firmicutes_A	c__Clostridia	o__Lachnospirales	f__Lachnospiraceae	g__RGIG3528	s__RGIG3528 sp016287675
K00297	metF	5	methylenetetrahydrofolate reductase	JAEFAS010000432.1_16	GCA_016287715.1_ASM1628771v1_genomic	S6	d__Bacteria	p__Bacteroidota	c__Bacteroidia	o__Bacteroidales	f__Bacteroidaceae	g__Prevotella	s__Prevotella bryantii
K01491	folD	4	methenyltetrahydrofolate cyclohydrolase	JAEFAS010000159.1_2	GCA_016287715.1_ASM1628771v1_genomic	S6	d__Bacteria	p__Bacteroidota	c__Bacteroidia	o__Bacteroidales	f__Bacteroidaceae	g__Prevotella	s__Prevotella bryantii
K01491	folD	4	methenyltetrahydrofolate cyclohydrolase	JAEFAT010000009.1_26	GCA_016287735.1_ASM1628773v1_genomic	S6	d__Bacteria	p__Bacteroidota	c__Bacteroidia	o__Bacteroidales	f__UBA932	g__Cryptobacteroides	s__Cryptobacteroides sp902779495
K00297	metF	5	methylenetetrahydrofolate reductase	JAEEWT010000012.1_11	GCA_016287755.1_ASM1628775v1_genomic	S6	d__Bacteria	p__Bacteroidota	c__Bacteroidia	o__Bacteroidales	f__Bacteroidaceae	g__Prevotella	s__Prevotella sp016287755
K01491	folD	4	methenyltetrahydrofolate cyclohydrolase	JAEEWT010000009.1_8	GCA_016287755.1_ASM1628775v1_genomic	S6	d__Bacteria	p__Bacteroidota	c__Bacteroidia	o__Bacteroidales	f__Bacteroidaceae	g__Prevotella	s__Prevotella sp016287755
K00297	metF	5	methylenetetrahydrofolate reductase	JAEEWS010000010.1_5	GCA_016287765.1_ASM1628776v1_genomic	S6	d__Bacteria	p__Firmicutes_A	c__Clostridia	o__Lachnospirales	f__Lachnospiraceae	g__RGIG3528	s__RGIG3528 sp016287765
K01491	folD	4	methenyltetrahydrofolate cyclohydrolase	JAEEWS010000003.1_13	GCA_016287765.1_ASM1628776v1_genomic	S6	d__Bacteria	p__Firmicutes_A	c__Clostridia	o__Lachnospirales	f__Lachnospiraceae	g__RGIG3528	s__RGIG3528 sp016287765
K01938	fhs	3	formate--tetrahydrofolate ligase	JAEEWS010000001.1_26	GCA_016287765.1_ASM1628776v1_genomic	S6	d__Bacteria	p__Firmicutes_A	c__Clostridia	o__Lachnospirales	f__Lachnospiraceae	g__RGIG3528	s__RGIG3528 sp016287765
K00198	acsA	1	anaerobic carbon-monoxide dehydrogenase	JAEEWU010000043.1_25	GCA_016287775.1_ASM1628777v1_genomic	S6	d__Bacteria	p__Firmicutes_A	c__Clostridia	o__Lachnospirales	f__Lachnospiraceae	g__Pseudobutyrivibrio	s__Pseudobutyrivibrio sp900112855
K00297	metF	5	methylenetetrahydrofolate reductase	JAEEWU010000052.1_1	GCA_016287775.1_ASM1628777v1_genomic	S6	d__Bacteria	p__Firmicutes_A	c__Clostridia	o__Lachnospirales	f__Lachnospiraceae	g__Pseudobutyrivibrio	s__Pseudobutyrivibrio sp900112855
K00297	metF	5	methylenetetrahydrofolate reductase	JAEEWU010000040.1_28	GCA_016287775.1_ASM1628777v1_genomic	S6	d__Bacteria	p__Firmicutes_A	c__Clostridia	o__Lachnospirales	f__Lachnospiraceae	g__Pseudobutyrivibrio	s__Pseudobutyrivibrio sp900112855
K01500	fchA	4	methenyltetrahydrofolate cyclohydrolase	JAEEWU010000027.1_35	GCA_016287775.1_ASM1628777v1_genomic	S6	d__Bacteria	p__Firmicutes_A	c__Clostridia	o__Lachnospirales	f__Lachnospiraceae	g__Pseudobutyrivibrio	s__Pseudobutyrivibrio sp900112855
K01938	fhs	3	formate--tetrahydrofolate ligase	JAEEWU010000024.1_12	GCA_016287775.1_ASM1628777v1_genomic	S6	d__Bacteria	p__Firmicutes_A	c__Clostridia	o__Lachnospirales	f__Lachnospiraceae	g__Pseudobutyrivibrio	s__Pseudobutyrivibrio sp900112855
K01491	folD	4	methenyltetrahydrofolate cyclohydrolase	JAEEWW010000096.1_2	GCA_016287815.1_ASM1628781v1_genomic	S6	d__Bacteria	p__Spirochaetota	c__Spirochaetia	o__Treponematales	f__Treponemataceae	g__Treponema_D	s__Treponema_D sp016287815
K01938	fhs	3	formate--tetrahydrofolate ligase	JAEEWW010000005.1_23	GCA_016287815.1_ASM1628781v1_genomic	S6	d__Bacteria	p__Spirochaetota	c__Spirochaetia	o__Treponematales	f__Treponemataceae	g__Treponema_D	s__Treponema_D sp016287815
K00297	metF	5	methylenetetrahydrofolate reductase	JAEEWX010000016.1_35	GCA_016287835.1_ASM1628783v1_genomic	S6	d__Bacteria	p__Bacteroidota	c__Bacteroidia	o__Bacteroidales	f__Bacteroidaceae	g__Prevotella	s__Prevotella sp900109055
K01491	folD	4	methenyltetrahydrofolate cyclohydrolase	JAEEWX010000013.1_60	GCA_016287835.1_ASM1628783v1_genomic	S6	d__Bacteria	p__Bacteroidota	c__Bacteroidia	o__Bacteroidales	f__Bacteroidaceae	g__Prevotella	s__Prevotella sp900109055
K01491	folD	4	methenyltetrahydrofolate cyclohydrolase	JAEEXS010000093.1_4	GCA_016287855.1_ASM1628785v1_genomic	S6	d__Bacteria	p__Firmicutes_A	c__Clostridia	o__TANB77	f__RGIG9151	g__RGIG9151	s__RGIG9151 sp016287855
K01491	folD	4	methenyltetrahydrofolate cyclohydrolase	JAEEXQ010000025.1_21	GCA_016287875.1_ASM1628787v1_genomic	S6	d__Bacteria	p__Bacteroidota	c__Bacteroidia	o__Bacteroidales	f__UBA932	g__Cryptobacteroides	s__Cryptobacteroides sp016287875
K01500	fchA	4	methenyltetrahydrofolate cyclohydrolase	JAEEXQ010000007.1_27	GCA_016287875.1_ASM1628787v1_genomic	S6	d__Bacteria	p__Bacteroidota	c__Bacteroidia	o__Bacteroidales	f__UBA932	g__Cryptobacteroides	s__Cryptobacteroides sp016287875
K01491	folD	4	methenyltetrahydrofolate cyclohydrolase	JAEEXR010000101.1_5	GCA_016287895.1_ASM1628789v1_genomic	S6	d__Bacteria	p__Bacteroidota	c__Bacteroidia	o__Bacteroidales	f__UBA932	g__Cryptobacteroides	s__Cryptobacteroides sp900319685
K01500	fchA	4	methenyltetrahydrofolate cyclohydrolase	JAEEXR010000045.1_4	GCA_016287895.1_ASM1628789v1_genomic	S6	d__Bacteria	p__Bacteroidota	c__Bacteroidia	o__Bacteroidales	f__UBA932	g__Cryptobacteroides	s__Cryptobacteroides sp900319685
K00297	metF	5	methylenetetrahydrofolate reductase	JAEEXT010000074.1_7	GCA_016287935.1_ASM1628793v1_genomic	S6	d__Bacteria	p__Firmicutes_A	c__Clostridia	o__Peptostreptococcales	f__Anaerovoracaceae	g__RUG11894	s__RUG11894 sp017412505
K01500	fchA	4	methenyltetrahydrofolate cyclohydrolase	JAEEXT010000028.1_8	GCA_016287935.1_ASM1628793v1_genomic	S6	d__Bacteria	p__Firmicutes_A	c__Clostridia	o__Peptostreptococcales	f__Anaerovoracaceae	g__RUG11894	s__RUG11894 sp017412505
K01938	fhs	3	formate--tetrahydrofolate ligase	JAEEXT010000028.1_9	GCA_016287935.1_ASM1628793v1_genomic	S6	d__Bacteria	p__Firmicutes_A	c__Clostridia	o__Peptostreptococcales	f__Anaerovoracaceae	g__RUG11894	s__RUG11894 sp017412505
K00297	metF	5	methylenetetrahydrofolate reductase	JAEEXU010000010.1_13	GCA_016287955.1_ASM1628795v1_genomic	S6	d__Bacteria	p__Firmicutes_A	c__Clostridia	o__Oscillospirales	f__Acutalibacteraceae	g__UBA1227	s__UBA1227 sp017451425
K01500	fchA	4	methenyltetrahydrofolate cyclohydrolase	JAEEXU010000010.1_10	GCA_016287955.1_ASM1628795v1_genomic	S6	d__Bacteria	p__Firmicutes_A	c__Clostridia	o__Oscillospirales	f__Acutalibacteraceae	g__UBA1227	s__UBA1227 sp017451425
K01938	fhs	3	formate--tetrahydrofolate ligase	JAEEXU010000010.1_9	GCA_016287955.1_ASM1628795v1_genomic	S6	d__Bacteria	p__Firmicutes_A	c__Clostridia	o__Oscillospirales	f__Acutalibacteraceae	g__UBA1227	s__UBA1227 sp017451425
K15023	acsE	6	methyltransferase	JAEEXU010000084.1_4	GCA_016287955.1_ASM1628795v1_genomic	S6	d__Bacteria	p__Firmicutes_A	c__Clostridia	o__Oscillospirales	f__Acutalibacteraceae	g__UBA1227	s__UBA1227 sp017451425
K01491	folD	4	methenyltetrahydrofolate cyclohydrolase	JAEEXV010000378.1_5	GCA_016287975.1_ASM1628797v1_genomic	S6	d__Bacteria	p__Verrucomicrobiota	c__Lentisphaeria	o__UBA1407	f__UBA1407	g__Tb-RUG-53	s__Tb-RUG-53 sp016287975
K01491	folD	4	methenyltetrahydrofolate cyclohydrolase	JAEEXX010000165.1_3	GCA_016287985.1_ASM1628798v1_genomic	S6	d__Bacteria	p__Cyanobacteria	c__Vampirovibrionia	o__Gastranaerophilales	f__Gastranaerophilaceae	g__CAG-196	s__CAG-196 sp016287985
K00297	metF	5	methylenetetrahydrofolate reductase	JAEEXW010000418.1_3	GCA_016287995.1_ASM1628799v1_genomic	S6	d__Bacteria	p__Bacteroidota	c__Bacteroidia	o__Bacteroidales	f__UBA3824	g__UBA3824	s__UBA3824 sp016287995
K01491	folD	4	methenyltetrahydrofolate cyclohydrolase	JAEEXW010000041.1_2	GCA_016287995.1_ASM1628799v1_genomic	S6	d__Bacteria	p__Bacteroidota	c__Bacteroidia	o__Bacteroidales	f__UBA3824	g__UBA3824	s__UBA3824 sp016287995
K00297	metF	5	methylenetetrahydrofolate reductase	JAEEXY010000083.1_3	GCA_016288005.1_ASM1628800v1_genomic	S6	d__Bacteria	p__Firmicutes_A	c__Clostridia	o__Lachnospirales	f__Lachnospiraceae	g__RUG11977	s__RUG11977 sp016288005
K01500	fchA	4	methenyltetrahydrofolate cyclohydrolase	JAEEXY010000038.1_7	GCA_016288005.1_ASM1628800v1_genomic	S6	d__Bacteria	p__Firmicutes_A	c__Clostridia	o__Lachnospirales	f__Lachnospiraceae	g__RUG11977	s__RUG11977 sp016288005
K01938	fhs	3	formate--tetrahydrofolate ligase	JAEEXY010000038.1_6	GCA_016288005.1_ASM1628800v1_genomic	S6	d__Bacteria	p__Firmicutes_A	c__Clostridia	o__Lachnospirales	f__Lachnospiraceae	g__RUG11977	s__RUG11977 sp016288005
K01491	folD	4	methenyltetrahydrofolate cyclohydrolase	JAEEXZ010000026.1_11	GCA_016288055.1_ASM1628805v1_genomic	S6	d__Bacteria	p__Bacteroidota	c__Bacteroidia	o__Bacteroidales	f__UBA932	g__Cryptobacteroides	s__Cryptobacteroides sp016288055
K00198	acsA	1	anaerobic carbon-monoxide dehydrogenase	JAEEYL010000166.1_1	GCA_016288075.1_ASM1628807v1_genomic	S6	d__Bacteria	p__Bacteroidota	c__Bacteroidia	o__Bacteroidales	f__Bacteroidaceae	g__Prevotella	s__Prevotella sp002373375
K00297	metF	5	methylenetetrahydrofolate reductase	JAEEYL010000093.1_2	GCA_016288075.1_ASM1628807v1_genomic	S6	d__Bacteria	p__Bacteroidota	c__Bacteroidia	o__Bacteroidales	f__Bacteroidaceae	g__Prevotella	s__Prevotella sp002373375
K01491	folD	4	methenyltetrahydrofolate cyclohydrolase	JAEEYB010000021.1_12	GCA_016288095.1_ASM1628809v1_genomic	S6	d__Bacteria	p__Bacteroidota	c__Bacteroidia	o__Bacteroidales	f__UBA932	g__Cryptobacteroides	s__Cryptobacteroides sp902792815
K01500	fchA	4	methenyltetrahydrofolate cyclohydrolase	JAEEYB010000020.1_29	GCA_016288095.1_ASM1628809v1_genomic	S6	d__Bacteria	p__Bacteroidota	c__Bacteroidia	o__Bacteroidales	f__UBA932	g__Cryptobacteroides	s__Cryptobacteroides sp902792815
K00297	metF	5	methylenetetrahydrofolate reductase	JAEEYA010000008.1_52	GCA_016288105.1_ASM1628810v1_genomic	S6	d__Bacteria	p__Firmicutes_A	c__Clostridia	o__Lachnospirales	f__Lachnospiraceae	g__G11	s__G11 sp900103495
K01491	folD	4	methenyltetrahydrofolate cyclohydrolase	JAEEYA010000002.1_18	GCA_016288105.1_ASM1628810v1_genomic	S6	d__Bacteria	p__Firmicutes_A	c__Clostridia	o__Lachnospirales	f__Lachnospiraceae	g__G11	s__G11 sp900103495
K01938	fhs	3	formate--tetrahydrofolate ligase	JAEEYA010000002.1_17	GCA_016288105.1_ASM1628810v1_genomic	S6	d__Bacteria	p__Firmicutes_A	c__Clostridia	o__Lachnospirales	f__Lachnospiraceae	g__G11	s__G11 sp900103495
K01491	folD	4	methenyltetrahydrofolate cyclohydrolase	JAEEYM010000084.1_9	GCA_016288115.1_ASM1628811v1_genomic	S6	d__Bacteria	p__Firmicutes_A	c__Clostridia	o__Oscillospirales	f__Ruminococcaceae	g__RGIG3102	s__
K01938	fhs	3	formate--tetrahydrofolate ligase	JAEEYM010000156.1_5	GCA_016288115.1_ASM1628811v1_genomic	S6	d__Bacteria	p__Firmicutes_A	c__Clostridia	o__Oscillospirales	f__Ruminococcaceae	g__RGIG3102	s__
K00297	metF	5	methylenetetrahydrofolate reductase	JAEEYP010000014.1_9	GCA_016288155.1_ASM1628815v1_genomic	S6	d__Bacteria	p__Firmicutes_A	c__Clostridia	o__Oscillospirales	f__CAG-272	g__SIG701	s__SIG701 sp016288155
K01491	folD	4	methenyltetrahydrofolate cyclohydrolase	JAEEYP010000063.1_251	GCA_016288155.1_ASM1628815v1_genomic	S6	d__Bacteria	p__Firmicutes_A	c__Clostridia	o__Oscillospirales	f__CAG-272	g__SIG701	s__SIG701 sp016288155
K01938	fhs	3	formate--tetrahydrofolate ligase	JAEEYP010000022.1_1	GCA_016288155.1_ASM1628815v1_genomic	S6	d__Bacteria	p__Firmicutes_A	c__Clostridia	o__Oscillospirales	f__CAG-272	g__SIG701	s__SIG701 sp016288155
K01491	folD	4	methenyltetrahydrofolate cyclohydrolase	JAEEYN010000049.1_20	GCA_016288175.1_ASM1628817v1_genomic	S6	d__Bacteria	p__Firmicutes_A	c__Clostridia	o__Christensenellales	f__CAG-138	g__PeH17	s__PeH17 sp016288175
K00297	metF	5	methylenetetrahydrofolate reductase	JAEEYR010000016.1_37	GCA_016288195.1_ASM1628819v1_genomic	S6	d__Bacteria	p__Firmicutes_A	c__Clostridia	o__Oscillospirales	f__CAG-382	g__UBA1752	s__UBA1752 sp017447445
K01491	folD	4	methenyltetrahydrofolate cyclohydrolase	JAEEYR010000025.1_44	GCA_016288195.1_ASM1628819v1_genomic	S6	d__Bacteria	p__Firmicutes_A	c__Clostridia	o__Oscillospirales	f__CAG-382	g__UBA1752	s__UBA1752 sp017447445
K01938	fhs	3	formate--tetrahydrofolate ligase	JAEEYR010000012.1_25	GCA_016288195.1_ASM1628819v1_genomic	S6	d__Bacteria	p__Firmicutes_A	c__Clostridia	o__Oscillospirales	f__CAG-382	g__UBA1752	s__UBA1752 sp017447445
K00297	metF	5	methylenetetrahydrofolate reductase	JAEEYO010000063.1_100	GCA_016288205.1_ASM1628820v1_genomic	S6	d__Bacteria	p__Spirochaetota	c__Spirochaetia	o__Treponematales	f__Treponemataceae	g__Treponema_D	s__Treponema_D sp016288205
K01491	folD	4	methenyltetrahydrofolate cyclohydrolase	JAEEYO010000049.1_99	GCA_016288205.1_ASM1628820v1_genomic	S6	d__Bacteria	p__Spirochaetota	c__Spirochaetia	o__Treponematales	f__Treponemataceae	g__Treponema_D	s__Treponema_D sp016288205
K01491	folD	4	methenyltetrahydrofolate cyclohydrolase	JAEEYQ010000051.1_64	GCA_016288215.1_ASM1628821v1_genomic	S6	d__Bacteria	p__Verrucomicrobiota	c__Lentisphaeria	o__UBA1407	f__UBA1407	g__Tb-RUG-64	s__Tb-RUG-64 sp016288215
K01500	fchA	4	methenyltetrahydrofolate cyclohydrolase	JAEEYS010000146.1_3	GCA_016288255.1_ASM1628825v1_genomic	S6	d__Bacteria	p__Firmicutes_A	c__Tb-RUG-66	o__Tb-RUG-66	f__Tb-RUG-66	g__Tb-RUG-66	s__Tb-RUG-66 sp016288255
K01500	fchA	4	methenyltetrahydrofolate cyclohydrolase	JAEEYT010000017.1_8	GCA_016288265.1_ASM1628826v1_genomic	S6	d__Bacteria	p__Firmicutes	c__Bacilli	o__Erysipelotrichales	f__Erysipelotrichaceae	g__Bulleidia	s__Bulleidia sp017404505
K01491	folD	4	methenyltetrahydrofolate cyclohydrolase	JAEEYV010000046.1_72	GCA_016288295.1_ASM1628829v1_genomic	S6	d__Bacteria	p__Proteobacteria	c__Alphaproteobacteria	o__RF32	f__CAG-239	g__51-20	s__51-20 sp016288295
K01938	fhs	3	formate--tetrahydrofolate ligase	JAEEYV010000052.1_61	GCA_016288295.1_ASM1628829v1_genomic	S6	d__Bacteria	p__Proteobacteria	c__Alphaproteobacteria	o__RF32	f__CAG-239	g__51-20	s__51-20 sp016288295
K00297	metF	5	methylenetetrahydrofolate reductase	JAEEYU010000019.1_28	GCA_016288315.1_ASM1628831v1_genomic	S6	d__Bacteria	p__Firmicutes_A	c__Clostridia	o__Oscillospirales	f__Acutalibacteraceae	g__CAG-177	s__CAG-177 sp016288315
K01491	folD	4	methenyltetrahydrofolate cyclohydrolase	JAEEYU010000060.1_18	GCA_016288315.1_ASM1628831v1_genomic	S6	d__Bacteria	p__Firmicutes_A	c__Clostridia	o__Oscillospirales	f__Acutalibacteraceae	g__CAG-177	s__CAG-177 sp016288315
K01938	fhs	3	formate--tetrahydrofolate ligase	JAEEYU010000055.1_129	GCA_016288315.1_ASM1628831v1_genomic	S6	d__Bacteria	p__Firmicutes_A	c__Clostridia	o__Oscillospirales	f__Acutalibacteraceae	g__CAG-177	s__CAG-177 sp016288315
K00297	metF	5	methylenetetrahydrofolate reductase	JAEEYY010000203.1_5	GCA_016288355.1_ASM1628835v1_genomic	S6	d__Bacteria	p__Synergistota	c__Synergistia	o__Synergistales	f__Synergistaceae	g__Synergistes	s__Synergistes sp016288355
K01500	fchA	4	methenyltetrahydrofolate cyclohydrolase	JAEEYY010000238.1_2	GCA_016288355.1_ASM1628835v1_genomic	S6	d__Bacteria	p__Synergistota	c__Synergistia	o__Synergistales	f__Synergistaceae	g__Synergistes	s__Synergistes sp016288355
K00297	metF	5	methylenetetrahydrofolate reductase	JAEEYX010000074.1_9	GCA_016288365.1_ASM1628836v1_genomic	S6	d__Bacteria	p__Firmicutes_A	c__Clostridia	o__Lachnospirales	f__CAG-274	g__RGIG4310	s__
K00297	metF	5	methylenetetrahydrofolate reductase	JAEEYX010000307.1_3	GCA_016288365.1_ASM1628836v1_genomic	S6	d__Bacteria	p__Firmicutes_A	c__Clostridia	o__Lachnospirales	f__CAG-274	g__RGIG4310	s__
K01491	folD	4	methenyltetrahydrofolate cyclohydrolase	JAEEYX010000343.1_2	GCA_016288365.1_ASM1628836v1_genomic	S6	d__Bacteria	p__Firmicutes_A	c__Clostridia	o__Lachnospirales	f__CAG-274	g__RGIG4310	s__
K01938	fhs	3	formate--tetrahydrofolate ligase	JAEEYX010000343.1_4	GCA_016288365.1_ASM1628836v1_genomic	S6	d__Bacteria	p__Firmicutes_A	c__Clostridia	o__Lachnospirales	f__CAG-274	g__RGIG4310	s__
K00297	metF	5	methylenetetrahydrofolate reductase	JAEEYZ010000156.1_2	GCA_016288415.1_ASM1628841v1_genomic	S6	d__Bacteria	p__Firmicutes_A	c__Clostridia	o__Lachnospirales	f__Lachnospiraceae	g__UBA3766	s__UBA3766 sp902803015
K01491	folD	4	methenyltetrahydrofolate cyclohydrolase	JAEEYZ010000036.1_2	GCA_016288415.1_ASM1628841v1_genomic	S6	d__Bacteria	p__Firmicutes_A	c__Clostridia	o__Lachnospirales	f__Lachnospiraceae	g__UBA3766	s__UBA3766 sp902803015
K00297	metF	5	methylenetetrahydrofolate reductase	JAEEZE010000012.1_1	GCA_016288455.1_ASM1628845v1_genomic	S6	d__Bacteria	p__Bacteroidota	c__Bacteroidia	o__Bacteroidales	f__Paludibacteraceae	g__Enterocola	s__Enterocola sp900316125
K00297	metF	5	methylenetetrahydrofolate reductase	JAEEZC010000122.1_2	GCA_016288465.1_ASM1628846v1_genomic	S6	d__Bacteria	p__Verrucomicrobiota	c__Kiritimatiellae	o__RFP12	f__UBA1067	g__UBA1067	s__UBA1067 sp016288465
K01491	folD	4	methenyltetrahydrofolate cyclohydrolase	JAEEZC010000293.1_15	GCA_016288465.1_ASM1628846v1_genomic	S6	d__Bacteria	p__Verrucomicrobiota	c__Kiritimatiellae	o__RFP12	f__UBA1067	g__UBA1067	s__UBA1067 sp016288465
K00297	metF	5	methylenetetrahydrofolate reductase	JAEEZH010000028.1_8	GCA_016288495.1_ASM1628849v1_genomic	S6	d__Bacteria	p__Firmicutes_A	c__Clostridia	o__Lachnospirales	f__Lachnospiraceae	g__UBA1753	s__UBA1753 sp016288495
K01500	fchA	4	methenyltetrahydrofolate cyclohydrolase	JAEEZH010000207.1_26	GCA_016288495.1_ASM1628849v1_genomic	S6	d__Bacteria	p__Firmicutes_A	c__Clostridia	o__Lachnospirales	f__Lachnospiraceae	g__UBA1753	s__UBA1753 sp016288495
K01938	fhs	3	formate--tetrahydrofolate ligase	JAEEZH010000039.1_2	GCA_016288495.1_ASM1628849v1_genomic	S6	d__Bacteria	p__Firmicutes_A	c__Clostridia	o__Lachnospirales	f__Lachnospiraceae	g__UBA1753	s__UBA1753 sp016288495
K00297	metF	5	methylenetetrahydrofolate reductase	JAEEZD010000007.1_3	GCA_016288515.1_ASM1628851v1_genomic	S6	d__Bacteria	p__Cyanobacteria	c__Vampirovibrionia	o__Gastranaerophilales	f__	g__	s__
K01491	folD	4	methenyltetrahydrofolate cyclohydrolase	JAEEZD010000049.1_26	GCA_016288515.1_ASM1628851v1_genomic	S6	d__Bacteria	p__Cyanobacteria	c__Vampirovibrionia	o__Gastranaerophilales	f__	g__	s__
K01491	folD	4	methenyltetrahydrofolate cyclohydrolase	JAEEZD010000042.1_9	GCA_016288515.1_ASM1628851v1_genomic	S6	d__Bacteria	p__Cyanobacteria	c__Vampirovibrionia	o__Gastranaerophilales	f__	g__	s__
K00297	metF	5	methylenetetrahydrofolate reductase	JAEEZF010000044.1_68	GCA_016288525.1_ASM1628852v1_genomic	S6	d__Bacteria	p__Firmicutes_A	c__Clostridia	o__Oscillospirales	f__CAG-272	g__UMGS1696	s__UMGS1696 sp902783755
K01491	folD	4	methenyltetrahydrofolate cyclohydrolase	JAEEZF010000093.1_13	GCA_016288525.1_ASM1628852v1_genomic	S6	d__Bacteria	p__Firmicutes_A	c__Clostridia	o__Oscillospirales	f__CAG-272	g__UMGS1696	s__UMGS1696 sp902783755
K01938	fhs	3	formate--tetrahydrofolate ligase	JAEEZF010000053.1_3	GCA_016288525.1_ASM1628852v1_genomic	S6	d__Bacteria	p__Firmicutes_A	c__Clostridia	o__Oscillospirales	f__CAG-272	g__UMGS1696	s__UMGS1696 sp902783755
K00297	metF	5	methylenetetrahydrofolate reductase	JAEEZG010000094.1_183	GCA_016288555.1_ASM1628855v1_genomic	S6	d__Bacteria	p__Bacteroidota	c__Bacteroidia	o__Bacteroidales	f__UBA932	g__Cryptobacteroides	s__Cryptobacteroides sp002308935
K01491	folD	4	methenyltetrahydrofolate cyclohydrolase	JAEEZG010000125.1_125	GCA_016288555.1_ASM1628855v1_genomic	S6	d__Bacteria	p__Bacteroidota	c__Bacteroidia	o__Bacteroidales	f__UBA932	g__Cryptobacteroides	s__Cryptobacteroides sp002308935
K01500	fchA	4	methenyltetrahydrofolate cyclohydrolase	JAEEZG010000010.1_11	GCA_016288555.1_ASM1628855v1_genomic	S6	d__Bacteria	p__Bacteroidota	c__Bacteroidia	o__Bacteroidales	f__UBA932	g__Cryptobacteroides	s__Cryptobacteroides sp002308935
K01491	folD	4	methenyltetrahydrofolate cyclohydrolase	JAEEKW010000066.1_18	GCA_016288585.1_ASM1628858v1_genomic	S6	d__Bacteria	p__Bacteroidota	c__Bacteroidia	o__Bacteroidales	f__P3	g__UBA1217	s__UBA1217 sp900316965
K01500	fchA	4	methenyltetrahydrofolate cyclohydrolase	JAEEKW010000020.1_48	GCA_016288585.1_ASM1628858v1_genomic	S6	d__Bacteria	p__Bacteroidota	c__Bacteroidia	o__Bacteroidales	f__P3	g__UBA1217	s__UBA1217 sp900316965
K00297	metF	5	methylenetetrahydrofolate reductase	JAEEZJ010000104.1_1	GCA_016288595.1_ASM1628859v1_genomic	S6	d__Bacteria	p__Firmicutes_A	c__Clostridia	o__Peptostreptococcales	f__Anaerovoracaceae	g__RGIG2707	s__
K01500	fchA	4	methenyltetrahydrofolate cyclohydrolase	JAEEZJ010000015.1_5	GCA_016288595.1_ASM1628859v1_genomic	S6	d__Bacteria	p__Firmicutes_A	c__Clostridia	o__Peptostreptococcales	f__Anaerovoracaceae	g__RGIG2707	s__
K01938	fhs	3	formate--tetrahydrofolate ligase	JAEEZJ010000015.1_4	GCA_016288595.1_ASM1628859v1_genomic	S6	d__Bacteria	p__Firmicutes_A	c__Clostridia	o__Peptostreptococcales	f__Anaerovoracaceae	g__RGIG2707	s__
K00297	metF	5	methylenetetrahydrofolate reductase	JAEEKX010000006.1_17	GCA_016288655.1_ASM1628865v1_genomic	S6	d__Bacteria	p__Bacteroidota	c__Bacteroidia	o__Bacteroidales	f__WCHB1-69	g__UBA1756	s__UBA1756 sp016288655
K01491	folD	4	methenyltetrahydrofolate cyclohydrolase	JAEEKX010000037.1_79	GCA_016288655.1_ASM1628865v1_genomic	S6	d__Bacteria	p__Bacteroidota	c__Bacteroidia	o__Bacteroidales	f__WCHB1-69	g__UBA1756	s__UBA1756 sp016288655
K01491	folD	4	methenyltetrahydrofolate cyclohydrolase	JAEEKX010000037.1_89	GCA_016288655.1_ASM1628865v1_genomic	S6	d__Bacteria	p__Bacteroidota	c__Bacteroidia	o__Bacteroidales	f__WCHB1-69	g__UBA1756	s__UBA1756 sp016288655
K01500	fchA	4	methenyltetrahydrofolate cyclohydrolase	JAEEKX010000037.1_54	GCA_016288655.1_ASM1628865v1_genomic	S6	d__Bacteria	p__Bacteroidota	c__Bacteroidia	o__Bacteroidales	f__WCHB1-69	g__UBA1756	s__UBA1756 sp016288655
K00297	metF	5	methylenetetrahydrofolate reductase	JAEELA010000003.1_29	GCA_016288685.1_ASM1628868v1_genomic	S6	d__Bacteria	p__Bacteroidota	c__Bacteroidia	o__Bacteroidales	f__UBA932	g__Cryptobacteroides	s__Cryptobacteroides sp017443465
K01491	folD	4	methenyltetrahydrofolate cyclohydrolase	JAEELA010000173.1_7	GCA_016288685.1_ASM1628868v1_genomic	S6	d__Bacteria	p__Bacteroidota	c__Bacteroidia	o__Bacteroidales	f__UBA932	g__Cryptobacteroides	s__Cryptobacteroides sp017443465
K01500	fchA	4	methenyltetrahydrofolate cyclohydrolase	JAEELA010000113.1_4	GCA_016288685.1_ASM1628868v1_genomic	S6	d__Bacteria	p__Bacteroidota	c__Bacteroidia	o__Bacteroidales	f__UBA932	g__Cryptobacteroides	s__Cryptobacteroides sp017443465
K00297	metF	5	methylenetetrahydrofolate reductase	JAEELB010000035.1_39	GCA_016288705.1_ASM1628870v1_genomic	S6	d__Bacteria	p__Firmicutes_A	c__Clostridia	o__Lachnospirales	f__Lachnospiraceae	g__JAEELB01	s__JAEELB01 sp016288705
K01491	folD	4	methenyltetrahydrofolate cyclohydrolase	JAEELB010000212.1_19	GCA_016288705.1_ASM1628870v1_genomic	S6	d__Bacteria	p__Firmicutes_A	c__Clostridia	o__Lachnospirales	f__Lachnospiraceae	g__JAEELB01	s__JAEELB01 sp016288705
K00297	metF	5	methylenetetrahydrofolate reductase	JAEELE010000136.1_11	GCA_016288755.1_ASM1628875v1_genomic	S6	d__Bacteria	p__Firmicutes_A	c__Clostridia	o__Oscillospirales	f__Ruminococcaceae	g__Firm-04	s__Firm-04 sp016288755
K01491	folD	4	methenyltetrahydrofolate cyclohydrolase	JAEELE010000016.1_18	GCA_016288755.1_ASM1628875v1_genomic	S6	d__Bacteria	p__Firmicutes_A	c__Clostridia	o__Oscillospirales	f__Ruminococcaceae	g__Firm-04	s__Firm-04 sp016288755
K01938	fhs	3	formate--tetrahydrofolate ligase	JAEELE010000101.1_4	GCA_016288755.1_ASM1628875v1_genomic	S6	d__Bacteria	p__Firmicutes_A	c__Clostridia	o__Oscillospirales	f__Ruminococcaceae	g__Firm-04	s__Firm-04 sp016288755
K01491	folD	4	methenyltetrahydrofolate cyclohydrolase	JAEELG010000010.1_31	GCA_016288775.1_ASM1628877v1_genomic	S6	d__Bacteria	p__Bacteroidota	c__Bacteroidia	o__Bacteroidales	f__UBA932	g__Cryptobacteroides	s__Cryptobacteroides sp016288775
K01491	folD	4	methenyltetrahydrofolate cyclohydrolase	JAEELI010000007.1_48	GCA_016288795.1_ASM1628879v1_genomic	S6	d__Bacteria	p__Firmicutes	c__Bacilli	o__RF39	f__UBA660	g__SIG200	s__SIG200 sp016288795
K00297	metF	5	methylenetetrahydrofolate reductase	JAEELF010000020.1_12	GCA_016288815.1_ASM1628881v1_genomic	S6	d__Bacteria	p__Firmicutes_A	c__Clostridia	o__Oscillospirales	f__Ruminococcaceae	g__Ruminococcus	s__Ruminococcus sp016288815
K01491	folD	4	methenyltetrahydrofolate cyclohydrolase	JAEELF010000009.1_6	GCA_016288815.1_ASM1628881v1_genomic	S6	d__Bacteria	p__Firmicutes_A	c__Clostridia	o__Oscillospirales	f__Ruminococcaceae	g__Ruminococcus	s__Ruminococcus sp016288815
K01938	fhs	3	formate--tetrahydrofolate ligase	JAEELF010000043.1_17	GCA_016288815.1_ASM1628881v1_genomic	S6	d__Bacteria	p__Firmicutes_A	c__Clostridia	o__Oscillospirales	f__Ruminococcaceae	g__Ruminococcus	s__Ruminococcus sp016288815
K00297	metF	5	methylenetetrahydrofolate reductase	JAEELH010000174.1_7	GCA_016288825.1_ASM1628882v1_genomic	S6	d__Bacteria	p__Firmicutes_A	c__Clostridia	o__Lachnospirales	f__Lachnospiraceae	g__Weimeria	s__Weimeria sp016288825
K01491	folD	4	methenyltetrahydrofolate cyclohydrolase	JAEELH010000070.1_5	GCA_016288825.1_ASM1628882v1_genomic	S6	d__Bacteria	p__Firmicutes_A	c__Clostridia	o__Lachnospirales	f__Lachnospiraceae	g__Weimeria	s__Weimeria sp016288825
K01938	fhs	3	formate--tetrahydrofolate ligase	JAEELH010000070.1_4	GCA_016288825.1_ASM1628882v1_genomic	S6	d__Bacteria	p__Firmicutes_A	c__Clostridia	o__Lachnospirales	f__Lachnospiraceae	g__Weimeria	s__Weimeria sp016288825
K00297	metF	5	methylenetetrahydrofolate reductase	JAEELJ010000030.1_12	GCA_016288855.1_ASM1628885v1_genomic	S6	d__Bacteria	p__Firmicutes	c__Bacilli	o__Acholeplasmatales	f__Anaeroplasmataceae	g__Anaeroplasma	s__Anaeroplasma sp016288855
K01491	folD	4	methenyltetrahydrofolate cyclohydrolase	JAEELJ010000008.1_12	GCA_016288855.1_ASM1628885v1_genomic	S6	d__Bacteria	p__Firmicutes	c__Bacilli	o__Acholeplasmatales	f__Anaeroplasmataceae	g__Anaeroplasma	s__Anaeroplasma sp016288855
K01938	fhs	3	formate--tetrahydrofolate ligase	JAEELJ010000008.1_22	GCA_016288855.1_ASM1628885v1_genomic	S6	d__Bacteria	p__Firmicutes	c__Bacilli	o__Acholeplasmatales	f__Anaeroplasmataceae	g__Anaeroplasma	s__Anaeroplasma sp016288855
K00297	metF	5	methylenetetrahydrofolate reductase	JAEFAU010000038.1_8	GCA_016288875.1_ASM1628887v1_genomic	S6	d__Bacteria	p__Firmicutes_A	c__Clostridia	o__Saccharofermentanales	f__Saccharofermentanaceae	g__Saccharofermentans	s__Saccharofermentans sp902782125
K00297	metF	5	methylenetetrahydrofolate reductase	JAEFAU010000029.1_14	GCA_016288875.1_ASM1628887v1_genomic	S6	d__Bacteria	p__Firmicutes_A	c__Clostridia	o__Saccharofermentanales	f__Saccharofermentanaceae	g__Saccharofermentans	s__Saccharofermentans sp902782125
K01500	fchA	4	methenyltetrahydrofolate cyclohydrolase	JAEFAU010000059.1_6	GCA_016288875.1_ASM1628887v1_genomic	S6	d__Bacteria	p__Firmicutes_A	c__Clostridia	o__Saccharofermentanales	f__Saccharofermentanaceae	g__Saccharofermentans	s__Saccharofermentans sp902782125
K00297	metF	5	methylenetetrahydrofolate reductase	JAEFAV010000012.1_52	GCA_016288885.1_ASM1628888v1_genomic	S6	d__Bacteria	p__Firmicutes_A	c__Clostridia	o__Saccharofermentanales	f__Saccharofermentanaceae	g__Saccharofermentans	s__Saccharofermentans sp016288885
K00297	metF	5	methylenetetrahydrofolate reductase	JAEFAV010000003.1_166	GCA_016288885.1_ASM1628888v1_genomic	S6	d__Bacteria	p__Firmicutes_A	c__Clostridia	o__Saccharofermentanales	f__Saccharofermentanaceae	g__Saccharofermentans	s__Saccharofermentans sp016288885
K01500	fchA	4	methenyltetrahydrofolate cyclohydrolase	JAEFAV010000014.1_43	GCA_016288885.1_ASM1628888v1_genomic	S6	d__Bacteria	p__Firmicutes_A	c__Clostridia	o__Saccharofermentanales	f__Saccharofermentanaceae	g__Saccharofermentans	s__Saccharofermentans sp016288885
K00297	metF	5	methylenetetrahydrofolate reductase	JAEFAW010000035.1_6	GCA_016288915.1_ASM1628891v1_genomic	S6	d__Bacteria	p__Firmicutes_A	c__Clostridia	o__Saccharofermentanales	f__Saccharofermentanaceae	g__Saccharofermentans	s__Saccharofermentans sp015069205
K00297	metF	5	methylenetetrahydrofolate reductase	JAEFAW010000008.1_68	GCA_016288915.1_ASM1628891v1_genomic	S6	d__Bacteria	p__Firmicutes_A	c__Clostridia	o__Saccharofermentanales	f__Saccharofermentanaceae	g__Saccharofermentans	s__Saccharofermentans sp015069205
K00297	metF	5	methylenetetrahydrofolate reductase	JAEFAX010000012.1_39	GCA_016288935.1_ASM1628893v1_genomic	S6	d__Bacteria	p__Firmicutes_A	c__Clostridia	o__Saccharofermentanales	f__Saccharofermentanaceae	g__Saccharofermentans	s__Saccharofermentans sp017552455
K00297	metF	5	methylenetetrahydrofolate reductase	JAEFAX010000017.1_8	GCA_016288935.1_ASM1628893v1_genomic	S6	d__Bacteria	p__Firmicutes_A	c__Clostridia	o__Saccharofermentanales	f__Saccharofermentanaceae	g__Saccharofermentans	s__Saccharofermentans sp017552455
K01500	fchA	4	methenyltetrahydrofolate cyclohydrolase	JAEFAX010000021.1_14	GCA_016288935.1_ASM1628893v1_genomic	S6	d__Bacteria	p__Firmicutes_A	c__Clostridia	o__Saccharofermentanales	f__Saccharofermentanaceae	g__Saccharofermentans	s__Saccharofermentans sp017552455
K01491	folD	4	methenyltetrahydrofolate cyclohydrolase	JAEESU010000026.1_12	GCA_016290095.1_ASM1629009v1_genomic	S6	d__Bacteria	p__Firmicutes_A	c__Clostridia	o__TANB77	f__CAG-508	g__Scatovivens	s__Scatovivens sp016290095
K01938	fhs	3	formate--tetrahydrofolate ligase	JAEESV010000122.1_4	GCA_016290105.1_ASM1629010v1_genomic	S6	d__Bacteria	p__Spirochaetota	c__Spirochaetia	o__Sphaerochaetales	f__Sphaerochaetaceae	g__UBA9732	s__UBA9732 sp902781545
K00297	metF	5	methylenetetrahydrofolate reductase	JAEETD010000014.1_7	GCA_016290175.1_ASM1629017v1_genomic	S6	d__Bacteria	p__Bacteroidota	c__Bacteroidia	o__Bacteroidales	f__Bacteroidaceae	g__Prevotella	s__Prevotella sp016290175
K00198	acsA	1	anaerobic carbon-monoxide dehydrogenase	JAEETE010000032.1_13	GCA_016290205.1_ASM1629020v1_genomic	S6	d__Bacteria	p__Bacteroidota	c__Bacteroidia	o__Bacteroidales	f__Bacteroidaceae	g__Ga6A1	s__Ga6A1 sp900102385
K00297	metF	5	methylenetetrahydrofolate reductase	JAEETE010000017.1_6	GCA_016290205.1_ASM1629020v1_genomic	S6	d__Bacteria	p__Bacteroidota	c__Bacteroidia	o__Bacteroidales	f__Bacteroidaceae	g__Ga6A1	s__Ga6A1 sp900102385
K01491	folD	4	methenyltetrahydrofolate cyclohydrolase	JAEETE010000357.1_2	GCA_016290205.1_ASM1629020v1_genomic	S6	d__Bacteria	p__Bacteroidota	c__Bacteroidia	o__Bacteroidales	f__Bacteroidaceae	g__Ga6A1	s__Ga6A1 sp900102385
K01491	folD	4	methenyltetrahydrofolate cyclohydrolase	JAEETH010000036.1_14	GCA_016290215.1_ASM1629021v1_genomic	S6	d__Bacteria	p__Bacteroidota	c__Bacteroidia	o__Bacteroidales	f__F082	g__Limimorpha	s__Limimorpha sp016290215
K01500	fchA	4	methenyltetrahydrofolate cyclohydrolase	JAEETH010000045.1_15	GCA_016290215.1_ASM1629021v1_genomic	S6	d__Bacteria	p__Bacteroidota	c__Bacteroidia	o__Bacteroidales	f__F082	g__Limimorpha	s__Limimorpha sp016290215
K01491	folD	4	methenyltetrahydrofolate cyclohydrolase	JAEETG010000144.1_2	GCA_016290255.1_ASM1629025v1_genomic	S6	d__Bacteria	p__Firmicutes_A	c__Clostridia	o__Christensenellales	f__UBA1242	g__UBA7584	s__UBA7584 sp016290255
K01491	folD	4	methenyltetrahydrofolate cyclohydrolase	JAEETI010000211.1_2	GCA_016290275.1_ASM1629027v1_genomic	S6	d__Bacteria	p__Bacteroidota	c__Bacteroidia	o__Bacteroidales	f__UBA932	g__Cryptobacteroides	s__Cryptobacteroides sp900319685
K01500	fchA	4	methenyltetrahydrofolate cyclohydrolase	JAEETI010000022.1_16	GCA_016290275.1_ASM1629027v1_genomic	S6	d__Bacteria	p__Bacteroidota	c__Bacteroidia	o__Bacteroidales	f__UBA932	g__Cryptobacteroides	s__Cryptobacteroides sp900319685
K00297	metF	5	methylenetetrahydrofolate reductase	JAEETJ010000065.1_4	GCA_016290295.1_ASM1629029v1_genomic	S6	d__Bacteria	p__Bacteroidota	c__Bacteroidia	o__Bacteroidales	f__WCHB1-69	g__RUG11690	s__RUG11690 sp016290295
K01491	folD	4	methenyltetrahydrofolate cyclohydrolase	JAEETJ010000020.1_15	GCA_016290295.1_ASM1629029v1_genomic	S6	d__Bacteria	p__Bacteroidota	c__Bacteroidia	o__Bacteroidales	f__WCHB1-69	g__RUG11690	s__RUG11690 sp016290295
K01491	folD	4	methenyltetrahydrofolate cyclohydrolase	JAEETJ010000017.1_35	GCA_016290295.1_ASM1629029v1_genomic	S6	d__Bacteria	p__Bacteroidota	c__Bacteroidia	o__Bacteroidales	f__WCHB1-69	g__RUG11690	s__RUG11690 sp016290295
K01500	fchA	4	methenyltetrahydrofolate cyclohydrolase	JAEETJ010000007.1_1	GCA_016290295.1_ASM1629029v1_genomic	S6	d__Bacteria	p__Bacteroidota	c__Bacteroidia	o__Bacteroidales	f__WCHB1-69	g__RUG11690	s__RUG11690 sp016290295
K01491	folD	4	methenyltetrahydrofolate cyclohydrolase	JAEETL010000002.1_77	GCA_016290325.1_ASM1629032v1_genomic	S6	d__Bacteria	p__Bacteroidota	c__Bacteroidia	o__Bacteroidales	f__Muribaculaceae	g__Sodaliphilus	s__Sodaliphilus sp016290325
K01500	fchA	4	methenyltetrahydrofolate cyclohydrolase	JAEETL010000033.1_5	GCA_016290325.1_ASM1629032v1_genomic	S6	d__Bacteria	p__Bacteroidota	c__Bacteroidia	o__Bacteroidales	f__Muribaculaceae	g__Sodaliphilus	s__Sodaliphilus sp016290325
K00297	metF	5	methylenetetrahydrofolate reductase	JAEETM010000048.1_15	GCA_016290335.1_ASM1629033v1_genomic	S6	d__Bacteria	p__Spirochaetota	c__Spirochaetia	o__Treponematales	f__Treponemataceae	g__Treponema_D	s__Treponema_D sp016290335
K01491	folD	4	methenyltetrahydrofolate cyclohydrolase	JAEETM010000047.1_5	GCA_016290335.1_ASM1629033v1_genomic	S6	d__Bacteria	p__Spirochaetota	c__Spirochaetia	o__Treponematales	f__Treponemataceae	g__Treponema_D	s__Treponema_D sp016290335
K01938	fhs	3	formate--tetrahydrofolate ligase	JAEETM010000064.1_13	GCA_016290335.1_ASM1629033v1_genomic	S6	d__Bacteria	p__Spirochaetota	c__Spirochaetia	o__Treponematales	f__Treponemataceae	g__Treponema_D	s__Treponema_D sp016290335
K00297	metF	5	methylenetetrahydrofolate reductase	JAEETN010000067.1_2	GCA_016290375.1_ASM1629037v1_genomic	S6	d__Bacteria	p__Firmicutes_A	c__Clostridia	o__Lachnospirales	f__Lachnospiraceae	g__RUG11977	s__RUG11977 sp016285135
K00297	metF	5	methylenetetrahydrofolate reductase	JAEETN010000002.1_36	GCA_016290375.1_ASM1629037v1_genomic	S6	d__Bacteria	p__Firmicutes_A	c__Clostridia	o__Lachnospirales	f__Lachnospiraceae	g__RUG11977	s__RUG11977 sp016285135
K01938	fhs	3	formate--tetrahydrofolate ligase	JAEETN010000003.1_4	GCA_016290375.1_ASM1629037v1_genomic	S6	d__Bacteria	p__Firmicutes_A	c__Clostridia	o__Lachnospirales	f__Lachnospiraceae	g__RUG11977	s__RUG11977 sp016285135
K00297	metF	5	methylenetetrahydrofolate reductase	JAEETO010000026.1_17	GCA_016290385.1_ASM1629038v1_genomic	S6	d__Bacteria	p__Bacteroidota	c__Bacteroidia	o__Bacteroidales	f__UBA932	g__Bact-11	s__Bact-11 sp016290385
K01491	folD	4	methenyltetrahydrofolate cyclohydrolase	JAEETO010000014.1_6	GCA_016290385.1_ASM1629038v1_genomic	S6	d__Bacteria	p__Bacteroidota	c__Bacteroidia	o__Bacteroidales	f__UBA932	g__Bact-11	s__Bact-11 sp016290385
K01500	fchA	4	methenyltetrahydrofolate cyclohydrolase	JAEETO010000030.1_13	GCA_016290385.1_ASM1629038v1_genomic	S6	d__Bacteria	p__Bacteroidota	c__Bacteroidia	o__Bacteroidales	f__UBA932	g__Bact-11	s__Bact-11 sp016290385
K00297	metF	5	methylenetetrahydrofolate reductase	JAEETP010000017.1_8	GCA_016290415.1_ASM1629041v1_genomic	S6	d__Bacteria	p__Bacteroidota	c__Bacteroidia	o__Bacteroidales	f__UBA932	g__RUG11257	s__RUG11257 sp016290415
K01491	folD	4	methenyltetrahydrofolate cyclohydrolase	JAEETP010000004.1_40	GCA_016290415.1_ASM1629041v1_genomic	S6	d__Bacteria	p__Bacteroidota	c__Bacteroidia	o__Bacteroidales	f__UBA932	g__RUG11257	s__RUG11257 sp016290415
K01500	fchA	4	methenyltetrahydrofolate cyclohydrolase	JAEETP010000058.1_10	GCA_016290415.1_ASM1629041v1_genomic	S6	d__Bacteria	p__Bacteroidota	c__Bacteroidia	o__Bacteroidales	f__UBA932	g__RUG11257	s__RUG11257 sp016290415
K00297	metF	5	methylenetetrahydrofolate reductase	JAEETS010000022.1_3	GCA_016290425.1_ASM1629042v1_genomic	S6	d__Bacteria	p__Firmicutes_A	c__Clostridia	o__Oscillospirales	f__CAG-382	g__UBA1206	s__UBA1206 sp002310055
K01491	folD	4	methenyltetrahydrofolate cyclohydrolase	JAEETS010000009.1_23	GCA_016290425.1_ASM1629042v1_genomic	S6	d__Bacteria	p__Firmicutes_A	c__Clostridia	o__Oscillospirales	f__CAG-382	g__UBA1206	s__UBA1206 sp002310055
K01491	folD	4	methenyltetrahydrofolate cyclohydrolase	JAEETQ010000022.1_13	GCA_016290455.1_ASM1629045v1_genomic	S6	d__Bacteria	p__Spirochaetota	c__Spirochaetia	o__Sphaerochaetales	f__Sphaerochaetaceae	g__UBA9732	s__UBA9732 sp902781545
K01938	fhs	3	formate--tetrahydrofolate ligase	JAEETQ010000113.1_4	GCA_016290455.1_ASM1629045v1_genomic	S6	d__Bacteria	p__Spirochaetota	c__Spirochaetia	o__Sphaerochaetales	f__Sphaerochaetaceae	g__UBA9732	s__UBA9732 sp902781545
K00297	metF	5	methylenetetrahydrofolate reductase	JAEEUH010000294.1_3	GCA_016290475.1_ASM1629047v1_genomic	S6	d__Bacteria	p__Firmicutes_A	c__Clostridia	o__Lachnospirales	f__Lachnospiraceae	g__AC2028	s__AC2028 sp016291475
K00297	metF	5	methylenetetrahydrofolate reductase	JAEEUH010000104.1_9	GCA_016290475.1_ASM1629047v1_genomic	S6	d__Bacteria	p__Firmicutes_A	c__Clostridia	o__Lachnospirales	f__Lachnospiraceae	g__AC2028	s__AC2028 sp016291475
K00297	metF	5	methylenetetrahydrofolate reductase	JAEEUH010000067.1_1	GCA_016290475.1_ASM1629047v1_genomic	S6	d__Bacteria	p__Firmicutes_A	c__Clostridia	o__Lachnospirales	f__Lachnospiraceae	g__AC2028	s__AC2028 sp016291475
K01491	folD	4	methenyltetrahydrofolate cyclohydrolase	JAEEUH010000008.1_27	GCA_016290475.1_ASM1629047v1_genomic	S6	d__Bacteria	p__Firmicutes_A	c__Clostridia	o__Lachnospirales	f__Lachnospiraceae	g__AC2028	s__AC2028 sp016291475
K01938	fhs	3	formate--tetrahydrofolate ligase	JAEEUH010000008.1_26	GCA_016290475.1_ASM1629047v1_genomic	S6	d__Bacteria	p__Firmicutes_A	c__Clostridia	o__Lachnospirales	f__Lachnospiraceae	g__AC2028	s__AC2028 sp016291475
K00297	metF	5	methylenetetrahydrofolate reductase	JAEEUJ010000126.1_1	GCA_016290515.1_ASM1629051v1_genomic	S6	d__Bacteria	p__Firmicutes_A	c__Clostridia	o__Oscillospirales	f__Acutalibacteraceae	g__Fimenecus	s__Fimenecus sp016290515
K01491	folD	4	methenyltetrahydrofolate cyclohydrolase	JAEEUJ010000075.1_5	GCA_016290515.1_ASM1629051v1_genomic	S6	d__Bacteria	p__Firmicutes_A	c__Clostridia	o__Oscillospirales	f__Acutalibacteraceae	g__Fimenecus	s__Fimenecus sp016290515
K01491	folD	4	methenyltetrahydrofolate cyclohydrolase	JAEEUK010000029.1_6	GCA_016290525.1_ASM1629052v1_genomic	S6	d__Bacteria	p__Bacteroidota	c__Bacteroidia	o__Bacteroidales	f__Muribaculaceae	g__Sodaliphilus	s__Sodaliphilus sp900318535
K01500	fchA	4	methenyltetrahydrofolate cyclohydrolase	JAEEUK010000003.1_37	GCA_016290525.1_ASM1629052v1_genomic	S6	d__Bacteria	p__Bacteroidota	c__Bacteroidia	o__Bacteroidales	f__Muribaculaceae	g__Sodaliphilus	s__Sodaliphilus sp900318535
K00297	metF	5	methylenetetrahydrofolate reductase	JAEEUL010000144.1_4	GCA_016290555.1_ASM1629055v1_genomic	S6	d__Bacteria	p__Bacteroidota	c__Bacteroidia	o__Bacteroidales	f__UBA932	g__Cryptobacteroides	s__Cryptobacteroides sp902761655
K01491	folD	4	methenyltetrahydrofolate cyclohydrolase	JAEEUL010000086.1_5	GCA_016290555.1_ASM1629055v1_genomic	S6	d__Bacteria	p__Bacteroidota	c__Bacteroidia	o__Bacteroidales	f__UBA932	g__Cryptobacteroides	s__Cryptobacteroides sp902761655
K00297	metF	5	methylenetetrahydrofolate reductase	JAEEUN010000078.1_3	GCA_016290565.1_ASM1629056v1_genomic	S6	d__Bacteria	p__Bacteroidota	c__Bacteroidia	o__Bacteroidales	f__Bacteroidaceae	g__UBA4372	s__UBA4372 sp902803195
K01491	folD	4	methenyltetrahydrofolate cyclohydrolase	JAEEUN010000096.1_4	GCA_016290565.1_ASM1629056v1_genomic	S6	d__Bacteria	p__Bacteroidota	c__Bacteroidia	o__Bacteroidales	f__Bacteroidaceae	g__UBA4372	s__UBA4372 sp902803195
K01500	fchA	4	methenyltetrahydrofolate cyclohydrolase	JAEEUR010000038.1_32	GCA_016290595.1_ASM1629059v1_genomic	S6	d__Bacteria	p__Firmicutes_A	c__Clostridia	o__Lachnospirales	f__Lachnospiraceae	g__UBA6987	s__UBA6987 sp016290595
K01938	fhs	3	formate--tetrahydrofolate ligase	JAEEUR010000010.1_10	GCA_016290595.1_ASM1629059v1_genomic	S6	d__Bacteria	p__Firmicutes_A	c__Clostridia	o__Lachnospirales	f__Lachnospiraceae	g__UBA6987	s__UBA6987 sp016290595
K00297	metF	5	methylenetetrahydrofolate reductase	JAEEUS010000015.1_5	GCA_016290615.1_ASM1629061v1_genomic	S6	d__Bacteria	p__Firmicutes_A	c__Clostridia	o__Lachnospirales	f__Lachnospiraceae	g__UBA1712	s__UBA1712 sp016290615
K01938	fhs	3	formate--tetrahydrofolate ligase	JAEEUS010000004.1_8	GCA_016290615.1_ASM1629061v1_genomic	S6	d__Bacteria	p__Firmicutes_A	c__Clostridia	o__Lachnospirales	f__Lachnospiraceae	g__UBA1712	s__UBA1712 sp016290615
K00297	metF	5	methylenetetrahydrofolate reductase	JAEEUU010000091.1_6	GCA_016290625.1_ASM1629062v1_genomic	S6	d__Bacteria	p__Bacteroidota	c__Bacteroidia	o__Bacteroidales	f__UBA932	g__Cryptobacteroides	s__
K01491	folD	4	methenyltetrahydrofolate cyclohydrolase	JAEEUU010000017.1_7	GCA_016290625.1_ASM1629062v1_genomic	S6	d__Bacteria	p__Bacteroidota	c__Bacteroidia	o__Bacteroidales	f__UBA932	g__Cryptobacteroides	s__
K00297	metF	5	methylenetetrahydrofolate reductase	JAEEUV010000003.1_14	GCA_016290655.1_ASM1629065v1_genomic	S6	d__Bacteria	p__Firmicutes_C	c__Negativicutes	o__Selenomonadales	f__Selenomonadaceae	g__RUG12372	s__RUG12372 sp016286075
K00297	metF	5	methylenetetrahydrofolate reductase	JAEEUW010000091.1_6	GCA_016290665.1_ASM1629066v1_genomic	S6	d__Bacteria	p__Firmicutes_A	c__Clostridia	o__Oscillospirales	f__Acutalibacteraceae	g__UBA6857	s__UBA6857 sp016290665
K01491	folD	4	methenyltetrahydrofolate cyclohydrolase	JAEEUW010000019.1_6	GCA_016290665.1_ASM1629066v1_genomic	S6	d__Bacteria	p__Firmicutes_A	c__Clostridia	o__Oscillospirales	f__Acutalibacteraceae	g__UBA6857	s__UBA6857 sp016290665
K01938	fhs	3	formate--tetrahydrofolate ligase	JAEEUW010000016.1_10	GCA_016290665.1_ASM1629066v1_genomic	S6	d__Bacteria	p__Firmicutes_A	c__Clostridia	o__Oscillospirales	f__Acutalibacteraceae	g__UBA6857	s__UBA6857 sp016290665
K00197	acsC	7	acetyl-CoA synthase	JAEEUX010000138.1_6	GCA_016290695.1_ASM1629069v1_genomic	S6	d__Bacteria	p__Firmicutes_A	c__Clostridia	o__Oscillospirales	f__Oscillospiraceae	g__RGIG6375	s__RGIG6375 sp016290695
K00198	acsA	1	anaerobic carbon-monoxide dehydrogenase	JAEEUX010000028.1_3	GCA_016290695.1_ASM1629069v1_genomic	S6	d__Bacteria	p__Firmicutes_A	c__Clostridia	o__Oscillospirales	f__Oscillospiraceae	g__RGIG6375	s__RGIG6375 sp016290695
K01500	fchA	4	methenyltetrahydrofolate cyclohydrolase	JAEEUX010000012.1_3	GCA_016290695.1_ASM1629069v1_genomic	S6	d__Bacteria	p__Firmicutes_A	c__Clostridia	o__Oscillospirales	f__Oscillospiraceae	g__RGIG6375	s__RGIG6375 sp016290695
K01938	fhs	3	formate--tetrahydrofolate ligase	JAEEUX010000012.1_4	GCA_016290695.1_ASM1629069v1_genomic	S6	d__Bacteria	p__Firmicutes_A	c__Clostridia	o__Oscillospirales	f__Oscillospiraceae	g__RGIG6375	s__RGIG6375 sp016290695
K14138	acsB	7	acetyl-CoA synthase	JAEEUX010000028.1_5	GCA_016290695.1_ASM1629069v1_genomic	S6	d__Bacteria	p__Firmicutes_A	c__Clostridia	o__Oscillospirales	f__Oscillospiraceae	g__RGIG6375	s__RGIG6375 sp016290695
K15023	acsE	6	methyltransferase	JAEEUX010000021.1_16	GCA_016290695.1_ASM1629069v1_genomic	S6	d__Bacteria	p__Firmicutes_A	c__Clostridia	o__Oscillospirales	f__Oscillospiraceae	g__RGIG6375	s__RGIG6375 sp016290695
K15023	acsE	6	methyltransferase	JAEEUX010000138.1_5	GCA_016290695.1_ASM1629069v1_genomic	S6	d__Bacteria	p__Firmicutes_A	c__Clostridia	o__Oscillospirales	f__Oscillospiraceae	g__RGIG6375	s__RGIG6375 sp016290695
K01491	folD	4	methenyltetrahydrofolate cyclohydrolase	JAEEUY010000008.1_9	GCA_016290715.1_ASM1629071v1_genomic	S6	d__Bacteria	p__Bacteroidota	c__Bacteroidia	o__Bacteroidales	f__WCHB1-69	g__UBA1756	s__UBA1756 sp016290715
K01491	folD	4	methenyltetrahydrofolate cyclohydrolase	JAEEUY010000185.1_3	GCA_016290715.1_ASM1629071v1_genomic	S6	d__Bacteria	p__Bacteroidota	c__Bacteroidia	o__Bacteroidales	f__WCHB1-69	g__UBA1756	s__UBA1756 sp016290715
K01500	fchA	4	methenyltetrahydrofolate cyclohydrolase	JAEEUY010000101.1_2	GCA_016290715.1_ASM1629071v1_genomic	S6	d__Bacteria	p__Bacteroidota	c__Bacteroidia	o__Bacteroidales	f__WCHB1-69	g__UBA1756	s__UBA1756 sp016290715
K00297	metF	5	methylenetetrahydrofolate reductase	JAEEUZ010000130.1_5	GCA_016290725.1_ASM1629072v1_genomic	S6	d__Bacteria	p__Bacteroidota	c__Bacteroidia	o__Bacteroidales	f__UBA932	g__Cryptobacteroides	s__Cryptobacteroides sp016290725
K01491	folD	4	methenyltetrahydrofolate cyclohydrolase	JAEEUZ010000062.1_10	GCA_016290725.1_ASM1629072v1_genomic	S6	d__Bacteria	p__Bacteroidota	c__Bacteroidia	o__Bacteroidales	f__UBA932	g__Cryptobacteroides	s__Cryptobacteroides sp016290725
K01500	fchA	4	methenyltetrahydrofolate cyclohydrolase	JAEEUZ010000032.1_7	GCA_016290725.1_ASM1629072v1_genomic	S6	d__Bacteria	p__Bacteroidota	c__Bacteroidia	o__Bacteroidales	f__UBA932	g__Cryptobacteroides	s__Cryptobacteroides sp016290725
K01500	fchA	4	methenyltetrahydrofolate cyclohydrolase	JAEEVD010000018.1_12	GCA_016290755.1_ASM1629075v1_genomic	S6	d__Bacteria	p__Firmicutes_A	c__Clostridia	o__Lachnospirales	f__Lachnospiraceae	g__Lachnospira	s__Lachnospira multipara
K01938	fhs	3	formate--tetrahydrofolate ligase	JAEEVD010000054.1_7	GCA_016290755.1_ASM1629075v1_genomic	S6	d__Bacteria	p__Firmicutes_A	c__Clostridia	o__Lachnospirales	f__Lachnospiraceae	g__Lachnospira	s__Lachnospira multipara
K01500	fchA	4	methenyltetrahydrofolate cyclohydrolase	JAEEVE010000050.1_8	GCA_016290765.1_ASM1629076v1_genomic	S6	d__Bacteria	p__Bacteroidota	c__Bacteroidia	o__Bacteroidales	f__Muribaculaceae	g__Sodaliphilus	s__Sodaliphilus sp016290765
K00297	metF	5	methylenetetrahydrofolate reductase	JAEEVF010000004.1_88	GCA_016290775.1_ASM1629077v1_genomic	S6	d__Bacteria	p__Firmicutes_A	c__Clostridia	o__Lachnospirales	f__Lachnospiraceae	g__Acetatifactor	s__Acetatifactor sp016290775
K01491	folD	4	methenyltetrahydrofolate cyclohydrolase	JAEEVF010000001.1_635	GCA_016290775.1_ASM1629077v1_genomic	S6	d__Bacteria	p__Firmicutes_A	c__Clostridia	o__Lachnospirales	f__Lachnospiraceae	g__Acetatifactor	s__Acetatifactor sp016290775
K01938	fhs	3	formate--tetrahydrofolate ligase	JAEEVF010000001.1_636	GCA_016290775.1_ASM1629077v1_genomic	S6	d__Bacteria	p__Firmicutes_A	c__Clostridia	o__Lachnospirales	f__Lachnospiraceae	g__Acetatifactor	s__Acetatifactor sp016290775
K01491	folD	4	methenyltetrahydrofolate cyclohydrolase	JAEEVH010000006.1_36	GCA_016290815.1_ASM1629081v1_genomic	S6	d__Bacteria	p__Bacteroidota	c__Bacteroidia	o__Bacteroidales	f__UBA932	g__Cryptobacteroides	s__
K01500	fchA	4	methenyltetrahydrofolate cyclohydrolase	JAEEVH010000034.1_22	GCA_016290815.1_ASM1629081v1_genomic	S6	d__Bacteria	p__Bacteroidota	c__Bacteroidia	o__Bacteroidales	f__UBA932	g__Cryptobacteroides	s__
K00297	metF	5	methylenetetrahydrofolate reductase	JAEEVG010000052.1_11	GCA_016290835.1_ASM1629083v1_genomic	S6	d__Bacteria	p__Bacteroidota	c__Bacteroidia	o__Bacteroidales	f__UBA932	g__Cryptobacteroides	s__Cryptobacteroides sp016290835
K01491	folD	4	methenyltetrahydrofolate cyclohydrolase	JAEEVG010000029.1_27	GCA_016290835.1_ASM1629083v1_genomic	S6	d__Bacteria	p__Bacteroidota	c__Bacteroidia	o__Bacteroidales	f__UBA932	g__Cryptobacteroides	s__Cryptobacteroides sp016290835
K01491	folD	4	methenyltetrahydrofolate cyclohydrolase	JAEEVG010000082.1_7	GCA_016290835.1_ASM1629083v1_genomic	S6	d__Bacteria	p__Bacteroidota	c__Bacteroidia	o__Bacteroidales	f__UBA932	g__Cryptobacteroides	s__Cryptobacteroides sp016290835
K00297	metF	5	methylenetetrahydrofolate reductase	JAEEVM010000014.1_59	GCA_016290855.1_ASM1629085v1_genomic	S6	d__Bacteria	p__Bacteroidota	c__Bacteroidia	o__Bacteroidales	f__Bacteroidaceae	g__UBA3839	s__UBA3839 sp900313845
K01491	folD	4	methenyltetrahydrofolate cyclohydrolase	JAEEVM010000003.1_107	GCA_016290855.1_ASM1629085v1_genomic	S6	d__Bacteria	p__Bacteroidota	c__Bacteroidia	o__Bacteroidales	f__Bacteroidaceae	g__UBA3839	s__UBA3839 sp900313845
K00297	metF	5	methylenetetrahydrofolate reductase	JAEEVL010000009.1_71	GCA_016290875.1_ASM1629087v1_genomic	S6	d__Bacteria	p__Firmicutes_A	c__Clostridia	o__Oscillospirales	f__Ruminococcaceae	g__Ruminococcus	s__Ruminococcus sp016290875
K00297	metF	5	methylenetetrahydrofolate reductase	JAEEVL010000008.1_80	GCA_016290875.1_ASM1629087v1_genomic	S6	d__Bacteria	p__Firmicutes_A	c__Clostridia	o__Oscillospirales	f__Ruminococcaceae	g__Ruminococcus	s__Ruminococcus sp016290875
K01491	folD	4	methenyltetrahydrofolate cyclohydrolase	JAEEVL010000013.1_19	GCA_016290875.1_ASM1629087v1_genomic	S6	d__Bacteria	p__Firmicutes_A	c__Clostridia	o__Oscillospirales	f__Ruminococcaceae	g__Ruminococcus	s__Ruminococcus sp016290875
K00297	metF	5	methylenetetrahydrofolate reductase	JAEEVO010000018.1_3	GCA_016290905.1_ASM1629090v1_genomic	S6	d__Bacteria	p__Firmicutes_A	c__Clostridia	o__Lachnospirales	f__Lachnospiraceae	g__RUG11977	s__RUG11977 sp016290905
K01500	fchA	4	methenyltetrahydrofolate cyclohydrolase	JAEEVO010000029.1_5	GCA_016290905.1_ASM1629090v1_genomic	S6	d__Bacteria	p__Firmicutes_A	c__Clostridia	o__Lachnospirales	f__Lachnospiraceae	g__RUG11977	s__RUG11977 sp016290905
K01938	fhs	3	formate--tetrahydrofolate ligase	JAEEVO010000029.1_8	GCA_016290905.1_ASM1629090v1_genomic	S6	d__Bacteria	p__Firmicutes_A	c__Clostridia	o__Lachnospirales	f__Lachnospiraceae	g__RUG11977	s__RUG11977 sp016290905
K00297	metF	5	methylenetetrahydrofolate reductase	JAEEVP010000147.1_5	GCA_016290935.1_ASM1629093v1_genomic	S6	d__Bacteria	p__Firmicutes_A	c__Clostridia	o__Peptostreptococcales	f__Anaerovoracaceae	g__RUG11894	s__RUG11894 sp017412505
K01500	fchA	4	methenyltetrahydrofolate cyclohydrolase	JAEEVP010000264.1_3	GCA_016290935.1_ASM1629093v1_genomic	S6	d__Bacteria	p__Firmicutes_A	c__Clostridia	o__Peptostreptococcales	f__Anaerovoracaceae	g__RUG11894	s__RUG11894 sp017412505
K00297	metF	5	methylenetetrahydrofolate reductase	JAEEVQ010000003.1_43	GCA_016290955.1_ASM1629095v1_genomic	S6	d__Bacteria	p__Bacteroidota	c__Bacteroidia	o__Bacteroidales	f__UBA932	g__RUG11257	s__
K01491	folD	4	methenyltetrahydrofolate cyclohydrolase	JAEEVQ010000018.1_15	GCA_016290955.1_ASM1629095v1_genomic	S6	d__Bacteria	p__Bacteroidota	c__Bacteroidia	o__Bacteroidales	f__UBA932	g__RUG11257	s__
K00297	metF	5	methylenetetrahydrofolate reductase	JAEEVS010000095.1_6	GCA_016290975.1_ASM1629097v1_genomic	S6	d__Bacteria	p__Bacteroidota	c__Bacteroidia	o__Bacteroidales	f__Bacteroidaceae	g__Prevotella	s__Prevotella sp002353585
K01491	folD	4	methenyltetrahydrofolate cyclohydrolase	JAEEVS010000108.1_26	GCA_016290975.1_ASM1629097v1_genomic	S6	d__Bacteria	p__Bacteroidota	c__Bacteroidia	o__Bacteroidales	f__Bacteroidaceae	g__Prevotella	s__Prevotella sp002353585
K00297	metF	5	methylenetetrahydrofolate reductase	JAEEVR010000021.1_9	GCA_016290995.1_ASM1629099v1_genomic	S6	d__Bacteria	p__Spirochaetota	c__Spirochaetia	o__Treponematales	f__Treponemataceae	g__Treponema_D	s__Treponema_D sp016290995
K01491	folD	4	methenyltetrahydrofolate cyclohydrolase	JAEEVR010000007.1_31	GCA_016290995.1_ASM1629099v1_genomic	S6	d__Bacteria	p__Spirochaetota	c__Spirochaetia	o__Treponematales	f__Treponemataceae	g__Treponema_D	s__Treponema_D sp016290995
K01938	fhs	3	formate--tetrahydrofolate ligase	JAEEVR010000001.1_57	GCA_016290995.1_ASM1629099v1_genomic	S6	d__Bacteria	p__Spirochaetota	c__Spirochaetia	o__Treponematales	f__Treponemataceae	g__Treponema_D	s__Treponema_D sp016290995
K00297	metF	5	methylenetetrahydrofolate reductase	JAEEVT010000025.1_7	GCA_016291005.1_ASM1629100v1_genomic	S6	d__Bacteria	p__Bacteroidota	c__Bacteroidia	o__Bacteroidales	f__Bacteroidaceae	g__Prevotella	s__Prevotella sp016291005
K01491	folD	4	methenyltetrahydrofolate cyclohydrolase	JAEEVT010000037.1_9	GCA_016291005.1_ASM1629100v1_genomic	S6	d__Bacteria	p__Bacteroidota	c__Bacteroidia	o__Bacteroidales	f__Bacteroidaceae	g__Prevotella	s__Prevotella sp016291005
K00297	metF	5	methylenetetrahydrofolate reductase	JAEEVU010000037.1_3	GCA_016291015.1_ASM1629101v1_genomic	S6	d__Bacteria	p__Spirochaetota	c__Spirochaetia	o__Treponematales	f__Treponemataceae	g__UBA1240	s__UBA1240 sp902797925
K00297	metF	5	methylenetetrahydrofolate reductase	JAEEVV010000004.1_58	GCA_016291045.1_ASM1629104v1_genomic	S6	d__Bacteria	p__Firmicutes_A	c__Clostridia	o__Lachnospirales	f__Lachnospiraceae	g__UBA3766	s__UBA3766 sp902789665
K01491	folD	4	methenyltetrahydrofolate cyclohydrolase	JAEEVV010000001.1_37	GCA_016291045.1_ASM1629104v1_genomic	S6	d__Bacteria	p__Firmicutes_A	c__Clostridia	o__Lachnospirales	f__Lachnospiraceae	g__UBA3766	s__UBA3766 sp902789665
K01938	fhs	3	formate--tetrahydrofolate ligase	JAEEVV010000001.1_38	GCA_016291045.1_ASM1629104v1_genomic	S6	d__Bacteria	p__Firmicutes_A	c__Clostridia	o__Lachnospirales	f__Lachnospiraceae	g__UBA3766	s__UBA3766 sp902789665
K01491	folD	4	methenyltetrahydrofolate cyclohydrolase	JAEFAD010000020.1_25	GCA_016291075.1_ASM1629107v1_genomic	S6	d__Bacteria	p__Bacteroidota	c__Bacteroidia	o__Bacteroidales	f__WCHB1-69	g__F23-D06	s__F23-D06 sp900319925
K01500	fchA	4	methenyltetrahydrofolate cyclohydrolase	JAEFAD010000058.1_5	GCA_016291075.1_ASM1629107v1_genomic	S6	d__Bacteria	p__Bacteroidota	c__Bacteroidia	o__Bacteroidales	f__WCHB1-69	g__F23-D06	s__F23-D06 sp900319925
K00297	metF	5	methylenetetrahydrofolate reductase	JAEEVW010000001.1_53	GCA_016291085.1_ASM1629108v1_genomic	S6	d__Bacteria	p__Bacteroidota	c__Bacteroidia	o__Bacteroidales	f__Bacteroidaceae	g__Prevotella	s__Prevotella sp016291085
K01491	folD	4	methenyltetrahydrofolate cyclohydrolase	JAEEVW010000003.1_28	GCA_016291085.1_ASM1629108v1_genomic	S6	d__Bacteria	p__Bacteroidota	c__Bacteroidia	o__Bacteroidales	f__Bacteroidaceae	g__Prevotella	s__Prevotella sp016291085
K01491	folD	4	methenyltetrahydrofolate cyclohydrolase	JAEFAC010000014.1_51	GCA_016291095.1_ASM1629109v1_genomic	S6	d__Bacteria	p__Bacteroidota	c__Bacteroidia	o__Bacteroidales	f__Bacteroidaceae	g__UBA1179	s__UBA1179 sp902799685
K01938	fhs	3	formate--tetrahydrofolate ligase	JAEEVX010000007.1_13	GCA_016291125.1_ASM1629112v1_genomic	S6	d__Bacteria	p__Firmicutes_A	c__Clostridia	o__Lachnospirales	f__Lachnospiraceae	g__UBA1712	s__UBA1712 sp017540355
K01500	fchA	4	methenyltetrahydrofolate cyclohydrolase	JAEFAE010000030.1_12	GCA_016291135.1_ASM1629113v1_genomic	S6	d__Bacteria	p__Bacteroidota	c__Bacteroidia	o__Bacteroidales	f__F082	g__Limimorpha	s__Limimorpha sp016291135
K01491	folD	4	methenyltetrahydrofolate cyclohydrolase	JAEFAH010000023.1_20	GCA_016291175.1_ASM1629117v1_genomic	S6	d__Bacteria	p__Proteobacteria	c__Alphaproteobacteria	o__RF32	f__CAG-239	g__RUG410	s__RUG410 sp902788365
K00297	metF	5	methylenetetrahydrofolate reductase	JAEFAI010000009.1_45	GCA_016291185.1_ASM1629118v1_genomic	S6	d__Bacteria	p__Bacteroidota	c__Bacteroidia	o__Bacteroidales	f__UBA932	g__Cryptobacteroides	s__Cryptobacteroides sp016291185
K01491	folD	4	methenyltetrahydrofolate cyclohydrolase	JAEFAI010000014.1_7	GCA_016291185.1_ASM1629118v1_genomic	S6	d__Bacteria	p__Bacteroidota	c__Bacteroidia	o__Bacteroidales	f__UBA932	g__Cryptobacteroides	s__Cryptobacteroides sp016291185
K00297	metF	5	methylenetetrahydrofolate reductase	JAEFAF010000029.1_11	GCA_016291195.1_ASM1629119v1_genomic	S6	d__Bacteria	p__Bacteroidota	c__Bacteroidia	o__Bacteroidales	f__Bacteroidaceae	g__Prevotella	s__Prevotella sp900318395
K01491	folD	4	methenyltetrahydrofolate cyclohydrolase	JAEFAF010000006.1_23	GCA_016291195.1_ASM1629119v1_genomic	S6	d__Bacteria	p__Bacteroidota	c__Bacteroidia	o__Bacteroidales	f__Bacteroidaceae	g__Prevotella	s__Prevotella sp900318395
K00198	acsA	1	anaerobic carbon-monoxide dehydrogenase	JAEEWV010000203.1_1	GCA_016291205.1_ASM1629120v1_genomic	S6	d__Bacteria	p__Firmicutes_A	c__Clostridia	o__Lachnospirales	f__Lachnospiraceae	g__Butyrivibrio	s__Butyrivibrio sp000621565
K00198	acsA	1	anaerobic carbon-monoxide dehydrogenase	JAEEWV010000126.1_8	GCA_016291205.1_ASM1629120v1_genomic	S6	d__Bacteria	p__Firmicutes_A	c__Clostridia	o__Lachnospirales	f__Lachnospiraceae	g__Butyrivibrio	s__Butyrivibrio sp000621565
K00297	metF	5	methylenetetrahydrofolate reductase	JAEEWV010000017.1_13	GCA_016291205.1_ASM1629120v1_genomic	S6	d__Bacteria	p__Firmicutes_A	c__Clostridia	o__Lachnospirales	f__Lachnospiraceae	g__Butyrivibrio	s__Butyrivibrio sp000621565
K01491	folD	4	methenyltetrahydrofolate cyclohydrolase	JAEEWV010000005.1_63	GCA_016291205.1_ASM1629120v1_genomic	S6	d__Bacteria	p__Firmicutes_A	c__Clostridia	o__Lachnospirales	f__Lachnospiraceae	g__Butyrivibrio	s__Butyrivibrio sp000621565
K01938	fhs	3	formate--tetrahydrofolate ligase	JAEEWV010000005.1_62	GCA_016291205.1_ASM1629120v1_genomic	S6	d__Bacteria	p__Firmicutes_A	c__Clostridia	o__Lachnospirales	f__Lachnospiraceae	g__Butyrivibrio	s__Butyrivibrio sp000621565
K01500	fchA	4	methenyltetrahydrofolate cyclohydrolase	JAEFAG010000062.1_2	GCA_016291215.1_ASM1629121v1_genomic	S6	d__Bacteria	p__Firmicutes_A	c__Clostridia	o__Oscillospirales	f__Oscillospiraceae	g__Faecousia	s__Faecousia sp900315595
K01500	fchA	4	methenyltetrahydrofolate cyclohydrolase	JAEFAG010000041.1_2	GCA_016291215.1_ASM1629121v1_genomic	S6	d__Bacteria	p__Firmicutes_A	c__Clostridia	o__Oscillospirales	f__Oscillospiraceae	g__Faecousia	s__Faecousia sp900315595
K00297	metF	5	methylenetetrahydrofolate reductase	JAEEXA010000100.1_52	GCA_016291285.1_ASM1629128v1_genomic	S6	d__Bacteria	p__Bacteroidota	c__Bacteroidia	o__Bacteroidales	f__Bacteroidaceae	g__Prevotella	s__Prevotella sp900315455
K01491	folD	4	methenyltetrahydrofolate cyclohydrolase	JAEEXA010000135.1_8	GCA_016291285.1_ASM1629128v1_genomic	S6	d__Bacteria	p__Bacteroidota	c__Bacteroidia	o__Bacteroidales	f__Bacteroidaceae	g__Prevotella	s__Prevotella sp900315455
K01500	fchA	4	methenyltetrahydrofolate cyclohydrolase	JAEEXA010000171.1_10	GCA_016291285.1_ASM1629128v1_genomic	S6	d__Bacteria	p__Bacteroidota	c__Bacteroidia	o__Bacteroidales	f__Bacteroidaceae	g__Prevotella	s__Prevotella sp900315455
K01491	folD	4	methenyltetrahydrofolate cyclohydrolase	JAEEXB010000049.1_9	GCA_016291295.1_ASM1629129v1_genomic	S6	d__Bacteria	p__Spirochaetota	c__Spirochaetia	o__Sphaerochaetales	f__Sphaerochaetaceae	g__UBA9732	s__UBA9732 sp902781545
K00297	metF	5	methylenetetrahydrofolate reductase	JAEEXC010000090.1_6	GCA_016291325.1_ASM1629132v1_genomic	S6	d__Bacteria	p__Bacteroidota	c__Bacteroidia	o__Bacteroidales	f__UBA932	g__Bact-11	s__Bact-11 sp017428245
K00198	acsA	1	anaerobic carbon-monoxide dehydrogenase	JAEEXE010000012.1_6	GCA_016291375.1_ASM1629137v1_genomic	S6	d__Bacteria	p__Firmicutes_A	c__Clostridia	o__Lachnospirales	f__Lachnospiraceae	g__Butyrivibrio	s__Butyrivibrio sp016291375
K00297	metF	5	methylenetetrahydrofolate reductase	JAEEXE010000001.1_96	GCA_016291375.1_ASM1629137v1_genomic	S6	d__Bacteria	p__Firmicutes_A	c__Clostridia	o__Lachnospirales	f__Lachnospiraceae	g__Butyrivibrio	s__Butyrivibrio sp016291375
K00297	metF	5	methylenetetrahydrofolate reductase	JAEEXE010000048.1_17	GCA_016291375.1_ASM1629137v1_genomic	S6	d__Bacteria	p__Firmicutes_A	c__Clostridia	o__Lachnospirales	f__Lachnospiraceae	g__Butyrivibrio	s__Butyrivibrio sp016291375
K01491	folD	4	methenyltetrahydrofolate cyclohydrolase	JAEEXE010000006.1_71	GCA_016291375.1_ASM1629137v1_genomic	S6	d__Bacteria	p__Firmicutes_A	c__Clostridia	o__Lachnospirales	f__Lachnospiraceae	g__Butyrivibrio	s__Butyrivibrio sp016291375
K01938	fhs	3	formate--tetrahydrofolate ligase	JAEEXE010000006.1_72	GCA_016291375.1_ASM1629137v1_genomic	S6	d__Bacteria	p__Firmicutes_A	c__Clostridia	o__Lachnospirales	f__Lachnospiraceae	g__Butyrivibrio	s__Butyrivibrio sp016291375
K00297	metF	5	methylenetetrahydrofolate reductase	JAEEXD010000001.1_163	GCA_016291385.1_ASM1629138v1_genomic	S6	d__Bacteria	p__Bacteroidota	c__Bacteroidia	o__Bacteroidales	f__UBA3663	g__UBA3663	s__UBA3663 sp902776605
K01491	folD	4	methenyltetrahydrofolate cyclohydrolase	JAEEXD010000022.1_23	GCA_016291385.1_ASM1629138v1_genomic	S6	d__Bacteria	p__Bacteroidota	c__Bacteroidia	o__Bacteroidales	f__UBA3663	g__UBA3663	s__UBA3663 sp902776605
K00297	metF	5	methylenetetrahydrofolate reductase	JAEEXF010000285.1_3	GCA_016291395.1_ASM1629139v1_genomic	S6	d__Bacteria	p__Synergistota	c__Synergistia	o__Synergistales	f__Dethiosulfovibrionaceae	g__Pyramidobacter	s__Pyramidobacter sp016286835
K01500	fchA	4	methenyltetrahydrofolate cyclohydrolase	JAEEXF010000105.1_1	GCA_016291395.1_ASM1629139v1_genomic	S6	d__Bacteria	p__Synergistota	c__Synergistia	o__Synergistales	f__Dethiosulfovibrionaceae	g__Pyramidobacter	s__Pyramidobacter sp016286835
K01500	fchA	4	methenyltetrahydrofolate cyclohydrolase	JAEEXF010000073.1_3	GCA_016291395.1_ASM1629139v1_genomic	S6	d__Bacteria	p__Synergistota	c__Synergistia	o__Synergistales	f__Dethiosulfovibrionaceae	g__Pyramidobacter	s__Pyramidobacter sp016286835
K01938	fhs	3	formate--tetrahydrofolate ligase	JAEEXF010000105.1_2	GCA_016291395.1_ASM1629139v1_genomic	S6	d__Bacteria	p__Synergistota	c__Synergistia	o__Synergistales	f__Dethiosulfovibrionaceae	g__Pyramidobacter	s__Pyramidobacter sp016286835
K00297	metF	5	methylenetetrahydrofolate reductase	JAEEXG010000048.1_2	GCA_016291405.1_ASM1629140v1_genomic	S6	d__Bacteria	p__Firmicutes_A	c__Clostridia	o__Lachnospirales	f__Lachnospiraceae	g__UBA1258	s__UBA1258 sp016291405
K00297	metF	5	methylenetetrahydrofolate reductase	JAEEXG010000043.1_18	GCA_016291405.1_ASM1629140v1_genomic	S6	d__Bacteria	p__Firmicutes_A	c__Clostridia	o__Lachnospirales	f__Lachnospiraceae	g__UBA1258	s__UBA1258 sp016291405
K01491	folD	4	methenyltetrahydrofolate cyclohydrolase	JAEEXG010000002.1_17	GCA_016291405.1_ASM1629140v1_genomic	S6	d__Bacteria	p__Firmicutes_A	c__Clostridia	o__Lachnospirales	f__Lachnospiraceae	g__UBA1258	s__UBA1258 sp016291405
K01938	fhs	3	formate--tetrahydrofolate ligase	JAEEXG010000002.1_18	GCA_016291405.1_ASM1629140v1_genomic	S6	d__Bacteria	p__Firmicutes_A	c__Clostridia	o__Lachnospirales	f__Lachnospiraceae	g__UBA1258	s__UBA1258 sp016291405
K00297	metF	5	methylenetetrahydrofolate reductase	JAEEXH010000058.1_15	GCA_016291435.1_ASM1629143v1_genomic	S6	d__Bacteria	p__Firmicutes_A	c__Clostridia	o__Oscillospirales	f__Ruminococcaceae	g__Firm-04	s__Firm-04 sp016291435
K01491	folD	4	methenyltetrahydrofolate cyclohydrolase	JAEEXH010000037.1_22	GCA_016291435.1_ASM1629143v1_genomic	S6	d__Bacteria	p__Firmicutes_A	c__Clostridia	o__Oscillospirales	f__Ruminococcaceae	g__Firm-04	s__Firm-04 sp016291435
K01938	fhs	3	formate--tetrahydrofolate ligase	JAEEXH010000077.1_11	GCA_016291435.1_ASM1629143v1_genomic	S6	d__Bacteria	p__Firmicutes_A	c__Clostridia	o__Oscillospirales	f__Ruminococcaceae	g__Firm-04	s__Firm-04 sp016291435
K00297	metF	5	methylenetetrahydrofolate reductase	JAEEXJ010000057.1_8	GCA_016291475.1_ASM1629147v1_genomic	S6	d__Bacteria	p__Firmicutes_A	c__Clostridia	o__Lachnospirales	f__Lachnospiraceae	g__AC2028	s__AC2028 sp016291475
K00297	metF	5	methylenetetrahydrofolate reductase	JAEEXJ010000127.1_1	GCA_016291475.1_ASM1629147v1_genomic	S6	d__Bacteria	p__Firmicutes_A	c__Clostridia	o__Lachnospirales	f__Lachnospiraceae	g__AC2028	s__AC2028 sp016291475
K01491	folD	4	methenyltetrahydrofolate cyclohydrolase	JAEEXJ010000023.1_3	GCA_016291475.1_ASM1629147v1_genomic	S6	d__Bacteria	p__Firmicutes_A	c__Clostridia	o__Lachnospirales	f__Lachnospiraceae	g__AC2028	s__AC2028 sp016291475
K01491	folD	4	methenyltetrahydrofolate cyclohydrolase	JAEEXJ010000116.1_4	GCA_016291475.1_ASM1629147v1_genomic	S6	d__Bacteria	p__Firmicutes_A	c__Clostridia	o__Lachnospirales	f__Lachnospiraceae	g__AC2028	s__AC2028 sp016291475
K01491	folD	4	methenyltetrahydrofolate cyclohydrolase	JAEEXJ010000055.1_2	GCA_016291475.1_ASM1629147v1_genomic	S6	d__Bacteria	p__Firmicutes_A	c__Clostridia	o__Lachnospirales	f__Lachnospiraceae	g__AC2028	s__AC2028 sp016291475
K01938	fhs	3	formate--tetrahydrofolate ligase	JAEEXJ010000023.1_2	GCA_016291475.1_ASM1629147v1_genomic	S6	d__Bacteria	p__Firmicutes_A	c__Clostridia	o__Lachnospirales	f__Lachnospiraceae	g__AC2028	s__AC2028 sp016291475
K01938	fhs	3	formate--tetrahydrofolate ligase	JAEEXJ010000116.1_3	GCA_016291475.1_ASM1629147v1_genomic	S6	d__Bacteria	p__Firmicutes_A	c__Clostridia	o__Lachnospirales	f__Lachnospiraceae	g__AC2028	s__AC2028 sp016291475
K01938	fhs	3	formate--tetrahydrofolate ligase	JAEEXJ010000055.1_3	GCA_016291475.1_ASM1629147v1_genomic	S6	d__Bacteria	p__Firmicutes_A	c__Clostridia	o__Lachnospirales	f__Lachnospiraceae	g__AC2028	s__AC2028 sp016291475
K01500	fchA	4	methenyltetrahydrofolate cyclohydrolase	JAEEXL010000050.1_2	GCA_016291485.1_ASM1629148v1_genomic	S6	d__Bacteria	p__Bacteroidota	c__Bacteroidia	o__Bacteroidales	f__WCHB1-69	g__F23-D06	s__F23-D06 sp002392325
K00297	metF	5	methylenetetrahydrofolate reductase	JAEEXI010000005.1_16	GCA_016291495.1_ASM1629149v1_genomic	S6	d__Bacteria	p__Bacteroidota	c__Bacteroidia	o__Bacteroidales	f__Bacteroidaceae	g__Prevotella	s__Prevotella sp016291495
K01491	folD	4	methenyltetrahydrofolate cyclohydrolase	JAEEXI010000002.1_55	GCA_016291495.1_ASM1629149v1_genomic	S6	d__Bacteria	p__Bacteroidota	c__Bacteroidia	o__Bacteroidales	f__Bacteroidaceae	g__Prevotella	s__Prevotella sp016291495
K00297	metF	5	methylenetetrahydrofolate reductase	JAEEXK010000174.1_2	GCA_016291505.1_ASM1629150v1_genomic	S6	d__Bacteria	p__Bacteroidota	c__Bacteroidia	o__Bacteroidales	f__Bacteroidaceae	g__Prevotella	s__Prevotella sp017508965
K01491	folD	4	methenyltetrahydrofolate cyclohydrolase	JAEEXK010000038.1_13	GCA_016291505.1_ASM1629150v1_genomic	S6	d__Bacteria	p__Bacteroidota	c__Bacteroidia	o__Bacteroidales	f__Bacteroidaceae	g__Prevotella	s__Prevotella sp017508965
K00297	metF	5	methylenetetrahydrofolate reductase	JAEEXN010000005.1_66	GCA_016291595.1_ASM1629159v1_genomic	S6	d__Bacteria	p__Bacteroidota	c__Bacteroidia	o__Bacteroidales	f__Bacteroidaceae	g__Prevotella	s__Prevotella sp016291595
K01491	folD	4	methenyltetrahydrofolate cyclohydrolase	JAEEXN010000008.1_21	GCA_016291595.1_ASM1629159v1_genomic	S6	d__Bacteria	p__Bacteroidota	c__Bacteroidia	o__Bacteroidales	f__Bacteroidaceae	g__Prevotella	s__Prevotella sp016291595
K01500	fchA	4	methenyltetrahydrofolate cyclohydrolase	JAEEXN010000009.1_23	GCA_016291595.1_ASM1629159v1_genomic	S6	d__Bacteria	p__Bacteroidota	c__Bacteroidia	o__Bacteroidales	f__Bacteroidaceae	g__Prevotella	s__Prevotella sp016291595
K00297	metF	5	methylenetetrahydrofolate reductase	JAEEXO010000006.1_8	GCA_016291605.1_ASM1629160v1_genomic	S6	d__Bacteria	p__Firmicutes_A	c__Clostridia	o__Lachnospirales	f__Lachnospiraceae	g__AC2028	s__AC2028 sp016285265
K00297	metF	5	methylenetetrahydrofolate reductase	JAEEXO010000003.1_1	GCA_016291605.1_ASM1629160v1_genomic	S6	d__Bacteria	p__Firmicutes_A	c__Clostridia	o__Lachnospirales	f__Lachnospiraceae	g__AC2028	s__AC2028 sp016285265
K00297	metF	5	methylenetetrahydrofolate reductase	JAEEXO010000141.1_1	GCA_016291605.1_ASM1629160v1_genomic	S6	d__Bacteria	p__Firmicutes_A	c__Clostridia	o__Lachnospirales	f__Lachnospiraceae	g__AC2028	s__AC2028 sp016285265
K01491	folD	4	methenyltetrahydrofolate cyclohydrolase	JAEEXO010000005.1_43	GCA_016291605.1_ASM1629160v1_genomic	S6	d__Bacteria	p__Firmicutes_A	c__Clostridia	o__Lachnospirales	f__Lachnospiraceae	g__AC2028	s__AC2028 sp016285265
K01938	fhs	3	formate--tetrahydrofolate ligase	JAEEXO010000005.1_44	GCA_016291605.1_ASM1629160v1_genomic	S6	d__Bacteria	p__Firmicutes_A	c__Clostridia	o__Lachnospirales	f__Lachnospiraceae	g__AC2028	s__AC2028 sp016285265
K00297	metF	5	methylenetetrahydrofolate reductase	JAEEYC010000040.1_9	GCA_016291625.1_ASM1629162v1_genomic	S6	d__Bacteria	p__Firmicutes_A	c__Clostridia	o__Lachnospirales	f__Lachnospiraceae	g__UBA1258	s__UBA1258 sp002308235
K01491	folD	4	methenyltetrahydrofolate cyclohydrolase	JAEEYC010000001.1_13	GCA_016291625.1_ASM1629162v1_genomic	S6	d__Bacteria	p__Firmicutes_A	c__Clostridia	o__Lachnospirales	f__Lachnospiraceae	g__UBA1258	s__UBA1258 sp002308235
K01938	fhs	3	formate--tetrahydrofolate ligase	JAEEYC010000001.1_12	GCA_016291625.1_ASM1629162v1_genomic	S6	d__Bacteria	p__Firmicutes_A	c__Clostridia	o__Lachnospirales	f__Lachnospiraceae	g__UBA1258	s__UBA1258 sp002308235
K00297	metF	5	methylenetetrahydrofolate reductase	JAEEYF010000040.1_49	GCA_016291655.1_ASM1629165v1_genomic	S6	d__Bacteria	p__Firmicutes_A	c__Clostridia	o__Lachnospirales	f__Lachnospiraceae	g__RGIG3528	s__RGIG3528 sp016291655
K01491	folD	4	methenyltetrahydrofolate cyclohydrolase	JAEEYF010000021.1_76	GCA_016291655.1_ASM1629165v1_genomic	S6	d__Bacteria	p__Firmicutes_A	c__Clostridia	o__Lachnospirales	f__Lachnospiraceae	g__RGIG3528	s__RGIG3528 sp016291655
K01938	fhs	3	formate--tetrahydrofolate ligase	JAEEYF010000006.1_81	GCA_016291655.1_ASM1629165v1_genomic	S6	d__Bacteria	p__Firmicutes_A	c__Clostridia	o__Lachnospirales	f__Lachnospiraceae	g__RGIG3528	s__RGIG3528 sp016291655
K00297	metF	5	methylenetetrahydrofolate reductase	JAEEYE010000015.1_5	GCA_016291665.1_ASM1629166v1_genomic	S6	d__Bacteria	p__Proteobacteria	c__Gammaproteobacteria	o__Burkholderiales	f__Burkholderiaceae	g__Oxalobacter	s__Oxalobacter sp016291665
K01491	folD	4	methenyltetrahydrofolate cyclohydrolase	JAEEYE010000017.1_20	GCA_016291665.1_ASM1629166v1_genomic	S6	d__Bacteria	p__Proteobacteria	c__Gammaproteobacteria	o__Burkholderiales	f__Burkholderiaceae	g__Oxalobacter	s__Oxalobacter sp016291665
K01938	fhs	3	formate--tetrahydrofolate ligase	JAEEYE010000013.1_2	GCA_016291665.1_ASM1629166v1_genomic	S6	d__Bacteria	p__Proteobacteria	c__Gammaproteobacteria	o__Burkholderiales	f__Burkholderiaceae	g__Oxalobacter	s__Oxalobacter sp016291665
K22015	fdhF	2	formate dehydrogenase	JAEEYE010000025.1_20	GCA_016291665.1_ASM1629166v1_genomic	S6	d__Bacteria	p__Proteobacteria	c__Gammaproteobacteria	o__Burkholderiales	f__Burkholderiaceae	g__Oxalobacter	s__Oxalobacter sp016291665
K01491	folD	4	methenyltetrahydrofolate cyclohydrolase	JAEEYG010000051.1_15	GCA_016291695.1_ASM1629169v1_genomic	S6	d__Bacteria	p__Firmicutes_A	c__Clostridia	o__TANB77	f__UBA1234	g__RGIG6105	s__RGIG6105 sp016291695
K01938	fhs	3	formate--tetrahydrofolate ligase	JAEEYG010000084.1_25	GCA_016291695.1_ASM1629169v1_genomic	S6	d__Bacteria	p__Firmicutes_A	c__Clostridia	o__TANB77	f__UBA1234	g__RGIG6105	s__RGIG6105 sp016291695
K00297	metF	5	methylenetetrahydrofolate reductase	JAEEYI010000070.1_3	GCA_016291705.1_ASM1629170v1_genomic	S6	d__Bacteria	p__Firmicutes_A	c__Clostridia	o__Oscillospirales	f__CAG-272	g__CAG-390	s__CAG-390 sp900321265
K01491	folD	4	methenyltetrahydrofolate cyclohydrolase	JAEEYI010000070.1_31	GCA_016291705.1_ASM1629170v1_genomic	S6	d__Bacteria	p__Firmicutes_A	c__Clostridia	o__Oscillospirales	f__CAG-272	g__CAG-390	s__CAG-390 sp900321265
K01938	fhs	3	formate--tetrahydrofolate ligase	JAEEYI010000022.1_5	GCA_016291705.1_ASM1629170v1_genomic	S6	d__Bacteria	p__Firmicutes_A	c__Clostridia	o__Oscillospirales	f__CAG-272	g__CAG-390	s__CAG-390 sp900321265
K00198	acsA	1	anaerobic carbon-monoxide dehydrogenase	JAEEYH010000012.1_5	GCA_016291715.1_ASM1629171v1_genomic	S6	d__Bacteria	p__Proteobacteria	c__Gammaproteobacteria	o__Enterobacterales	f__Succinivibrionaceae	g__Ruminobacter	s__Ruminobacter sp900315145
K00297	metF	5	methylenetetrahydrofolate reductase	JAEEYH010000088.1_93	GCA_016291715.1_ASM1629171v1_genomic	S6	d__Bacteria	p__Proteobacteria	c__Gammaproteobacteria	o__Enterobacterales	f__Succinivibrionaceae	g__Ruminobacter	s__Ruminobacter sp900315145
K01491	folD	4	methenyltetrahydrofolate cyclohydrolase	JAEEYH010000092.1_4	GCA_016291715.1_ASM1629171v1_genomic	S6	d__Bacteria	p__Proteobacteria	c__Gammaproteobacteria	o__Enterobacterales	f__Succinivibrionaceae	g__Ruminobacter	s__Ruminobacter sp900315145
K01491	folD	4	methenyltetrahydrofolate cyclohydrolase	JAEEYJ010000209.1_6	GCA_016291725.1_ASM1629172v1_genomic	S6	d__Bacteria	p__Firmicutes	c__Bacilli	o__Erysipelotrichales	f__Erysipelotrichaceae	g__Bulleidia	s__Bulleidia sp016291725
K00297	metF	5	methylenetetrahydrofolate reductase	JAEEYK010000042.1_7	GCA_016291775.1_ASM1629177v1_genomic	S6	d__Bacteria	p__Firmicutes_A	c__Clostridia	o__Oscillospirales	f__CAG-272	g__CAG-390	s__CAG-390 sp902783905
K01491	folD	4	methenyltetrahydrofolate cyclohydrolase	JAEEYK010000229.1_1	GCA_016291775.1_ASM1629177v1_genomic	S6	d__Bacteria	p__Firmicutes_A	c__Clostridia	o__Oscillospirales	f__CAG-272	g__CAG-390	s__CAG-390 sp902783905
K01938	fhs	3	formate--tetrahydrofolate ligase	JAEEYK010000104.1_30	GCA_016291775.1_ASM1629177v1_genomic	S6	d__Bacteria	p__Firmicutes_A	c__Clostridia	o__Oscillospirales	f__CAG-272	g__CAG-390	s__CAG-390 sp902783905
K01491	folD	4	methenyltetrahydrofolate cyclohydrolase	JAEEZM010000044.1_20	GCA_016291795.1_ASM1629179v1_genomic	S6	d__Bacteria	p__Firmicutes_A	c__Clostridia	o__UBA1212	f__UBA1255	g__UBA1255	s__UBA1255 sp017508875
K01938	fhs	3	formate--tetrahydrofolate ligase	JAEEZM010000037.1_8	GCA_016291795.1_ASM1629179v1_genomic	S6	d__Bacteria	p__Firmicutes_A	c__Clostridia	o__UBA1212	f__UBA1255	g__UBA1255	s__UBA1255 sp017508875
K15023	acsE	6	methyltransferase	JAEEZM010000118.1_4	GCA_016291795.1_ASM1629179v1_genomic	S6	d__Bacteria	p__Firmicutes_A	c__Clostridia	o__UBA1212	f__UBA1255	g__UBA1255	s__UBA1255 sp017508875
K00198	acsA	1	anaerobic carbon-monoxide dehydrogenase	JAEEZL010000082.1_9	GCA_016291805.1_ASM1629180v1_genomic	S6	d__Bacteria	p__Proteobacteria	c__Gammaproteobacteria	o__Enterobacterales	f__Succinivibrionaceae	g__UBA2804	s__UBA2804 sp902796095
K00297	metF	5	methylenetetrahydrofolate reductase	JAEEZL010000121.1_2	GCA_016291805.1_ASM1629180v1_genomic	S6	d__Bacteria	p__Proteobacteria	c__Gammaproteobacteria	o__Enterobacterales	f__Succinivibrionaceae	g__UBA2804	s__UBA2804 sp902796095
K01491	folD	4	methenyltetrahydrofolate cyclohydrolase	JAEEZL010000071.1_4	GCA_016291805.1_ASM1629180v1_genomic	S6	d__Bacteria	p__Proteobacteria	c__Gammaproteobacteria	o__Enterobacterales	f__Succinivibrionaceae	g__UBA2804	s__UBA2804 sp902796095
K01491	folD	4	methenyltetrahydrofolate cyclohydrolase	JAEEZK010000065.1_15	GCA_016291815.1_ASM1629181v1_genomic	S6	d__Bacteria	p__Bacteroidota	c__Bacteroidia	o__Bacteroidales	f__UBA932	g__Cryptobacteroides	s__
K01491	folD	4	methenyltetrahydrofolate cyclohydrolase	JAEEZQ010000049.1_23	GCA_016291855.1_ASM1629185v1_genomic	S6	d__Bacteria	p__Bacteroidota	c__Bacteroidia	o__Bacteroidales	f__P3	g__UBA1711	s__UBA1711 sp002309955
K01500	fchA	4	methenyltetrahydrofolate cyclohydrolase	JAEEZQ010000116.1_10	GCA_016291855.1_ASM1629185v1_genomic	S6	d__Bacteria	p__Bacteroidota	c__Bacteroidia	o__Bacteroidales	f__P3	g__UBA1711	s__UBA1711 sp002309955
K01491	folD	4	methenyltetrahydrofolate cyclohydrolase	JAEEZO010000032.1_12	GCA_016291895.1_ASM1629189v1_genomic	S6	d__Bacteria	p__Firmicutes	c__Bacilli	o__RF39	f__UBA660	g__RUG12783	s__RUG12783 sp016291895
K00297	metF	5	methylenetetrahydrofolate reductase	JAEEZS010000063.1_47	GCA_016291905.1_ASM1629190v1_genomic	S6	d__Bacteria	p__Bacteroidota	c__Bacteroidia	o__Bacteroidales	f__Bacteroidaceae	g__UBA1189	s__UBA1189 sp016291905
K01491	folD	4	methenyltetrahydrofolate cyclohydrolase	JAEEZS010000052.1_9	GCA_016291905.1_ASM1629190v1_genomic	S6	d__Bacteria	p__Bacteroidota	c__Bacteroidia	o__Bacteroidales	f__Bacteroidaceae	g__UBA1189	s__UBA1189 sp016291905
K01500	fchA	4	methenyltetrahydrofolate cyclohydrolase	JAEEZP010000151.1_2	GCA_016291915.1_ASM1629191v1_genomic	S6	d__Bacteria	p__Bacteroidota	c__Bacteroidia	o__Bacteroidales	f__Bacteroidaceae	g__Prevotella	s__Prevotella sp016291915
K00297	metF	5	methylenetetrahydrofolate reductase	JAEEZU010000075.1_5	GCA_016291935.1_ASM1629193v1_genomic	S6	d__Bacteria	p__Bacteroidota	c__Bacteroidia	o__Bacteroidales	f__Bacteroidaceae	g__Prevotella	s__Prevotella sp902780635
K01500	fchA	4	methenyltetrahydrofolate cyclohydrolase	JAEEZU010000100.1_63	GCA_016291935.1_ASM1629193v1_genomic	S6	d__Bacteria	p__Bacteroidota	c__Bacteroidia	o__Bacteroidales	f__Bacteroidaceae	g__Prevotella	s__Prevotella sp902780635
K01491	folD	4	methenyltetrahydrofolate cyclohydrolase	JAEEZT010000035.1_5	GCA_016291965.1_ASM1629196v1_genomic	S6	d__Bacteria	p__Firmicutes_A	c__Clostridia	o__UBA1212	f__UBA1255	g__UBA1255	s__UBA1255 sp002308795
K01938	fhs	3	formate--tetrahydrofolate ligase	JAEEZT010000167.1_10	GCA_016291965.1_ASM1629196v1_genomic	S6	d__Bacteria	p__Firmicutes_A	c__Clostridia	o__UBA1212	f__UBA1255	g__UBA1255	s__UBA1255 sp002308795
K15023	acsE	6	methyltransferase	JAEEZT010000050.1_3	GCA_016291965.1_ASM1629196v1_genomic	S6	d__Bacteria	p__Firmicutes_A	c__Clostridia	o__UBA1212	f__UBA1255	g__UBA1255	s__UBA1255 sp002308795
K01491	folD	4	methenyltetrahydrofolate cyclohydrolase	JAEEZV010000022.1_5	GCA_016291995.1_ASM1629199v1_genomic	S6	d__Bacteria	p__Firmicutes	c__Bacilli	o__RF39	f__UBA660	g__RUG705	s__RUG705 sp016291995
K01491	folD	4	methenyltetrahydrofolate cyclohydrolase	JAEEZY010000008.1_9	GCA_016292015.1_ASM1629201v1_genomic	S6	d__Bacteria	p__Bacteroidota	c__Bacteroidia	o__Bacteroidales	f__P3	g__UBA1711	s__UBA1711 sp016292015
K01500	fchA	4	methenyltetrahydrofolate cyclohydrolase	JAEEZY010000029.1_200	GCA_016292015.1_ASM1629201v1_genomic	S6	d__Bacteria	p__Bacteroidota	c__Bacteroidia	o__Bacteroidales	f__P3	g__UBA1711	s__UBA1711 sp016292015
K00297	metF	5	methylenetetrahydrofolate reductase	JAEEZX010000033.1_19	GCA_016292045.1_ASM1629204v1_genomic	S6	d__Bacteria	p__Bacteroidota	c__Bacteroidia	o__Bacteroidales	f__Bacteroidaceae	g__UBA4372	s__UBA4372 sp016292045
K01491	folD	4	methenyltetrahydrofolate cyclohydrolase	JAEEZX010000002.1_28	GCA_016292045.1_ASM1629204v1_genomic	S6	d__Bacteria	p__Bacteroidota	c__Bacteroidia	o__Bacteroidales	f__Bacteroidaceae	g__UBA4372	s__UBA4372 sp016292045
K00297	metF	5	methylenetetrahydrofolate reductase	JAEFAB010000074.1_3	GCA_016292095.1_ASM1629209v1_genomic	S6	d__Bacteria	p__Firmicutes_A	c__Clostridia	o__Lachnospirales	f__Lachnospiraceae	g__Eubacterium_G	s__Eubacterium_G sp016292095
[truncated: 53,431 more rows]

## Sheet: acsB in each study
Study Number	Number of acsB gene encoded genomes	Total MAGs
S1	50	5573
S2	185	10373
S3	142	4960
S4	9	2173
S5	1	169
S6	5	523
S7	0	14
S8	11	1200
S9	5	178
[truncated: 11 more rows]

## Sheet: 449 MAG information
MAGs	StudyNum	Completeness	Contamination	GC	Genome Size	Domain	Phylum	Class	Order	Family	Genus	Species	Quality
[truncated: 449 more rows]
