# Supplementary material for: Metabolic versatility enables acetogens to colonize ruminants with diet-driven niche partitioning
Source: ISME J. 2025 Sep 1;19(1):wraf183. doi: 10.1093/ismejo/wraf183 (PMC12449052; doi:10.1093/ismejo/wraf183)
Supplement: Supplementary_FileS4_wraf183 [file supplementary_files4_wraf183.xlsx]

## Sheet: MAG_new_name
MAGs	New name	New name and genus
GCA_016281685.1_ASM1628168v1_genomic	ACETG_1	ACETG_1 RUG11783
MAG-2776	ACETG_10	ACETG_10 Blautia_A
MAG-2798	ACETG_11	ACETG_11 Faecousia
MAG-3400	ACETG_12	ACETG_12 HGM12587
MAG-3814	ACETG_13	ACETG_13 HGM12587
MAG-3871	ACETG_14	ACETG_14 Choladocola
RGIG1371	ACETG_15	ACETG_15 RUG612
RGIG1949	ACETG_16	ACETG_16 Alloscillospira
RGIG2447	ACETG_17	ACETG_17 Alectryocaccobium
RGIG4038	ACETG_18	ACETG_18 Blautia_A
RGIG4300	ACETG_19	ACETG_19 RUG678
GCA_024697365.1_ASM2469736v1_genomic	ACETG_2	ACETG_2 Alloscillospira
RGIG5612	ACETG_20	ACETG_20 RGIG5612
RGIG5635	ACETG_21	ACETG_21 RUG11783
RGIG5706	ACETG_22	ACETG_22 Blautia_A
RGIG575	ACETG_23	ACETG_23 RUG14186
RGIG5856	ACETG_24	ACETG_24 Alectryocaccobium
RGIG5887	ACETG_25	ACETG_25 RGIG5612
RGIG6004	ACETG_26	ACETG_26 Alloscillospira
RGIG6080	ACETG_27	ACETG_27 RGIG5612
RGIG6509	ACETG_28	ACETG_28 SVCP01
RGIG6921	ACETG_29	ACETG_29 Alloscillospira
HF_Duodenum-3.concoct.008.contigs	ACETG_3	ACETG_3 TWA4
RGIG7075	ACETG_30	ACETG_30 RUG678
RGIG7236	ACETG_31	ACETG_31 HGM12587
RGIG7407	ACETG_32	ACETG_32 Choladocola
RGIG8000	ACETG_33	ACETG_33 SIG280
RGIG8248	ACETG_34	ACETG_34 RUG11783
RGIG8675	ACETG_35	ACETG_35 HGM12587
RMAG102	ACETG_36	ACETG_36 Porcincola
RMAG1056	ACETG_37	ACETG_37 Oscillospiraceae_norank
RMAG1799	ACETG_38	ACETG_38 Blautia_A
RMAG669	ACETG_39	ACETG_39 RUG678
HG_Cecum-11.maxbin.054_sub.contigs	ACETG_4	ACETG_4 TWA4
s17_SRR8397892_metabat2_bin.14	ACETG_40	ACETG_40 SIG280
s17_SRR8397911_metabat2_bin.73_sub	ACETG_41	ACETG_41 Bilifractor
s20_SRR094926_metabat1_bin.308	ACETG_42	ACETG_42 RGIG5612
s4_SRR873596.1_metabat1_bin.77	ACETG_43	ACETG_43 Bilifractor
s4_SRR873601.1_metabat1_bin.84	ACETG_44	ACETG_44 Bilifractor
s4_SRR873601.1_metabat2_bin.23_sub	ACETG_45	ACETG_45 Bilifractor
s4_SRR873604.1_metabat2_bin.376	ACETG_46	ACETG_46 Bilifractor
s5_SRR18274464_metabat2_bin.12_sub	ACETG_47	ACETG_47 Porcincola
s9_SRR5190270_metabat2_bin.19_sub	ACETG_48	ACETG_48 Blautia
s9_SRR5190274_metabat2_bin.60	ACETG_49	ACETG_49 Bilifractor
HG_Colon-8.metabat2.017.contigs	ACETG_5	ACETG_5 Lachnospiraceae_norank
s9_SRR5190278_metabat1_bin.18_sub	ACETG_50	ACETG_50 Bilifractor
s9_SRR5190282_metabat1_bin.5_sub	ACETG_51	ACETG_51 Bilifractor
supersetMAG1309	ACETG_52	ACETG_52 Bilifractor
supersetMAG149	ACETG_53	ACETG_53 Eubacterium
supersetMAG151	ACETG_54	ACETG_54 Eubacterium
supersetMAG1558	ACETG_55	ACETG_55 RUG612
supersetMAG254	ACETG_56	ACETG_56 Oxobacter
supersetMAG257	ACETG_57	ACETG_57 Romboutsia_D
supersetMAG3040	ACETG_58	ACETG_58 Bilifractor
supersetMAG3139	ACETG_59	ACETG_59 Bilifractor
MAG-0656	ACETG_6	ACETG_6 Blautia_A
supersetMAG4104	ACETG_60	ACETG_60 Bilifractor
supersetMAG422	ACETG_61	ACETG_61 Terrisporobacter
supersetMAG4489	ACETG_62	ACETG_62 Alectryocaccobium
supersetMAG4549	ACETG_63	ACETG_63 RUG14186
supersetMAG4623	ACETG_64	ACETG_64 Bilifractor
supersetMAG50	ACETG_65	ACETG_65 Blautia_A
supersetMAG51	ACETG_66	ACETG_66 Blautia_A
supersetMAG52	ACETG_67	ACETG_67 Blautia_A
supersetMAG594	ACETG_68	ACETG_68 Bilifractor
supersetMAG630	ACETG_69	ACETG_69 Bilifractor
MAG-0789	ACETG_7	ACETG_7 HGM12587
MAG-1005	ACETG_8	ACETG_8 HGM12587
MAG-1295	ACETG_9	ACETG_9 Faecousia
Acetitomaculum_ruminis_DSM_5522	SAG_1	SAG_1 Acetitomaculum
Acetobacterium_fimetarium_DER_2019	SAG_2	SAG_2 Acetobacterium
Blautia_schinkii_DSM_10518	SAG_3	SAG_3 Blautia_A
Clostridioides_difficile_BR81	SAG_4	SAG_4 Clostridioides
Eubacterium_limosum_SA11	SAG_5	SAG_5 Eubacterium
Oxobacter_pfennigii_DSM_3222	SAG_6	SAG_6 Oxobacter

## Sheet: basic infor
Study number	MAGs	Refined name	Reductive acetyl-CoA pathway (Wood-Ljungdahl pathway)	Reductive acetyl-CoA pathway (Wood-Ljungdahl pathway)	Reductive acetyl-CoA pathway (Wood-Ljungdahl pathway)	Reductive acetyl-CoA pathway (Wood-Ljungdahl pathway)	Reductive acetyl-CoA pathway (Wood-Ljungdahl pathway)	Reductive acetyl-CoA pathway (Wood-Ljungdahl pathway)	Reductive acetyl-CoA pathway (Wood-Ljungdahl pathway)	Genome Size	GC	Comleteness	Contamination	Domain	Phylum	Class	Order	Family	Genus	Species
			K00198	(K05299-K15022,K22015+K25123+K25124)	K01938	K01491-K01500	K00297-K25007-K25008	K15023	K14138+K00197+K00194
			Carbon fixation	Carbon fixation	Carbon fixation	Carbon fixation	Carbon fixation	Carbon fixation	Carbon fixation
			anaerobic carbon-monoxide dehydrogenase	formate dehydrogenase	formate--tetrahydrofolate ligase	methenyltetrahydrofolate cyclohydrolase	methylenetetrahydrofolate reductase	methyltransferase	acetyl-CoA synthase
s6	GCA_016281685.1_ASM1628168v1_genomic	ACETG_1	Present	Absent	Present	Present	Present	Present	Present	2109896	0.520594	91.86	4.05	d__Bacteria	p__Firmicutes_A	c__Clostridia	o__Oscillospirales	f__Ruminococcaceae	g__RUG11783	s__RUG11783 sp902772615
s3	MAG-2776	ACETG_10	Present	Present	Present	Present	Present	Present	Present	2851535	0.44124	95.69	1.48	d__Bacteria	p__Firmicutes_A	c__Clostridia	o__Lachnospirales	f__Lachnospiraceae	g__Blautia_A	s__Blautia_A sp900541985
s3	MAG-2798	ACETG_11	Present	Absent	Present	Present	Present	Present	Present	2358355	0.563831	96.09	0.34	d__Bacteria	p__Firmicutes_A	c__Clostridia	o__Oscillospirales	f__Oscillospiraceae	g__Faecousia	s__Faecousia sp900540635
s3	MAG-3400	ACETG_12	Present	Absent	Present	Present	Present	Present	Present	2368696	0.38048	92.04	6.32	d__Bacteria	p__Firmicutes_A	c__Clostridia	o__Lachnospirales	f__Lachnospiraceae	g__HGM12587	s__
s3	MAG-3814	ACETG_13	Present	Absent	Present	Present	Present	Present	Present	2536997	0.403338	96.36	0	d__Bacteria	p__Firmicutes_A	c__Clostridia	o__Lachnospirales	f__Lachnospiraceae	g__HGM12587	s__
s3	MAG-3871	ACETG_14	Present	Absent	Present	Present	Present	Present	Present	2664873	0.452287	94.3	0.63	d__Bacteria	p__Firmicutes_A	c__Clostridia	o__Lachnospirales	f__Lachnospiraceae	g__Choladocola	s__Choladocola sp003480725
s2	RGIG1371	ACETG_15	Present	Absent	Present	Present	Present	Present	Present	1314432	0.52535	70.18	3.91	d__Bacteria	p__Firmicutes_A	c__Clostridia	o__Oscillospirales	f__Acutalibacteraceae	g__RUG612	s__RUG612 sp900320605
s2	RGIG1949	ACETG_16	Present	Absent	Present	Present	Present	Present	Present	1390889	0.47828	54.19	2.63	d__Bacteria	p__Firmicutes_A	c__Clostridia	o__Oscillospirales	f__Oscillospiraceae	g__Alloscillospira	s__
s2	RGIG2447	ACETG_17	Present	Absent	Present	Present	Present	Present	Present	2607451	0.524165	93.67	0	d__Bacteria	p__Firmicutes_A	c__Clostridia	o__Lachnospirales	f__Lachnospiraceae	g__Alectryocaccobium	s__Alectryocaccobium sp017433825
s2	RGIG4038	ACETG_18	Present	Absent	Present	Present	Present	Present	Present	3071236	0.545266	91.77	1.27	d__Bacteria	p__Firmicutes_A	c__Clostridia	o__Lachnospirales	f__Lachnospiraceae	g__Blautia_A	s__Blautia_A sp017463155
s2	RGIG4300	ACETG_19	Present	Absent	Present	Present	Present	Present	Present	2070088	0.59172	92.84	1.68	d__Bacteria	p__Firmicutes_A	c__Clostridia	o__Oscillospirales	f__Oscillospiraceae	g__RUG678	s__RUG678 sp900321335
s10	GCA_024697365.1_ASM2469736v1_genomic	ACETG_2	Present	Absent	Present	Present	Present	Present	Present	2337273	0.595546	90.46	4.71	d__Bacteria	p__Firmicutes_A	c__Clostridia	o__Oscillospirales	f__Oscillospiraceae	g__Alloscillospira	s__Alloscillospira sp017540565
s2	RGIG5612	ACETG_20	Present	Present	Present	Present	Present	Present	Present	2468627	0.464895	93.28	2.68	d__Bacteria	p__Firmicutes_A	c__Clostridia	o__Lachnospirales	f__Lachnospiraceae	g__RGIG5612	s__RGIG5612 sp017536965
s2	RGIG5635	ACETG_21	Present	Absent	Present	Present	Present	Present	Present	2302061	0.508603	92.62	2.24	d__Bacteria	p__Firmicutes_A	c__Clostridia	o__Oscillospirales	f__Ruminococcaceae	g__RUG11783	s__RUG11783 sp017513135
s2	RGIG5706	ACETG_22	Present	Absent	Present	Present	Present	Present	Present	3308739	0.500407	88.32	0.63	d__Bacteria	p__Firmicutes_A	c__Clostridia	o__Lachnospirales	f__Lachnospiraceae	g__Blautia_A	s__Blautia_A sp017515325
s2	RGIG575	ACETG_23	Present	Absent	Present	Present	Present	Present	Present	1884169	0.551995	84.15	3.87	d__Bacteria	p__Firmicutes_A	c__Clostridia	o__Eubacteriales	f__Anaerofustaceae	g__RUG14186	s__RUG14186 sp902796565
s2	RGIG5856	ACETG_24	Present	Absent	Present	Present	Present	Present	Present	2677401	0.522008	97.26	0.63	d__Bacteria	p__Firmicutes_A	c__Clostridia	o__Lachnospirales	f__Lachnospiraceae	g__Alectryocaccobium	s__Alectryocaccobium sp017433825
s2	RGIG5887	ACETG_25	Present	Present	Present	Present	Present	Present	Present	2643912	0.461114	89.99	5.76	d__Bacteria	p__Firmicutes_A	c__Clostridia	o__Lachnospirales	f__Lachnospiraceae	g__RGIG5612	s__RGIG5612 sp017536965
s2	RGIG6004	ACETG_26	Present	Absent	Present	Present	Present	Present	Present	2359416	0.588644	94.97	1.34	d__Bacteria	p__Firmicutes_A	c__Clostridia	o__Oscillospirales	f__Oscillospiraceae	g__Alloscillospira	s__Alloscillospira sp017519975
s2	RGIG6080	ACETG_27	Present	Absent	Present	Present	Present	Present	Present	1770467	0.46309	76.38	3.94	d__Bacteria	p__Firmicutes_A	c__Clostridia	o__Lachnospirales	f__Lachnospiraceae	g__RGIG5612	s__RGIG5612 sp017536965
s2	RGIG6509	ACETG_28	Present	Absent	Present	Present	Present	Present	Present	2171452	0.442929	95.77	0.7	d__Bacteria	p__Firmicutes_A	c__Clostridia	o__Eubacteriales	f__Anaerofustaceae	g__SVCP01	s__SVCP01 sp017531485
s2	RGIG6921	ACETG_29	Present	Absent	Present	Present	Present	Present	Present	2019321	0.59879	84.06	1.77	d__Bacteria	p__Firmicutes_A	c__Clostridia	o__Oscillospirales	f__Oscillospiraceae	g__Alloscillospira	s__Alloscillospira sp017540565
s19	HF_Duodenum-3.concoct.008.contigs	ACETG_3	Present	Absent	Present	Present	Present	Present	Present	2360761	0.482284	80.79	1.58	d__Bacteria	p__Firmicutes_A	c__Clostridia	o__Lachnospirales	f__Lachnospiraceae	g__TWA4	s__
s2	RGIG7075	ACETG_30	Present	Absent	Present	Present	Present	Present	Present	1691483	0.594692	73.73	3.41	d__Bacteria	p__Firmicutes_A	c__Clostridia	o__Oscillospirales	f__Oscillospiraceae	g__RUG678	s__RUG678 sp900321335
s2	RGIG7236	ACETG_31	Present	Absent	Present	Present	Present	Present	Present	1726777	0.395312	79.49	8.99	d__Bacteria	p__Firmicutes_A	c__Clostridia	o__Lachnospirales	f__Lachnospiraceae	g__HGM12587	s__
s2	RGIG7407	ACETG_32	Present	Absent	Present	Present	Present	Present	Present	2185238	0.434977	89.32	2.23	d__Bacteria	p__Firmicutes_A	c__Clostridia	o__Lachnospirales	f__Lachnospiraceae	g__Choladocola	s__Choladocola sp017558865
s2	RGIG8000	ACETG_33	Present	Absent	Present	Present	Present	Present	Present	2476363	0.464398	96.26	0.96	d__Bacteria	p__Firmicutes_A	c__Clostridia	o__Lachnospirales	f__Lachnospiraceae	g__SIG280	s__SIG280 sp017550165
s2	RGIG8248	ACETG_34	Present	Absent	Present	Present	Present	Present	Present	1937256	0.528789	79.36	1.01	d__Bacteria	p__Firmicutes_A	c__Clostridia	o__Oscillospirales	f__Ruminococcaceae	g__RUG11783	s__RUG11783 sp017828855
s2	RGIG8675	ACETG_35	Present	Present	Present	Present	Present	Present	Present	2743306	0.404027	89.7	0.47	d__Bacteria	p__Firmicutes_A	c__Clostridia	o__Lachnospirales	f__Lachnospiraceae	g__HGM12587	s__HGM12587 sp017622875
s14	RMAG102	ACETG_36	Present	Absent	Present	Present	Present	Present	Present	4378483	0.535721	96.2	4.76	d__Bacteria	p__Firmicutes_A	c__Clostridia	o__Lachnospirales	f__Lachnospiraceae	g__Porcincola	s__
s14	RMAG1056	ACETG_37	Present	Absent	Present	Present	Present	Present	Present	2877469	0.612875	96.4	2.35	d__Bacteria	p__Firmicutes_A	c__Clostridia	o__Oscillospirales	f__Oscillospiraceae	g__Oscillospiraceae norank	s__
s14	RMAG1799	ACETG_38	Present	Absent	Present	Present	Present	Present	Present	3047162	0.439653	98.73	1.27	d__Bacteria	p__Firmicutes_A	c__Clostridia	o__Lachnospirales	f__Lachnospiraceae	g__Blautia_A	s__Blautia_A sp900316115
s14	RMAG669	ACETG_39	Present	Absent	Present	Present	Present	Present	Present	2025141	0.589675	96.98	0.84	d__Bacteria	p__Firmicutes_A	c__Clostridia	o__Oscillospirales	f__Oscillospiraceae	g__RUG678	s__RUG678 sp900321335
s19	HG_Cecum-11.maxbin.054_sub.contigs	ACETG_4	Present	Present	Present	Present	Present	Present	Present	3262706	0.42683	93.67	5.65	d__Bacteria	p__Firmicutes_A	c__Clostridia	o__Lachnospirales	f__Lachnospiraceae	g__TWA4	s__
s17	s17_SRR8397892_metabat2_bin.14	ACETG_40	Present	Absent	Present	Present	Present	Present	Present	2277027	0.451438	93.68	0.59	d__Bacteria	p__Firmicutes_A	c__Clostridia	o__Lachnospirales	f__Lachnospiraceae	g__SIG280	s__
s17	s17_SRR8397911_metabat2_bin.73_sub	ACETG_41	Present	Absent	Present	Present	Present	Present	Present	1907810	0.509995	94.16	3.61	d__Bacteria	p__Firmicutes_A	c__Clostridia	o__Lachnospirales	f__Lachnospiraceae	g__Bilifractor	s__Bilifractor sp900317175
s20	s20_SRR094926_metabat1_bin.308	ACETG_42	Present	Absent	Present	Present	Present	Present	Present	1696278	0.461375	79.19	1.34	d__Bacteria	p__Firmicutes_A	c__Clostridia	o__Lachnospirales	f__Lachnospiraceae	g__RGIG5612	s__RGIG5612 sp017536965
s4	s4_SRR873596.1_metabat1_bin.77	ACETG_43	Present	Absent	Present	Present	Present	Present	Present	2842902	0.504369	93.95	2.12	d__Bacteria	p__Firmicutes_A	c__Clostridia	o__Lachnospirales	f__Lachnospiraceae	g__Bilifractor	s__Bilifractor sp002394235
s4	s4_SRR873601.1_metabat1_bin.84	ACETG_44	Present	Absent	Present	Present	Present	Present	Present	2946077	0.503588	90.56	2.61	d__Bacteria	p__Firmicutes_A	c__Clostridia	o__Lachnospirales	f__Lachnospiraceae	g__Bilifractor	s__Bilifractor sp002394235
s4	s4_SRR873601.1_metabat2_bin.23_sub	ACETG_45	Present	Absent	Present	Present	Present	Present	Present	2178179	0.504725	93.82	1.77	d__Bacteria	p__Firmicutes_A	c__Clostridia	o__Lachnospirales	f__Lachnospiraceae	g__Bilifractor	s__Bilifractor sp900317175
s4	s4_SRR873604.1_metabat2_bin.376	ACETG_46	Present	Absent	Present	Present	Present	Present	Present	2666063	0.54499	85.81	4.39	d__Bacteria	p__Firmicutes_A	c__Clostridia	o__Lachnospirales	f__Lachnospiraceae	g__Bilifractor	s__Bilifractor sp002368795
s5	s5_SRR18274464_metabat2_bin.12_sub	ACETG_47	Present	Absent	Present	Present	Present	Present	Present	2383085	0.556404	89.68	3.21	d__Bacteria	p__Firmicutes_A	c__Clostridia	o__Lachnospirales	f__Lachnospiraceae	g__Porcincola	s__
s9	s9_SRR5190270_metabat2_bin.19_sub	ACETG_48	Present	Present	Present	Present	Present	Present	Present	5838347	0.460389	95.54	2.55	d__Bacteria	p__Firmicutes_A	c__Clostridia	o__Lachnospirales	f__Lachnospiraceae	g__Blautia	s__Blautia coccoides
s9	s9_SRR5190274_metabat2_bin.60	ACETG_49	Present	Absent	Present	Present	Present	Present	Present	2973927	0.499738	94.9	0.02	d__Bacteria	p__Firmicutes_A	c__Clostridia	o__Lachnospirales	f__Lachnospiraceae	g__Bilifractor	s__Bilifractor sp002394235
s19	HG_Colon-8.metabat2.017.contigs	ACETG_5	Present	Absent	Present	Present	Present	Present	Present	1927602	0.443335	88.88	0.95	d__Bacteria	p__Firmicutes_A	c__Clostridia	o__Lachnospirales	f__Lachnospiraceae	g__Lachnospiraceae norank	s__
s9	s9_SRR5190278_metabat1_bin.18_sub	ACETG_50	Present	Absent	Present	Present	Present	Present	Present	2401644	0.505604	92.18	3.08	d__Bacteria	p__Firmicutes_A	c__Clostridia	o__Lachnospirales	f__Lachnospiraceae	g__Bilifractor	s__Bilifractor sp900317175
s9	s9_SRR5190282_metabat1_bin.5_sub	ACETG_51	Present	Absent	Present	Present	Present	Present	Present	3242473	0.496669	93.42	9.31	d__Bacteria	p__Firmicutes_A	c__Clostridia	o__Lachnospirales	f__Lachnospiraceae	g__Bilifractor	s__Bilifractor sp900317175
s1	supersetMAG1309	ACETG_52	Present	Absent	Present	Present	Present	Present	Present	1844027	0.51111	84.37	7.01	d__Bacteria	p__Firmicutes_A	c__Clostridia	o__Lachnospirales	f__Lachnospiraceae	g__Bilifractor	s__Bilifractor sp900317175
s1	supersetMAG149	ACETG_53	Present	Absent	Present	Present	Present	Present	Present	4368996	0.47239	99.3	0	d__Bacteria	p__Firmicutes_A	c__Clostridia	o__Eubacteriales	f__Eubacteriaceae	g__Eubacterium	s__Eubacterium callanderi
s1	supersetMAG151	ACETG_54	Present	Absent	Present	Present	Present	Present	Present	4150332	0.474313	99.3	0	d__Bacteria	p__Firmicutes_A	c__Clostridia	o__Eubacteriales	f__Eubacteriaceae	g__Eubacterium	s__Eubacterium maltosivorans
s1	supersetMAG1558	ACETG_55	Present	Absent	Present	Present	Present	Present	Present	1846733	0.51645	84.07	2.24	d__Bacteria	p__Firmicutes_A	c__Clostridia	o__Oscillospirales	f__Acutalibacteraceae	g__RUG612	s__RUG612 sp900320605
s1	supersetMAG254	ACETG_56	Present	Absent	Present	Present	Present	Present	Present	4510552	0.390107	99.19	4.03	d__Bacteria	p__Firmicutes_A	c__Clostridia	o__Clostridiales	f__Oxobacteraceae	g__Oxobacter	s__Oxobacter pfennigii
s1	supersetMAG257	ACETG_57	Present	Absent	Present	Present	Present	Present	Present	3583479	0.286337	98.59	1.41	d__Bacteria	p__Firmicutes_A	c__Clostridia	o__Peptostreptococcales	f__Peptostreptococcaceae	g__Romboutsia_D	s__Romboutsia_D sp000686145
s1	supersetMAG3040	ACETG_58	Present	Absent	Present	Present	Present	Present	Present	1993345	0.508907	85.62	3.06	d__Bacteria	p__Firmicutes_A	c__Clostridia	o__Lachnospirales	f__Lachnospiraceae	g__Bilifractor	s__Bilifractor sp900317175
s1	supersetMAG3139	ACETG_59	Present	Absent	Present	Present	Present	Present	Present	2047495	0.509125	91.24	0	d__Bacteria	p__Firmicutes_A	c__Clostridia	o__Lachnospirales	f__Lachnospiraceae	g__Bilifractor	s__Bilifractor sp900317175
s3	MAG-0656	ACETG_6	Present	Present	Present	Present	Present	Present	Present	2429271	0.446382	91.64	2.22	d__Bacteria	p__Firmicutes_A	c__Clostridia	o__Lachnospirales	f__Lachnospiraceae	g__Blautia_A	s__Blautia_A sp900541985
s1	supersetMAG4104	ACETG_60	Present	Absent	Present	Present	Present	Present	Present	2047588	0.510514	91.24	2.71	d__Bacteria	p__Firmicutes_A	c__Clostridia	o__Lachnospirales	f__Lachnospiraceae	g__Bilifractor	s__Bilifractor sp900317175
s1	supersetMAG422	ACETG_61	Present	Present	Present	Present	Present	Present	Present	3985435	0.285437	100	0	d__Bacteria	p__Firmicutes_A	c__Clostridia	o__Peptostreptococcales	f__Peptostreptococcaceae	g__Terrisporobacter	s__Terrisporobacter glycolicus_A
s1	supersetMAG4489	ACETG_62	Present	Absent	Present	Present	Present	Present	Present	2321430	0.551107	95.89	1.9	d__Bacteria	p__Firmicutes_A	c__Clostridia	o__Lachnospirales	f__Lachnospiraceae	g__Alectryocaccobium	s__Alectryocaccobium sp902796005
s1	supersetMAG4549	ACETG_63	Present	Absent	Present	Present	Present	Present	Present	1964800	0.546018	85.68	4.86	d__Bacteria	p__Firmicutes_A	c__Clostridia	o__Eubacteriales	f__Anaerofustaceae	g__RUG14186	s__RUG14186 sp902796565
s1	supersetMAG4623	ACETG_64	Present	Absent	Present	Present	Present	Present	Present	2556525	0.504684	91.17	0.11	d__Bacteria	p__Firmicutes_A	c__Clostridia	o__Lachnospirales	f__Lachnospiraceae	g__Bilifractor	s__Bilifractor sp900314295
s1	supersetMAG50	ACETG_65	Present	Present	Present	Present	Present	Present	Present	6679327	0.456016	99.37	0	d__Bacteria	p__Firmicutes_A	c__Clostridia	o__Lachnospirales	f__Lachnospiraceae	g__Blautia_A	s__Blautia_A schinkii_A
s1	supersetMAG51	ACETG_66	Present	Absent	Present	Present	Present	Present	Present	3698401	0.438245	99.37	0.32	d__Bacteria	p__Firmicutes_A	c__Clostridia	o__Lachnospirales	f__Lachnospiraceae	g__Blautia_A	s__Blautia_A massiliensis
s1	supersetMAG52	ACETG_67	Present	Absent	Present	Present	Present	Present	Present	3583102	0.415769	99.37	0	d__Bacteria	p__Firmicutes_A	c__Clostridia	o__Lachnospirales	f__Lachnospiraceae	g__Blautia_A	s__Blautia_A wexlerae
s1	supersetMAG594	ACETG_68	Present	Absent	Present	Present	Present	Present	Present	1857179	0.513433	87.31	0.48	d__Bacteria	p__Firmicutes_A	c__Clostridia	o__Lachnospirales	f__Lachnospiraceae	g__Bilifractor	s__Bilifractor sp900317175
s1	supersetMAG630	ACETG_69	Present	Absent	Present	Present	Present	Present	Present	1967099	0.508137	93.77	0.64	d__Bacteria	p__Firmicutes_A	c__Clostridia	o__Lachnospirales	f__Lachnospiraceae	g__Bilifractor	s__Bilifractor sp900317175
s3	MAG-0789	ACETG_7	Present	Present	Present	Present	Present	Present	Present	1765460	0.423302	93.88	2.06	d__Bacteria	p__Firmicutes_A	c__Clostridia	o__Lachnospirales	f__Lachnospiraceae	g__HGM12587	s__
s3	MAG-1005	ACETG_8	Present	Absent	Present	Present	Present	Present	Present	1378935	0.395188	86.28	7.34	d__Bacteria	p__Firmicutes_A	c__Clostridia	o__Lachnospirales	f__Lachnospiraceae	g__HGM12587	s__
s3	MAG-1295	ACETG_9	Present	Absent	Present	Present	Present	Present	Present	2651097	0.524647	93.37	3.22	d__Bacteria	p__Firmicutes_A	c__Clostridia	o__Oscillospirales	f__Oscillospiraceae	g__Faecousia	s__
public	Acetitomaculum_ruminis_DSM_5522	SAG_1	Present	Absent	Present	Present	Present	Present	Present	3082721	0.341974	95.4023	1.14943	d__Bacteria	p__Firmicutes_A	c__Clostridia	o__Lachnospirales	f__Lachnospiraceae	g__Acetitomaculum	s__Acetitomaculum ruminis
public	Acetobacterium_fimetarium_DER_2019	SAG_2	Present	Present	Present	Present	Present	Present	Present	3237487	0.446951	98.5915	1.64319	d__Bacteria	p__Firmicutes_A	c__Clostridia	o__Eubacteriales	f__Eubacteriaceae	g__Acetobacterium	s__Acetobacterium fimetarium
public	Blautia_schinkii_DSM_10518	SAG_3	Present	Present	Present	Present	Present	Present	Present	6679327	0.456016	99.3671	0	d__Bacteria	p__Firmicutes_A	c__Clostridia	o__Lachnospirales	f__Lachnospiraceae	g__Blautia_A	s__Blautia_A schinkii_A
public	Clostridioides_difficile_BR81	SAG_4	Present	Present	Present	Present	Present	Present	Present	4124384	0.287078	99.4487	0.5458	d__Bacteria	p__Firmicutes_A	c__Clostridia	o__Peptostreptococcales	f__Peptostreptococcaceae	g__Clostridioides	s__Clostridioides difficile
public	Eubacterium_limosum_SA11	SAG_5	Present	Absent	Present	Present	Present	Present	Present	4150332	0.474313	99.2958	0	d__Bacteria	p__Firmicutes_A	c__Clostridia	o__Eubacteriales	f__Eubacteriaceae	g__Eubacterium	s__Eubacterium maltosivorans
public	Oxobacter_pfennigii_DSM_3222	SAG_6	Present	Present	Present	Present	Present	Present	Present	4510552	0.390107	99.1935	4.03226	d__Bacteria	p__Firmicutes_A	c__Clostridia	o__Clostridiales	f__Oxobacteraceae	g__Oxobacter	s__Oxobacter pfennigii

## Sheet: WL_hits
		acsA	fdhA	fdhF	hydA2	hycB	fhs	folD	fchA	metF	metV	rnfC2	acsE	acsD	acsC	acsB
MAG	New name	K00198	K05299	K22015	K25123	K25124	K01938	K01491	K01500	K00297	K25007	K25008	K15023	K00194	K00197	K14138
Acetitomaculum_ruminis_DSM_5522	SAG_1	2					1		1	1			1	1	1	1
Acetobacterium_fimetarium_DER_2019	SAG_2	1		1		1	1		1		1	1	8	1	1	2
Blautia_schinkii_DSM_10518	SAG_3	2		1	1	1	2		1	1	1	1	4	1	1	2
Clostridioides_difficile_BR81	SAG_4	2		1	1	2	1		1	1			1	1	1	1
Eubacterium_limosum_SA11	SAG_5	1					1		1	1			5	1	1	1
Oxobacter_pfennigii_DSM_3222	SAG_6	3	2				1		2	1		1	6	1	1	2
GCA_016281685.1_ASM1628168v1_genomic	ACETG_1	1					2		1	1			2	1	1	2
GCA_024697365.1_ASM2469736v1_genomic	ACETG_2	1					1		1	1			1	1	1	2
HF_Duodenum-3.concoct.008.contigs	ACETG_3	1					1		1	1			1	1		1
HG_Cecum-11.maxbin.054_sub.contigs	ACETG_4	1		1	1	1	1		1	1			2	1	1	2
HG_Colon-8.metabat2.017.contigs	ACETG_5	1					1		1	1			1	1	1	1
MAG-0656	ACETG_6	1		1	1	1	1		1	1	1	1	2	1	1	1
MAG-0789	ACETG_7	1		1	1	1	1		1	1	1	1	1	1	1	1
MAG-1005	ACETG_8	1					1		1	1	1		1	1	1	2
MAG-1295	ACETG_9	1					1		1	1			1	1		1
MAG-2776	ACETG_10	1		1		1	1		1	1	1		2	1	1	1
MAG-2798	ACETG_11	1					1		1	1			1	1	1	2
MAG-3400	ACETG_12	1					1		1	1	1		1	1	1	2
MAG-3814	ACETG_13	1					1		1	1	1		1	1	1	1
MAG-3871	ACETG_14	1					1		1	1	1	1	1	1	1	2
RGIG1371	ACETG_15	1					1		1	1			2	1	1	1
RGIG1949	ACETG_16	1					1		1	1			1	1	1	2
RGIG2447	ACETG_17	1					1		1	1			2	1	1	1
RGIG4038	ACETG_18	1					1		2	1			2	1	1	1
RGIG4300	ACETG_19	1					1		1	1		1	2	1	1	1
RGIG5612	ACETG_20	1	1				1		1	1			3	1	1	2
RGIG5635	ACETG_21	1					1		1	1			2	1	1	2
RGIG5706	ACETG_22	1					1		1	1			2	1	1	1
RGIG575	ACETG_23	1					1		1	1			1	1	1	2
RGIG5856	ACETG_24	1					1		1	1			2	1	1	1
RGIG5887	ACETG_25	1	1				1		1	1			1			1
RGIG6004	ACETG_26	1					1		1	1			1	1	1	1
RGIG6080	ACETG_27	1					1		1	1			2	1	1	1
RGIG6509	ACETG_28	1					2		1	1			1	1	1	2
RGIG6921	ACETG_29	1					1		1	1			2	1	1	2
RGIG7075	ACETG_30	1					1		1	1		1	1	1	1	1
RGIG7236	ACETG_31	1					1		1	1	1	1	1	1	1	2
RGIG7407	ACETG_32	1					1		1	1	1	1	1	1	1	1
RGIG8000	ACETG_33	1					1		1	1			1	1	1	2
RGIG8248	ACETG_34	1					1		1	1			2	1	1	2
RGIG8675	ACETG_35	1		1	1	1	1		1	1	1	1	2	1	1	2
RMAG102	ACETG_36	1					1		1	1			2	1	1	1
RMAG1056	ACETG_37	1					1		1	1			2	1	1	2
RMAG1799	ACETG_38	1					2		1	1			1	1	1	2
RMAG669	ACETG_39	1					1		1	1		1	1	1	1	2
s17_SRR8397892_metabat2_bin.14	ACETG_40	1					1		1	1			1	1	1	1
s17_SRR8397911_metabat2_bin.73_sub	ACETG_41	1					1		1	1			2	1	1	1
s20_SRR094926_metabat1_bin.308	ACETG_42	1					1		1	1			1			1
s4_SRR873596.1_metabat1_bin.77	ACETG_43	2					1		1	1			2	1	1	1
s4_SRR873601.1_metabat1_bin.84	ACETG_44	2					1	1	1	1			1	1	1	1
s4_SRR873601.1_metabat2_bin.23_sub	ACETG_45	2					1		1	1			2	1	1	1
s4_SRR873604.1_metabat2_bin.376	ACETG_46	1					1		1	1			2	1	1	1
s5_SRR18274464_metabat2_bin.12_sub	ACETG_47	1					1		1	1			1	1	1	1
s9_SRR5190270_metabat2_bin.19_sub	ACETG_48	3	1				1		2	1			3	1	1	1
s9_SRR5190274_metabat2_bin.60	ACETG_49	2					1		1	1			2	1	1	1
s9_SRR5190278_metabat1_bin.18_sub	ACETG_50	2					1		1	1			2	1	1	1
s9_SRR5190282_metabat1_bin.5_sub	ACETG_51	2					1		1	1			2	1	1	1
supersetMAG1309	ACETG_52	1					1		1	1			1	1	1	1
supersetMAG149	ACETG_53	1					1		1	2			6	1	1	1
supersetMAG151	ACETG_54	1					1		1	2			6	1	1	1
supersetMAG1558	ACETG_55	1					1		1	1			2		1	1
supersetMAG254	ACETG_56	3					1		2	1		1	6	1	1	2
supersetMAG257	ACETG_57	3					1		2	1			1	1	1	1
supersetMAG3040	ACETG_58	1					1		1	1			2	1	1	1
supersetMAG3139	ACETG_59	1					1		1	1			2	1	1	1
supersetMAG4104	ACETG_60	1					1		1	1			2	1	1	1
supersetMAG422	ACETG_61	3		1	1	2	2		3	1			1	1	1	1
supersetMAG4489	ACETG_62	1					1		1	1			2	1	1	2
supersetMAG4549	ACETG_63	1					1		1	1			2	1	1	2
supersetMAG4623	ACETG_64	2					1		1	1			2	1	1	1
supersetMAG50	ACETG_65	2		1	1	1	2		1	1	1	1	5	1	1	2
supersetMAG51	ACETG_66	1					2		1	2	1	1	1	1	1	1
supersetMAG52	ACETG_67	1					1		1	1	1	1	1	1	1	1
supersetMAG594	ACETG_68	2					1		1	1			2	1	1	1
supersetMAG630	ACETG_69	2					1		1	1			2	1	1	1

## Sheet: WL_query
MAG	New name	K00198	K05299	K22015	K25123	K25124	K01938	K01491	K01500	K00297	K25007	K25008	K15023	K00194	K00197	K14138
Acetitomaculum_ruminis_DSM_5522	SAG_1	WP_092874480.1,WP_092874302.1					WP_092869784.1		WP_092869785.1	WP_092869788.1			WP_092871651.1	WP_092874946.1	WP_092874943.1	WP_092869798.1
Acetobacterium_fimetarium_DER_2019	SAG_2	WP_186841361.1		WP_186842535.1		WP_186842538.1	WP_186843350.1		WP_186843351.1		WP_186843354.1	WP_243166226.1	WP_186843192.1,WP_186841324.1,WP_186843349.1,WP_186841304.1,WP_186841288.1,WP_186841916.1,WP_186841036.1,WP_186841362.1	WP_186841364.1	WP_186841363.1	WP_186841358.1,WP_186841456.1
Blautia_schinkii_DSM_10518	SAG_3	WP_044942530.1,WP_044947999.1		WP_084171994.1	WP_044948011.1	WP_044948009.1	WP_044942357.1,WP_044942510.1		WP_044942506.1	WP_044939215.1	WP_044939217.1	WP_084171433.1	WP_044938425.1,WP_044945361.1,WP_044946483.1,WP_044942519.1	WP_044942523.1	WP_044942521.1	WP_044942525.1,WP_044942526.1
Clostridioides_difficile_BR81	SAG_4	WP_011860935.1,WP_009888019.1		WP_011861905.1	WP_003417040.1	WP_009891793.1,WP_003417046.1	WP_009888533.1		WP_003432265.1	WP_003436920.1			WP_003418356.1	WP_003432254.1	WP_003436924.1	WP_003418359.1
Eubacterium_limosum_SA11	SAG_5	WP_038352890.1					WP_038351869.1		WP_038351868.1	WP_038351520.1			WP_038350933.1,WP_038352459.1,WP_038351870.1,WP_038352971.1,WP_013381869.1	WP_038352892.1	WP_038352891.1	WP_038352888.1
Oxobacter_pfennigii_DSM_3222	SAG_6	WP_083479950.1,WP_054874310.1,WP_054873350.1	WP_083479966.1,WP_083479858.1				WP_054873633.1		WP_054873634.1,WP_054876498.1	WP_054875514.1		WP_083479902.1	WP_054877178.1,WP_054873953.1,WP_054874260.1,WP_054874015.1,WP_054875703.1,WP_054873477.1	WP_054875702.1	WP_054875699.1	WP_054875698.1,WP_054875435.1
GCA_016281685.1_ASM1628168v1_genomic	ACETG_1	JAEEJB010000110.1_2					JAEEJB010000049.1_9,JAEEJB010000098.1_4		JAEEJB010000095.1_12	JAEEJB010000084.1_17			JAEEJB010000027.1_41,JAEEJB010000027.1_34	JAEEJB010000027.1_36	JAEEJB010000027.1_35	JAEEJB010000027.1_33,JAEEJB010000062.1_2
GCA_024697365.1_ASM2469736v1_genomic	ACETG_2	JAILFW010000082.1_3					JAILFW010000182.1_67		JAILFW010000182.1_68	JAILFW010000182.1_66			JAILFW010000131.1_33	JAILFW010000131.1_35	JAILFW010000131.1_34	JAILFW010000131.1_32,JAILFW010000082.1_5
HF_Duodenum-3.concoct.008.contigs	ACETG_3	HF_Duodenum-3__c62393_5					HF_Duodenum-3__c44656_1		HF_Duodenum-3__c44656_2	HF_Duodenum-3__c1099795_3			HF_Duodenum-3__c962827_3	HF_Duodenum-3__c62393_2		HF_Duodenum-3__c62393_3
HG_Cecum-11.maxbin.054_sub.contigs	ACETG_4	HG_Cecum-11__c501873_8		HG_Cecum-11__c204483_18	HG_Cecum-11__c204483_15	HG_Cecum-11__c204483_16	HG_Cecum-11__c370334_1		HG_Cecum-11__c13369_12	HG_Cecum-11__c13369_8			HG_Cecum-11__c213667_17,HG_Cecum-11__c120193_3	HG_Cecum-11__c501873_11	HG_Cecum-11__c501873_12	HG_Cecum-11__c501873_14,HG_Cecum-11__c501873_10
HG_Colon-8.metabat2.017.contigs	ACETG_5	HG_Colon-8__c134381_83					HG_Colon-8__c134381_74		HG_Colon-8__c134381_73	HG_Colon-8__c134381_85			HG_Colon-8__c134381_78	HG_Colon-8__c134381_80	HG_Colon-8__c134381_79	HG_Colon-8__c134381_81
MAG-0656	ACETG_6	MAG-0656__contig_k141_38230_158_14		MAG-0656__contig_k141_43994_53_8	MAG-0656__contig_k141_43994_53_5	MAG-0656__contig_k141_43994_53_6	MAG-0656__contig_k141_16669_175_4		MAG-0656__contig_k141_38230_158_6	MAG-0656__contig_k141_49451_184_5	MAG-0656__contig_k141_49451_184_4	MAG-0656__contig_k141_49451_184_3	MAG-0656__contig_k141_54322_63_7,MAG-0656__contig_k141_38230_158_9	MAG-0656__contig_k141_38230_158_11	MAG-0656__contig_k141_38230_158_10	MAG-0656__contig_k141_38230_158_12
MAG-0789	ACETG_7	MAG-0789__contig_k141_603064_173_13		MAG-0789__contig_k141_188981_103_4	MAG-0789__contig_k141_188981_103_7	MAG-0789__contig_k141_188981_103_6	MAG-0789__contig_k141_603064_173_21		MAG-0789__contig_k141_603064_173_22	MAG-0789__contig_k141_603064_173_9	MAG-0789__contig_k141_603064_173_8	MAG-0789__contig_k141_603064_173_7	MAG-0789__contig_k141_603064_173_18	MAG-0789__contig_k141_603064_173_16	MAG-0789__contig_k141_603064_173_17	MAG-0789__contig_k141_603064_173_15
MAG-1005	ACETG_8	MAG-1005__contig_k141_440400_102_9					MAG-1005__contig_k141_149483_175_8		MAG-1005__contig_k141_149483_175_7	MAG-1005__contig_k141_4953_14_5	MAG-1005__contig_k141_4953_14_6		MAG-1005__contig_k141_440400_102_3	MAG-1005__contig_k141_440400_102_5	MAG-1005__contig_k141_440400_102_4	MAG-1005__contig_k141_440400_102_6,MAG-1005__contig_k141_440400_102_7
MAG-1295	ACETG_9	MAG-1295__contig_k141_20810_72_9					MAG-1295__contig_k141_425652_20_3		MAG-1295__contig_k141_425652_20_2	MAG-1295__contig_k141_445134_83_4			MAG-1295__contig_k141_319013_107_36	MAG-1295__contig_k141_38475_106_1		MAG-1295__contig_k141_319013_107_34
MAG-2776	ACETG_10	MAG-2776__contig_k141_72949_66_50		MAG-2776__contig_k141_52228_35_9		MAG-2776__contig_k141_52228_35_11	MAG-2776__contig_k141_76431_95_56		MAG-2776__contig_k141_72949_66_42	MAG-2776__contig_k141_124658_89_6	MAG-2776__contig_k141_124658_89_7		MAG-2776__contig_k141_124870_91_25,MAG-2776__contig_k141_72949_66_45	MAG-2776__contig_k141_72949_66_47	MAG-2776__contig_k141_72949_66_46	MAG-2776__contig_k141_72949_66_48
MAG-2798	ACETG_11	MAG-2798__contig_k141_31617_68_6					MAG-2798__contig_k141_123957_90_4		MAG-2798__contig_k141_123957_90_3	MAG-2798__contig_k141_177223_30_4			MAG-2798__contig_k141_129770_122_31	MAG-2798__contig_k141_147439_115_14	MAG-2798__contig_k141_147439_115_13	MAG-2798__contig_k141_31617_68_8,MAG-2798__contig_k141_147439_115_12
MAG-3400	ACETG_12	MAG-3400__contig_k141_181073_81_8					MAG-3400__contig_k141_86656_171_22		MAG-3400__contig_k141_86656_171_21	MAG-3400__contig_k141_181073_81_4	MAG-3400__contig_k141_181073_81_3		MAG-3400__contig_k141_86656_171_25	MAG-3400__contig_k141_86656_171_27	MAG-3400__contig_k141_86656_171_26	MAG-3400__contig_k141_86656_171_28,MAG-3400__contig_k141_181073_81_10
MAG-3814	ACETG_13	MAG-3814__scaffold_NODE_142_length_104492_cov_17.192209_4_49					MAG-3814__scaffold_NODE_142_length_104492_cov_17.192209_4_57		MAG-3814__scaffold_NODE_142_length_104492_cov_17.192209_4_58	MAG-3814__scaffold_NODE_524_length_47646_cov_17.438300_16_30	MAG-3814__scaffold_NODE_524_length_47646_cov_17.438300_16_29		MAG-3814__scaffold_NODE_142_length_104492_cov_17.192209_4_54	MAG-3814__scaffold_NODE_142_length_104492_cov_17.192209_4_52	MAG-3814__scaffold_NODE_142_length_104492_cov_17.192209_4_53	MAG-3814__scaffold_NODE_142_length_104492_cov_17.192209_4_51
MAG-3871	ACETG_14	MAG-3871__scaffold_NODE_56_length_140905_cov_29.617505_8_50					MAG-3871__scaffold_NODE_56_length_140905_cov_29.617505_8_41		MAG-3871__scaffold_NODE_56_length_140905_cov_29.617505_8_40	MAG-3871__scaffold_NODE_56_length_140905_cov_29.617505_8_54	MAG-3871__scaffold_NODE_56_length_140905_cov_29.617505_8_55	MAG-3871__scaffold_NODE_56_length_140905_cov_29.617505_8_56	MAG-3871__scaffold_NODE_56_length_140905_cov_29.617505_8_45	MAG-3871__scaffold_NODE_56_length_140905_cov_29.617505_8_47	MAG-3871__scaffold_NODE_56_length_140905_cov_29.617505_8_46	MAG-3871__scaffold_NODE_56_length_140905_cov_29.617505_8_48,MAG-3871__scaffold_NODE_56_length_140905_cov_29.617505_8_44
RGIG1371	ACETG_15	Dairy_cattle_Rumen.Co__c3400525_12					Dairy_cattle_Rumen.Co__c1762457_3		Dairy_cattle_Rumen.Co__c1762457_2	Dairy_cattle_Rumen.Co__c1762457_6			Dairy_cattle_Rumen.Co__c3400525_2,Dairy_cattle_Rumen.Co__c3400525_7	Dairy_cattle_Rumen.Co__c3400525_9	Dairy_cattle_Rumen.Co__c3400525_8	Dairy_cattle_Rumen.Co__c3400525_10
RGIG1949	ACETG_16	Goat_Cecum.Co__c1694961_10					Goat_Cecum.Co__c1332507_3		Goat_Cecum.Co__c1332507_2	Goat_Cecum.Co__c1332507_4			Goat_Cecum.Co__c1694961_2	Goat_Cecum.Co__c1694961_4	Goat_Cecum.Co__c1694961_3	Goat_Cecum.Co__c1694961_1,Goat_Cecum.Co__c1694961_12
RGIG2447	ACETG_17	Goat_Ileum.Co__c611596_78					Goat_Ileum.Co__c171953_24		Goat_Ileum.Co__c171953_25	Goat_Ileum.Co__c706934_12			Goat_Ileum.Co__c611596_97,Goat_Ileum.Co__c611596_79	Goat_Ileum.Co__c611596_81	Goat_Ileum.Co__c611596_80	Goat_Ileum.Co__c611596_76
RGIG4038	ACETG_18	Roe_deer_Cecum-5__c5805_109					Roe_deer_Cecum-5__c1582_26		Roe_deer_Cecum-5__c3720_50,Roe_deer_Cecum-5__c3803_53	Roe_deer_Cecum-5__c5805_107			Roe_deer_Cecum-5__c1468_21,Roe_deer_Cecum-5__c3720_53	Roe_deer_Cecum-5__c3720_55	Roe_deer_Cecum-5__c3720_54	Roe_deer_Cecum-5__c5805_111
RGIG4300	ACETG_19	Roe_deer_Duodenum-2__c86645_9					Roe_deer_Duodenum-2__c24422_13		Roe_deer_Duodenum-2__c24422_14	Roe_deer_Duodenum-2__c115349_6		Roe_deer_Duodenum-2__c115349_8	Roe_deer_Duodenum-2__c38584_11,Roe_deer_Duodenum-2__c251729_5	Roe_deer_Duodenum-2__c251729_7	Roe_deer_Duodenum-2__c251729_6	Roe_deer_Duodenum-2__c294272_2
RGIG5612	ACETG_20	Sheep_Duodenum-2__c24411_35	Sheep_Duodenum-2__c123597_34				Sheep_Duodenum-2__c222643_6		Sheep_Duodenum-2__c222643_5	Sheep_Duodenum-2__c23056_8			Sheep_Duodenum-2__c222643_9,Sheep_Duodenum-2__c240063_4,Sheep_Duodenum-2__c101188_34	Sheep_Duodenum-2__c101188_32	Sheep_Duodenum-2__c101188_33	Sheep_Duodenum-2__c101188_35,Sheep_Duodenum-2__c24411_33
RGIG5635	ACETG_21	Sheep_Duodenum-3__c564_69					Sheep_Duodenum-3__c564_12		Sheep_Duodenum-3__c1294_172	Sheep_Duodenum-3__c1021_60			Sheep_Duodenum-3__c39_76,Sheep_Duodenum-3__c39_83	Sheep_Duodenum-3__c39_81	Sheep_Duodenum-3__c39_82	Sheep_Duodenum-3__c39_84,Sheep_Duodenum-3__c564_67
RGIG5706	ACETG_22	Sheep_Duodenum.Co__c233265_83					Sheep_Duodenum.Co__c286254_4		Sheep_Duodenum.Co__c233265_91	Sheep_Duodenum.Co__c233265_81			Sheep_Duodenum.Co__c89357_3,Sheep_Duodenum.Co__c233265_88	Sheep_Duodenum.Co__c233265_86	Sheep_Duodenum.Co__c233265_87	Sheep_Duodenum.Co__c233265_85
RGIG575	ACETG_23	Dairy_cattle_Duodenum.Co__c2431873_41					Dairy_cattle_Duodenum.Co__c23416_18		Dairy_cattle_Duodenum.Co__c23416_17	Dairy_cattle_Duodenum.Co__c2247028_4			Dairy_cattle_Duodenum.Co__c3188588_67	Dairy_cattle_Duodenum.Co__c24565_38	Dairy_cattle_Duodenum.Co__c24565_37	Dairy_cattle_Duodenum.Co__c24565_35,Dairy_cattle_Duodenum.Co__c2431873_43
RGIG5856	ACETG_24	Sheep_Jejunum-2__c93002_12					Sheep_Jejunum-2__c326017_27		Sheep_Jejunum-2__c326017_28	Sheep_Jejunum-2__c101241_27			Sheep_Jejunum-2__c112176_53,Sheep_Jejunum-2__c93002_13	Sheep_Jejunum-2__c93002_15	Sheep_Jejunum-2__c93002_14	Sheep_Jejunum-2__c93002_10
RGIG5887	ACETG_25	Sheep_Jejunum-4__c1248_40	Sheep_Jejunum-4__c1141_6				Sheep_Jejunum-4__c127770_6		Sheep_Jejunum-4__c127770_5	Sheep_Jejunum-4__c140569_3			Sheep_Jejunum-4__c940_21			Sheep_Jejunum-4__c671_1
RGIG6004	ACETG_26	Sheep_Omasum-3__c633624_79					Sheep_Omasum-3__c633624_36		Sheep_Omasum-3__c633624_35	Sheep_Omasum-3__c633624_37			Sheep_Omasum-3__c633624_87	Sheep_Omasum-3__c633624_85	Sheep_Omasum-3__c633624_86	Sheep_Omasum-3__c633624_88
RGIG6080	ACETG_27	Sheep_Omasum.Co__c646851_3					Sheep_Omasum.Co__c736789_3		Sheep_Omasum.Co__c736789_4	Sheep_Omasum.Co__c1854153_10			Sheep_Omasum.Co__c1694016_3,Sheep_Omasum.Co__c1485204_5	Sheep_Omasum.Co__c1485204_3	Sheep_Omasum.Co__c1485204_4	Sheep_Omasum.Co__c1485204_6
RGIG6509	ACETG_28	Sheep_Rectum.Co__c1690497_16					Sheep_Rectum.Co__c1767098_27,Sheep_Rectum.Co__c1078410_4		Sheep_Rectum.Co__c1767098_26	Sheep_Rectum.Co__c1767098_23			Sheep_Rectum.Co__c3212068_27	Sheep_Rectum.Co__c3212068_29	Sheep_Rectum.Co__c3212068_28	Sheep_Rectum.Co__c3212068_26,Sheep_Rectum.Co__c1690497_14
RGIG6921	ACETG_29	Sheep_Rumen-5__c275972_38					Sheep_Rumen-5__c1262156_11		Sheep_Rumen-5__c1262156_12	Sheep_Rumen-5__c1262156_10			Sheep_Rumen-5__c1524781_2,Sheep_Rumen-5__c275972_30	Sheep_Rumen-5__c275972_32	Sheep_Rumen-5__c275972_31	Sheep_Rumen-5__c275972_29,Sheep_Rumen-5__c275972_40
RGIG7075	ACETG_30	Sheep_Rumen.Co__c1554065_9					Sheep_Rumen.Co__c3202882_5		Sheep_Rumen.Co__c3202882_6	Sheep_Rumen.Co__c881408_2		Sheep_Rumen.Co__c881408_4	Sheep_Rumen.Co__c79056_21	Sheep_Rumen.Co__c79056_23	Sheep_Rumen.Co__c79056_22	Sheep_Rumen.Co__c3157764_15
RGIG7236	ACETG_31	Water_buffalos_Cecum-2__c585201_3					Water_buffalos_Cecum-2__c793666_3		Water_buffalos_Cecum-2__c793666_2	Water_buffalos_Cecum-2__c585201_7	Water_buffalos_Cecum-2__c610385_3	Water_buffalos_Cecum-2__c610385_2	Water_buffalos_Cecum-2__c793666_6	Water_buffalos_Cecum-2__c793666_8	Water_buffalos_Cecum-2__c793666_7	Water_buffalos_Cecum-2__c819139_2,Water_buffalos_Cecum-2__c585201_1
RGIG7407	ACETG_32	Water_buffalos_Cecum.Co__c2119032_20					Water_buffalos_Cecum.Co__c2119032_12		Water_buffalos_Cecum.Co__c2119032_11	Water_buffalos_Cecum.Co__c2119032_24	Water_buffalos_Cecum.Co__c2119032_25	Water_buffalos_Cecum.Co__c2119032_26	Water_buffalos_Cecum.Co__c2119032_15	Water_buffalos_Cecum.Co__c2119032_17	Water_buffalos_Cecum.Co__c2119032_16	Water_buffalos_Cecum.Co__c2119032_18
RGIG8000	ACETG_33	Water_buffalos_Rumen-1__c102184_41					Water_buffalos_Rumen-1__c113823_29		Water_buffalos_Rumen-1__c113823_28	Water_buffalos_Rumen-1__c113823_25			Water_buffalos_Rumen-1__c289433_70	Water_buffalos_Rumen-1__c102184_45	Water_buffalos_Rumen-1__c102184_46	Water_buffalos_Rumen-1__c102184_44,Water_buffalos_Rumen-1__c102184_43
RGIG8248	ACETG_34	Water_buffalos_Rumen-5__c1328562_3					Water_buffalos_Rumen-5__c983477_3		Water_buffalos_Rumen-5__c983477_2	Water_buffalos_Rumen-5__c848774_1			Water_buffalos_Rumen-5__c2538637_3,Water_buffalos_Rumen-5__c2538637_10	Water_buffalos_Rumen-5__c2538637_8	Water_buffalos_Rumen-5__c2538637_9	Water_buffalos_Rumen-5__c2538637_11,Water_buffalos_Rumen-5__c1328562_5
RGIG8675	ACETG_35	Water_deer_Colon-1__c276641_13		Water_deer_Colon-1__c162229_35	Water_deer_Colon-1__c162229_32	Water_deer_Colon-1__c162229_33	Water_deer_Colon-1__c276641_22		Water_deer_Colon-1__c276641_23	Water_deer_Colon-1__c369803_33	Water_deer_Colon-1__c369803_32	Water_deer_Colon-1__c369803_31	Water_deer_Colon-1__c360512_89,Water_deer_Colon-1__c276641_19	Water_deer_Colon-1__c276641_17	Water_deer_Colon-1__c276641_18	Water_deer_Colon-1__c276641_16,Water_deer_Colon-1__c276641_15
RMAG102	ACETG_36	cattle10_SRR4435562_metabat_single_bins.43_cattle10-7_k87_355811_7					cattle10_SRR4435562_metabat_single_bins.43_cattle10-7_k87_265817_7		cattle10_SRR4435562_metabat_single_bins.43_cattle10-7_k87_349788_4	cattle10_SRR4435562_metabat_single_bins.43_cattle10-7_k87_327008_1			cattle10_SRR4435562_metabat_single_bins.43_cattle10-7_k87_189849_7,cattle10_SRR4435562_metabat_single_bins.43_cattle10-7_k87_355811_2	cattle10_SRR4435562_metabat_single_bins.43_cattle10-7_k87_355811_4	cattle10_SRR4435562_metabat_single_bins.43_cattle10-7_k87_355811_3	cattle10_SRR4435562_metabat_single_bins.43_cattle10-7_k87_355811_5
RMAG1056	ACETG_37	contigs1_sample_bins_2500.10423_NODE_27_length_34736_cov_6.168210_14					contigs1_sample_bins_2500.10423_NODE_13_length_44460_cov_5.577338_19		contigs1_sample_bins_2500.10423_NODE_13_length_44460_cov_5.577338_20	contigs1_sample_bins_2500.10423_NODE_7_length_59299_cov_5.832562_19			contigs1_sample_bins_2500.10423_NODE_64_length_14113_cov_6.631733_3,contigs1_sample_bins_2500.10423_NODE_20_length_39702_cov_6.320757_10	contigs1_sample_bins_2500.10423_NODE_20_length_39702_cov_6.320757_8	contigs1_sample_bins_2500.10423_NODE_20_length_39702_cov_6.320757_9	contigs1_sample_bins_2500.10423_NODE_5_length_64665_cov_6.708955_12,contigs1_sample_bins_2500.10423_NODE_27_length_34736_cov_6.168210_12
RMAG1799	ACETG_38	contigs1_sample_bins_2500.9422_NODE_1_length_192048_cov_2.303035_87					contigs1_sample_bins_2500.9422_NODE_2_length_155028_cov_3.092297_39,contigs1_sample_bins_2500.9422_NODE_1_length_192048_cov_2.303035_96		contigs1_sample_bins_2500.9422_NODE_1_length_192048_cov_2.303035_97	contigs1_sample_bins_2500.9422_NODE_1_length_192048_cov_2.303035_85			contigs1_sample_bins_2500.9422_NODE_1_length_192048_cov_2.303035_93	contigs1_sample_bins_2500.9422_NODE_1_length_192048_cov_2.303035_91	contigs1_sample_bins_2500.9422_NODE_1_length_192048_cov_2.303035_92	contigs1_sample_bins_2500.9422_NODE_1_length_192048_cov_2.303035_90,contigs1_sample_bins_2500.9422_NODE_1_length_192048_cov_2.303035_89
RMAG669	ACETG_39	cattle19_SAMEA104395223_metabat_single_bins.183_cattle19-233_k87_380586_9					cattle19_SAMEA104395223_metabat_single_bins.183_cattle19-233_k87_540996_10		cattle19_SAMEA104395223_metabat_single_bins.183_cattle19-233_k87_540996_9	cattle19_SAMEA104395223_metabat_single_bins.183_cattle19-233_k87_32597_4		cattle19_SAMEA104395223_metabat_single_bins.183_cattle19-233_k87_32597_2	cattle19_SAMEA104395223_metabat_single_bins.183_cattle19-233_k87_441151_18	cattle19_SAMEA104395223_metabat_single_bins.183_cattle19-233_k87_380586_12	cattle19_SAMEA104395223_metabat_single_bins.183_cattle19-233_k87_380586_13	cattle19_SAMEA104395223_metabat_single_bins.183_cattle19-233_k87_105602_4,cattle19_SAMEA104395223_metabat_single_bins.183_cattle19-233_k87_380586_11
s17_SRR8397892_metabat2_bin.14	ACETG_40	s17_SRR8397892_metabat2_bin.14_57_13					s17_SRR8397892_metabat2_bin.14_94_9		s17_SRR8397892_metabat2_bin.14_94_8	s17_SRR8397892_metabat2_bin.14_94_5			s17_SRR8397892_metabat2_bin.14_82_9	s17_SRR8397892_metabat2_bin.14_82_14	s17_SRR8397892_metabat2_bin.14_82_13	s17_SRR8397892_metabat2_bin.14_82_15
s17_SRR8397911_metabat2_bin.73_sub	ACETG_41	s17_SRR8397911_metabat2_bin.73_sub_147_7					s17_SRR8397911_metabat2_bin.73_sub_147_14		s17_SRR8397911_metabat2_bin.73_sub_1_1	s17_SRR8397911_metabat2_bin.73_sub_8_26			s17_SRR8397911_metabat2_bin.73_sub_77_20,s17_SRR8397911_metabat2_bin.73_sub_147_12	s17_SRR8397911_metabat2_bin.73_sub_147_10	s17_SRR8397911_metabat2_bin.73_sub_147_11	s17_SRR8397911_metabat2_bin.73_sub_147_9
s20_SRR094926_metabat1_bin.308	ACETG_42	s20_SRR094926_metabat1_bin.308_354_1					s20_SRR094926_metabat1_bin.308_224_3		s20_SRR094926_metabat1_bin.308_224_2	s20_SRR094926_metabat1_bin.308_32_2			s20_SRR094926_metabat1_bin.308_224_6			s20_SRR094926_metabat1_bin.308_191_2
s4_SRR873596.1_metabat1_bin.77	ACETG_43	s4_SRR873596.1_metabat1_bin.77_20_63,s4_SRR873596.1_metabat1_bin.77_64_16					s4_SRR873596.1_metabat1_bin.77_64_23		s4_SRR873596.1_metabat1_bin.77_64_24	s4_SRR873596.1_metabat1_bin.77_1_1			s4_SRR873596.1_metabat1_bin.77_20_20,s4_SRR873596.1_metabat1_bin.77_64_21	s4_SRR873596.1_metabat1_bin.77_64_19	s4_SRR873596.1_metabat1_bin.77_64_20	s4_SRR873596.1_metabat1_bin.77_64_18
s4_SRR873601.1_metabat1_bin.84	ACETG_44	s4_SRR873601.1_metabat1_bin.84_186_14,s4_SRR873601.1_metabat1_bin.84_87_24					s4_SRR873601.1_metabat1_bin.84_186_21	s4_SRR873601.1_metabat1_bin.84_79_1	s4_SRR873601.1_metabat1_bin.84_186_22	s4_SRR873601.1_metabat1_bin.84_113_7			s4_SRR873601.1_metabat1_bin.84_186_19	s4_SRR873601.1_metabat1_bin.84_186_17	s4_SRR873601.1_metabat1_bin.84_186_18	s4_SRR873601.1_metabat1_bin.84_186_16
s4_SRR873601.1_metabat2_bin.23_sub	ACETG_45	s4_SRR873601.1_metabat2_bin.23_sub_124_7,s4_SRR873601.1_metabat2_bin.23_sub_45_10					s4_SRR873601.1_metabat2_bin.23_sub_45_17		s4_SRR873601.1_metabat2_bin.23_sub_45_18	s4_SRR873601.1_metabat2_bin.23_sub_131_7			s4_SRR873601.1_metabat2_bin.23_sub_131_52,s4_SRR873601.1_metabat2_bin.23_sub_45_15	s4_SRR873601.1_metabat2_bin.23_sub_45_13	s4_SRR873601.1_metabat2_bin.23_sub_45_14	s4_SRR873601.1_metabat2_bin.23_sub_45_12
s4_SRR873604.1_metabat2_bin.376	ACETG_46	s4_SRR873604.1_metabat2_bin.376_241_3					s4_SRR873604.1_metabat2_bin.376_116_4		s4_SRR873604.1_metabat2_bin.376_116_3	s4_SRR873604.1_metabat2_bin.376_215_7			s4_SRR873604.1_metabat2_bin.376_267_10,s4_SRR873604.1_metabat2_bin.376_277_2	s4_SRR873604.1_metabat2_bin.376_277_4	s4_SRR873604.1_metabat2_bin.376_277_3	s4_SRR873604.1_metabat2_bin.376_277_5
s5_SRR18274464_metabat2_bin.12_sub	ACETG_47	s5_SRR18274464_metabat2_bin.12_sub_76_18					s5_SRR18274464_metabat2_bin.12_sub_154_7		s5_SRR18274464_metabat2_bin.12_sub_7_21	s5_SRR18274464_metabat2_bin.12_sub_131_5			s5_SRR18274464_metabat2_bin.12_sub_121_31	s5_SRR18274464_metabat2_bin.12_sub_76_21	s5_SRR18274464_metabat2_bin.12_sub_76_22	s5_SRR18274464_metabat2_bin.12_sub_76_20
s9_SRR5190270_metabat2_bin.19_sub	ACETG_48	s9_SRR5190270_metabat2_bin.19_sub_73_15,s9_SRR5190270_metabat2_bin.19_sub_68_1,s9_SRR5190270_metabat2_bin.19_sub_189_1	s9_SRR5190270_metabat2_bin.19_sub_152_8				s9_SRR5190270_metabat2_bin.19_sub_163_33		s9_SRR5190270_metabat2_bin.19_sub_73_6,s9_SRR5190270_metabat2_bin.19_sub_74_4	s9_SRR5190270_metabat2_bin.19_sub_73_17			s9_SRR5190270_metabat2_bin.19_sub_180_22,s9_SRR5190270_metabat2_bin.19_sub_312_11,s9_SRR5190270_metabat2_bin.19_sub_73_10	s9_SRR5190270_metabat2_bin.19_sub_73_12	s9_SRR5190270_metabat2_bin.19_sub_73_11	s9_SRR5190270_metabat2_bin.19_sub_73_13
s9_SRR5190274_metabat2_bin.60	ACETG_49	s9_SRR5190274_metabat2_bin.60_13_11,s9_SRR5190274_metabat2_bin.60_104_12					s9_SRR5190274_metabat2_bin.60_13_18		s9_SRR5190274_metabat2_bin.60_13_19	s9_SRR5190274_metabat2_bin.60_101_22			s9_SRR5190274_metabat2_bin.60_65_14,s9_SRR5190274_metabat2_bin.60_13_16	s9_SRR5190274_metabat2_bin.60_13_14	s9_SRR5190274_metabat2_bin.60_13_15	s9_SRR5190274_metabat2_bin.60_13_13
s9_SRR5190278_metabat1_bin.18_sub	ACETG_50	s9_SRR5190278_metabat1_bin.18_sub_149_2,s9_SRR5190278_metabat1_bin.18_sub_29_10					s9_SRR5190278_metabat1_bin.18_sub_29_3		s9_SRR5190278_metabat1_bin.18_sub_29_2	s9_SRR5190278_metabat1_bin.18_sub_110_10			s9_SRR5190278_metabat1_bin.18_sub_159_3,s9_SRR5190278_metabat1_bin.18_sub_29_5	s9_SRR5190278_metabat1_bin.18_sub_29_7	s9_SRR5190278_metabat1_bin.18_sub_29_6	s9_SRR5190278_metabat1_bin.18_sub_29_8
s9_SRR5190282_metabat1_bin.5_sub	ACETG_51	s9_SRR5190282_metabat1_bin.5_sub_196_2,s9_SRR5190282_metabat1_bin.5_sub_331_1					s9_SRR5190282_metabat1_bin.5_sub_291_8		s9_SRR5190282_metabat1_bin.5_sub_291_9	s9_SRR5190282_metabat1_bin.5_sub_129_5			s9_SRR5190282_metabat1_bin.5_sub_329_5,s9_SRR5190282_metabat1_bin.5_sub_291_6	s9_SRR5190282_metabat1_bin.5_sub_291_4	s9_SRR5190282_metabat1_bin.5_sub_291_5	s9_SRR5190282_metabat1_bin.5_sub_291_3
supersetMAG1309	ACETG_52	supersetMAG1309__800					supersetMAG1309__568		supersetMAG1309__1780	supersetMAG1309__1198			supersetMAG1309__1208	supersetMAG1309__803	supersetMAG1309__804	supersetMAG1309__802
supersetMAG149	ACETG_53	supersetMAG149__2314					supersetMAG149__3003		supersetMAG149__3002	supersetMAG149__1887,supersetMAG149__2999			supersetMAG149__244,supersetMAG149__3910,supersetMAG149__1892,supersetMAG149__3004,supersetMAG149__2217,supersetMAG149__2313	supersetMAG149__2311	supersetMAG149__2312	supersetMAG149__2316
supersetMAG151	ACETG_54	supersetMAG151__2851					supersetMAG151__287		supersetMAG151__288	supersetMAG151__1616,supersetMAG151__291			supersetMAG151__2028,supersetMAG151__3407,supersetMAG151__342,supersetMAG151__286,supersetMAG151__2852,supersetMAG151__3466	supersetMAG151__2854	supersetMAG151__2853	supersetMAG151__2849
supersetMAG1558	ACETG_55	supersetMAG1558__297					supersetMAG1558__749		supersetMAG1558__750	supersetMAG1558__746			supersetMAG1558__739,supersetMAG1558__734		supersetMAG1558__733	supersetMAG1558__295
supersetMAG254	ACETG_56	supersetMAG254__2651,supersetMAG254__1212,supersetMAG254__199					supersetMAG254__498		supersetMAG254__499,supersetMAG254__3485	supersetMAG254__2480		supersetMAG254__2478	supersetMAG254__4221,supersetMAG254__844,supersetMAG254__1157,supersetMAG254__907,supersetMAG254__2657,supersetMAG254__328	supersetMAG254__2656	supersetMAG254__2653	supersetMAG254__2652,supersetMAG254__2396
supersetMAG257	ACETG_57	supersetMAG257__3030|>supersetMAG257__3030,supersetMAG257__725|>supersetMAG257__725,supersetMAG257__541|>supersetMAG257__541					supersetMAG257__727|>supersetMAG257__727		supersetMAG257__728|>supersetMAG257__728,supersetMAG257__2862|>supersetMAG257__2862	supersetMAG257__731|>supersetMAG257__731			supersetMAG257__736|>supersetMAG257__736	supersetMAG257__734|>supersetMAG257__734	supersetMAG257__735|>supersetMAG257__735	supersetMAG257__737|>supersetMAG257__737
supersetMAG3040	ACETG_58	supersetMAG3040__847					supersetMAG3040__1751		supersetMAG3040__1626	supersetMAG3040__657			supersetMAG3040__885,supersetMAG3040__852	supersetMAG3040__850	supersetMAG3040__851	supersetMAG3040__849
supersetMAG3139	ACETG_59	supersetMAG3139__256					supersetMAG3139__263		supersetMAG3139__264	supersetMAG3139__100			supersetMAG3139__852,supersetMAG3139__261	supersetMAG3139__259	supersetMAG3139__260	supersetMAG3139__258
supersetMAG4104	ACETG_60	supersetMAG4104__539					supersetMAG4104__546		supersetMAG4104__547	supersetMAG4104__207			supersetMAG4104__129,supersetMAG4104__544	supersetMAG4104__542	supersetMAG4104__543	supersetMAG4104__541
supersetMAG422	ACETG_61	supersetMAG422__1399,supersetMAG422__3275,supersetMAG422__2296		supersetMAG422__2957	supersetMAG422__2959	supersetMAG422__2958,supersetMAG422__2960	supersetMAG422__3273,supersetMAG422__3156		supersetMAG422__3272,supersetMAG422__1459,supersetMAG422__164	supersetMAG422__3269			supersetMAG422__3264	supersetMAG422__3266	supersetMAG422__3265	supersetMAG422__3263
supersetMAG4489	ACETG_62	supersetMAG4489__1034					supersetMAG4489__1611		supersetMAG4489__1610	supersetMAG4489__1857			supersetMAG4489__1053,supersetMAG4489__1035	supersetMAG4489__1037	supersetMAG4489__1036	supersetMAG4489__1885,supersetMAG4489__1032
supersetMAG4549	ACETG_63	supersetMAG4549__559					supersetMAG4549__882		supersetMAG4549__881	supersetMAG4549__2006			supersetMAG4549__1292,supersetMAG4549__1551	supersetMAG4549__846	supersetMAG4549__847	supersetMAG4549__849,supersetMAG4549__561
supersetMAG4623	ACETG_64	supersetMAG4623__1081,supersetMAG4623__1036					supersetMAG4623__1946		supersetMAG4623__1945	supersetMAG4623__1688			supersetMAG4623__1015,supersetMAG4623__1948	supersetMAG4623__1950	supersetMAG4623__1949	supersetMAG4623__1951
supersetMAG50	ACETG_65	supersetMAG50__3569,supersetMAG50__931		supersetMAG50__938	supersetMAG50__942	supersetMAG50__941	supersetMAG50__3495,supersetMAG50__3560		supersetMAG50__3559	supersetMAG50__1854	supersetMAG50__1855	supersetMAG50__1856	supersetMAG50__5313,supersetMAG50__1575,supersetMAG50__4930,supersetMAG50__5550,supersetMAG50__3563	supersetMAG50__3565	supersetMAG50__3564	supersetMAG50__3566,supersetMAG50__3567
supersetMAG51	ACETG_66	supersetMAG51__2338					supersetMAG51__2330,supersetMAG51__126		supersetMAG51__2329	supersetMAG51__2340,supersetMAG51__1009	supersetMAG51__1008	supersetMAG51__1007	supersetMAG51__382	supersetMAG51__2335	supersetMAG51__2334	supersetMAG51__2336
supersetMAG52	ACETG_67	supersetMAG52__80					supersetMAG52__1353		supersetMAG52__88	supersetMAG52__2976	supersetMAG52__2977	supersetMAG52__2978	supersetMAG52__2553	supersetMAG52__83	supersetMAG52__84	supersetMAG52__82
supersetMAG594	ACETG_68	supersetMAG594__504,supersetMAG594__1001					supersetMAG594__497		supersetMAG594__496	supersetMAG594__251			supersetMAG594__1521,supersetMAG594__499	supersetMAG594__501	supersetMAG594__500	supersetMAG594__502
supersetMAG630	ACETG_69	supersetMAG630__749,supersetMAG630__612					supersetMAG630__605		supersetMAG630__604	supersetMAG630__635			supersetMAG630__1031,supersetMAG630__607	supersetMAG630__609	supersetMAG630__608	supersetMAG630__610
