# Supplementary material for: Metabolic versatility enables acetogens to colonize ruminants with diet-driven niche partitioning
Source: ISME J. 2025 Sep 1;19(1):wraf183. doi: 10.1093/ismejo/wraf183 (PMC12449052; doi:10.1093/ismejo/wraf183)
Supplement: Supplementary_FileS5_wraf183 [file supplementary_files5_wraf183.xlsx]

## Sheet: K14138 acsB
Name	pLDDT	pTM	MAG	Average	Standard deviation
s4_SRR873596.1_metabat1_bin.77__s4_SRR873596.1_metabat1_bin.77_64_18	95.8	0.839	ACETG_43_Bilifractor	95.6608	0.0981764
s4_SRR873601.1_metabat1_bin.84__s4_SRR873601.1_metabat1_bin.84_186_16	95.8	0.839	ACETG_44_Bilifractor
s9_SRR5190274_metabat2_bin.60__s9_SRR5190274_metabat2_bin.60_13_13	95.8	0.839	ACETG_49_Bilifractor
supersetMAG4489.ok__supersetMAG4489__1885	95.8	0.833	ACETG_62_Alectryocaccobium
RGIG5706__Sheep_Duodenum.Co__c233265_85	95.8	0.832	ACETG_22_Blautia_A
supersetMAG4623.ok__supersetMAG4623__1951	95.8	0.83	ACETG_64_Bilifractor
supersetMAG52.ok__supersetMAG52__82	95.8	0.83	ACETG_67_Blautia_A
supersetMAG151.ok__supersetMAG151__2849	95.8	0.829	ACETG_54_Eubacterium
MAG-3400__MAG-3400__contig_k141_86656_171_28	95.8	0.827	ACETG_12_HGM12587
supersetMAG149.ok__supersetMAG149__2316	95.8	0.826	ACETG_53_Eubacterium
Eubacterium_limosum_SA11__WP_038352888.1	95.8	0.826	SAG_5_Eubacterium
MAG-3871__MAG-3871__scaffold_NODE_56_length_140905_cov_29.617505_8_44	95.8	0.824	ACETG_14_Choladocola
RMAG1799__contigs1_sample_bins_2500.9422_NODE_1_length_192048_cov_2.303035_90	95.8	0.821	ACETG_38_Blautia_A
RGIG4038__Roe_deer_Cecum-5__c5805_111	95.8	0.82	ACETG_18_Blautia_A
RMAG1056__contigs1_sample_bins_2500.10423_NODE_27_length_34736_cov_6.168210_12	95.8	0.82	ACETG_37_Oscillospiraceae_norank
supersetMAG422.ok__supersetMAG422__3263	95.8	0.819	ACETG_61_Terrisporobacter
RMAG1799__contigs1_sample_bins_2500.9422_NODE_1_length_192048_cov_2.303035_89	95.8	0.818	ACETG_38_Blautia_A
MAG-0656__MAG-0656__contig_k141_38230_158_12	95.8	0.814	ACETG_6_Blautia_A
Clostridioides_difficile_BR81__WP_003418359.1	95.8	0.814	SAG_4_Clostridioides
RGIG7407__Water_buffalos_Cecum.Co__c2119032_18	95.8	0.813	ACETG_32_Choladocola
MAG-3814__MAG-3814__scaffold_NODE_142_length_104492_cov_17.192209_4_51	95.8	0.812	ACETG_13_HGM12587
RGIG5856__Sheep_Jejunum-2__c93002_10	95.8	0.808	ACETG_24_Alectryocaccobium
RGIG4300__Roe_deer_Duodenum-2__c294272_2	95.7	0.839	ACETG_19_RUG678
MAG-1295__MAG-1295__contig_k141_319013_107_34	95.7	0.838	ACETG_9_Faecousia
RMAG669__cattle19_SAMEA104395223_metabat_single_bins.183_cattle19-233_k87_105602_4	95.7	0.837	ACETG_39_RUG678
Acetobacterium_fimetarium_DER_2019__WP_186841358.1	95.7	0.833	SAG_2_Acetobacterium
RGIG7075__Sheep_Rumen.Co__c3157764_15	95.7	0.833	ACETG_30_RUG678
RGIG6921__Sheep_Rumen-5__c275972_29	95.7	0.831	ACETG_29_Alloscillospira
RGIG6080__Sheep_Omasum.Co__c1485204_6	95.7	0.83	ACETG_27_RGIG5612
HG_Cecum-11.maxbin.054_sub.contigs__HG_Cecum-11__c501873_14	95.7	0.827	ACETG_4_TWA4
RGIG5635__Sheep_Duodenum-3__c39_84	95.7	0.826	ACETG_21_RUG11783
RGIG8000__Water_buffalos_Rumen-1__c102184_43	95.7	0.819	ACETG_33_SIG280
MAG-2798__MAG-2798__contig_k141_31617_68_8	95.7	0.819	ACETG_11_Faecousia
RMAG669__cattle19_SAMEA104395223_metabat_single_bins.183_cattle19-233_k87_380586_11	95.7	0.819	ACETG_39_RUG678
RGIG8248__Water_buffalos_Rumen-5__c1328562_5	95.7	0.818	ACETG_34_RUG11783
supersetMAG257.ok__supersetMAG257__737__supersetMAG257__737	95.7	0.816	ACETG_57_Romboutsia_D
s4_SRR873604.1_metabat2_bin.376__s4_SRR873604.1_metabat2_bin.376_277_5	95.7	0.814	ACETG_46_Bilifractor
RGIG7236__Water_buffalos_Cecum-2__c819139_2	95.7	0.813	ACETG_31_HGM12587
MAG-1005__MAG-1005__contig_k141_440400_102_6	95.7	0.813	ACETG_8_HGM12587
supersetMAG50.ok__supersetMAG50__3567	95.7	0.812	ACETG_65_Blautia_A
Blautia_schinkii_DSM_10518__WP_044942526.1	95.7	0.812	SAG_3_Blautia_A
RGIG1371__Dairy_cattle_Rumen.Co__c3400525_10	95.7	0.811	ACETG_15_RUG612
MAG-1005__MAG-1005__contig_k141_440400_102_7	95.7	0.809	ACETG_8_HGM12587
RGIG5612__Sheep_Duodenum-2__c24411_33	95.7	0.806	ACETG_20_RGIG5612
s20_SRR094926_metabat1_bin.308__s20_SRR094926_metabat1_bin.308_191_2	95.7	0.806	ACETG_42_RGIG5612
MAG-3871__MAG-3871__scaffold_NODE_56_length_140905_cov_29.617505_8_48	95.7	0.805	ACETG_14_Choladocola
RGIG2447__Goat_Ileum.Co__c611596_76	95.7	0.803	ACETG_17_Alectryocaccobium
RGIG8675__Water_deer_Colon-1__c276641_15	95.7	0.802	ACETG_35_HGM12587
supersetMAG4489.ok__supersetMAG4489__1032	95.7	0.801	ACETG_62_Alectryocaccobium
MAG-0789__MAG-0789__contig_k141_603064_173_15	95.7	0.8	ACETG_7_HGM12587
supersetMAG51.ok__supersetMAG51__2336	95.7	0.795	ACETG_66_Blautia_A
MAG-2776__MAG-2776__contig_k141_72949_66_48	95.7	0.789	ACETG_10_Blautia_A
MAG-2798__MAG-2798__contig_k141_147439_115_12	95.6	0.845	ACETG_11_Faecousia
Acetobacterium_fimetarium_DER_2019__WP_186841456.1	95.6	0.836	SAG_2_Acetobacterium
RGIG5612__Sheep_Duodenum-2__c101188_35	95.6	0.829	ACETG_20_RGIG5612
GCA_024697365.1_ASM2469736v1_genomic__JAILFW010000131.1_32	95.6	0.827	ACETG_2_Alloscillospira
RGIG8675__Water_deer_Colon-1__c276641_16	95.6	0.823	ACETG_35_HGM12587
RGIG5635__Sheep_Duodenum-3__c564_67	95.6	0.822	ACETG_21_RUG11783
supersetMAG4549.ok__supersetMAG4549__849	95.6	0.82	ACETG_63_RUG14186
RGIG6004__Sheep_Omasum-3__c633624_88	95.6	0.82	ACETG_26_Alloscillospira
RGIG8248__Water_buffalos_Rumen-5__c2538637_11	95.6	0.82	ACETG_34_RUG11783
GCA_016281685.1_ASM1628168v1_genomic__JAEEJB010000027.1_33	95.6	0.82	ACETG_1_RUG11783
s17_SRR8397892_metabat2_bin.14__s17_SRR8397892_metabat2_bin.14_82_15	95.6	0.815	ACETG_40_SIG280
RGIG575__Dairy_cattle_Duodenum.Co__c24565_35	95.6	0.812	ACETG_23_RUG14186
RGIG8000__Water_buffalos_Rumen-1__c102184_44	95.6	0.811	ACETG_33_SIG280
RGIG1949__Goat_Cecum.Co__c1694961_12	95.6	0.81	ACETG_16_Alloscillospira
GCA_016281685.1_ASM1628168v1_genomic__JAEEJB010000062.1_2	95.6	0.81	ACETG_1_RUG11783
supersetMAG1558.ok__supersetMAG1558__295	95.6	0.809	ACETG_55_RUG612
RGIG1949__Goat_Cecum.Co__c1694961_1	95.6	0.807	ACETG_16_Alloscillospira
supersetMAG50.ok__supersetMAG50__3566	95.6	0.806	ACETG_65_Blautia_A
Blautia_schinkii_DSM_10518__WP_044942525.1	95.6	0.806	SAG_3_Blautia_A
RMAG1056__contigs1_sample_bins_2500.10423_NODE_5_length_64665_cov_6.708955_12	95.6	0.806	ACETG_37_Oscillospiraceae_norank
s9_SRR5190270_metabat2_bin.19_sub__s9_SRR5190270_metabat2_bin.19_sub_73_13	95.6	0.8	ACETG_48_Blautia
RGIG6509__Sheep_Rectum.Co__c1690497_14	95.6	0.8	ACETG_28_SVCP01
RGIG5887__Sheep_Jejunum-4__c671_1	95.6	0.798	ACETG_25_RGIG5612
supersetMAG1309.ok__supersetMAG1309__802	95.6	0.795	ACETG_52_Bilifractor
supersetMAG4104.ok__supersetMAG4104__541	95.6	0.795	ACETG_60_Bilifractor
supersetMAG3040.ok__supersetMAG3040__849	95.6	0.795	ACETG_58_Bilifractor
supersetMAG3139.ok__supersetMAG3139__258	95.6	0.795	ACETG_59_Bilifractor
s17_SRR8397911_metabat2_bin.73_sub__s17_SRR8397911_metabat2_bin.73_sub_147_9	95.6	0.795	ACETG_41_Bilifractor
supersetMAG254.ok__supersetMAG254__2652	95.6	0.795	ACETG_56_Oxobacter
Oxobacter_pfennigii_DSM_3222__WP_054875698.1	95.6	0.795	SAG_6_Oxobacter
s9_SRR5190278_metabat1_bin.18_sub__s9_SRR5190278_metabat1_bin.18_sub_29_8	95.6	0.792	ACETG_50_Bilifractor
s9_SRR5190282_metabat1_bin.5_sub__s9_SRR5190282_metabat1_bin.5_sub_291_3	95.6	0.792	ACETG_51_Bilifractor
RGIG6921__Sheep_Rumen-5__c275972_40	95.6	0.792	ACETG_29_Alloscillospira
RGIG7236__Water_buffalos_Cecum-2__c585201_1	95.6	0.791	ACETG_31_HGM12587
supersetMAG630.ok__supersetMAG630__610	95.6	0.791	ACETG_69_Bilifractor
Acetitomaculum_ruminis_DSM_5522__WP_092869798.1	95.6	0.79	SAG_1_Acetitomaculum
MAG-3400__MAG-3400__contig_k141_181073_81_10	95.6	0.788	ACETG_12_HGM12587
supersetMAG594.ok__supersetMAG594__502	95.6	0.785	ACETG_68_Bilifractor
s4_SRR873601.1_metabat2_bin.23_sub__s4_SRR873601.1_metabat2_bin.23_sub_45_12	95.6	0.785	ACETG_45_Bilifractor
RMAG102__cattle10_SRR4435562_metabat_single_bins.43_cattle10-7_k87_355811_5	95.6	0.775	ACETG_36_Porcincola
HG_Colon-8.metabat2.017.contigs__HG_Colon-8__c134381_81	95.6	0.769	ACETG_5_Lachnospiraceae_norank
RGIG6509__Sheep_Rectum.Co__c3212068_26	95.5	0.818	ACETG_28_SVCP01
GCA_024697365.1_ASM2469736v1_genomic__JAILFW010000082.1_5	95.5	0.794	ACETG_2_Alloscillospira
HF_Duodenum-3.concoct.008.contigs__HF_Duodenum-3__c62393_3	95.5	0.792	ACETG_3_TWA4
supersetMAG4549.ok__supersetMAG4549__561	95.5	0.786	ACETG_63_RUG14186
RGIG575__Dairy_cattle_Duodenum.Co__c2431873_43	95.5	0.786	ACETG_23_RUG14186
HG_Cecum-11.maxbin.054_sub.contigs__HG_Cecum-11__c501873_10	95.5	0.777	ACETG_4_TWA4
supersetMAG254.ok__supersetMAG254__2396	95.4	0.812	ACETG_56_Oxobacter
Oxobacter_pfennigii_DSM_3222__WP_054875435.1	95.4	0.812	SAG_6_Oxobacter
s5_SRR18274464_metabat2_bin.12_sub__s5_SRR18274464_metabat2_bin.12_sub_76_20	95.4	0.726	ACETG_47_Porcincola

## Sheet: K01938 fhs
Name	pLDDT	pTM	MAG	Average	Standard deviation
MAG-1295__MAG-1295__contig_k141_425652_20_3	96.2	0.936	ACETG_9	96.0427	0.406661
s17_SRR8397892_metabat2_bin.14__s17_SRR8397892_metabat2_bin.14_94_9	96.2	0.935	ACETG_40
s4_SRR873604.1_metabat2_bin.376__s4_SRR873604.1_metabat2_bin.376_116_4	96.1	0.937	ACETG_46
RMAG1056__contigs1_sample_bins_2500.10423_NODE_13_length_44460_cov_5.577338_19	96.1	0.937	ACETG_37
supersetMAG4623.ok__supersetMAG4623__1946	96.1	0.937	ACETG_64
s4_SRR873596.1_metabat1_bin.77__s4_SRR873596.1_metabat1_bin.77_64_23	96.1	0.937	ACETG_43
supersetMAG257.ok__supersetMAG257__727	96.1	0.936	ACETG_57
supersetMAG422.ok__supersetMAG422__3273	96.1	0.936	ACETG_61
RGIG1949__Goat_Cecum.Co__c1332507_3	96.1	0.936	ACETG_16
RGIG5635__Sheep_Duodenum-3__c564_12	96.1	0.936	ACETG_21
MAG-2798__MAG-2798__contig_k141_123957_90_4	96.1	0.936	ACETG_11
GCA_016281685.1_ASM1628168v1_genomic__JAEEJB010000049.1_9	96.1	0.936	ACETG_1
GCA_016281685.1_ASM1628168v1_genomic__JAEEJB010000098.1_4	96.1	0.936	ACETG_1
supersetMAG151.ok__supersetMAG151__287	96.1	0.936	ACETG_54
RGIG6509__Sheep_Rectum.Co__c1767098_27	96.1	0.936	ACETG_28
Eubacterium_limosum_SA11__WP_038351869.1	96.1	0.936	SAG_5
RGIG5612__Sheep_Duodenum-2__c222643_6	96.1	0.936	ACETG_20
RGIG5887__Sheep_Jejunum-4__c127770_6	96.1	0.936	ACETG_25
RGIG6080__Sheep_Omasum.Co__c736789_3	96.1	0.936	ACETG_27
s20_SRR094926_metabat1_bin.308__s20_SRR094926_metabat1_bin.308_224_3	96.1	0.936	ACETG_42
MAG-2776__MAG-2776__contig_k141_76431_95_56	96.1	0.936	ACETG_10
HF_Duodenum-3.concoct.008.contigs__HF_Duodenum-3__c44656_1	96.1	0.936	ACETG_3
s5_SRR18274464_metabat2_bin.12_sub__s5_SRR18274464_metabat2_bin.12_sub_154_7	96.1	0.936	ACETG_47
Acetitomaculum_ruminis_DSM_5522__WP_092869784.1	96.1	0.936	SAG_1
s4_SRR873601.1_metabat1_bin.84__s4_SRR873601.1_metabat1_bin.84_186_21	96.1	0.936	ACETG_44
s9_SRR5190274_metabat2_bin.60__s9_SRR5190274_metabat2_bin.60_13_18	96.1	0.936	ACETG_49
RGIG8248__Water_buffalos_Rumen-5__c983477_3	96.1	0.935	ACETG_34
RGIG6921__Sheep_Rumen-5__c1262156_11	96.1	0.935	ACETG_29
RGIG8000__Water_buffalos_Rumen-1__c113823_29	96.1	0.935	ACETG_33
GCA_024697365.1_ASM2469736v1_genomic__JAILFW010000182.1_67	96.1	0.935	ACETG_2
supersetMAG594.ok__supersetMAG594__497	96.1	0.935	ACETG_68
supersetMAG4104.ok__supersetMAG4104__546	96.1	0.935	ACETG_60
supersetMAG422.ok__supersetMAG422__3156	96.1	0.935	ACETG_61
supersetMAG630.ok__supersetMAG630__605	96.1	0.935	ACETG_69
supersetMAG3040.ok__supersetMAG3040__1751	96.1	0.935	ACETG_58
supersetMAG3139.ok__supersetMAG3139__263	96.1	0.935	ACETG_59
s4_SRR873601.1_metabat2_bin.23_sub__s4_SRR873601.1_metabat2_bin.23_sub_45_17	96.1	0.935	ACETG_45
s9_SRR5190278_metabat1_bin.18_sub__s9_SRR5190278_metabat1_bin.18_sub_29_3	96.1	0.935	ACETG_50
s9_SRR5190282_metabat1_bin.5_sub__s9_SRR5190282_metabat1_bin.5_sub_291_8	96.1	0.935	ACETG_51
s17_SRR8397911_metabat2_bin.73_sub__s17_SRR8397911_metabat2_bin.73_sub_147_14	96.1	0.935	ACETG_41
Clostridioides_difficile_BR81__WP_009888533.1	96.1	0.935	SAG_4
supersetMAG4549.ok__supersetMAG4549__882	96.1	0.935	ACETG_63
RGIG575__Dairy_cattle_Duodenum.Co__c23416_18	96.1	0.935	ACETG_23
RGIG6509__Sheep_Rectum.Co__c1078410_4	96.1	0.935	ACETG_28
supersetMAG50.ok__supersetMAG50__3495	96.1	0.935	ACETG_65
supersetMAG50.ok__supersetMAG50__3560	96.1	0.935	ACETG_65
supersetMAG51.ok__supersetMAG51__126	96.1	0.935	ACETG_66
supersetMAG52.ok__supersetMAG52__1353	96.1	0.935	ACETG_67
RGIG4038__Roe_deer_Cecum-5__c1582_26	96.1	0.935	ACETG_18
RGIG7236__Water_buffalos_Cecum-2__c793666_3	96.1	0.935	ACETG_31
RGIG7407__Water_buffalos_Cecum.Co__c2119032_12	96.1	0.935	ACETG_32
MAG-0789__MAG-0789__contig_k141_603064_173_21	96.1	0.935	ACETG_7
MAG-3400__MAG-3400__contig_k141_86656_171_22	96.1	0.935	ACETG_12
MAG-3814__MAG-3814__scaffold_NODE_142_length_104492_cov_17.192209_4_57	96.1	0.935	ACETG_13
s9_SRR5190270_metabat2_bin.19_sub__s9_SRR5190270_metabat2_bin.19_sub_163_33	96.1	0.935	ACETG_48
RMAG1799__contigs1_sample_bins_2500.9422_NODE_1_length_192048_cov_2.303035_96	96.1	0.935	ACETG_38
RMAG1799__contigs1_sample_bins_2500.9422_NODE_2_length_155028_cov_3.092297_39	96.1	0.935	ACETG_38
HG_Colon-8.metabat2.017.contigs__HG_Colon-8__c134381_74	96.1	0.935	ACETG_5
Blautia_schinkii_DSM_10518__WP_044942357.1	96.1	0.935	SAG_3
Blautia_schinkii_DSM_10518__WP_044942510.1	96.1	0.935	SAG_3
MAG-3871__MAG-3871__scaffold_NODE_56_length_140905_cov_29.617505_8_41	96.1	0.935	ACETG_14
RMAG102__cattle10_SRR4435562_metabat_single_bins.43_cattle10-7_k87_265817_7	96.1	0.935	ACETG_36
RGIG6004__Sheep_Omasum-3__c633624_36	96.1	0.934	ACETG_26
supersetMAG149.ok__supersetMAG149__3003	96.1	0.934	ACETG_53
supersetMAG4489.ok__supersetMAG4489__1611	96.1	0.934	ACETG_62
RGIG2447__Goat_Ileum.Co__c171953_24	96.1	0.934	ACETG_17
supersetMAG51.ok__supersetMAG51__2330	96.1	0.934	ACETG_66
MAG-0656__MAG-0656__contig_k141_16669_175_4	96.1	0.934	ACETG_6
MAG-1005__MAG-1005__contig_k141_149483_175_8	96.1	0.934	ACETG_8
supersetMAG1558.ok__supersetMAG1558__749	96	0.936	ACETG_55
supersetMAG254.ok__supersetMAG254__498	96	0.936	ACETG_56
Oxobacter_pfennigii_DSM_3222__WP_054873633.1	96	0.936	SAG_6
Acetobacterium_fimetarium_DER_2019__WP_186843350.1	96	0.936	SAG_2
RGIG4300__Roe_deer_Duodenum-2__c24422_13	96	0.935	ACETG_19
RGIG1371__Dairy_cattle_Rumen.Co__c1762457_3	96	0.935	ACETG_15
HG_Cecum-11.maxbin.054_sub.contigs__HG_Cecum-11__c370334_1	96	0.935	ACETG_4
supersetMAG1309.ok__supersetMAG1309__568	96	0.935	ACETG_52
RGIG7075__Sheep_Rumen.Co__c3202882_5	96	0.934	ACETG_30
RMAG669__cattle19_SAMEA104395223_metabat_single_bins.183_cattle19-233_k87_540996_10	96	0.934	ACETG_39
RGIG5856__Sheep_Jejunum-2__c326017_27	96	0.934	ACETG_24
RGIG8675__Water_deer_Colon-1__c276641_22	96	0.934	ACETG_35
RGIG5706__Sheep_Duodenum.Co__c286254_4	92.4	0.893	ACETG_22

## Sheet: K01491 folD
Name	pLDDT	pTM	MAG	Average	Standard deviation
s4_SRR873601.1_metabat1_bin.84__s4_SRR873601.1_metabat1_bin.84_79_1	95.8	0.908	ACETG_44	95.8	0

## Sheet: K25123 hydA2
Name	pLDDT	pTM	MAG	Average	Standard deviation
HG_Cecum-11.maxbin.054_sub.contigs__HG_Cecum-11__c204483_15	96.4	0.935	ACETG_4	96.275	0.139194
RGIG8675__Water_deer_Colon-1__c162229_32	96.4	0.934	ACETG_35
MAG-0789__MAG-0789__contig_k141_188981_103_7	96.4	0.933	ACETG_7
supersetMAG50.ok__supersetMAG50__942	96.3	0.937	ACETG_65
Blautia_schinkii_DSM_10518__WP_044948011.1	96.3	0.937	SAG_3
MAG-0656__MAG-0656__contig_k141_43994_53_5	96.3	0.936	ACETG_6
supersetMAG422.ok__supersetMAG422__2959	96.1	0.932	ACETG_61
Clostridioides_difficile_BR81__WP_003417040.1	96	0.93	SAG_4

## Sheet: K05299 fdhA
Name	pLDDT	pTM	MAG	Average	Standard deviation
s9_SRR5190270_metabat2_bin.19_sub__s9_SRR5190270_metabat2_bin.19_sub_152_8	96.1	0.938	ACETG_48	96	0.154919
RGIG5612__Sheep_Duodenum-2__c123597_34	96.1	0.935	ACETG_20
RGIG5887__Sheep_Jejunum-4__c1141_6	96.1	0.935	ACETG_25
Oxobacter_pfennigii_DSM_3222__WP_083479966.1	96	0.935	SAG_6
Oxobacter_pfennigii_DSM_3222__WP_083479858.1	95.7	0.932	SAG_6

## Sheet: K22015 fdhF
Name	pLDDT	pTM	MAG	Average	Standard deviation
Acetobacterium_fimetarium_DER_2019__WP_186842535.1	96.1	0.935	SAG_2	95.78	0.208806
Clostridioides_difficile_BR81__WP_011861905.1	96	0.935	SAG_4
supersetMAG422.ok__supersetMAG422__2957	95.9	0.926	ACETG_61
Blautia_schinkii_DSM_10518__WP_084171994.1	95.8	0.937	SAG_3
HG_Cecum-11.maxbin.054_sub.contigs__HG_Cecum-11__c204483_18	95.8	0.924	ACETG_4
MAG-0656__MAG-0656__contig_k141_43994_53_8	95.8	0.918	ACETG_6
RGIG8675__Water_deer_Colon-1__c162229_35	95.8	0.917	ACETG_35
MAG-2776__MAG-2776__contig_k141_52228_35_9	95.7	0.922	ACETG_10
MAG-0789__MAG-0789__contig_k141_188981_103_4	95.6	0.916	ACETG_7
supersetMAG50.ok__supersetMAG50__938	95.3	0.922	ACETG_65

## Sheet: K25124 hycB
Name	pLDDT	pTM	MAG	Average	Standard deviation
Clostridioides_difficile_BR81__WP_003417046.1	96	0.859	SAG_4	95.2917	0.372957
MAG-0656__MAG-0656__contig_k141_43994_53_6	95.8	0.861	ACETG_6
supersetMAG422.ok__supersetMAG422__2958	95.6	0.864	ACETG_61
MAG-2776__MAG-2776__contig_k141_52228_35_11	95.6	0.86	ACETG_10
Acetobacterium_fimetarium_DER_2019__WP_186842538.1	95.3	0.854	SAG_2
Clostridioides_difficile_BR81__WP_009891793.1	95.2	0.859	SAG_4
HG_Cecum-11.maxbin.054_sub.contigs__HG_Cecum-11__c204483_16	95.2	0.859	ACETG_4
supersetMAG50.ok__supersetMAG50__941	95.1	0.854	ACETG_65
Blautia_schinkii_DSM_10518__WP_044948009.1	95.1	0.854	SAG_3
MAG-0789__MAG-0789__contig_k141_188981_103_6	95.1	0.85	ACETG_7
RGIG8675__Water_deer_Colon-1__c162229_33	94.8	0.856	ACETG_35
supersetMAG422.ok__supersetMAG422__2960	94.7	0.85	ACETG_61

## Sheet: K25007 metV
Name	pLDDT	pTM	MAG	Average	Standard deviation
MAG-0656__MAG-0656__contig_k141_49451_184_4	93.6	0.894	ACETG_6	92.7533	0.569054
MAG-2776__MAG-2776__contig_k141_124658_89_7	93.6	0.894	ACETG_10
MAG-3814__MAG-3814__scaffold_NODE_524_length_47646_cov_17.438300_16_29	93.5	0.892	ACETG_13
Acetobacterium_fimetarium_DER_2019__WP_186843354.1	93.4	0.888	SAG_2
RGIG8675__Water_deer_Colon-1__c369803_32	93.2	0.882	ACETG_35
supersetMAG52.ok__supersetMAG52__2977	93	0.889	ACETG_67
MAG-3871__MAG-3871__scaffold_NODE_56_length_140905_cov_29.617505_8_55	92.9	0.887	ACETG_14
MAG-3400__MAG-3400__contig_k141_181073_81_3	92.5	0.876	ACETG_12
MAG-0789__MAG-0789__contig_k141_603064_173_8	92.4	0.883	ACETG_7
RGIG7407__Water_buffalos_Cecum.Co__c2119032_25	92.4	0.883	ACETG_32
RGIG7236__Water_buffalos_Cecum-2__c610385_3	92.3	0.883	ACETG_31
MAG-1005__MAG-1005__contig_k141_4953_14_6	92.3	0.883	ACETG_8
supersetMAG51.ok__supersetMAG51__1008	92.2	0.886	ACETG_66
supersetMAG50.ok__supersetMAG50__1855	92	0.883	ACETG_65
Blautia_schinkii_DSM_10518__WP_044939217.1	92	0.883	SAG_3

## Sheet: K25008 rnfC2
Name	pLDDT	pTM	MAG	Average	Standard deviation
RGIG4300__Roe_deer_Duodenum-2__c115349_8	92.8	0.87	ACETG_19	91.5875	0.677196
supersetMAG52.ok__supersetMAG52__2978	92.4	0.867	ACETG_67
Acetobacterium_fimetarium_DER_2019__WP_243166226.1	92.2	0.877	SAG_2
RGIG7236__Water_buffalos_Cecum-2__c610385_2	92.2	0.846	ACETG_31
supersetMAG51.ok__supersetMAG51__1007	92	0.861	ACETG_66
RGIG7075__Sheep_Rumen.Co__c881408_4	92	0.854	ACETG_30
MAG-0789__MAG-0789__contig_k141_603064_173_7	91.9	0.833	ACETG_7
supersetMAG254.ok__supersetMAG254__2478	91.8	0.843	ACETG_56
Oxobacter_pfennigii_DSM_3222__WP_083479902.1	91.8	0.843	SAG_6
supersetMAG50.ok__supersetMAG50__1856	91.2	0.838	ACETG_65
Blautia_schinkii_DSM_10518__WP_084171433.1	91.2	0.838	SAG_3
RGIG8675__Water_deer_Colon-1__c369803_31	91.2	0.831	ACETG_35
RMAG669__cattle19_SAMEA104395223_metabat_single_bins.183_cattle19-233_k87_32597_2	91	0.855	ACETG_39
MAG-0656__MAG-0656__contig_k141_49451_184_3	90.6	0.846	ACETG_6
MAG-3871__MAG-3871__scaffold_NODE_56_length_140905_cov_29.617505_8_56	90.6	0.843	ACETG_14
RGIG7407__Water_buffalos_Cecum.Co__c2119032_26	90.5	0.839	ACETG_32

## Sheet: K15023 acsE
Name	pLDDT	pTM	MAG	Average	Standard deviation
RGIG8675__Water_deer_Colon-1__c276641_19	96.3	0.924	ACETG_35	96.1753	0.493685
s20_SRR094926_metabat1_bin.308__s20_SRR094926_metabat1_bin.308_224_6	96.6	0.925	ACETG_42
supersetMAG149.ok__supersetMAG149__244	96.7	0.924	ACETG_53
RMAG102__cattle10_SRR4435562_metabat_single_bins.43_cattle10-7_k87_189849_7	96.6	0.926	ACETG_36
RGIG5887__Sheep_Jejunum-4__c940_21	96.6	0.925	ACETG_25
supersetMAG151.ok__supersetMAG151__3407	96.6	0.924	ACETG_54
Eubacterium_limosum_SA11__WP_038350933.1	96.6	0.924	SAG_5
RGIG5612__Sheep_Duodenum-2__c222643_9	96.6	0.924	ACETG_20
RGIG6080__Sheep_Omasum.Co__c1694016_3	96.6	0.924	ACETG_27
Eubacterium_limosum_SA11__WP_038352971.1	96.6	0.92	SAG_5
supersetMAG149.ok__supersetMAG149__2217	96.6	0.919	ACETG_53
supersetMAG254.ok__supersetMAG254__328	96.6	0.908	ACETG_56
Oxobacter_pfennigii_DSM_3222__WP_054873477.1	96.6	0.908	SAG_6
s5_SRR18274464_metabat2_bin.12_sub__s5_SRR18274464_metabat2_bin.12_sub_121_31	96.5	0.926	ACETG_47
Acetobacterium_fimetarium_DER_2019__WP_186841324.1	96.5	0.924	SAG_2
Acetobacterium_fimetarium_DER_2019__WP_186841304.1	96.5	0.923	SAG_2
RGIG4038__Roe_deer_Cecum-5__c1468_21	96.5	0.923	ACETG_18
MAG-0656__MAG-0656__contig_k141_54322_63_7	96.5	0.923	ACETG_6
supersetMAG4549.ok__supersetMAG4549__1551	96.5	0.923	ACETG_63
RGIG575__Dairy_cattle_Duodenum.Co__c3188588_67	96.5	0.923	ACETG_23
s4_SRR873604.1_metabat2_bin.376__s4_SRR873604.1_metabat2_bin.376_267_10	96.5	0.922	ACETG_46
s17_SRR8397892_metabat2_bin.14__s17_SRR8397892_metabat2_bin.14_82_9	96.5	0.922	ACETG_40
supersetMAG50.ok__supersetMAG50__1575	96.5	0.921	ACETG_65
Acetobacterium_fimetarium_DER_2019__WP_186841036.1	96.5	0.921	SAG_2
Blautia_schinkii_DSM_10518__WP_044938425.1	96.5	0.921	SAG_3
RGIG5612__Sheep_Duodenum-2__c240063_4	96.4	0.925	ACETG_20
supersetMAG254.ok__supersetMAG254__1157	96.4	0.924	ACETG_56
RGIG2447__Goat_Ileum.Co__c611596_97	96.4	0.924	ACETG_17
Oxobacter_pfennigii_DSM_3222__WP_054874260.1	96.4	0.924	SAG_6
RGIG6921__Sheep_Rumen-5__c1524781_2	96.4	0.923	ACETG_29
supersetMAG1558.ok__supersetMAG1558__739	96.4	0.923	ACETG_55
supersetMAG50.ok__supersetMAG50__5550	96.4	0.923	ACETG_65
Blautia_schinkii_DSM_10518__WP_044946483.1	96.4	0.923	SAG_3
supersetMAG51.ok__supersetMAG51__382	96.4	0.923	ACETG_66
supersetMAG151.ok__supersetMAG151__3466	96.4	0.922	ACETG_54
supersetMAG50.ok__supersetMAG50__4930	96.4	0.922	ACETG_65
supersetMAG4549.ok__supersetMAG4549__1292	96.4	0.922	ACETG_63
Blautia_schinkii_DSM_10518__WP_044945361.1	96.4	0.922	SAG_3
supersetMAG4489.ok__supersetMAG4489__1053	96.4	0.922	ACETG_62
RGIG5856__Sheep_Jejunum-2__c112176_53	96.4	0.922	ACETG_24
Acetobacterium_fimetarium_DER_2019__WP_186841288.1	96.4	0.922	SAG_2
Acetobacterium_fimetarium_DER_2019__WP_186841916.1	96.4	0.922	SAG_2
MAG-2798__MAG-2798__contig_k141_129770_122_31	96.4	0.922	ACETG_11
s4_SRR873596.1_metabat1_bin.77__s4_SRR873596.1_metabat1_bin.77_20_20	96.4	0.922	ACETG_43
s9_SRR5190274_metabat2_bin.60__s9_SRR5190274_metabat2_bin.60_65_14	96.4	0.922	ACETG_49
HF_Duodenum-3.concoct.008.contigs__HF_Duodenum-3__c962827_3	96.4	0.922	ACETG_3
supersetMAG149.ok__supersetMAG149__3004	96.4	0.922	ACETG_53
supersetMAG151.ok__supersetMAG151__286	96.4	0.922	ACETG_54
Eubacterium_limosum_SA11__WP_038351870.1	96.4	0.922	SAG_5
s9_SRR5190270_metabat2_bin.19_sub__s9_SRR5190270_metabat2_bin.19_sub_180_22	96.4	0.922	ACETG_48
supersetMAG151.ok__supersetMAG151__2028	96.4	0.921	ACETG_54
MAG-2776__MAG-2776__contig_k141_124870_91_25	96.4	0.921	ACETG_10
Acetobacterium_fimetarium_DER_2019__WP_186843349.1	96.4	0.921	SAG_2
RGIG8000__Water_buffalos_Rumen-1__c289433_70	96.4	0.921	ACETG_33
supersetMAG254.ok__supersetMAG254__4221	96.4	0.921	ACETG_56
supersetMAG4623.ok__supersetMAG4623__1015	96.4	0.921	ACETG_64
RGIG1371__Dairy_cattle_Rumen.Co__c3400525_2	96.4	0.921	ACETG_15
Oxobacter_pfennigii_DSM_3222__WP_054877178.1	96.4	0.921	SAG_6
supersetMAG254.ok__supersetMAG254__2657	96.4	0.92	ACETG_56
Oxobacter_pfennigii_DSM_3222__WP_054875703.1	96.4	0.92	SAG_6
supersetMAG254.ok__supersetMAG254__907	96.4	0.92	ACETG_56
RGIG8248__Water_buffalos_Rumen-5__c2538637_3	96.4	0.92	ACETG_34
Oxobacter_pfennigii_DSM_3222__WP_054874015.1	96.4	0.92	SAG_6
RGIG5706__Sheep_Duodenum.Co__c89357_3	96.4	0.92	ACETG_22
RGIG5635__Sheep_Duodenum-3__c39_76	96.4	0.919	ACETG_21
HG_Cecum-11.maxbin.054_sub.contigs__HG_Cecum-11__c213667_17	96.4	0.919	ACETG_4
supersetMAG594.ok__supersetMAG594__1521	96.4	0.919	ACETG_68
supersetMAG4104.ok__supersetMAG4104__129	96.4	0.919	ACETG_60
supersetMAG630.ok__supersetMAG630__1031	96.4	0.919	ACETG_69
supersetMAG3040.ok__supersetMAG3040__885	96.4	0.919	ACETG_58
supersetMAG3139.ok__supersetMAG3139__852	96.4	0.919	ACETG_59
s4_SRR873601.1_metabat2_bin.23_sub__s4_SRR873601.1_metabat2_bin.23_sub_131_52	96.4	0.919	ACETG_45
s9_SRR5190278_metabat1_bin.18_sub__s9_SRR5190278_metabat1_bin.18_sub_159_3	96.4	0.919	ACETG_50
s9_SRR5190282_metabat1_bin.5_sub__s9_SRR5190282_metabat1_bin.5_sub_329_5	96.4	0.919	ACETG_51
s17_SRR8397911_metabat2_bin.73_sub__s17_SRR8397911_metabat2_bin.73_sub_77_20	96.4	0.919	ACETG_41
s9_SRR5190270_metabat2_bin.19_sub__s9_SRR5190270_metabat2_bin.19_sub_73_10	96.3	0.924	ACETG_48
supersetMAG4623.ok__supersetMAG4623__1948	96.3	0.922	ACETG_64
Acetobacterium_fimetarium_DER_2019__WP_186843192.1	96.3	0.921	SAG_2
supersetMAG254.ok__supersetMAG254__844	96.3	0.921	ACETG_56
HG_Cecum-11.maxbin.054_sub.contigs__HG_Cecum-11__c120193_3	96.3	0.921	ACETG_4
Oxobacter_pfennigii_DSM_3222__WP_054873953.1	96.3	0.921	SAG_6
supersetMAG151.ok__supersetMAG151__342	96.3	0.919	ACETG_54
supersetMAG149.ok__supersetMAG149__1892	96.3	0.918	ACETG_53
RGIG6509__Sheep_Rectum.Co__c3212068_27	96.2	0.922	ACETG_28
RMAG1799__contigs1_sample_bins_2500.9422_NODE_1_length_192048_cov_2.303035_93	96.2	0.922	ACETG_38
Acetitomaculum_ruminis_DSM_5522__WP_092871651.1	96.2	0.921	SAG_1
RGIG8675__Water_deer_Colon-1__c360512_89	96.2	0.92	ACETG_35
GCA_016281685.1_ASM1628168v1_genomic__JAEEJB010000027.1_41	96.2	0.92	ACETG_1
s9_SRR5190270_metabat2_bin.19_sub__s9_SRR5190270_metabat2_bin.19_sub_312_11	96.2	0.92	ACETG_48
RGIG4300__Roe_deer_Duodenum-2__c38584_11	96.2	0.918	ACETG_19
RMAG669__cattle19_SAMEA104395223_metabat_single_bins.183_cattle19-233_k87_441151_18	96.2	0.918	ACETG_39
supersetMAG52.ok__supersetMAG52__2553	96.2	0.918	ACETG_67
RGIG7407__Water_buffalos_Cecum.Co__c2119032_15	96.1	0.923	ACETG_32
MAG-0656__MAG-0656__contig_k141_38230_158_9	96.1	0.923	ACETG_6
MAG-2776__MAG-2776__contig_k141_72949_66_45	96.1	0.923	ACETG_10
MAG-3871__MAG-3871__scaffold_NODE_56_length_140905_cov_29.617505_8_45	96.1	0.923	ACETG_14
MAG-3814__MAG-3814__scaffold_NODE_142_length_104492_cov_17.192209_4_54	96.1	0.922	ACETG_13
RGIG4300__Roe_deer_Duodenum-2__c251729_5	96.1	0.921	ACETG_19
RGIG5706__Sheep_Duodenum.Co__c233265_88	96.1	0.921	ACETG_22
RGIG7075__Sheep_Rumen.Co__c79056_21	96.1	0.921	ACETG_30
s4_SRR873604.1_metabat2_bin.376__s4_SRR873604.1_metabat2_bin.376_277_2	96.1	0.921	ACETG_46
Acetobacterium_fimetarium_DER_2019__WP_186841362.1	96.1	0.921	SAG_2
RMAG1056__contigs1_sample_bins_2500.10423_NODE_64_length_14113_cov_6.631733_3	96.1	0.919	ACETG_37
MAG-0789__MAG-0789__contig_k141_603064_173_18	96	0.923	ACETG_7
RGIG5856__Sheep_Jejunum-2__c93002_13	96	0.921	ACETG_24
supersetMAG149.ok__supersetMAG149__2313	96	0.919	ACETG_53
supersetMAG151.ok__supersetMAG151__2852	96	0.919	ACETG_54
Eubacterium_limosum_SA11__WP_013381869.1	96	0.919	SAG_5
supersetMAG149.ok__supersetMAG149__3910	96	0.917	ACETG_53
GCA_016281685.1_ASM1628168v1_genomic__JAEEJB010000027.1_34	95.9	0.924	ACETG_1
RGIG5612__Sheep_Duodenum-2__c101188_34	95.9	0.924	ACETG_20
RGIG6080__Sheep_Omasum.Co__c1485204_5	95.9	0.924	ACETG_27
supersetMAG1309.ok__supersetMAG1309__1208	95.9	0.923	ACETG_52
supersetMAG594.ok__supersetMAG594__499	95.9	0.923	ACETG_68
supersetMAG4104.ok__supersetMAG4104__544	95.9	0.923	ACETG_60
supersetMAG630.ok__supersetMAG630__607	95.9	0.923	ACETG_69
supersetMAG3040.ok__supersetMAG3040__852	95.9	0.923	ACETG_58
supersetMAG3139.ok__supersetMAG3139__261	95.9	0.923	ACETG_59
RGIG4038__Roe_deer_Cecum-5__c3720_53	95.9	0.923	ACETG_18
RGIG6004__Sheep_Omasum-3__c633624_87	95.9	0.923	ACETG_26
RGIG6921__Sheep_Rumen-5__c275972_30	95.9	0.923	ACETG_29
MAG-3400__MAG-3400__contig_k141_86656_171_25	95.9	0.923	ACETG_12
s4_SRR873601.1_metabat2_bin.23_sub__s4_SRR873601.1_metabat2_bin.23_sub_45_15	95.9	0.923	ACETG_45
s9_SRR5190278_metabat1_bin.18_sub__s9_SRR5190278_metabat1_bin.18_sub_29_5	95.9	0.923	ACETG_50
s9_SRR5190282_metabat1_bin.5_sub__s9_SRR5190282_metabat1_bin.5_sub_291_6	95.9	0.923	ACETG_51
GCA_024697365.1_ASM2469736v1_genomic__JAILFW010000131.1_33	95.9	0.923	ACETG_2
s17_SRR8397911_metabat2_bin.73_sub__s17_SRR8397911_metabat2_bin.73_sub_147_12	95.9	0.923	ACETG_41
supersetMAG4489.ok__supersetMAG4489__1035	95.9	0.922	ACETG_62
RGIG1949__Goat_Cecum.Co__c1694961_2	95.9	0.922	ACETG_16
RMAG102__cattle10_SRR4435562_metabat_single_bins.43_cattle10-7_k87_355811_2	95.9	0.922	ACETG_36
RGIG2447__Goat_Ileum.Co__c611596_79	95.9	0.921	ACETG_17
RGIG5635__Sheep_Duodenum-3__c39_83	95.9	0.921	ACETG_21
supersetMAG50.ok__supersetMAG50__3563	95.9	0.92	ACETG_65
Blautia_schinkii_DSM_10518__WP_044942519.1	95.9	0.92	SAG_3
Eubacterium_limosum_SA11__WP_038352459.1	95.9	0.916	SAG_5
RGIG7236__Water_buffalos_Cecum-2__c793666_6	95.8	0.923	ACETG_31
MAG-1005__MAG-1005__contig_k141_440400_102_3	95.8	0.923	ACETG_8
supersetMAG1558.ok__supersetMAG1558__734	95.8	0.922	ACETG_55
RGIG1371__Dairy_cattle_Rumen.Co__c3400525_7	95.8	0.922	ACETG_15
RMAG1056__contigs1_sample_bins_2500.10423_NODE_20_length_39702_cov_6.320757_10	95.8	0.922	ACETG_37
HG_Colon-8.metabat2.017.contigs__HG_Colon-8__c134381_78	95.8	0.922	ACETG_5
RGIG8248__Water_buffalos_Rumen-5__c2538637_10	95.8	0.921	ACETG_34
s4_SRR873596.1_metabat1_bin.77__s4_SRR873596.1_metabat1_bin.77_64_21	95.8	0.921	ACETG_43
s4_SRR873601.1_metabat1_bin.84__s4_SRR873601.1_metabat1_bin.84_186_19	95.8	0.921	ACETG_44
s9_SRR5190274_metabat2_bin.60__s9_SRR5190274_metabat2_bin.60_13_16	95.8	0.921	ACETG_49
supersetMAG422.ok__supersetMAG422__3264	95.6	0.919	ACETG_61
Clostridioides_difficile_BR81__WP_003418356.1	95.4	0.918	SAG_4
supersetMAG257.ok__supersetMAG257__736__supersetMAG257__736	95.4	0.918	ACETG_57
MAG-1295__MAG-1295__contig_k141_319013_107_36	93.9	0.819	ACETG_9
supersetMAG50.ok__supersetMAG50__5313	91.7	0.543	ACETG_65

[truncated: 5 more sheets: K01500 fchA, K00297 metF, K00198 acsA, K00197 acsC, K00194 acsD]
