# Supplementary material for: Metabolic versatility enables acetogens to colonize ruminants with diet-driven niche partitioning
Source: ISME J. 2025 Sep 1;19(1):wraf183. doi: 10.1093/ismejo/wraf183 (PMC12449052; doi:10.1093/ismejo/wraf183)
Supplement: Supplementary_FileS6_wraf183 [file supplementary_files6_wraf183.xlsx]

## Sheet: acsB
Item	Taget	RMSD after refinement	Number of aligned atoms after refinement	Number of refinement cycles	RMSD before refinement	Number of aligned atoms before refinement	Raw alignment score	Number of residues aligned	Mean	SD
Acetitomaculum_ruminis_DSM_5522__WP_092869798.1	Acetobacterium_fimetarium_DER_2019__WP_186841358.1	1.62138	4609	4	1.83413	4785	2161.5	706	1.09171	0.448683
Acetitomaculum_ruminis_DSM_5522__WP_092869798.1	Acetobacterium_fimetarium_DER_2019__WP_186841456.1	1.70413	4561	5	2.04201	4761	2002	707
Acetitomaculum_ruminis_DSM_5522__WP_092869798.1	Blautia_schinkii_DSM_10518__WP_044942525.1	1.08718	4744	5	1.23361	4982	2652	707
Acetitomaculum_ruminis_DSM_5522__WP_092869798.1	Blautia_schinkii_DSM_10518__WP_044942526.1	1.23488	4623	5	1.461	4964	2506	709
Acetitomaculum_ruminis_DSM_5522__WP_092869798.1	Clostridioides_difficile_BR81__WP_003418359.1	1.18175	4227	5	1.58066	4800	2220	706
Acetitomaculum_ruminis_DSM_5522__WP_092869798.1	Eubacterium_limosum_SA11__WP_038352888.1	1.42996	4566	5	1.66469	4760	1989.5	704
Acetitomaculum_ruminis_DSM_5522__WP_092869798.1	GCA_016281685.1_ASM1628168v1_genomic__JAEEJB010000027.1_33	1.30137	4464	5	1.77665	4776	2105.5	707
Acetitomaculum_ruminis_DSM_5522__WP_092869798.1	GCA_016281685.1_ASM1628168v1_genomic__JAEEJB010000062.1_2	2.24759	4578	5	2.51483	4790	2208.5	702
Acetitomaculum_ruminis_DSM_5522__WP_092869798.1	GCA_024697365.1_ASM2469736v1_genomic__JAILFW010000082.1_5	1.44461	4387	5	1.91772	4865	2271.5	706
Acetitomaculum_ruminis_DSM_5522__WP_092869798.1	GCA_024697365.1_ASM2469736v1_genomic__JAILFW010000131.1_32	1.17296	4494	5	1.49077	4806	2200	708
Acetitomaculum_ruminis_DSM_5522__WP_092869798.1	HF_Duodenum-3.concoct.008.contigs__HF_Duodenum-3__c62393_3	0.797399	4424	5	1.13006	4897	2238	708
Acetitomaculum_ruminis_DSM_5522__WP_092869798.1	HG_Cecum-11.maxbin.054_sub.contigs__HG_Cecum-11__c501873_10	0.82174	4558	5	1.04389	4916	2334.5	708
Acetitomaculum_ruminis_DSM_5522__WP_092869798.1	HG_Cecum-11.maxbin.054_sub.contigs__HG_Cecum-11__c501873_14	1.40454	4537	5	1.71608	4766	2143.5	704
Acetitomaculum_ruminis_DSM_5522__WP_092869798.1	HG_Colon-8.metabat2.017.contigs__HG_Colon-8__c134381_81	0.788952	4237	5	1.15789	5017	2682	708
Acetitomaculum_ruminis_DSM_5522__WP_092869798.1	MAG-0656__MAG-0656__contig_k141_38230_158_12	1.09381	4701	5	1.2784	4991	2643	708
Acetitomaculum_ruminis_DSM_5522__WP_092869798.1	MAG-0789__MAG-0789__contig_k141_603064_173_15	1.48536	4885	5	1.58711	5013	2688	709
Acetitomaculum_ruminis_DSM_5522__WP_092869798.1	MAG-1005__MAG-1005__contig_k141_440400_102_6	1.0887	4688	5	1.27362	4999	2691	707
Acetitomaculum_ruminis_DSM_5522__WP_092869798.1	MAG-1005__MAG-1005__contig_k141_440400_102_7	1.03279	4754	5	1.20606	4976	2546	709
Acetitomaculum_ruminis_DSM_5522__WP_092869798.1	MAG-1295__MAG-1295__contig_k141_319013_107_34	1.55684	4492	5	2.16678	4782	2166	701
Acetitomaculum_ruminis_DSM_5522__WP_092869798.1	MAG-2776__MAG-2776__contig_k141_72949_66_48	0.875197	4664	5	1.0768	4989	2640	708
Acetitomaculum_ruminis_DSM_5522__WP_092869798.1	MAG-2798__MAG-2798__contig_k141_147439_115_12	2.0235	4562	5	2.36274	4805	2206	702
Acetitomaculum_ruminis_DSM_5522__WP_092869798.1	MAG-2798__MAG-2798__contig_k141_31617_68_8	1.35616	4853	5	1.52188	4991	2671.5	704
Acetitomaculum_ruminis_DSM_5522__WP_092869798.1	MAG-3400__MAG-3400__contig_k141_181073_81_10	0.753413	4246	5	1.11911	4853	2490	691
Acetitomaculum_ruminis_DSM_5522__WP_092869798.1	MAG-3400__MAG-3400__contig_k141_86656_171_28	1.50125	4718	5	1.7006	4993	2676	707
Acetitomaculum_ruminis_DSM_5522__WP_092869798.1	MAG-3814__MAG-3814__scaffold_NODE_142_length_104492_cov_17.192209_4_51	1.17931	4827	5	1.30816	5020	2700	709
Acetitomaculum_ruminis_DSM_5522__WP_092869798.1	MAG-3871__MAG-3871__scaffold_NODE_56_length_140905_cov_29.617505_8_44	0.843424	4535	5	1.95726	4904	2419	704
Acetitomaculum_ruminis_DSM_5522__WP_092869798.1	MAG-3871__MAG-3871__scaffold_NODE_56_length_140905_cov_29.617505_8_48	1.19841	4552	5	1.47169	5025	2719	709
Acetitomaculum_ruminis_DSM_5522__WP_092869798.1	Oxobacter_pfennigii_DSM_3222__WP_054875435.1	1.80585	4067	5	2.52844	4543	1592.5	699
Acetitomaculum_ruminis_DSM_5522__WP_092869798.1	Oxobacter_pfennigii_DSM_3222__WP_054875698.1	1.44027	4324	5	1.82839	4597	1619.5	702
Acetitomaculum_ruminis_DSM_5522__WP_092869798.1	RGIG1371__Dairy_cattle_Rumen.Co__c3400525_10	1.14105	4497	5	1.45007	4904	2350.5	708
Acetitomaculum_ruminis_DSM_5522__WP_092869798.1	RGIG1949__Goat_Cecum.Co__c1694961_1	0.969977	4347	5	1.5459	4766	2145.5	707
Acetitomaculum_ruminis_DSM_5522__WP_092869798.1	RGIG1949__Goat_Cecum.Co__c1694961_12	1.6099	4457	5	2.00211	4874	2239	706
Acetitomaculum_ruminis_DSM_5522__WP_092869798.1	RGIG2447__Goat_Ileum.Co__c611596_76	0.904274	4262	5	1.28776	4898	2332	707
Acetitomaculum_ruminis_DSM_5522__WP_092869798.1	RGIG4038__Roe_deer_Cecum-5__c5805_111	1.01623	4834	4	1.14516	5001	2642	709
Acetitomaculum_ruminis_DSM_5522__WP_092869798.1	RGIG4300__Roe_deer_Duodenum-2__c294272_2	1.42967	4371	5	2.2127	4765	2124.5	704
Acetitomaculum_ruminis_DSM_5522__WP_092869798.1	RGIG5612__Sheep_Duodenum-2__c101188_35	1.15358	4427	5	1.63058	4789	2161.5	707
Acetitomaculum_ruminis_DSM_5522__WP_092869798.1	RGIG5612__Sheep_Duodenum-2__c24411_33	1.83078	4648	5	2.05572	4861	2240.5	705
Acetitomaculum_ruminis_DSM_5522__WP_092869798.1	RGIG5635__Sheep_Duodenum-3__c39_84	1.17276	4361	5	1.70043	4775	2099.5	707
Acetitomaculum_ruminis_DSM_5522__WP_092869798.1	RGIG5635__Sheep_Duodenum-3__c564_67	2.36071	4604	5	2.60714	4788	2202.5	702
Acetitomaculum_ruminis_DSM_5522__WP_092869798.1	RGIG5706__Sheep_Duodenum.Co__c233265_85	1.24256	4855	5	1.37002	5005	2687	709
Acetitomaculum_ruminis_DSM_5522__WP_092869798.1	RGIG575__Dairy_cattle_Duodenum.Co__c2431873_43	1.50301	4628	5	1.82671	4896	2337.5	709
Acetitomaculum_ruminis_DSM_5522__WP_092869798.1	RGIG575__Dairy_cattle_Duodenum.Co__c24565_35	1.32709	4426	5	1.75669	4786	2201.5	704
Acetitomaculum_ruminis_DSM_5522__WP_092869798.1	RGIG5856__Sheep_Jejunum-2__c93002_10	0.945633	4151	5	1.41034	4902	2347	707
Acetitomaculum_ruminis_DSM_5522__WP_092869798.1	RGIG5887__Sheep_Jejunum-4__c671_1	1.90595	4687	5	2.09815	4860	2233.5	705
Acetitomaculum_ruminis_DSM_5522__WP_092869798.1	RGIG6004__Sheep_Omasum-3__c633624_88	1.11357	4446	5	1.45944	4805	2195	708
Acetitomaculum_ruminis_DSM_5522__WP_092869798.1	RGIG6080__Sheep_Omasum.Co__c1485204_6	1.10653	4383	5	1.57302	4784	2157.5	707
Acetitomaculum_ruminis_DSM_5522__WP_092869798.1	RGIG6509__Sheep_Rectum.Co__c1690497_14	1.10805	4486	5	1.34731	4873	2345.5	709
Acetitomaculum_ruminis_DSM_5522__WP_092869798.1	RGIG6509__Sheep_Rectum.Co__c3212068_26	1.32092	4521	5	1.60752	4819	2181	707
Acetitomaculum_ruminis_DSM_5522__WP_092869798.1	RGIG6921__Sheep_Rumen-5__c275972_29	1.26607	4564	5	1.54144	4806	2196	708
Acetitomaculum_ruminis_DSM_5522__WP_092869798.1	RGIG6921__Sheep_Rumen-5__c275972_40	1.56359	4568	5	1.91783	4866	2270.5	706
Acetitomaculum_ruminis_DSM_5522__WP_092869798.1	RGIG7075__Sheep_Rumen.Co__c3157764_15	1.33395	4345	5	2.16529	4765	2129.5	704
Acetitomaculum_ruminis_DSM_5522__WP_092869798.1	RGIG7236__Water_buffalos_Cecum-2__c585201_1	0.776141	3960	5	1.11604	4493	2296	643
Acetitomaculum_ruminis_DSM_5522__WP_092869798.1	RGIG7236__Water_buffalos_Cecum-2__c819139_2	1.0887	4688	5	1.27362	4999	2691	707
Acetitomaculum_ruminis_DSM_5522__WP_092869798.1	RGIG7407__Water_buffalos_Cecum.Co__c2119032_18	1.45391	4729	5	1.63724	5004	2667	709
Acetitomaculum_ruminis_DSM_5522__WP_092869798.1	RGIG8000__Water_buffalos_Rumen-1__c102184_43	1.17241	4693	5	1.37848	5048	2664	707
Acetitomaculum_ruminis_DSM_5522__WP_092869798.1	RGIG8000__Water_buffalos_Rumen-1__c102184_44	1.15873	4451	5	1.65796	5079	2861	709
Acetitomaculum_ruminis_DSM_5522__WP_092869798.1	RGIG8248__Water_buffalos_Rumen-5__c1328562_5	2.23396	4570	5	2.53034	4808	2240.5	702
Acetitomaculum_ruminis_DSM_5522__WP_092869798.1	RGIG8248__Water_buffalos_Rumen-5__c2538637_11	0.81388	4227	5	1.42324	4778	2101.5	707
Acetitomaculum_ruminis_DSM_5522__WP_092869798.1	RGIG8675__Water_deer_Colon-1__c276641_15	1.29606	4708	5	1.47628	4998	2564	709
Acetitomaculum_ruminis_DSM_5522__WP_092869798.1	RGIG8675__Water_deer_Colon-1__c276641_16	1.3126	4791	5	1.45489	5005	2706	707
Acetitomaculum_ruminis_DSM_5522__WP_092869798.1	RMAG102__cattle10_SRR4435562_metabat_single_bins.43_cattle10-7_k87_355811_5	0.5773	4389	5	0.944879	5029	2716	707
Acetitomaculum_ruminis_DSM_5522__WP_092869798.1	RMAG1056__contigs1_sample_bins_2500.10423_NODE_27_length_34736_cov_6.168210_12	1.46211	4579	5	1.68605	4867	2320	706
Acetitomaculum_ruminis_DSM_5522__WP_092869798.1	RMAG1056__contigs1_sample_bins_2500.10423_NODE_5_length_64665_cov_6.708955_12	1.10534	4387	5	1.55927	4795	2191	707
Acetitomaculum_ruminis_DSM_5522__WP_092869798.1	RMAG1799__contigs1_sample_bins_2500.9422_NODE_1_length_192048_cov_2.303035_89	1.12917	4755	5	1.29155	5002	2689	709
Acetitomaculum_ruminis_DSM_5522__WP_092869798.1	RMAG1799__contigs1_sample_bins_2500.9422_NODE_1_length_192048_cov_2.303035_90	0.999606	4658	5	1.19917	4983	2634	707
Acetitomaculum_ruminis_DSM_5522__WP_092869798.1	RMAG669__cattle19_SAMEA104395223_metabat_single_bins.183_cattle19-233_k87_105602_4	1.44036	4349	5	2.23307	4766	2131.5	704
Acetitomaculum_ruminis_DSM_5522__WP_092869798.1	RMAG669__cattle19_SAMEA104395223_metabat_single_bins.183_cattle19-233_k87_380586_11	1.68645	4631	5	1.90961	4862	2270	706
Acetitomaculum_ruminis_DSM_5522__WP_092869798.1	s17_SRR8397892_metabat2_bin.14__s17_SRR8397892_metabat2_bin.14_82_15	1.34794	4709	5	1.6926	5093	2887	709
Acetitomaculum_ruminis_DSM_5522__WP_092869798.1	s17_SRR8397911_metabat2_bin.73_sub__s17_SRR8397911_metabat2_bin.73_sub_147_9	1.32566	4820	5	1.48221	5028	2736.5	707
Acetitomaculum_ruminis_DSM_5522__WP_092869798.1	s20_SRR094926_metabat1_bin.308__s20_SRR094926_metabat1_bin.308_191_2	1.82231	4605	5	2.08313	4863	2237.5	705
Acetitomaculum_ruminis_DSM_5522__WP_092869798.1	s4_SRR873596.1_metabat1_bin.77__s4_SRR873596.1_metabat1_bin.77_64_18	1.70561	4933	4	1.80955	5020	2691.5	707
Acetitomaculum_ruminis_DSM_5522__WP_092869798.1	s4_SRR873601.1_metabat1_bin.84__s4_SRR873601.1_metabat1_bin.84_186_16	1.70561	4933	4	1.80955	5020	2691.5	707
Acetitomaculum_ruminis_DSM_5522__WP_092869798.1	s4_SRR873601.1_metabat2_bin.23_sub__s4_SRR873601.1_metabat2_bin.23_sub_45_12	1.25473	4796	5	1.41324	5031	2743.5	707
Acetitomaculum_ruminis_DSM_5522__WP_092869798.1	s4_SRR873604.1_metabat2_bin.376__s4_SRR873604.1_metabat2_bin.376_277_5	1.46078	4830	5	1.60547	4987	2655.5	707
Acetitomaculum_ruminis_DSM_5522__WP_092869798.1	s5_SRR18274464_metabat2_bin.12_sub__s5_SRR18274464_metabat2_bin.12_sub_76_20	0.759498	4739	5	1.02779	5039	2723	707
Acetitomaculum_ruminis_DSM_5522__WP_092869798.1	s9_SRR5190270_metabat2_bin.19_sub__s9_SRR5190270_metabat2_bin.19_sub_73_13	0.755355	4751	5	0.933905	4991	2667	708
Acetitomaculum_ruminis_DSM_5522__WP_092869798.1	s9_SRR5190274_metabat2_bin.60__s9_SRR5190274_metabat2_bin.60_13_13	1.70561	4933	4	1.80955	5020	2691.5	707
Acetitomaculum_ruminis_DSM_5522__WP_092869798.1	s9_SRR5190278_metabat1_bin.18_sub__s9_SRR5190278_metabat1_bin.18_sub_29_8	1.32297	4798	5	1.49259	5029	2736.5	707
Acetitomaculum_ruminis_DSM_5522__WP_092869798.1	s9_SRR5190282_metabat1_bin.5_sub__s9_SRR5190282_metabat1_bin.5_sub_291_3	1.32297	4798	5	1.49259	5029	2736.5	707
Acetitomaculum_ruminis_DSM_5522__WP_092869798.1	supersetMAG1309.ok__supersetMAG1309__802	1.32566	4820	5	1.48221	5028	2736.5	707
Acetitomaculum_ruminis_DSM_5522__WP_092869798.1	supersetMAG149.ok__supersetMAG149__2316	1.42996	4566	5	1.66469	4760	1989.5	704
Acetitomaculum_ruminis_DSM_5522__WP_092869798.1	supersetMAG151.ok__supersetMAG151__2849	1.49302	4576	5	1.71598	4760	1990.5	704
Acetitomaculum_ruminis_DSM_5522__WP_092869798.1	supersetMAG1558.ok__supersetMAG1558__295	1.1233	4429	5	1.47642	4902	2346.5	708
Acetitomaculum_ruminis_DSM_5522__WP_092869798.1	supersetMAG254.ok__supersetMAG254__2396	1.80585	4067	5	2.52844	4543	1592.5	699
Acetitomaculum_ruminis_DSM_5522__WP_092869798.1	supersetMAG254.ok__supersetMAG254__2652	1.44027	4324	5	1.82839	4597	1619.5	702
Acetitomaculum_ruminis_DSM_5522__WP_092869798.1	supersetMAG257.ok__supersetMAG257__737__supersetMAG257__737	1.56797	4585	5	1.76948	4790	2198	706
Acetitomaculum_ruminis_DSM_5522__WP_092869798.1	supersetMAG3040.ok__supersetMAG3040__849	1.32566	4820	5	1.48222	5028	2736.5	707
Acetitomaculum_ruminis_DSM_5522__WP_092869798.1	supersetMAG3139.ok__supersetMAG3139__258	1.32566	4820	5	1.48222	5028	2736.5	707
Acetitomaculum_ruminis_DSM_5522__WP_092869798.1	supersetMAG4104.ok__supersetMAG4104__541	1.32566	4820	5	1.48221	5028	2736.5	707
Acetitomaculum_ruminis_DSM_5522__WP_092869798.1	supersetMAG422.ok__supersetMAG422__3263	1.21301	4320	5	1.7564	4776	2172.5	706
Acetitomaculum_ruminis_DSM_5522__WP_092869798.1	supersetMAG4489.ok__supersetMAG4489__1032	1.05142	4392	5	1.38171	4893	2343	707
Acetitomaculum_ruminis_DSM_5522__WP_092869798.1	supersetMAG4489.ok__supersetMAG4489__1885	1.61317	4401	5	2.05633	4750	2114.5	703
Acetitomaculum_ruminis_DSM_5522__WP_092869798.1	supersetMAG4549.ok__supersetMAG4549__561	1.50301	4628	5	1.82671	4896	2337.5	709
Acetitomaculum_ruminis_DSM_5522__WP_092869798.1	supersetMAG4549.ok__supersetMAG4549__849	1.41075	4466	5	1.80947	4786	2209.5	704
Acetitomaculum_ruminis_DSM_5522__WP_092869798.1	supersetMAG4623.ok__supersetMAG4623__1951	1.69109	4918	4	1.80957	5019	2691.5	707
Acetitomaculum_ruminis_DSM_5522__WP_092869798.1	supersetMAG50.ok__supersetMAG50__3566	1.08718	4744	5	1.23362	4982	2652	707
Acetitomaculum_ruminis_DSM_5522__WP_092869798.1	supersetMAG50.ok__supersetMAG50__3567	1.23488	4623	5	1.46101	4964	2506	709
Acetitomaculum_ruminis_DSM_5522__WP_092869798.1	supersetMAG51.ok__supersetMAG51__2336	0.872272	4791	5	1.01961	5026	2725	709
Acetitomaculum_ruminis_DSM_5522__WP_092869798.1	supersetMAG52.ok__supersetMAG52__82	1.16535	4812	5	1.28627	4980	2628	708
Acetitomaculum_ruminis_DSM_5522__WP_092869798.1	supersetMAG594.ok__supersetMAG594__502	1.25473	4796	5	1.41324	5031	2743.5	707
Acetitomaculum_ruminis_DSM_5522__WP_092869798.1	supersetMAG630.ok__supersetMAG630__610	1.29655	4891	5	1.42094	5031	2740.5	707
Acetobacterium_fimetarium_DER_2019__WP_186841358.1	Acetobacterium_fimetarium_DER_2019__WP_186841456.1	0.309459	3951	5	1.23626	5045	2685	708
Acetobacterium_fimetarium_DER_2019__WP_186841358.1	Blautia_schinkii_DSM_10518__WP_044942525.1	1.47273	4575	5	1.775	4754	2142	704
Acetobacterium_fimetarium_DER_2019__WP_186841358.1	Blautia_schinkii_DSM_10518__WP_044942526.1	1.33698	4481	5	1.72532	4740	2003	707
Acetobacterium_fimetarium_DER_2019__WP_186841358.1	Clostridioides_difficile_BR81__WP_003418359.1	1.01114	4576	5	1.43804	4937	2511.5	707
Acetobacterium_fimetarium_DER_2019__WP_186841358.1	Eubacterium_limosum_SA11__WP_038352888.1	0.690698	4110	5	1.19958	4946	2425.5	707
Acetobacterium_fimetarium_DER_2019__WP_186841358.1	GCA_016281685.1_ASM1628168v1_genomic__JAEEJB010000027.1_33	0.978744	4592	5	1.33651	4874	2461.5	706
Acetobacterium_fimetarium_DER_2019__WP_186841358.1	GCA_016281685.1_ASM1628168v1_genomic__JAEEJB010000062.1_2	1.93421	4379	5	2.41743	4609	1810.5	699
Acetobacterium_fimetarium_DER_2019__WP_186841358.1	GCA_024697365.1_ASM2469736v1_genomic__JAILFW010000082.1_5	1.60551	4443	5	2.17286	4691	1852	704
Acetobacterium_fimetarium_DER_2019__WP_186841358.1	GCA_024697365.1_ASM2469736v1_genomic__JAILFW010000131.1_32	0.833925	4597	5	1.1475	4894	2531.5	706
Acetobacterium_fimetarium_DER_2019__WP_186841358.1	HF_Duodenum-3.concoct.008.contigs__HF_Duodenum-3__c62393_3	1.5153	4484	5	1.84876	4731	1874.5	707
Acetobacterium_fimetarium_DER_2019__WP_186841358.1	HG_Cecum-11.maxbin.054_sub.contigs__HG_Cecum-11__c501873_10	1.84215	4532	5	2.06449	4714	1906	706
Acetobacterium_fimetarium_DER_2019__WP_186841358.1	HG_Cecum-11.maxbin.054_sub.contigs__HG_Cecum-11__c501873_14	1.15415	4662	5	1.36997	4854	2426.5	704
Acetobacterium_fimetarium_DER_2019__WP_186841358.1	HG_Colon-8.metabat2.017.contigs__HG_Colon-8__c134381_81	1.34061	4560	5	1.69617	4792	2207	705
Acetobacterium_fimetarium_DER_2019__WP_186841358.1	MAG-0656__MAG-0656__contig_k141_38230_158_12	1.36794	4528	5	1.89477	4764	2115.5	706
Acetobacterium_fimetarium_DER_2019__WP_186841358.1	MAG-0789__MAG-0789__contig_k141_603064_173_15	1.54919	4618	5	1.78619	4795	2172.5	706
Acetobacterium_fimetarium_DER_2019__WP_186841358.1	MAG-1005__MAG-1005__contig_k141_440400_102_6	1.36643	4545	5	1.7281	4783	2219.5	704
Acetobacterium_fimetarium_DER_2019__WP_186841358.1	MAG-1005__MAG-1005__contig_k141_440400_102_7	1.25104	4508	5	1.63233	4766	2044	706
Acetobacterium_fimetarium_DER_2019__WP_186841358.1	MAG-1295__MAG-1295__contig_k141_319013_107_34	1.13296	4627	5	1.41911	4859	2453.5	702
Acetobacterium_fimetarium_DER_2019__WP_186841358.1	MAG-2776__MAG-2776__contig_k141_72949_66_48	1.38079	4518	5	1.91173	4765	2116.5	706
Acetobacterium_fimetarium_DER_2019__WP_186841358.1	MAG-2798__MAG-2798__contig_k141_147439_115_12	1.50423	4672	5	1.75056	4851	2435.5	702
Acetobacterium_fimetarium_DER_2019__WP_186841358.1	MAG-2798__MAG-2798__contig_k141_31617_68_8	1.34691	4394	5	2.0616	4697	2059	696
Acetobacterium_fimetarium_DER_2019__WP_186841358.1	MAG-3400__MAG-3400__contig_k141_181073_81_10	1.5541	4445	5	1.82484	4641	1988	688
Acetobacterium_fimetarium_DER_2019__WP_186841358.1	MAG-3400__MAG-3400__contig_k141_86656_171_28	1.67961	4553	5	1.97913	4783	2197.5	704
Acetobacterium_fimetarium_DER_2019__WP_186841358.1	MAG-3814__MAG-3814__scaffold_NODE_142_length_104492_cov_17.192209_4_51	1.29806	4562	5	1.56286	4793	2166.5	706
Acetobacterium_fimetarium_DER_2019__WP_186841358.1	MAG-3871__MAG-3871__scaffold_NODE_56_length_140905_cov_29.617505_8_44	1.47666	4701	5	1.74567	4856	2428.5	705
Acetobacterium_fimetarium_DER_2019__WP_186841358.1	MAG-3871__MAG-3871__scaffold_NODE_56_length_140905_cov_29.617505_8_48	1.50764	4567	5	1.84486	4763	2132.5	705
Acetobacterium_fimetarium_DER_2019__WP_186841358.1	Oxobacter_pfennigii_DSM_3222__WP_054875435.1	1.76513	4051	5	2.46222	4569	1742.5	691
Acetobacterium_fimetarium_DER_2019__WP_186841358.1	Oxobacter_pfennigii_DSM_3222__WP_054875698.1	1.07067	4090	5	1.78052	4653	1817	693
Acetobacterium_fimetarium_DER_2019__WP_186841358.1	RGIG1371__Dairy_cattle_Rumen.Co__c3400525_10	1.44707	4366	5	2.07882	4670	1940.5	696
Acetobacterium_fimetarium_DER_2019__WP_186841358.1	RGIG1949__Goat_Cecum.Co__c1694961_1	0.956918	4582	5	1.26868	4859	2473.5	706
Acetobacterium_fimetarium_DER_2019__WP_186841358.1	RGIG1949__Goat_Cecum.Co__c1694961_12	1.64631	4426	5	2.20803	4682	1843.5	704
Acetobacterium_fimetarium_DER_2019__WP_186841358.1	RGIG2447__Goat_Ileum.Co__c611596_76	1.51508	4503	5	1.86937	4729	1948	703
Acetobacterium_fimetarium_DER_2019__WP_186841358.1	RGIG4038__Roe_deer_Cecum-5__c5805_111	1.49713	4543	5	2.02311	4768	2120	706
Acetobacterium_fimetarium_DER_2019__WP_186841358.1	RGIG4300__Roe_deer_Duodenum-2__c294272_2	0.892988	4520	5	1.25089	4870	2438.5	706
Acetobacterium_fimetarium_DER_2019__WP_186841358.1	RGIG5612__Sheep_Duodenum-2__c101188_35	0.998962	4583	5	1.32039	4868	2434.5	706
Acetobacterium_fimetarium_DER_2019__WP_186841358.1	RGIG5612__Sheep_Duodenum-2__c24411_33	1.74366	4442	5	2.30266	4708	1867	703
Acetobacterium_fimetarium_DER_2019__WP_186841358.1	RGIG5635__Sheep_Duodenum-3__c39_84	1.07117	4593	5	1.42056	4875	2461.5	706
Acetobacterium_fimetarium_DER_2019__WP_186841358.1	RGIG5635__Sheep_Duodenum-3__c564_67	2.00699	4369	5	2.56737	4612	1806.5	699
Acetobacterium_fimetarium_DER_2019__WP_186841358.1	RGIG5706__Sheep_Duodenum.Co__c233265_85	1.55371	4570	5	1.89326	4771	2134.5	706
Acetobacterium_fimetarium_DER_2019__WP_186841358.1	RGIG575__Dairy_cattle_Duodenum.Co__c2431873_43	1.58163	4431	5	2.0333	4741	2024	706
Acetobacterium_fimetarium_DER_2019__WP_186841358.1	RGIG575__Dairy_cattle_Duodenum.Co__c24565_35	1.34128	4645	5	1.55979	4825	2430.5	704
Acetobacterium_fimetarium_DER_2019__WP_186841358.1	RGIG5856__Sheep_Jejunum-2__c93002_10	1.4332	4490	5	1.81348	4732	1953	703
Acetobacterium_fimetarium_DER_2019__WP_186841358.1	RGIG5887__Sheep_Jejunum-4__c671_1	1.72943	4444	5	2.28364	4707	1874	703
Acetobacterium_fimetarium_DER_2019__WP_186841358.1	RGIG6004__Sheep_Omasum-3__c633624_88	0.828551	4614	5	1.13437	4894	2523.5	706
Acetobacterium_fimetarium_DER_2019__WP_186841358.1	RGIG6080__Sheep_Omasum.Co__c1485204_6	0.975536	4586	5	1.29725	4870	2438.5	706
Acetobacterium_fimetarium_DER_2019__WP_186841358.1	RGIG6509__Sheep_Rectum.Co__c1690497_14	1.64943	4451	5	2.01132	4735	2027	706
Acetobacterium_fimetarium_DER_2019__WP_186841358.1	RGIG6509__Sheep_Rectum.Co__c3212068_26	1.27575	4633	5	1.54416	4872	2484.5	704
Acetobacterium_fimetarium_DER_2019__WP_186841358.1	RGIG6921__Sheep_Rumen-5__c275972_29	0.753787	4583	5	1.08503	4894	2527.5	706
Acetobacterium_fimetarium_DER_2019__WP_186841358.1	RGIG6921__Sheep_Rumen-5__c275972_40	1.59449	4442	5	2.16046	4692	1851	704
Acetobacterium_fimetarium_DER_2019__WP_186841358.1	RGIG7075__Sheep_Rumen.Co__c3157764_15	0.915266	4542	5	1.26316	4870	2443.5	706
Acetobacterium_fimetarium_DER_2019__WP_186841358.1	RGIG7236__Water_buffalos_Cecum-2__c585201_1	1.4731	4081	5	1.82533	4283	1803	640
Acetobacterium_fimetarium_DER_2019__WP_186841358.1	RGIG7236__Water_buffalos_Cecum-2__c819139_2	1.36643	4545	5	1.7281	4783	2219.5	704
Acetobacterium_fimetarium_DER_2019__WP_186841358.1	RGIG7407__Water_buffalos_Cecum.Co__c2119032_18	1.60583	4601	5	1.89861	4751	2089.5	705
Acetobacterium_fimetarium_DER_2019__WP_186841358.1	RGIG8000__Water_buffalos_Rumen-1__c102184_43	1.27471	4459	5	1.6212	4747	2001	705
Acetobacterium_fimetarium_DER_2019__WP_186841358.1	RGIG8000__Water_buffalos_Rumen-1__c102184_44	1.78754	4485	5	2.27891	4744	2127.5	704
Acetobacterium_fimetarium_DER_2019__WP_186841358.1	RGIG8248__Water_buffalos_Rumen-5__c1328562_5	2.01853	4391	5	2.50256	4626	1835.5	699
Acetobacterium_fimetarium_DER_2019__WP_186841358.1	RGIG8248__Water_buffalos_Rumen-5__c2538637_11	1.23125	4660	5	1.49451	4872	2459.5	706
Acetobacterium_fimetarium_DER_2019__WP_186841358.1	RGIG8675__Water_deer_Colon-1__c276641_15	1.25529	4521	5	1.57716	4780	2061	706
Acetobacterium_fimetarium_DER_2019__WP_186841358.1	RGIG8675__Water_deer_Colon-1__c276641_16	1.40634	4561	5	1.77041	4778	2209	704
Acetobacterium_fimetarium_DER_2019__WP_186841358.1	RMAG102__cattle10_SRR4435562_metabat_single_bins.43_cattle10-7_k87_355811_5	1.49808	4581	5	1.85689	4788	2146.5	707
Acetobacterium_fimetarium_DER_2019__WP_186841358.1	RMAG1056__contigs1_sample_bins_2500.10423_NODE_27_length_34736_cov_6.168210_12	1.44002	4327	5	2.02421	4639	1818	699
Acetobacterium_fimetarium_DER_2019__WP_186841358.1	RMAG1056__contigs1_sample_bins_2500.10423_NODE_5_length_64665_cov_6.708955_12	1.06937	4564	5	1.44741	4877	2442	706
Acetobacterium_fimetarium_DER_2019__WP_186841358.1	RMAG1799__contigs1_sample_bins_2500.9422_NODE_1_length_192048_cov_2.303035_89	1.61382	4555	5	1.92056	4757	2119.5	706
Acetobacterium_fimetarium_DER_2019__WP_186841358.1	RMAG1799__contigs1_sample_bins_2500.9422_NODE_1_length_192048_cov_2.303035_90	1.44418	4592	5	1.68357	4778	2144.5	704
Acetobacterium_fimetarium_DER_2019__WP_186841358.1	RMAG669__cattle19_SAMEA104395223_metabat_single_bins.183_cattle19-233_k87_105602_4	0.938634	4525	5	1.29128	4871	2444.5	706
Acetobacterium_fimetarium_DER_2019__WP_186841358.1	RMAG669__cattle19_SAMEA104395223_metabat_single_bins.183_cattle19-233_k87_380586_11	1.50792	4400	5	1.98168	4671	1837.5	704
Acetobacterium_fimetarium_DER_2019__WP_186841358.1	s17_SRR8397892_metabat2_bin.14__s17_SRR8397892_metabat2_bin.14_82_15	1.65689	4522	5	2.06783	4760	2147.5	704
Acetobacterium_fimetarium_DER_2019__WP_186841358.1	s17_SRR8397911_metabat2_bin.73_sub__s17_SRR8397911_metabat2_bin.73_sub_147_9	1.64685	4547	5	1.95416	4794	2168.5	706
Acetobacterium_fimetarium_DER_2019__WP_186841358.1	s20_SRR094926_metabat1_bin.308__s20_SRR094926_metabat1_bin.308_191_2	1.72283	4450	5	2.27925	4705	1866	703
Acetobacterium_fimetarium_DER_2019__WP_186841358.1	s4_SRR873596.1_metabat1_bin.77__s4_SRR873596.1_metabat1_bin.77_64_18	1.73914	4408	5	2.32142	4703	2111	696
Acetobacterium_fimetarium_DER_2019__WP_186841358.1	s4_SRR873601.1_metabat1_bin.84__s4_SRR873601.1_metabat1_bin.84_186_16	1.73914	4408	5	2.32142	4703	2111	696
Acetobacterium_fimetarium_DER_2019__WP_186841358.1	s4_SRR873601.1_metabat2_bin.23_sub__s4_SRR873601.1_metabat2_bin.23_sub_45_12	1.65504	4582	5	1.94261	4796	2169.5	706
Acetobacterium_fimetarium_DER_2019__WP_186841358.1	s4_SRR873604.1_metabat2_bin.376__s4_SRR873604.1_metabat2_bin.376_277_5	1.33983	4534	5	1.67366	4755	2145.5	706
Acetobacterium_fimetarium_DER_2019__WP_186841358.1	s5_SRR18274464_metabat2_bin.12_sub__s5_SRR18274464_metabat2_bin.12_sub_76_20	1.50244	4546	5	1.8866	4798	2164.5	707
Acetobacterium_fimetarium_DER_2019__WP_186841358.1	s9_SRR5190270_metabat2_bin.19_sub__s9_SRR5190270_metabat2_bin.19_sub_73_13	1.25607	4502	5	1.85158	4784	2194.5	706
Acetobacterium_fimetarium_DER_2019__WP_186841358.1	s9_SRR5190274_metabat2_bin.60__s9_SRR5190274_metabat2_bin.60_13_13	1.73914	4408	5	2.32142	4703	2111	696
Acetobacterium_fimetarium_DER_2019__WP_186841358.1	s9_SRR5190278_metabat1_bin.18_sub__s9_SRR5190278_metabat1_bin.18_sub_29_8	1.5933	4526	5	1.91517	4795	2168.5	706
Acetobacterium_fimetarium_DER_2019__WP_186841358.1	s9_SRR5190282_metabat1_bin.5_sub__s9_SRR5190282_metabat1_bin.5_sub_291_3	1.5933	4526	5	1.91517	4795	2168.5	706
Acetobacterium_fimetarium_DER_2019__WP_186841358.1	supersetMAG1309.ok__supersetMAG1309__802	1.64685	4547	5	1.95416	4794	2168.5	706
Acetobacterium_fimetarium_DER_2019__WP_186841358.1	supersetMAG149.ok__supersetMAG149__2316	0.6907	4110	5	1.19958	4946	2425.5	707
Acetobacterium_fimetarium_DER_2019__WP_186841358.1	supersetMAG151.ok__supersetMAG151__2849	0.585381	4105	5	1.07489	4948	2429.5	707
Acetobacterium_fimetarium_DER_2019__WP_186841358.1	supersetMAG1558.ok__supersetMAG1558__295	1.45855	4375	5	2.08009	4673	1943.5	696
Acetobacterium_fimetarium_DER_2019__WP_186841358.1	supersetMAG254.ok__supersetMAG254__2396	1.76513	4051	5	2.46222	4569	1742.5	691
Acetobacterium_fimetarium_DER_2019__WP_186841358.1	supersetMAG254.ok__supersetMAG254__2652	1.07067	4090	5	1.78052	4653	1817	693
Acetobacterium_fimetarium_DER_2019__WP_186841358.1	supersetMAG257.ok__supersetMAG257__737__supersetMAG257__737	1.16198	4586	5	1.71504	4949	2527	705
Acetobacterium_fimetarium_DER_2019__WP_186841358.1	supersetMAG3040.ok__supersetMAG3040__849	1.64685	4547	5	1.95416	4794	2168.5	706
Acetobacterium_fimetarium_DER_2019__WP_186841358.1	supersetMAG3139.ok__supersetMAG3139__258	1.64685	4547	5	1.95416	4794	2168.5	706
Acetobacterium_fimetarium_DER_2019__WP_186841358.1	supersetMAG4104.ok__supersetMAG4104__541	1.64685	4547	5	1.95416	4794	2168.5	706
Acetobacterium_fimetarium_DER_2019__WP_186841358.1	supersetMAG422.ok__supersetMAG422__3263	1.03988	4618	5	1.49926	4903	2418.5	707
Acetobacterium_fimetarium_DER_2019__WP_186841358.1	supersetMAG4489.ok__supersetMAG4489__1032	1.39843	4478	5	1.80124	4737	1956	703
Acetobacterium_fimetarium_DER_2019__WP_186841358.1	supersetMAG4489.ok__supersetMAG4489__1885	1.18014	4632	5	1.49668	4848	2404	704
Acetobacterium_fimetarium_DER_2019__WP_186841358.1	supersetMAG4549.ok__supersetMAG4549__561	1.58163	4431	5	2.0333	4741	2024	706
Acetobacterium_fimetarium_DER_2019__WP_186841358.1	supersetMAG4549.ok__supersetMAG4549__849	1.3708	4649	5	1.58674	4829	2442.5	704
Acetobacterium_fimetarium_DER_2019__WP_186841358.1	supersetMAG4623.ok__supersetMAG4623__1951	1.70679	4408	5	2.29045	4700	2109	696
Acetobacterium_fimetarium_DER_2019__WP_186841358.1	supersetMAG50.ok__supersetMAG50__3566	1.47273	4575	5	1.775	4754	2142	704
Acetobacterium_fimetarium_DER_2019__WP_186841358.1	supersetMAG50.ok__supersetMAG50__3567	1.33698	4481	5	1.72532	4740	2003	707
Acetobacterium_fimetarium_DER_2019__WP_186841358.1	supersetMAG51.ok__supersetMAG51__2336	1.2597	4511	5	1.85277	4771	2151	706
Acetobacterium_fimetarium_DER_2019__WP_186841358.1	supersetMAG52.ok__supersetMAG52__82	1.34719	4545	5	1.89362	4785	2151.5	706
Acetobacterium_fimetarium_DER_2019__WP_186841358.1	supersetMAG594.ok__supersetMAG594__502	1.65504	4582	5	1.94261	4796	2169.5	706
Acetobacterium_fimetarium_DER_2019__WP_186841358.1	supersetMAG630.ok__supersetMAG630__610	1.62528	4509	5	1.96774	4797	2172.5	706
Acetobacterium_fimetarium_DER_2019__WP_186841456.1	Blautia_schinkii_DSM_10518__WP_044942525.1	1.54256	4552	5	1.81399	4734	1985.5	705
Acetobacterium_fimetarium_DER_2019__WP_186841456.1	Blautia_schinkii_DSM_10518__WP_044942526.1	1.29496	4495	5	1.69621	4759	1957	707
Acetobacterium_fimetarium_DER_2019__WP_186841456.1	Clostridioides_difficile_BR81__WP_003418359.1	0.989507	4423	5	1.40102	4942	2413.5	708
Acetobacterium_fimetarium_DER_2019__WP_186841456.1	Eubacterium_limosum_SA11__WP_038352888.1	0.737235	4490	5	1.81672	5071	2615.5	709
Acetobacterium_fimetarium_DER_2019__WP_186841456.1	GCA_016281685.1_ASM1628168v1_genomic__JAEEJB010000027.1_33	1.11856	4460	5	1.52778	4788	2074	707
Acetobacterium_fimetarium_DER_2019__WP_186841456.1	GCA_016281685.1_ASM1628168v1_genomic__JAEEJB010000062.1_2	1.88376	4339	5	2.53634	4616	1768.5	698
Acetobacterium_fimetarium_DER_2019__WP_186841456.1	GCA_024697365.1_ASM2469736v1_genomic__JAILFW010000082.1_5	1.52923	4417	5	2.11522	4727	1900	703
Acetobacterium_fimetarium_DER_2019__WP_186841456.1	GCA_024697365.1_ASM2469736v1_genomic__JAILFW010000131.1_32	0.942255	4313	5	1.37711	4778	2102	707
Acetobacterium_fimetarium_DER_2019__WP_186841456.1	HF_Duodenum-3.concoct.008.contigs__HF_Duodenum-3__c62393_3	1.59171	4461	5	2.21326	4721	1872.5	699
Acetobacterium_fimetarium_DER_2019__WP_186841456.1	HG_Cecum-11.maxbin.054_sub.contigs__HG_Cecum-11__c501873_10	1.88131	4523	5	2.14412	4740	1933.5	705
Acetobacterium_fimetarium_DER_2019__WP_186841456.1	HG_Cecum-11.maxbin.054_sub.contigs__HG_Cecum-11__c501873_14	1.17435	4352	5	1.49484	4734	1964.5	705
Acetobacterium_fimetarium_DER_2019__WP_186841456.1	HG_Colon-8.metabat2.017.contigs__HG_Colon-8__c134381_81	1.35006	4566	5	1.65532	4777	2031.5	707
Acetobacterium_fimetarium_DER_2019__WP_186841456.1	MAG-0656__MAG-0656__contig_k141_38230_158_12	1.45278	4539	5	1.73862	4750	1969	707
Acetobacterium_fimetarium_DER_2019__WP_186841456.1	MAG-0789__MAG-0789__contig_k141_603064_173_15	1.58158	4608	5	1.91379	4785	2033.5	707
Acetobacterium_fimetarium_DER_2019__WP_186841456.1	MAG-1005__MAG-1005__contig_k141_440400_102_6	1.44175	4534	5	1.81816	4757	2020	705
Acetobacterium_fimetarium_DER_2019__WP_186841456.1	MAG-1005__MAG-1005__contig_k141_440400_102_7	1.29529	4543	5	1.67809	4795	2011.5	707
Acetobacterium_fimetarium_DER_2019__WP_186841456.1	MAG-1295__MAG-1295__contig_k141_319013_107_34	1.25246	4459	5	1.57955	4720	1976	702
Acetobacterium_fimetarium_DER_2019__WP_186841456.1	MAG-2776__MAG-2776__contig_k141_72949_66_48	1.4853	4551	5	1.76034	4751	1970	707
Acetobacterium_fimetarium_DER_2019__WP_186841456.1	MAG-2798__MAG-2798__contig_k141_147439_115_12	1.53815	4508	5	1.83252	4720	1978	703
Acetobacterium_fimetarium_DER_2019__WP_186841456.1	MAG-2798__MAG-2798__contig_k141_31617_68_8	1.39109	4463	5	1.91264	4692	1944.5	698
Acetobacterium_fimetarium_DER_2019__WP_186841456.1	MAG-3400__MAG-3400__contig_k141_181073_81_10	1.64536	4463	5	2.00777	4661	1943	689
Acetobacterium_fimetarium_DER_2019__WP_186841456.1	MAG-3400__MAG-3400__contig_k141_86656_171_28	1.73892	4538	5	2.08221	4753	2004	705
Acetobacterium_fimetarium_DER_2019__WP_186841456.1	MAG-3814__MAG-3814__scaffold_NODE_142_length_104492_cov_17.192209_4_51	1.31804	4558	5	1.69587	4786	2038.5	707
Acetobacterium_fimetarium_DER_2019__WP_186841456.1	MAG-3871__MAG-3871__scaffold_NODE_56_length_140905_cov_29.617505_8_44	1.54644	4518	5	2.04974	4755	1979.5	706
Acetobacterium_fimetarium_DER_2019__WP_186841456.1	MAG-3871__MAG-3871__scaffold_NODE_56_length_140905_cov_29.617505_8_48	1.46356	4542	5	1.7509	4754	2008.5	707
Acetobacterium_fimetarium_DER_2019__WP_186841456.1	Oxobacter_pfennigii_DSM_3222__WP_054875435.1	1.9242	4156	5	2.53232	4624	1662	702
Acetobacterium_fimetarium_DER_2019__WP_186841456.1	Oxobacter_pfennigii_DSM_3222__WP_054875698.1	1.1926	4124	5	2.65812	4666	1728.5	699
Acetobacterium_fimetarium_DER_2019__WP_186841456.1	RGIG1371__Dairy_cattle_Rumen.Co__c3400525_10	1.4153	4444	5	2.03072	4698	1896	700
Acetobacterium_fimetarium_DER_2019__WP_186841456.1	RGIG1949__Goat_Cecum.Co__c1694961_1	1.10926	4438	5	1.55471	4763	2104	707
Acetobacterium_fimetarium_DER_2019__WP_186841456.1	RGIG1949__Goat_Cecum.Co__c1694961_12	1.54988	4439	5	2.07885	4727	1888	703
Acetobacterium_fimetarium_DER_2019__WP_186841456.1	RGIG2447__Goat_Ileum.Co__c611596_76	1.5037	4481	5	2.05861	4729	1931	700
Acetobacterium_fimetarium_DER_2019__WP_186841456.1	RGIG4038__Roe_deer_Cecum-5__c5805_111	1.53486	4578	4	1.80737	4761	1987.5	707
Acetobacterium_fimetarium_DER_2019__WP_186841456.1	RGIG4300__Roe_deer_Duodenum-2__c294272_2	0.926457	4226	5	1.61728	4744	1972.5	707
Acetobacterium_fimetarium_DER_2019__WP_186841456.1	RGIG5612__Sheep_Duodenum-2__c101188_35	1.1544	4382	5	1.60638	4756	2003	707
Acetobacterium_fimetarium_DER_2019__WP_186841456.1	RGIG5612__Sheep_Duodenum-2__c24411_33	1.68022	4495	5	2.05876	4756	1908	706
Acetobacterium_fimetarium_DER_2019__WP_186841456.1	RGIG5635__Sheep_Duodenum-3__c39_84	1.22419	4440	5	1.63835	4777	2071.5	705
Acetobacterium_fimetarium_DER_2019__WP_186841456.1	RGIG5635__Sheep_Duodenum-3__c564_67	1.97479	4329	5	2.69429	4619	1776.5	698
Acetobacterium_fimetarium_DER_2019__WP_186841456.1	RGIG5706__Sheep_Duodenum.Co__c233265_85	1.57158	4556	5	1.97395	4760	1995.5	707
Acetobacterium_fimetarium_DER_2019__WP_186841456.1	RGIG575__Dairy_cattle_Duodenum.Co__c2431873_43	1.5482	4338	5	2.27662	4775	2007	706
Acetobacterium_fimetarium_DER_2019__WP_186841456.1	RGIG575__Dairy_cattle_Duodenum.Co__c24565_35	1.47607	4540	5	1.7176	4716	2019	705
Acetobacterium_fimetarium_DER_2019__WP_186841456.1	RGIG5856__Sheep_Jejunum-2__c93002_10	1.40142	4471	5	1.98078	4732	1936	700
Acetobacterium_fimetarium_DER_2019__WP_186841456.1	RGIG5887__Sheep_Jejunum-4__c671_1	1.63036	4475	5	2.0132	4748	1901	706
Acetobacterium_fimetarium_DER_2019__WP_186841456.1	RGIG6004__Sheep_Omasum-3__c633624_88	0.965609	4366	5	1.37548	4781	2099	707
Acetobacterium_fimetarium_DER_2019__WP_186841456.1	RGIG6080__Sheep_Omasum.Co__c1485204_6	1.1455	4393	5	1.58826	4754	2002	707
Acetobacterium_fimetarium_DER_2019__WP_186841456.1	RGIG6509__Sheep_Rectum.Co__c1690497_14	1.67209	4467	5	2.00923	4775	2026	707
Acetobacterium_fimetarium_DER_2019__WP_186841456.1	RGIG6509__Sheep_Rectum.Co__c3212068_26	1.29912	4324	5	1.70482	4759	2056	705
Acetobacterium_fimetarium_DER_2019__WP_186841456.1	RGIG6921__Sheep_Rumen-5__c275972_29	0.843647	4289	5	1.30076	4778	2102	707
Acetobacterium_fimetarium_DER_2019__WP_186841456.1	RGIG6921__Sheep_Rumen-5__c275972_40	1.50015	4423	5	2.08486	4728	1899	703
Acetobacterium_fimetarium_DER_2019__WP_186841456.1	RGIG7075__Sheep_Rumen.Co__c3157764_15	0.932976	4229	5	1.62016	4744	1977.5	707
Acetobacterium_fimetarium_DER_2019__WP_186841456.1	RGIG7236__Water_buffalos_Cecum-2__c585201_1	1.55073	4117	5	1.90913	4324	1785.5	641
Acetobacterium_fimetarium_DER_2019__WP_186841456.1	RGIG7236__Water_buffalos_Cecum-2__c819139_2	1.44175	4534	5	1.81816	4757	2020	705
Acetobacterium_fimetarium_DER_2019__WP_186841456.1	RGIG7407__Water_buffalos_Cecum.Co__c2119032_18	1.5863	4559	5	1.8834	4745	1952	707
Acetobacterium_fimetarium_DER_2019__WP_186841456.1	RGIG8000__Water_buffalos_Rumen-1__c102184_43	1.27984	4477	5	1.81428	4763	1965.5	703
Acetobacterium_fimetarium_DER_2019__WP_186841456.1	RGIG8000__Water_buffalos_Rumen-1__c102184_44	1.83215	4453	5	2.3244	4737	1974	706
Acetobacterium_fimetarium_DER_2019__WP_186841456.1	RGIG8248__Water_buffalos_Rumen-5__c1328562_5	1.95933	4403	5	2.44513	4670	1806	704
Acetobacterium_fimetarium_DER_2019__WP_186841456.1	RGIG8248__Water_buffalos_Rumen-5__c2538637_11	1.35334	4456	5	1.74797	4768	2043.5	706
Acetobacterium_fimetarium_DER_2019__WP_186841456.1	RGIG8675__Water_deer_Colon-1__c276641_15	1.2261	4527	5	1.68032	4799	2012	707
Acetobacterium_fimetarium_DER_2019__WP_186841456.1	RGIG8675__Water_deer_Colon-1__c276641_16	1.44733	4541	5	1.80755	4760	2038	705
Acetobacterium_fimetarium_DER_2019__WP_186841456.1	RMAG102__cattle10_SRR4435562_metabat_single_bins.43_cattle10-7_k87_355811_5	1.52001	4533	5	2.1215	4808	2080.5	709
Acetobacterium_fimetarium_DER_2019__WP_186841456.1	RMAG1056__contigs1_sample_bins_2500.10423_NODE_27_length_34736_cov_6.168210_12	1.34075	4338	5	1.94752	4701	1841.5	704
Acetobacterium_fimetarium_DER_2019__WP_186841456.1	RMAG1056__contigs1_sample_bins_2500.10423_NODE_5_length_64665_cov_6.708955_12	1.24796	4427	5	1.78739	4787	2098	707
Acetobacterium_fimetarium_DER_2019__WP_186841456.1	RMAG1799__contigs1_sample_bins_2500.9422_NODE_1_length_192048_cov_2.303035_89	1.68112	4570	5	1.94714	4746	1986.5	707
Acetobacterium_fimetarium_DER_2019__WP_186841456.1	RMAG1799__contigs1_sample_bins_2500.9422_NODE_1_length_192048_cov_2.303035_90	1.52856	4578	4	1.74494	4748	1984.5	705
Acetobacterium_fimetarium_DER_2019__WP_186841456.1	RMAG669__cattle19_SAMEA104395223_metabat_single_bins.183_cattle19-233_k87_105602_4	0.957101	4243	5	1.63073	4745	1978.5	707
Acetobacterium_fimetarium_DER_2019__WP_186841456.1	RMAG669__cattle19_SAMEA104395223_metabat_single_bins.183_cattle19-233_k87_380586_11	1.3955	4461	5	1.7376	4708	1841.5	705
Acetobacterium_fimetarium_DER_2019__WP_186841456.1	s17_SRR8397892_metabat2_bin.14__s17_SRR8397892_metabat2_bin.14_82_15	1.6915	4484	5	2.12017	4735	1984.5	706
Acetobacterium_fimetarium_DER_2019__WP_186841456.1	s17_SRR8397911_metabat2_bin.73_sub__s17_SRR8397911_metabat2_bin.73_sub_147_9	1.56743	4513	5	1.90578	4796	2088	707
Acetobacterium_fimetarium_DER_2019__WP_186841456.1	s20_SRR094926_metabat1_bin.308__s20_SRR094926_metabat1_bin.308_191_2	1.65347	4515	5	2.00597	4752	1909	706
Acetobacterium_fimetarium_DER_2019__WP_186841456.1	s4_SRR873596.1_metabat1_bin.77__s4_SRR873596.1_metabat1_bin.77_64_18	1.68185	4509	5	1.94302	4768	2011	707
Acetobacterium_fimetarium_DER_2019__WP_186841456.1	s4_SRR873601.1_metabat1_bin.84__s4_SRR873601.1_metabat1_bin.84_186_16	1.68185	4509	5	1.94302	4768	2011	707
Acetobacterium_fimetarium_DER_2019__WP_186841456.1	s4_SRR873601.1_metabat2_bin.23_sub__s4_SRR873601.1_metabat2_bin.23_sub_45_12	1.56615	4524	5	1.89505	4798	2089	707
Acetobacterium_fimetarium_DER_2019__WP_186841456.1	s4_SRR873604.1_metabat2_bin.376__s4_SRR873604.1_metabat2_bin.376_277_5	1.26142	4483	5	1.61533	4757	2007	707
Acetobacterium_fimetarium_DER_2019__WP_186841456.1	s5_SRR18274464_metabat2_bin.12_sub__s5_SRR18274464_metabat2_bin.12_sub_76_20	1.54166	4504	5	2.1834	4813	2089.5	709
Acetobacterium_fimetarium_DER_2019__WP_186841456.1	s9_SRR5190270_metabat2_bin.19_sub__s9_SRR5190270_metabat2_bin.19_sub_73_13	1.34244	4525	5	1.71869	4762	2001.5	707
Acetobacterium_fimetarium_DER_2019__WP_186841456.1	s9_SRR5190274_metabat2_bin.60__s9_SRR5190274_metabat2_bin.60_13_13	1.68185	4509	5	1.94302	4768	2011	707
Acetobacterium_fimetarium_DER_2019__WP_186841456.1	s9_SRR5190278_metabat1_bin.18_sub__s9_SRR5190278_metabat1_bin.18_sub_29_8	1.52243	4511	5	1.86355	4797	2088	707
Acetobacterium_fimetarium_DER_2019__WP_186841456.1	s9_SRR5190282_metabat1_bin.5_sub__s9_SRR5190282_metabat1_bin.5_sub_291_3	1.52243	4511	5	1.86355	4797	2088	707
Acetobacterium_fimetarium_DER_2019__WP_186841456.1	supersetMAG1309.ok__supersetMAG1309__802	1.56743	4513	5	1.90578	4796	2088	707
Acetobacterium_fimetarium_DER_2019__WP_186841456.1	supersetMAG149.ok__supersetMAG149__2316	0.737236	4490	5	1.81672	5071	2615.5	709
Acetobacterium_fimetarium_DER_2019__WP_186841456.1	supersetMAG151.ok__supersetMAG151__2849	0.611926	4534	5	1.72488	5073	2619.5	709
Acetobacterium_fimetarium_DER_2019__WP_186841456.1	supersetMAG1558.ok__supersetMAG1558__295	1.43536	4453	5	2.03105	4696	1892	700
Acetobacterium_fimetarium_DER_2019__WP_186841456.1	supersetMAG254.ok__supersetMAG254__2396	1.9242	4156	5	2.53232	4624	1662	702
Acetobacterium_fimetarium_DER_2019__WP_186841456.1	supersetMAG254.ok__supersetMAG254__2652	1.1926	4124	5	2.65812	4666	1728.5	699
Acetobacterium_fimetarium_DER_2019__WP_186841456.1	supersetMAG257.ok__supersetMAG257__737__supersetMAG257__737	1.15315	4533	5	1.52906	4943	2395.5	708
Acetobacterium_fimetarium_DER_2019__WP_186841456.1	supersetMAG3040.ok__supersetMAG3040__849	1.56743	4513	5	1.90578	4796	2088	707
Acetobacterium_fimetarium_DER_2019__WP_186841456.1	supersetMAG3139.ok__supersetMAG3139__258	1.56743	4513	5	1.90578	4796	2088	707
Acetobacterium_fimetarium_DER_2019__WP_186841456.1	supersetMAG4104.ok__supersetMAG4104__541	1.56743	4513	5	1.90578	4796	2088	707
Acetobacterium_fimetarium_DER_2019__WP_186841456.1	supersetMAG422.ok__supersetMAG422__3263	1.04006	4512	5	1.55173	4937	2389	709
Acetobacterium_fimetarium_DER_2019__WP_186841456.1	supersetMAG4489.ok__supersetMAG4489__1032	1.39246	4470	5	1.98405	4728	1922	700
Acetobacterium_fimetarium_DER_2019__WP_186841456.1	supersetMAG4489.ok__supersetMAG4489__1885	1.32737	4518	5	1.67111	4728	1980	704
Acetobacterium_fimetarium_DER_2019__WP_186841456.1	supersetMAG4549.ok__supersetMAG4549__561	1.5482	4338	5	2.27662	4775	2007	706
Acetobacterium_fimetarium_DER_2019__WP_186841456.1	supersetMAG4549.ok__supersetMAG4549__849	1.50589	4553	5	1.74119	4720	2031	705
Acetobacterium_fimetarium_DER_2019__WP_186841456.1	supersetMAG4623.ok__supersetMAG4623__1951	1.64426	4512	5	1.90062	4767	2013	707
Acetobacterium_fimetarium_DER_2019__WP_186841456.1	supersetMAG50.ok__supersetMAG50__3566	1.54257	4552	5	1.81399	4734	1985.5	705
Acetobacterium_fimetarium_DER_2019__WP_186841456.1	supersetMAG50.ok__supersetMAG50__3567	1.29496	4495	5	1.69621	4759	1957	707
Acetobacterium_fimetarium_DER_2019__WP_186841456.1	supersetMAG51.ok__supersetMAG51__2336	1.31358	4538	5	1.8988	4760	2014	707
Acetobacterium_fimetarium_DER_2019__WP_186841456.1	supersetMAG52.ok__supersetMAG52__82	1.42859	4563	5	1.71137	4769	2005	707
Acetobacterium_fimetarium_DER_2019__WP_186841456.1	supersetMAG594.ok__supersetMAG594__502	1.56615	4524	5	1.89505	4798	2089	707
Acetobacterium_fimetarium_DER_2019__WP_186841456.1	supersetMAG630.ok__supersetMAG630__610	1.56505	4494	5	1.92685	4799	2092	707
Blautia_schinkii_DSM_10518__WP_044942525.1	Blautia_schinkii_DSM_10518__WP_044942526.1	0.357128	3889	5	0.815082	5082	2832	708
Blautia_schinkii_DSM_10518__WP_044942525.1	Clostridioides_difficile_BR81__WP_003418359.1	0.825785	4401	5	1.18329	4780	2219	704
Blautia_schinkii_DSM_10518__WP_044942525.1	Eubacterium_limosum_SA11__WP_038352888.1	1.60413	4464	5	2.06136	4757	1982.5	703
Blautia_schinkii_DSM_10518__WP_044942525.1	GCA_016281685.1_ASM1628168v1_genomic__JAEEJB010000027.1_33	0.876727	4258	5	1.50432	4792	2141.5	707
Blautia_schinkii_DSM_10518__WP_044942525.1	GCA_016281685.1_ASM1628168v1_genomic__JAEEJB010000062.1_2	1.20396	4273	5	1.68733	4821	2258	702
Blautia_schinkii_DSM_10518__WP_044942525.1	GCA_024697365.1_ASM2469736v1_genomic__JAILFW010000082.1_5	0.509509	3768	5	1.33491	4893	2330	706
Blautia_schinkii_DSM_10518__WP_044942525.1	GCA_024697365.1_ASM2469736v1_genomic__JAILFW010000131.1_32	0.912554	4357	5	1.36444	4813	2209	708
Blautia_schinkii_DSM_10518__WP_044942525.1	HF_Duodenum-3.concoct.008.contigs__HF_Duodenum-3__c62393_3	0.711273	4530	5	1.00198	4918	2368	706
Blautia_schinkii_DSM_10518__WP_044942525.1	HG_Cecum-11.maxbin.054_sub.contigs__HG_Cecum-11__c501873_10	1.54136	4630	5	1.75952	4913	2412.5	706
Blautia_schinkii_DSM_10518__WP_044942525.1	HG_Cecum-11.maxbin.054_sub.contigs__HG_Cecum-11__c501873_14	0.81437	4348	5	1.33107	4792	2174	705
Blautia_schinkii_DSM_10518__WP_044942525.1	HG_Colon-8.metabat2.017.contigs__HG_Colon-8__c134381_81	0.551728	4416	5	0.821733	5117	3013	706
Blautia_schinkii_DSM_10518__WP_044942525.1	MAG-0656__MAG-0656__contig_k141_38230_158_12	0.246817	4350	5	0.571904	5139	3038	706
Blautia_schinkii_DSM_10518__WP_044942525.1	MAG-0789__MAG-0789__contig_k141_603064_173_15	0.509308	4860	5	0.674556	5122	3003	707
Blautia_schinkii_DSM_10518__WP_044942525.1	MAG-1005__MAG-1005__contig_k141_440400_102_6	0.331383	4528	5	0.571004	5154	3123	708
Blautia_schinkii_DSM_10518__WP_044942525.1	MAG-1005__MAG-1005__contig_k141_440400_102_7	0.397335	4246	5	0.756195	5080	2818	708
Blautia_schinkii_DSM_10518__WP_044942525.1	MAG-1295__MAG-1295__contig_k141_319013_107_34	0.900702	4467	5	1.30813	4787	2216.5	703
Blautia_schinkii_DSM_10518__WP_044942525.1	MAG-2776__MAG-2776__contig_k141_72949_66_48	0.356636	4693	5	0.608361	5136	3033	706
Blautia_schinkii_DSM_10518__WP_044942525.1	MAG-2798__MAG-2798__contig_k141_147439_115_12	1.22066	4511	5	1.58506	4807	2238	705
Blautia_schinkii_DSM_10518__WP_044942525.1	MAG-2798__MAG-2798__contig_k141_31617_68_8	0.526073	4598	5	0.757208	5009	2733	704
Blautia_schinkii_DSM_10518__WP_044942525.1	MAG-3400__MAG-3400__contig_k141_181073_81_10	0.60596	4607	5	0.846153	4946	2748	690
Blautia_schinkii_DSM_10518__WP_044942525.1	MAG-3400__MAG-3400__contig_k141_86656_171_28	0.511756	4603	5	0.747523	5161	3116	708
Blautia_schinkii_DSM_10518__WP_044942525.1	MAG-3814__MAG-3814__scaffold_NODE_142_length_104492_cov_17.192209_4_51	0.473746	4359	5	0.76661	5120	3009	707
Blautia_schinkii_DSM_10518__WP_044942525.1	MAG-3871__MAG-3871__scaffold_NODE_56_length_140905_cov_29.617505_8_44	0.710274	3904	5	1.3646	4950	2596	707
Blautia_schinkii_DSM_10518__WP_044942525.1	MAG-3871__MAG-3871__scaffold_NODE_56_length_140905_cov_29.617505_8_48	0.905284	4464	5	1.22033	5107	2994	707
Blautia_schinkii_DSM_10518__WP_044942525.1	Oxobacter_pfennigii_DSM_3222__WP_054875435.1	1.9358	4263	5	2.38347	4564	1560.5	701
Blautia_schinkii_DSM_10518__WP_044942525.1	Oxobacter_pfennigii_DSM_3222__WP_054875698.1	1.40627	4227	5	1.85895	4608	1617.5	701
Blautia_schinkii_DSM_10518__WP_044942525.1	RGIG1371__Dairy_cattle_Rumen.Co__c3400525_10	0.468535	3794	5	1.07805	4934	2379.5	706
Blautia_schinkii_DSM_10518__WP_044942525.1	RGIG1949__Goat_Cecum.Co__c1694961_1	0.929631	4315	5	1.41356	4779	2163	708
Blautia_schinkii_DSM_10518__WP_044942525.1	RGIG1949__Goat_Cecum.Co__c1694961_12	0.576581	3707	5	1.41416	4877	2298.5	706
Blautia_schinkii_DSM_10518__WP_044942525.1	RGIG2447__Goat_Ileum.Co__c611596_76	1.06603	4521	5	1.32242	4884	2355	707
Blautia_schinkii_DSM_10518__WP_044942525.1	RGIG4038__Roe_deer_Cecum-5__c5805_111	0.392014	4465	5	0.621505	5137	3057	707
Blautia_schinkii_DSM_10518__WP_044942525.1	RGIG4300__Roe_deer_Duodenum-2__c294272_2	1.05878	4360	5	1.75373	4766	2126.5	704
Blautia_schinkii_DSM_10518__WP_044942525.1	RGIG5612__Sheep_Duodenum-2__c101188_35	0.739594	4162	5	1.29028	4804	2222	708
Blautia_schinkii_DSM_10518__WP_044942525.1	RGIG5612__Sheep_Duodenum-2__c24411_33	0.883732	4177	5	1.4699	4869	2243	706
Blautia_schinkii_DSM_10518__WP_044942525.1	RGIG5635__Sheep_Duodenum-3__c39_84	0.767737	4106	5	1.44033	4766	2135.5	705
Blautia_schinkii_DSM_10518__WP_044942525.1	RGIG5635__Sheep_Duodenum-3__c564_67	1.28284	4294	5	1.75813	4810	2238	702
Blautia_schinkii_DSM_10518__WP_044942525.1	RGIG5706__Sheep_Duodenum.Co__c233265_85	0.369562	4594	5	0.595826	5149	3068	707
Blautia_schinkii_DSM_10518__WP_044942525.1	RGIG575__Dairy_cattle_Duodenum.Co__c2431873_43	0.624317	4301	5	1.13587	4873	2352.5	707
Blautia_schinkii_DSM_10518__WP_044942525.1	RGIG575__Dairy_cattle_Duodenum.Co__c24565_35	0.602188	4133	5	1.08465	4817	2289	707
Blautia_schinkii_DSM_10518__WP_044942525.1	RGIG5856__Sheep_Jejunum-2__c93002_10	0.931649	4449	5	1.22372	4888	2362	707
Blautia_schinkii_DSM_10518__WP_044942525.1	RGIG5887__Sheep_Jejunum-4__c671_1	1.04352	4371	5	1.517	4872	2244	706
Blautia_schinkii_DSM_10518__WP_044942525.1	RGIG6004__Sheep_Omasum-3__c633624_88	0.98624	4399	5	1.41726	4811	2202	708
Blautia_schinkii_DSM_10518__WP_044942525.1	RGIG6080__Sheep_Omasum.Co__c1485204_6	0.801643	4220	5	1.31154	4803	2223	708
Blautia_schinkii_DSM_10518__WP_044942525.1	RGIG6509__Sheep_Rectum.Co__c1690497_14	0.508067	4173	5	0.896769	4865	2384.5	707
Blautia_schinkii_DSM_10518__WP_044942525.1	RGIG6509__Sheep_Rectum.Co__c3212068_26	0.565595	4054	5	1.58037	4758	2157.5	700
Blautia_schinkii_DSM_10518__WP_044942525.1	RGIG6921__Sheep_Rumen-5__c275972_29	1.0204	4408	5	1.44122	4813	2209	708
Blautia_schinkii_DSM_10518__WP_044942525.1	RGIG6921__Sheep_Rumen-5__c275972_40	0.638013	3967	5	1.36405	4895	2332	706
Blautia_schinkii_DSM_10518__WP_044942525.1	RGIG7075__Sheep_Rumen.Co__c3157764_15	1.0607	4318	5	1.7801	4766	2131.5	704
Blautia_schinkii_DSM_10518__WP_044942525.1	RGIG7236__Water_buffalos_Cecum-2__c585201_1	0.496725	4271	5	0.760953	4588	2541	642
Blautia_schinkii_DSM_10518__WP_044942525.1	RGIG7236__Water_buffalos_Cecum-2__c819139_2	0.331384	4528	5	0.571005	5154	3123	708
Blautia_schinkii_DSM_10518__WP_044942525.1	RGIG7407__Water_buffalos_Cecum.Co__c2119032_18	0.69637	4831	5	0.834352	5067	2883	707
Blautia_schinkii_DSM_10518__WP_044942525.1	RGIG8000__Water_buffalos_Rumen-1__c102184_43	0.687982	4423	5	0.958529	4944	2510	705
Blautia_schinkii_DSM_10518__WP_044942525.1	RGIG8000__Water_buffalos_Rumen-1__c102184_44	0.584132	4719	5	0.960729	5039	2826	707
Blautia_schinkii_DSM_10518__WP_044942525.1	RGIG8248__Water_buffalos_Rumen-5__c1328562_5	1.07461	4099	5	1.66363	4830	2272	702
Blautia_schinkii_DSM_10518__WP_044942525.1	RGIG8248__Water_buffalos_Rumen-5__c2538637_11	0.895935	4274	5	1.51787	4786	2140.5	707
Blautia_schinkii_DSM_10518__WP_044942525.1	RGIG8675__Water_deer_Colon-1__c276641_15	0.640064	4474	5	0.923835	5092	2834	708
Blautia_schinkii_DSM_10518__WP_044942525.1	RGIG8675__Water_deer_Colon-1__c276641_16	0.414055	4817	5	0.588335	5168	3150	708
Blautia_schinkii_DSM_10518__WP_044942525.1	RMAG102__cattle10_SRR4435562_metabat_single_bins.43_cattle10-7_k87_355811_5	1.09368	4722	5	1.3545	5047	2837	705
Blautia_schinkii_DSM_10518__WP_044942525.1	RMAG1056__contigs1_sample_bins_2500.10423_NODE_27_length_34736_cov_6.168210_12	0.784886	3970	5	1.3473	4886	2373	704
Blautia_schinkii_DSM_10518__WP_044942525.1	RMAG1056__contigs1_sample_bins_2500.10423_NODE_5_length_64665_cov_6.708955_12	0.755269	4079	5	1.42993	4792	2213	704
Blautia_schinkii_DSM_10518__WP_044942525.1	RMAG1799__contigs1_sample_bins_2500.9422_NODE_1_length_192048_cov_2.303035_89	0.277085	4526	5	0.507072	5158	3081	707
Blautia_schinkii_DSM_10518__WP_044942525.1	RMAG1799__contigs1_sample_bins_2500.9422_NODE_1_length_192048_cov_2.303035_90	0.184948	4873	5	0.403832	5294	3422	708
Blautia_schinkii_DSM_10518__WP_044942525.1	RMAG669__cattle19_SAMEA104395223_metabat_single_bins.183_cattle19-233_k87_105602_4	1.11391	4363	5	1.79309	4767	2132.5	704
Blautia_schinkii_DSM_10518__WP_044942525.1	RMAG669__cattle19_SAMEA104395223_metabat_single_bins.183_cattle19-233_k87_380586_11	0.945077	4163	5	1.50243	4885	2331	704
Blautia_schinkii_DSM_10518__WP_044942525.1	s17_SRR8397892_metabat2_bin.14__s17_SRR8397892_metabat2_bin.14_82_15	0.529894	4668	5	0.946518	5029	2802	707
Blautia_schinkii_DSM_10518__WP_044942525.1	s17_SRR8397911_metabat2_bin.73_sub__s17_SRR8397911_metabat2_bin.73_sub_147_9	0.875835	3975	5	1.63347	5060	2863.5	705
Blautia_schinkii_DSM_10518__WP_044942525.1	s20_SRR094926_metabat1_bin.308__s20_SRR094926_metabat1_bin.308_191_2	0.931257	4181	5	1.50618	4871	2238	706
Blautia_schinkii_DSM_10518__WP_044942525.1	s4_SRR873596.1_metabat1_bin.77__s4_SRR873596.1_metabat1_bin.77_64_18	0.965808	3808	5	2.02926	5043	2826.5	705
Blautia_schinkii_DSM_10518__WP_044942525.1	s4_SRR873601.1_metabat1_bin.84__s4_SRR873601.1_metabat1_bin.84_186_16	0.965808	3808	5	2.02926	5043	2826.5	705
Blautia_schinkii_DSM_10518__WP_044942525.1	s4_SRR873601.1_metabat2_bin.23_sub__s4_SRR873601.1_metabat2_bin.23_sub_45_12	0.83402	4008	5	1.52807	5065	2872.5	705
Blautia_schinkii_DSM_10518__WP_044942525.1	s4_SRR873604.1_metabat2_bin.376__s4_SRR873604.1_metabat2_bin.376_277_5	0.852846	3945	5	1.55105	5044	2894.5	705
Blautia_schinkii_DSM_10518__WP_044942525.1	s5_SRR18274464_metabat2_bin.12_sub__s5_SRR18274464_metabat2_bin.12_sub_76_20	1.30399	4823	5	1.51789	5053	2849	705
Blautia_schinkii_DSM_10518__WP_044942525.1	s9_SRR5190270_metabat2_bin.19_sub__s9_SRR5190270_metabat2_bin.19_sub_73_13	0.536116	4668	5	0.759887	5136	3054	706
Blautia_schinkii_DSM_10518__WP_044942525.1	s9_SRR5190274_metabat2_bin.60__s9_SRR5190274_metabat2_bin.60_13_13	0.965808	3808	5	2.02926	5043	2826.5	705
Blautia_schinkii_DSM_10518__WP_044942525.1	s9_SRR5190278_metabat1_bin.18_sub__s9_SRR5190278_metabat1_bin.18_sub_29_8	0.871083	3972	5	1.62188	5064	2871.5	705
Blautia_schinkii_DSM_10518__WP_044942525.1	s9_SRR5190282_metabat1_bin.5_sub__s9_SRR5190282_metabat1_bin.5_sub_291_3	0.871083	3972	5	1.62188	5064	2871.5	705
Blautia_schinkii_DSM_10518__WP_044942525.1	supersetMAG1309.ok__supersetMAG1309__802	0.875834	3975	5	1.63347	5060	2863.5	705
Blautia_schinkii_DSM_10518__WP_044942525.1	supersetMAG149.ok__supersetMAG149__2316	1.60413	4464	5	2.06136	4757	1982.5	703
Blautia_schinkii_DSM_10518__WP_044942525.1	supersetMAG151.ok__supersetMAG151__2849	1.54206	4429	5	2.01905	4757	1984.5	703
Blautia_schinkii_DSM_10518__WP_044942525.1	supersetMAG1558.ok__supersetMAG1558__295	0.599205	4057	5	1.10638	4932	2375.5	706
Blautia_schinkii_DSM_10518__WP_044942525.1	supersetMAG254.ok__supersetMAG254__2396	1.9358	4263	5	2.38347	4564	1560.5	701
Blautia_schinkii_DSM_10518__WP_044942525.1	supersetMAG254.ok__supersetMAG254__2652	1.40627	4227	5	1.85895	4608	1617.5	701
Blautia_schinkii_DSM_10518__WP_044942525.1	supersetMAG257.ok__supersetMAG257__737__supersetMAG257__737	0.861898	4476	5	1.22666	4806	2262	704
Blautia_schinkii_DSM_10518__WP_044942525.1	supersetMAG3040.ok__supersetMAG3040__849	0.875834	3975	5	1.63347	5060	2863.5	705
Blautia_schinkii_DSM_10518__WP_044942525.1	supersetMAG3139.ok__supersetMAG3139__258	0.875835	3975	5	1.63347	5060	2863.5	705
Blautia_schinkii_DSM_10518__WP_044942525.1	supersetMAG4104.ok__supersetMAG4104__541	0.875835	3975	5	1.63347	5060	2863.5	705
Blautia_schinkii_DSM_10518__WP_044942525.1	supersetMAG422.ok__supersetMAG422__3263	0.858677	4393	5	1.24488	4766	2154.5	704
Blautia_schinkii_DSM_10518__WP_044942525.1	supersetMAG4489.ok__supersetMAG4489__1032	0.774938	4395	5	1.09134	4879	2346	707
Blautia_schinkii_DSM_10518__WP_044942525.1	supersetMAG4489.ok__supersetMAG4489__1885	0.959059	4393	5	1.37407	4778	2216.5	704
Blautia_schinkii_DSM_10518__WP_044942525.1	supersetMAG4549.ok__supersetMAG4549__561	0.624317	4301	5	1.13587	4873	2352.5	707
Blautia_schinkii_DSM_10518__WP_044942525.1	supersetMAG4549.ok__supersetMAG4549__849	0.623168	4158	5	1.0908	4817	2298	707
Blautia_schinkii_DSM_10518__WP_044942525.1	supersetMAG4623.ok__supersetMAG4623__1951	0.896321	3729	5	2.02739	5040	2828.5	705
Blautia_schinkii_DSM_10518__WP_044942525.1	supersetMAG50.ok__supersetMAG50__3566	0	5388	0	0	5388	3660	708
Blautia_schinkii_DSM_10518__WP_044942525.1	supersetMAG50.ok__supersetMAG50__3567	0.357128	3889	5	0.815083	5082	2832	708
Blautia_schinkii_DSM_10518__WP_044942525.1	supersetMAG51.ok__supersetMAG51__2336	0.303928	3976	5	0.63968	5166	3121	707
Blautia_schinkii_DSM_10518__WP_044942525.1	supersetMAG52.ok__supersetMAG52__82	0.326776	4619	5	0.588911	5143	3029	706
Blautia_schinkii_DSM_10518__WP_044942525.1	supersetMAG594.ok__supersetMAG594__502	0.83402	4008	5	1.52807	5065	2872.5	705
Blautia_schinkii_DSM_10518__WP_044942525.1	supersetMAG630.ok__supersetMAG630__610	0.797894	3873	5	1.63956	5066	2875.5	705
Blautia_schinkii_DSM_10518__WP_044942526.1	Clostridioides_difficile_BR81__WP_003418359.1	0.943677	4447	5	1.40523	4803	2180.5	705
Blautia_schinkii_DSM_10518__WP_044942526.1	Eubacterium_limosum_SA11__WP_038352888.1	1.52206	4500	5	2.13877	4775	1961	704
Blautia_schinkii_DSM_10518__WP_044942526.1	GCA_016281685.1_ASM1628168v1_genomic__JAEEJB010000027.1_33	0.773823	3889	5	1.89785	4762	2025	703
Blautia_schinkii_DSM_10518__WP_044942526.1	GCA_016281685.1_ASM1628168v1_genomic__JAEEJB010000062.1_2	1.17542	4446	5	1.54625	4846	2252	704
Blautia_schinkii_DSM_10518__WP_044942526.1	GCA_024697365.1_ASM2469736v1_genomic__JAILFW010000082.1_5	0.571541	4235	5	1.06311	4962	2413.5	708
Blautia_schinkii_DSM_10518__WP_044942526.1	GCA_024697365.1_ASM2469736v1_genomic__JAILFW010000131.1_32	0.856442	4107	5	1.49542	4768	2050.5	706
Blautia_schinkii_DSM_10518__WP_044942526.1	HF_Duodenum-3.concoct.008.contigs__HF_Duodenum-3__c62393_3	1.06934	4639	5	1.315	4918	2294	708
Blautia_schinkii_DSM_10518__WP_044942526.1	HG_Cecum-11.maxbin.054_sub.contigs__HG_Cecum-11__c501873_10	1.55283	4442	5	1.94714	4939	2372.5	708
Blautia_schinkii_DSM_10518__WP_044942526.1	HG_Cecum-11.maxbin.054_sub.contigs__HG_Cecum-11__c501873_14	0.875432	4272	5	1.50619	4763	2046.5	703
Blautia_schinkii_DSM_10518__WP_044942526.1	HG_Colon-8.metabat2.017.contigs__HG_Colon-8__c134381_81	0.611883	4519	5	0.896424	5083	2824	708
Blautia_schinkii_DSM_10518__WP_044942526.1	MAG-0656__MAG-0656__contig_k141_38230_158_12	0.382631	4136	5	0.815619	5161	2971	708
Blautia_schinkii_DSM_10518__WP_044942526.1	MAG-0789__MAG-0789__contig_k141_603064_173_15	0.424862	4093	5	0.782458	5084	2767	709
Blautia_schinkii_DSM_10518__WP_044942526.1	MAG-1005__MAG-1005__contig_k141_440400_102_6	0.524319	4525	5	0.775675	5024	2710	708
Blautia_schinkii_DSM_10518__WP_044942526.1	MAG-1005__MAG-1005__contig_k141_440400_102_7	0.476261	4588	5	0.764786	5163	2908	709
Blautia_schinkii_DSM_10518__WP_044942526.1	MAG-1295__MAG-1295__contig_k141_319013_107_34	0.813073	4086	5	2.62726	4666	2046	685
Blautia_schinkii_DSM_10518__WP_044942526.1	MAG-2776__MAG-2776__contig_k141_72949_66_48	0.544908	4431	5	0.896038	5158	2966	708
Blautia_schinkii_DSM_10518__WP_044942526.1	MAG-2798__MAG-2798__contig_k141_147439_115_12	1.06107	4344	5	1.7135	4750	2073.5	700
Blautia_schinkii_DSM_10518__WP_044942526.1	MAG-2798__MAG-2798__contig_k141_31617_68_8	0.387662	4251	5	0.929175	4987	2571	706
Blautia_schinkii_DSM_10518__WP_044942526.1	MAG-3400__MAG-3400__contig_k141_181073_81_10	0.969426	4673	5	1.1807	5027	2828	691
Blautia_schinkii_DSM_10518__WP_044942526.1	MAG-3400__MAG-3400__contig_k141_86656_171_28	0.549681	3982	5	0.997597	5022	2689	708
Blautia_schinkii_DSM_10518__WP_044942526.1	MAG-3814__MAG-3814__scaffold_NODE_142_length_104492_cov_17.192209_4_51	0.236436	3927	5	0.652995	5091	2785	709
Blautia_schinkii_DSM_10518__WP_044942526.1	MAG-3871__MAG-3871__scaffold_NODE_56_length_140905_cov_29.617505_8_44	0.664337	3750	5	1.52186	4920	2436	706
Blautia_schinkii_DSM_10518__WP_044942526.1	MAG-3871__MAG-3871__scaffold_NODE_56_length_140905_cov_29.617505_8_48	0.541134	4141	5	0.964659	5069	2764	709
Blautia_schinkii_DSM_10518__WP_044942526.1	Oxobacter_pfennigii_DSM_3222__WP_054875435.1	2.28323	4311	5	2.57978	4546	1495.5	699
Blautia_schinkii_DSM_10518__WP_044942526.1	Oxobacter_pfennigii_DSM_3222__WP_054875698.1	1.49507	4229	5	1.9232	4635	1600	702
Blautia_schinkii_DSM_10518__WP_044942526.1	RGIG1371__Dairy_cattle_Rumen.Co__c3400525_10	0.413601	4053	5	0.921484	4970	2404.5	706
Blautia_schinkii_DSM_10518__WP_044942526.1	RGIG1949__Goat_Cecum.Co__c1694961_1	1.07055	4221	5	1.67079	4744	2011.5	706
Blautia_schinkii_DSM_10518__WP_044942526.1	RGIG1949__Goat_Cecum.Co__c1694961_12	0.537702	3996	5	1.11131	4938	2380.5	707
Blautia_schinkii_DSM_10518__WP_044942526.1	RGIG2447__Goat_Ileum.Co__c611596_76	1.17464	4543	5	1.4482	4903	2346	707
Blautia_schinkii_DSM_10518__WP_044942526.1	RGIG4038__Roe_deer_Cecum-5__c5805_111	0.36932	4121	5	0.723359	5178	3010	709
Blautia_schinkii_DSM_10518__WP_044942526.1	RGIG4300__Roe_deer_Duodenum-2__c294272_2	0.827222	4112	5	1.70761	4715	1938.5	703
Blautia_schinkii_DSM_10518__WP_044942526.1	RGIG5612__Sheep_Duodenum-2__c101188_35	0.844857	3943	5	2.48098	4707	2076	693
Blautia_schinkii_DSM_10518__WP_044942526.1	RGIG5612__Sheep_Duodenum-2__c24411_33	0.737735	4263	5	1.25257	4923	2332	706
Blautia_schinkii_DSM_10518__WP_044942526.1	RGIG5635__Sheep_Duodenum-3__c39_84	1.00083	4131	5	1.9499	4754	2012	703
Blautia_schinkii_DSM_10518__WP_044942526.1	RGIG5635__Sheep_Duodenum-3__c564_67	1.28293	4435	5	1.66909	4847	2248	704
Blautia_schinkii_DSM_10518__WP_044942526.1	RGIG5706__Sheep_Duodenum.Co__c233265_85	0.318508	3933	5	0.710862	5155	2989	709
Blautia_schinkii_DSM_10518__WP_044942526.1	RGIG575__Dairy_cattle_Duodenum.Co__c2431873_43	0.843325	4316	5	1.31512	4915	2333.5	709
Blautia_schinkii_DSM_10518__WP_044942526.1	RGIG575__Dairy_cattle_Duodenum.Co__c24565_35	0.675824	4045	5	1.67888	4759	2120.5	703
Blautia_schinkii_DSM_10518__WP_044942526.1	RGIG5856__Sheep_Jejunum-2__c93002_10	0.970409	4476	5	1.28113	4907	2353	707
Blautia_schinkii_DSM_10518__WP_044942526.1	RGIG5887__Sheep_Jejunum-4__c671_1	0.806872	4445	5	1.24075	4925	2332	706
Blautia_schinkii_DSM_10518__WP_044942526.1	RGIG6004__Sheep_Omasum-3__c633624_88	0.989865	4278	5	1.54046	4761	2033.5	706
Blautia_schinkii_DSM_10518__WP_044942526.1	RGIG6080__Sheep_Omasum.Co__c1485204_6	0.920055	3999	5	2.61518	4687	2074	690
Blautia_schinkii_DSM_10518__WP_044942526.1	RGIG6509__Sheep_Rectum.Co__c1690497_14	0.78019	4108	5	1.21475	4917	2382.5	709
Blautia_schinkii_DSM_10518__WP_044942526.1	RGIG6509__Sheep_Rectum.Co__c3212068_26	0.937922	4106	5	2.81774	4673	2010.5	688
Blautia_schinkii_DSM_10518__WP_044942526.1	RGIG6921__Sheep_Rumen-5__c275972_29	0.842894	4069	5	1.50626	4768	2050.5	706
Blautia_schinkii_DSM_10518__WP_044942526.1	RGIG6921__Sheep_Rumen-5__c275972_40	0.602513	4311	5	1.05449	4964	2415.5	708
Blautia_schinkii_DSM_10518__WP_044942526.1	RGIG7075__Sheep_Rumen.Co__c3157764_15	0.845571	4080	5	1.7362	4715	1943.5	703
Blautia_schinkii_DSM_10518__WP_044942526.1	RGIG7236__Water_buffalos_Cecum-2__c585201_1	0.812502	4388	5	0.998433	4667	2626	643
Blautia_schinkii_DSM_10518__WP_044942526.1	RGIG7236__Water_buffalos_Cecum-2__c819139_2	0.52432	4525	5	0.775676	5024	2710	708
Blautia_schinkii_DSM_10518__WP_044942526.1	RGIG7407__Water_buffalos_Cecum.Co__c2119032_18	0.62271	4670	5	0.834154	5047	2699	709
Blautia_schinkii_DSM_10518__WP_044942526.1	RGIG8000__Water_buffalos_Rumen-1__c102184_43	0.522167	4457	5	0.842226	4978	2495	707
Blautia_schinkii_DSM_10518__WP_044942526.1	RGIG8000__Water_buffalos_Rumen-1__c102184_44	0.876102	4398	5	1.28826	4972	2546	709
Blautia_schinkii_DSM_10518__WP_044942526.1	RGIG8248__Water_buffalos_Rumen-5__c1328562_5	1.10251	4199	5	1.57301	4856	2263	704
Blautia_schinkii_DSM_10518__WP_044942526.1	RGIG8248__Water_buffalos_Rumen-5__c2538637_11	1.16101	4328	5	2.20124	4740	1989	701
Blautia_schinkii_DSM_10518__WP_044942526.1	RGIG8675__Water_deer_Colon-1__c276641_15	0.386939	4670	5	0.646759	5174	2920	709
Blautia_schinkii_DSM_10518__WP_044942526.1	RGIG8675__Water_deer_Colon-1__c276641_16	0.385791	4257	5	0.714004	5032	2728	708
Blautia_schinkii_DSM_10518__WP_044942526.1	RMAG102__cattle10_SRR4435562_metabat_single_bins.43_cattle10-7_k87_355811_5	1.18859	4641	5	1.57787	5048	2692	707
Blautia_schinkii_DSM_10518__WP_044942526.1	RMAG1056__contigs1_sample_bins_2500.10423_NODE_27_length_34736_cov_6.168210_12	0.564692	4134	5	0.982159	4951	2444	704
Blautia_schinkii_DSM_10518__WP_044942526.1	RMAG1056__contigs1_sample_bins_2500.10423_NODE_5_length_64665_cov_6.708955_12	1.13391	4299	5	1.62306	4758	2020	707
Blautia_schinkii_DSM_10518__WP_044942526.1	RMAG1799__contigs1_sample_bins_2500.9422_NODE_1_length_192048_cov_2.303035_89	0.537895	4296	5	0.849503	5167	3012	709
Blautia_schinkii_DSM_10518__WP_044942526.1	RMAG1799__contigs1_sample_bins_2500.9422_NODE_1_length_192048_cov_2.303035_90	0.52008	4259	5	0.861185	5095	2820	708
Blautia_schinkii_DSM_10518__WP_044942526.1	RMAG669__cattle19_SAMEA104395223_metabat_single_bins.183_cattle19-233_k87_105602_4	0.845122	4088	5	1.72764	4716	1945.5	703
Blautia_schinkii_DSM_10518__WP_044942526.1	RMAG669__cattle19_SAMEA104395223_metabat_single_bins.183_cattle19-233_k87_380586_11	0.641981	4355	5	1.03448	4953	2435	706
Blautia_schinkii_DSM_10518__WP_044942526.1	s17_SRR8397892_metabat2_bin.14__s17_SRR8397892_metabat2_bin.14_82_15	0.73157	4365	5	1.15714	4978	2548	709
Blautia_schinkii_DSM_10518__WP_044942526.1	s17_SRR8397911_metabat2_bin.73_sub__s17_SRR8397911_metabat2_bin.73_sub_147_9	0.703145	3859	5	1.57401	5065	2734.5	707
Blautia_schinkii_DSM_10518__WP_044942526.1	s20_SRR094926_metabat1_bin.308__s20_SRR094926_metabat1_bin.308_191_2	0.755439	4364	5	1.22584	4924	2326	706
Blautia_schinkii_DSM_10518__WP_044942526.1	s4_SRR873596.1_metabat1_bin.77__s4_SRR873596.1_metabat1_bin.77_64_18	0.699928	3651	5	1.82636	5028	2656.5	707
Blautia_schinkii_DSM_10518__WP_044942526.1	s4_SRR873601.1_metabat1_bin.84__s4_SRR873601.1_metabat1_bin.84_186_16	0.699928	3651	5	1.82636	5028	2656.5	707
Blautia_schinkii_DSM_10518__WP_044942526.1	s4_SRR873601.1_metabat2_bin.23_sub__s4_SRR873601.1_metabat2_bin.23_sub_45_12	0.651478	3853	5	1.48515	5065	2736.5	707
Blautia_schinkii_DSM_10518__WP_044942526.1	s4_SRR873604.1_metabat2_bin.376__s4_SRR873604.1_metabat2_bin.376_277_5	0.615314	3900	5	1.30338	5000	2618.5	707
Blautia_schinkii_DSM_10518__WP_044942526.1	s5_SRR18274464_metabat2_bin.12_sub__s5_SRR18274464_metabat2_bin.12_sub_76_20	1.33936	4615	5	1.74417	5057	2705	707
Blautia_schinkii_DSM_10518__WP_044942526.1	s9_SRR5190270_metabat2_bin.19_sub__s9_SRR5190270_metabat2_bin.19_sub_73_13	0.584626	4540	5	0.845591	5137	2931	708
Blautia_schinkii_DSM_10518__WP_044942526.1	s9_SRR5190274_metabat2_bin.60__s9_SRR5190274_metabat2_bin.60_13_13	0.699928	3651	5	1.82636	5028	2656.5	707
Blautia_schinkii_DSM_10518__WP_044942526.1	s9_SRR5190278_metabat1_bin.18_sub__s9_SRR5190278_metabat1_bin.18_sub_29_8	0.697333	3873	5	1.55036	5069	2742.5	707
Blautia_schinkii_DSM_10518__WP_044942526.1	s9_SRR5190282_metabat1_bin.5_sub__s9_SRR5190282_metabat1_bin.5_sub_291_3	0.697333	3873	5	1.55036	5069	2742.5	707
Blautia_schinkii_DSM_10518__WP_044942526.1	supersetMAG1309.ok__supersetMAG1309__802	0.703145	3859	5	1.57401	5065	2734.5	707
Blautia_schinkii_DSM_10518__WP_044942526.1	supersetMAG149.ok__supersetMAG149__2316	1.52206	4500	5	2.13877	4775	1961	704
Blautia_schinkii_DSM_10518__WP_044942526.1	supersetMAG151.ok__supersetMAG151__2849	1.41869	4492	5	2.05792	4775	1962	704
Blautia_schinkii_DSM_10518__WP_044942526.1	supersetMAG1558.ok__supersetMAG1558__295	0.513937	4211	5	0.964875	4973	2407.5	706
Blautia_schinkii_DSM_10518__WP_044942526.1	supersetMAG254.ok__supersetMAG254__2396	2.28323	4311	5	2.57978	4546	1495.5	699
Blautia_schinkii_DSM_10518__WP_044942526.1	supersetMAG254.ok__supersetMAG254__2652	1.49507	4229	5	1.9232	4635	1600	702
Blautia_schinkii_DSM_10518__WP_044942526.1	supersetMAG257.ok__supersetMAG257__737__supersetMAG257__737	0.94854	4447	5	1.45492	4807	2185.5	705
Blautia_schinkii_DSM_10518__WP_044942526.1	supersetMAG3040.ok__supersetMAG3040__849	0.703146	3859	5	1.57401	5065	2734.5	707
Blautia_schinkii_DSM_10518__WP_044942526.1	supersetMAG3139.ok__supersetMAG3139__258	0.703146	3859	5	1.57401	5065	2734.5	707
Blautia_schinkii_DSM_10518__WP_044942526.1	supersetMAG4104.ok__supersetMAG4104__541	0.703146	3859	5	1.57401	5065	2734.5	707
Blautia_schinkii_DSM_10518__WP_044942526.1	supersetMAG422.ok__supersetMAG422__3263	0.896706	4346	5	1.31153	4774	2092.5	706
Blautia_schinkii_DSM_10518__WP_044942526.1	supersetMAG4489.ok__supersetMAG4489__1032	0.887022	4511	5	1.19639	4902	2345	707
Blautia_schinkii_DSM_10518__WP_044942526.1	supersetMAG4489.ok__supersetMAG4489__1885	0.894411	4192	5	1.43636	4755	2066.5	704
Blautia_schinkii_DSM_10518__WP_044942526.1	supersetMAG4549.ok__supersetMAG4549__561	0.843325	4316	5	1.31512	4915	2333.5	709
Blautia_schinkii_DSM_10518__WP_044942526.1	supersetMAG4549.ok__supersetMAG4549__849	0.672192	4011	5	1.69019	4759	2129.5	703
Blautia_schinkii_DSM_10518__WP_044942526.1	supersetMAG4623.ok__supersetMAG4623__1951	0.675821	3631	5	1.79835	5025	2657.5	707
Blautia_schinkii_DSM_10518__WP_044942526.1	supersetMAG50.ok__supersetMAG50__3566	0.357129	3889	5	0.815083	5082	2832	708
Blautia_schinkii_DSM_10518__WP_044942526.1	supersetMAG50.ok__supersetMAG50__3567	0	5470	0	0	5470	3703	709
Blautia_schinkii_DSM_10518__WP_044942526.1	supersetMAG51.ok__supersetMAG51__2336	0.413098	4368	5	0.720341	5196	3064	709
Blautia_schinkii_DSM_10518__WP_044942526.1	supersetMAG52.ok__supersetMAG52__82	0.385899	4295	5	0.757633	5153	2952	708
Blautia_schinkii_DSM_10518__WP_044942526.1	supersetMAG594.ok__supersetMAG594__502	0.651478	3853	5	1.48515	5065	2736.5	707
Blautia_schinkii_DSM_10518__WP_044942526.1	supersetMAG630.ok__supersetMAG630__610	0.706338	3836	5	1.61149	5066	2739.5	707
Clostridioides_difficile_BR81__WP_003418359.1	Eubacterium_limosum_SA11__WP_038352888.1	1.14225	4326	5	1.59662	4919	2323	705
Clostridioides_difficile_BR81__WP_003418359.1	GCA_016281685.1_ASM1628168v1_genomic__JAEEJB010000027.1_33	0.728153	4311	5	1.29262	4825	2217.5	705
Clostridioides_difficile_BR81__WP_003418359.1	GCA_016281685.1_ASM1628168v1_genomic__JAEEJB010000062.1_2	1.32048	4265	5	1.72832	4716	2002	705
Clostridioides_difficile_BR81__WP_003418359.1	GCA_024697365.1_ASM2469736v1_genomic__JAILFW010000082.1_5	0.991639	4206	5	1.61611	4770	2045	706
Clostridioides_difficile_BR81__WP_003418359.1	GCA_024697365.1_ASM2469736v1_genomic__JAILFW010000131.1_32	0.773425	4379	5	1.28947	4828	2303.5	705
Clostridioides_difficile_BR81__WP_003418359.1	HF_Duodenum-3.concoct.008.contigs__HF_Duodenum-3__c62393_3	1.12669	4394	5	1.51187	4733	1959.5	702
Clostridioides_difficile_BR81__WP_003418359.1	HG_Cecum-11.maxbin.054_sub.contigs__HG_Cecum-11__c501873_10	1.78786	4608	5	1.95136	4768	2062.5	705
Clostridioides_difficile_BR81__WP_003418359.1	HG_Cecum-11.maxbin.054_sub.contigs__HG_Cecum-11__c501873_14	0.547165	4239	5	1.14796	4816	2315.5	703
Clostridioides_difficile_BR81__WP_003418359.1	HG_Colon-8.metabat2.017.contigs__HG_Colon-8__c134381_81	0.838827	4493	5	1.15093	4841	2302.5	706
Clostridioides_difficile_BR81__WP_003418359.1	MAG-0656__MAG-0656__contig_k141_38230_158_12	0.844657	4412	5	1.20644	4809	2244.5	706
Clostridioides_difficile_BR81__WP_003418359.1	MAG-0789__MAG-0789__contig_k141_603064_173_15	0.886427	4493	5	1.20256	4838	2273.5	705
Clostridioides_difficile_BR81__WP_003418359.1	MAG-1005__MAG-1005__contig_k141_440400_102_6	0.896048	4431	5	1.25037	4811	2307	704
Clostridioides_difficile_BR81__WP_003418359.1	MAG-1005__MAG-1005__contig_k141_440400_102_7	0.764674	4352	5	1.19423	4827	2205	706
Clostridioides_difficile_BR81__WP_003418359.1	MAG-1295__MAG-1295__contig_k141_319013_107_34	0.673764	4212	5	1.23391	4783	2217	700
Clostridioides_difficile_BR81__WP_003418359.1	MAG-2776__MAG-2776__contig_k141_72949_66_48	0.884115	4378	5	1.24923	4810	2247.5	706
Clostridioides_difficile_BR81__WP_003418359.1	MAG-2798__MAG-2798__contig_k141_147439_115_12	0.969485	4277	5	1.46522	4797	2233.5	701
Clostridioides_difficile_BR81__WP_003418359.1	MAG-2798__MAG-2798__contig_k141_31617_68_8	0.806483	4292	5	1.26465	4791	2229	703
Clostridioides_difficile_BR81__WP_003418359.1	MAG-3400__MAG-3400__contig_k141_181073_81_10	1.04734	4367	5	1.35472	4691	2151.5	685
Clostridioides_difficile_BR81__WP_003418359.1	MAG-3400__MAG-3400__contig_k141_86656_171_28	1.08083	4541	5	1.37564	4807	2288	704
Clostridioides_difficile_BR81__WP_003418359.1	MAG-3814__MAG-3814__scaffold_NODE_142_length_104492_cov_17.192209_4_51	0.824824	4437	5	1.15331	4846	2289.5	705
Clostridioides_difficile_BR81__WP_003418359.1	MAG-3871__MAG-3871__scaffold_NODE_56_length_140905_cov_29.617505_8_44	1.1104	4496	5	1.46504	4814	2258	704
Clostridioides_difficile_BR81__WP_003418359.1	MAG-3871__MAG-3871__scaffold_NODE_56_length_140905_cov_29.617505_8_48	1.16677	4587	5	1.41548	4829	2315	706
Clostridioides_difficile_BR81__WP_003418359.1	Oxobacter_pfennigii_DSM_3222__WP_054875435.1	1.92882	4257	5	2.35619	4639	1768.5	699
Clostridioides_difficile_BR81__WP_003418359.1	Oxobacter_pfennigii_DSM_3222__WP_054875698.1	1.4477	4399	5	1.77949	4659	1832.5	696
Clostridioides_difficile_BR81__WP_003418359.1	RGIG1371__Dairy_cattle_Rumen.Co__c3400525_10	1.00683	4305	5	1.39817	4761	2017.5	706
Clostridioides_difficile_BR81__WP_003418359.1	RGIG1949__Goat_Cecum.Co__c1694961_1	0.783749	4364	5	1.29499	4823	2327.5	705
Clostridioides_difficile_BR81__WP_003418359.1	RGIG1949__Goat_Cecum.Co__c1694961_12	1.13632	4226	5	1.57911	4759	2050.5	706
Clostridioides_difficile_BR81__WP_003418359.1	RGIG2447__Goat_Ileum.Co__c611596_76	1.14167	4445	5	1.46766	4778	2067	705
Clostridioides_difficile_BR81__WP_003418359.1	RGIG4038__Roe_deer_Cecum-5__c5805_111	0.883976	4428	5	1.24696	4820	2250	706
Clostridioides_difficile_BR81__WP_003418359.1	RGIG4300__Roe_deer_Duodenum-2__c294272_2	0.777829	4249	5	1.34562	4792	2173.5	705
Clostridioides_difficile_BR81__WP_003418359.1	RGIG5612__Sheep_Duodenum-2__c101188_35	0.694961	4266	5	1.26813	4797	2199.5	705
Clostridioides_difficile_BR81__WP_003418359.1	RGIG5612__Sheep_Duodenum-2__c24411_33	1.17081	4364	5	1.64305	4774	2036	705
Clostridioides_difficile_BR81__WP_003418359.1	RGIG5635__Sheep_Duodenum-3__c39_84	0.789957	4359	5	1.32196	4823	2212.5	705
Clostridioides_difficile_BR81__WP_003418359.1	RGIG5635__Sheep_Duodenum-3__c564_67	1.36367	4263	5	1.78275	4717	1988	705
Clostridioides_difficile_BR81__WP_003418359.1	RGIG5706__Sheep_Duodenum.Co__c233265_85	0.856986	4396	5	1.22899	4808	2252.5	706
Clostridioides_difficile_BR81__WP_003418359.1	RGIG575__Dairy_cattle_Duodenum.Co__c2431873_43	0.85227	4359	5	1.45816	4799	2176.5	706
Clostridioides_difficile_BR81__WP_003418359.1	RGIG575__Dairy_cattle_Duodenum.Co__c24565_35	0.889221	4311	5	1.38818	4786	2274.5	703
Clostridioides_difficile_BR81__WP_003418359.1	RGIG5856__Sheep_Jejunum-2__c93002_10	0.951869	4343	5	1.35516	4782	2082	705
Clostridioides_difficile_BR81__WP_003418359.1	RGIG5887__Sheep_Jejunum-4__c671_1	1.16318	4376	5	1.61364	4771	2031	705
Clostridioides_difficile_BR81__WP_003418359.1	RGIG6004__Sheep_Omasum-3__c633624_88	0.875985	4432	5	1.32703	4825	2291.5	705
Clostridioides_difficile_BR81__WP_003418359.1	RGIG6080__Sheep_Omasum.Co__c1485204_6	0.752879	4319	5	1.28601	4800	2205.5	705
Clostridioides_difficile_BR81__WP_003418359.1	RGIG6509__Sheep_Rectum.Co__c1690497_14	0.961091	4428	5	1.35286	4787	2179.5	706
Clostridioides_difficile_BR81__WP_003418359.1	RGIG6509__Sheep_Rectum.Co__c3212068_26	0.556636	4238	5	1.12841	4844	2337.5	703
Clostridioides_difficile_BR81__WP_003418359.1	RGIG6921__Sheep_Rumen-5__c275972_29	0.772295	4356	5	1.29657	4828	2299.5	705
Clostridioides_difficile_BR81__WP_003418359.1	RGIG6921__Sheep_Rumen-5__c275972_40	0.954806	4188	5	1.58693	4771	2045	706
Clostridioides_difficile_BR81__WP_003418359.1	RGIG7075__Sheep_Rumen.Co__c3157764_15	0.790986	4251	5	1.36113	4792	2178.5	705
Clostridioides_difficile_BR81__WP_003418359.1	RGIG7236__Water_buffalos_Cecum-2__c585201_1	0.833731	3854	5	1.3121	4358	1977	640
Clostridioides_difficile_BR81__WP_003418359.1	RGIG7236__Water_buffalos_Cecum-2__c819139_2	0.896048	4431	5	1.25037	4811	2307	704
Clostridioides_difficile_BR81__WP_003418359.1	RGIG7407__Water_buffalos_Cecum.Co__c2119032_18	0.872466	4469	5	1.21923	4813	2264	706
Clostridioides_difficile_BR81__WP_003418359.1	RGIG8000__Water_buffalos_Rumen-1__c102184_43	0.987856	4300	5	1.53788	4763	2060.5	700
Clostridioides_difficile_BR81__WP_003418359.1	RGIG8000__Water_buffalos_Rumen-1__c102184_44	1.20874	4532	5	1.59657	4802	2218.5	706
Clostridioides_difficile_BR81__WP_003418359.1	RGIG8248__Water_buffalos_Rumen-5__c1328562_5	1.36817	4303	5	1.76361	4722	1993	705
Clostridioides_difficile_BR81__WP_003418359.1	RGIG8248__Water_buffalos_Rumen-5__c2538637_11	0.864292	4189	5	1.39051	4817	2185.5	705
Clostridioides_difficile_BR81__WP_003418359.1	RGIG8675__Water_deer_Colon-1__c276641_15	0.868201	4440	5	1.22783	4836	2204.5	705
Clostridioides_difficile_BR81__WP_003418359.1	RGIG8675__Water_deer_Colon-1__c276641_16	0.848924	4408	5	1.22165	4822	2320	704
Clostridioides_difficile_BR81__WP_003418359.1	RMAG102__cattle10_SRR4435562_metabat_single_bins.43_cattle10-7_k87_355811_5	1.28672	4578	5	1.53651	4829	2258	706
Clostridioides_difficile_BR81__WP_003418359.1	RMAG1056__contigs1_sample_bins_2500.10423_NODE_27_length_34736_cov_6.168210_12	1.16473	4360	5	1.50379	4741	2016	703
Clostridioides_difficile_BR81__WP_003418359.1	RMAG1056__contigs1_sample_bins_2500.10423_NODE_5_length_64665_cov_6.708955_12	0.826917	4428	5	1.28549	4826	2305.5	705
Clostridioides_difficile_BR81__WP_003418359.1	RMAG1799__contigs1_sample_bins_2500.9422_NODE_1_length_192048_cov_2.303035_89	0.953087	4475	5	1.29927	4821	2280.5	706
Clostridioides_difficile_BR81__WP_003418359.1	RMAG1799__contigs1_sample_bins_2500.9422_NODE_1_length_192048_cov_2.303035_90	0.86577	4395	5	1.21749	4787	2220	704
Clostridioides_difficile_BR81__WP_003418359.1	RMAG669__cattle19_SAMEA104395223_metabat_single_bins.183_cattle19-233_k87_105602_4	0.783217	4236	5	1.35401	4793	2180.5	705
Clostridioides_difficile_BR81__WP_003418359.1	RMAG669__cattle19_SAMEA104395223_metabat_single_bins.183_cattle19-233_k87_380586_11	1.1175	4253	5	1.67491	4745	2011	702
Clostridioides_difficile_BR81__WP_003418359.1	s17_SRR8397892_metabat2_bin.14__s17_SRR8397892_metabat2_bin.14_82_15	1.05824	4477	5	1.48603	4821	2253.5	706
Clostridioides_difficile_BR81__WP_003418359.1	s17_SRR8397911_metabat2_bin.73_sub__s17_SRR8397911_metabat2_bin.73_sub_147_9	1.38601	4467	5	1.68583	4836	2283.5	706
Clostridioides_difficile_BR81__WP_003418359.1	s20_SRR094926_metabat1_bin.308__s20_SRR094926_metabat1_bin.308_191_2	1.20977	4346	5	1.67289	4775	2032	705
Clostridioides_difficile_BR81__WP_003418359.1	s4_SRR873596.1_metabat1_bin.77__s4_SRR873596.1_metabat1_bin.77_64_18	1.72171	4469	5	2.02842	4797	2208.5	706
Clostridioides_difficile_BR81__WP_003418359.1	s4_SRR873601.1_metabat1_bin.84__s4_SRR873601.1_metabat1_bin.84_186_16	1.72171	4469	5	2.02842	4797	2208.5	706
Clostridioides_difficile_BR81__WP_003418359.1	s4_SRR873601.1_metabat2_bin.23_sub__s4_SRR873601.1_metabat2_bin.23_sub_45_12	1.32554	4484	5	1.61736	4838	2285.5	706
Clostridioides_difficile_BR81__WP_003418359.1	s4_SRR873604.1_metabat2_bin.376__s4_SRR873604.1_metabat2_bin.376_277_5	1.32787	4445	5	1.67445	4829	2291.5	706
Clostridioides_difficile_BR81__WP_003418359.1	s5_SRR18274464_metabat2_bin.12_sub__s5_SRR18274464_metabat2_bin.12_sub_76_20	1.44117	4617	5	1.66712	4833	2265	706
Clostridioides_difficile_BR81__WP_003418359.1	s9_SRR5190270_metabat2_bin.19_sub__s9_SRR5190270_metabat2_bin.19_sub_73_13	0.908324	4427	5	1.26212	4836	2322.5	706
Clostridioides_difficile_BR81__WP_003418359.1	s9_SRR5190274_metabat2_bin.60__s9_SRR5190274_metabat2_bin.60_13_13	1.72171	4469	5	2.02842	4797	2208.5	706
Clostridioides_difficile_BR81__WP_003418359.1	s9_SRR5190278_metabat1_bin.18_sub__s9_SRR5190278_metabat1_bin.18_sub_29_8	1.35022	4448	5	1.66255	4837	2284.5	706
Clostridioides_difficile_BR81__WP_003418359.1	s9_SRR5190282_metabat1_bin.5_sub__s9_SRR5190282_metabat1_bin.5_sub_291_3	1.35022	4448	5	1.66255	4837	2284.5	706
Clostridioides_difficile_BR81__WP_003418359.1	supersetMAG1309.ok__supersetMAG1309__802	1.386	4467	5	1.68583	4836	2283.5	706
Clostridioides_difficile_BR81__WP_003418359.1	supersetMAG149.ok__supersetMAG149__2316	1.14225	4326	5	1.59662	4919	2323	705
Clostridioides_difficile_BR81__WP_003418359.1	supersetMAG151.ok__supersetMAG151__2849	1.00957	4165	5	1.55357	4919	2324	705
Clostridioides_difficile_BR81__WP_003418359.1	supersetMAG1558.ok__supersetMAG1558__295	1.07021	4336	5	1.44002	4759	2013.5	706
Clostridioides_difficile_BR81__WP_003418359.1	supersetMAG254.ok__supersetMAG254__2396	1.92882	4257	5	2.35619	4639	1768.5	699
Clostridioides_difficile_BR81__WP_003418359.1	supersetMAG254.ok__supersetMAG254__2652	1.4477	4399	5	1.77949	4659	1832.5	696
Clostridioides_difficile_BR81__WP_003418359.1	supersetMAG257.ok__supersetMAG257__737__supersetMAG257__737	0.348626	4911	5	0.570867	5256	3348	708
Clostridioides_difficile_BR81__WP_003418359.1	supersetMAG3040.ok__supersetMAG3040__849	1.38601	4467	5	1.68583	4836	2283.5	706
Clostridioides_difficile_BR81__WP_003418359.1	supersetMAG3139.ok__supersetMAG3139__258	1.38601	4467	5	1.68583	4836	2283.5	706
Clostridioides_difficile_BR81__WP_003418359.1	supersetMAG4104.ok__supersetMAG4104__541	1.38601	4467	5	1.68583	4836	2283.5	706
Clostridioides_difficile_BR81__WP_003418359.1	supersetMAG422.ok__supersetMAG422__3263	0.261994	4537	5	0.763768	5127	3015	708
Clostridioides_difficile_BR81__WP_003418359.1	supersetMAG4489.ok__supersetMAG4489__1032	0.875618	4301	5	1.30495	4776	2065	705
Clostridioides_difficile_BR81__WP_003418359.1	supersetMAG4489.ok__supersetMAG4489__1885	0.696519	4227	5	1.2135	4797	2257	702
Clostridioides_difficile_BR81__WP_003418359.1	supersetMAG4549.ok__supersetMAG4549__561	0.85227	4359	5	1.45816	4799	2176.5	706
Clostridioides_difficile_BR81__WP_003418359.1	supersetMAG4549.ok__supersetMAG4549__849	0.868458	4304	5	1.375	4790	2286.5	703
Clostridioides_difficile_BR81__WP_003418359.1	supersetMAG4623.ok__supersetMAG4623__1951	1.77618	4519	5	2.04946	4794	2199.5	706
Clostridioides_difficile_BR81__WP_003418359.1	supersetMAG50.ok__supersetMAG50__3566	0.825786	4401	5	1.18329	4780	2219	704
Clostridioides_difficile_BR81__WP_003418359.1	supersetMAG50.ok__supersetMAG50__3567	0.943678	4447	5	1.40523	4803	2180.5	705
Clostridioides_difficile_BR81__WP_003418359.1	supersetMAG51.ok__supersetMAG51__2336	0.807719	4382	5	1.18111	4821	2273	706
Clostridioides_difficile_BR81__WP_003418359.1	supersetMAG52.ok__supersetMAG52__82	0.850985	4434	5	1.21009	4822	2281.5	706
Clostridioides_difficile_BR81__WP_003418359.1	supersetMAG594.ok__supersetMAG594__502	1.32554	4484	5	1.61736	4838	2285.5	706
Clostridioides_difficile_BR81__WP_003418359.1	supersetMAG630.ok__supersetMAG630__610	1.38304	4439	5	1.70616	4839	2288.5	706
Eubacterium_limosum_SA11__WP_038352888.1	GCA_016281685.1_ASM1628168v1_genomic__JAEEJB010000027.1_33	1.4013	4516	5	1.71135	4790	2033.5	705
Eubacterium_limosum_SA11__WP_038352888.1	GCA_016281685.1_ASM1628168v1_genomic__JAEEJB010000062.1_2	2.23433	4175	5	3.25938	4595	1763	688
Eubacterium_limosum_SA11__WP_038352888.1	GCA_024697365.1_ASM2469736v1_genomic__JAILFW010000082.1_5	1.7586	4307	5	2.61476	4714	1821	699
Eubacterium_limosum_SA11__WP_038352888.1	GCA_024697365.1_ASM2469736v1_genomic__JAILFW010000131.1_32	1.10008	4224	5	1.49246	4773	2039.5	705
Eubacterium_limosum_SA11__WP_038352888.1	HF_Duodenum-3.concoct.008.contigs__HF_Duodenum-3__c62393_3	1.43103	4357	5	2.35318	4730	1869	701
Eubacterium_limosum_SA11__WP_038352888.1	HG_Cecum-11.maxbin.054_sub.contigs__HG_Cecum-11__c501873_10	1.28867	4435	5	2.17351	4758	1954	704
Eubacterium_limosum_SA11__WP_038352888.1	HG_Cecum-11.maxbin.054_sub.contigs__HG_Cecum-11__c501873_14	1.48216	4464	5	1.75696	4734	1976.5	703
Eubacterium_limosum_SA11__WP_038352888.1	HG_Colon-8.metabat2.017.contigs__HG_Colon-8__c134381_81	1.27187	4524	5	1.66913	4784	2029	704
Eubacterium_limosum_SA11__WP_038352888.1	MAG-0656__MAG-0656__contig_k141_38230_158_12	1.56249	4485	5	2.12882	4785	1995.5	705
Eubacterium_limosum_SA11__WP_038352888.1	MAG-0789__MAG-0789__contig_k141_603064_173_15	1.80129	4590	5	2.05353	4806	2033.5	705
Eubacterium_limosum_SA11__WP_038352888.1	MAG-1005__MAG-1005__contig_k141_440400_102_6	1.50257	4315	5	2.75996	4782	2050	701
Eubacterium_limosum_SA11__WP_038352888.1	MAG-1005__MAG-1005__contig_k141_440400_102_7	1.30324	4458	5	1.75723	4810	2041.5	704
Eubacterium_limosum_SA11__WP_038352888.1	MAG-1295__MAG-1295__contig_k141_319013_107_34	1.61468	4486	5	1.8876	4728	1966	699
Eubacterium_limosum_SA11__WP_038352888.1	MAG-2776__MAG-2776__contig_k141_72949_66_48	1.48276	4501	5	2.05809	4786	1997.5	705
Eubacterium_limosum_SA11__WP_038352888.1	MAG-2798__MAG-2798__contig_k141_147439_115_12	2.03468	4501	5	2.52324	4739	2002.5	699
Eubacterium_limosum_SA11__WP_038352888.1	MAG-2798__MAG-2798__contig_k141_31617_68_8	1.62306	4398	5	2.56098	4685	1921.5	692
Eubacterium_limosum_SA11__WP_038352888.1	MAG-3400__MAG-3400__contig_k141_181073_81_10	1.46233	4334	5	1.86179	4676	1975.5	686
Eubacterium_limosum_SA11__WP_038352888.1	MAG-3400__MAG-3400__contig_k141_86656_171_28	1.84283	4261	5	3.18566	4780	2027.5	702
Eubacterium_limosum_SA11__WP_038352888.1	MAG-3814__MAG-3814__scaffold_NODE_142_length_104492_cov_17.192209_4_51	1.47106	4614	5	1.69468	4810	2043.5	705
Eubacterium_limosum_SA11__WP_038352888.1	MAG-3871__MAG-3871__scaffold_NODE_56_length_140905_cov_29.617505_8_44	1.26405	4375	5	2.09715	4749	1972.5	699
Eubacterium_limosum_SA11__WP_038352888.1	MAG-3871__MAG-3871__scaffold_NODE_56_length_140905_cov_29.617505_8_48	1.47496	4544	5	1.98243	4769	1987	705
Eubacterium_limosum_SA11__WP_038352888.1	Oxobacter_pfennigii_DSM_3222__WP_054875435.1	1.79834	3954	5	2.68207	4614	1619	700
Eubacterium_limosum_SA11__WP_038352888.1	Oxobacter_pfennigii_DSM_3222__WP_054875698.1	1.18135	3923	5	1.92103	4607	1657	693
Eubacterium_limosum_SA11__WP_038352888.1	RGIG1371__Dairy_cattle_Rumen.Co__c3400525_10	1.58632	4489	5	2.37766	4733	1922	698
Eubacterium_limosum_SA11__WP_038352888.1	RGIG1949__Goat_Cecum.Co__c1694961_1	0.951198	4120	5	1.41583	4756	2035.5	705
Eubacterium_limosum_SA11__WP_038352888.1	RGIG1949__Goat_Cecum.Co__c1694961_12	1.9101	4463	5	2.34225	4709	1812.5	700
Eubacterium_limosum_SA11__WP_038352888.1	RGIG2447__Goat_Ileum.Co__c611596_76	1.19735	4314	5	2.52909	4739	1935.5	698
Eubacterium_limosum_SA11__WP_038352888.1	RGIG4038__Roe_deer_Cecum-5__c5805_111	1.55198	4530	5	2.13444	4792	2013	705
Eubacterium_limosum_SA11__WP_038352888.1	RGIG4300__Roe_deer_Duodenum-2__c294272_2	1.31696	4419	5	1.64166	4746	1946.5	705
Eubacterium_limosum_SA11__WP_038352888.1	RGIG5612__Sheep_Duodenum-2__c101188_35	1.28719	4307	5	1.69817	4753	1979.5	705
Eubacterium_limosum_SA11__WP_038352888.1	RGIG5612__Sheep_Duodenum-2__c24411_33	2.02037	4472	5	2.51922	4748	1850	703
Eubacterium_limosum_SA11__WP_038352888.1	RGIG5635__Sheep_Duodenum-3__c39_84	1.29885	4219	5	1.93575	4775	2020	703
Eubacterium_limosum_SA11__WP_038352888.1	RGIG5635__Sheep_Duodenum-3__c564_67	2.29261	4152	5	3.33373	4593	1760	688
Eubacterium_limosum_SA11__WP_038352888.1	RGIG5706__Sheep_Duodenum.Co__c233265_85	1.67464	4551	5	1.98495	4780	2009	705
Eubacterium_limosum_SA11__WP_038352888.1	RGIG575__Dairy_cattle_Duodenum.Co__c2431873_43	1.75158	4406	5	2.25796	4765	1957	705
Eubacterium_limosum_SA11__WP_038352888.1	RGIG575__Dairy_cattle_Duodenum.Co__c24565_35	1.71652	4412	5	1.99031	4715	1966.5	703
Eubacterium_limosum_SA11__WP_038352888.1	RGIG5856__Sheep_Jejunum-2__c93002_10	1.25973	4334	5	2.55295	4740	1935.5	698
Eubacterium_limosum_SA11__WP_038352888.1	RGIG5887__Sheep_Jejunum-4__c671_1	1.98995	4491	5	2.46197	4746	1843	703
Eubacterium_limosum_SA11__WP_038352888.1	RGIG6004__Sheep_Omasum-3__c633624_88	1.06115	4203	5	1.56899	4766	2034.5	704
Eubacterium_limosum_SA11__WP_038352888.1	RGIG6080__Sheep_Omasum.Co__c1485204_6	1.2362	4274	5	1.66827	4755	1982.5	705
Eubacterium_limosum_SA11__WP_038352888.1	RGIG6509__Sheep_Rectum.Co__c1690497_14	1.55596	4228	5	2.067	4762	1982	705
Eubacterium_limosum_SA11__WP_038352888.1	RGIG6509__Sheep_Rectum.Co__c3212068_26	1.31178	4085	5	1.92388	4757	2020	701
Eubacterium_limosum_SA11__WP_038352888.1	RGIG6921__Sheep_Rumen-5__c275972_29	1.09154	4364	5	1.41467	4773	2040.5	705
Eubacterium_limosum_SA11__WP_038352888.1	RGIG6921__Sheep_Rumen-5__c275972_40	1.71173	4327	5	2.55945	4717	1826	699
Eubacterium_limosum_SA11__WP_038352888.1	RGIG7075__Sheep_Rumen.Co__c3157764_15	1.23487	4401	5	1.5734	4746	1951.5	705
Eubacterium_limosum_SA11__WP_038352888.1	RGIG7236__Water_buffalos_Cecum-2__c585201_1	1.51435	4003	5	1.96507	4310	1776.5	638
Eubacterium_limosum_SA11__WP_038352888.1	RGIG7236__Water_buffalos_Cecum-2__c819139_2	1.50257	4315	5	2.75996	4782	2050	701
Eubacterium_limosum_SA11__WP_038352888.1	RGIG7407__Water_buffalos_Cecum.Co__c2119032_18	1.78666	4547	5	2.1734	4768	1976.5	704
Eubacterium_limosum_SA11__WP_038352888.1	RGIG8000__Water_buffalos_Rumen-1__c102184_43	1.52198	4534	5	1.8004	4784	1989	704
Eubacterium_limosum_SA11__WP_038352888.1	RGIG8000__Water_buffalos_Rumen-1__c102184_44	1.95335	4407	5	2.38597	4756	1964	705
Eubacterium_limosum_SA11__WP_038352888.1	RGIG8248__Water_buffalos_Rumen-5__c1328562_5	2.16423	4127	5	3.02161	4647	1775.5	693
Eubacterium_limosum_SA11__WP_038352888.1	RGIG8248__Water_buffalos_Rumen-5__c2538637_11	1.34789	4390	5	1.68917	4781	2011.5	705
Eubacterium_limosum_SA11__WP_038352888.1	RGIG8675__Water_deer_Colon-1__c276641_15	1.39626	4548	5	1.73926	4814	2050.5	704
Eubacterium_limosum_SA11__WP_038352888.1	RGIG8675__Water_deer_Colon-1__c276641_16	1.57691	4322	5	2.9436	4794	2061.5	702
Eubacterium_limosum_SA11__WP_038352888.1	RMAG102__cattle10_SRR4435562_metabat_single_bins.43_cattle10-7_k87_355811_5	1.07212	4331	5	1.81604	4784	2019.5	703
Eubacterium_limosum_SA11__WP_038352888.1	RMAG1056__contigs1_sample_bins_2500.10423_NODE_27_length_34736_cov_6.168210_12	1.56855	4342	5	2.18463	4651	1804	691
Eubacterium_limosum_SA11__WP_038352888.1	RMAG1056__contigs1_sample_bins_2500.10423_NODE_5_length_64665_cov_6.708955_12	1.12795	4071	5	1.79464	4773	2061	704
Eubacterium_limosum_SA11__WP_038352888.1	RMAG1799__contigs1_sample_bins_2500.9422_NODE_1_length_192048_cov_2.303035_89	1.73402	4505	5	2.0933	4774	2012	705
Eubacterium_limosum_SA11__WP_038352888.1	RMAG1799__contigs1_sample_bins_2500.9422_NODE_1_length_192048_cov_2.303035_90	1.60329	4458	5	2.02863	4786	1999	704
Eubacterium_limosum_SA11__WP_038352888.1	RMAG669__cattle19_SAMEA104395223_metabat_single_bins.183_cattle19-233_k87_105602_4	1.30258	4427	5	1.62756	4747	1952.5	705
Eubacterium_limosum_SA11__WP_038352888.1	RMAG669__cattle19_SAMEA104395223_metabat_single_bins.183_cattle19-233_k87_380586_11	1.68899	4371	5	2.22133	4672	1756.5	699
Eubacterium_limosum_SA11__WP_038352888.1	s17_SRR8397892_metabat2_bin.14__s17_SRR8397892_metabat2_bin.14_82_15	1.89373	4465	5	2.28393	4765	1981	705
Eubacterium_limosum_SA11__WP_038352888.1	s17_SRR8397911_metabat2_bin.73_sub__s17_SRR8397911_metabat2_bin.73_sub_147_9	1.36413	4519	5	1.94219	4770	1963	704
Eubacterium_limosum_SA11__WP_038352888.1	s20_SRR094926_metabat1_bin.308__s20_SRR094926_metabat1_bin.308_191_2	2.00729	4481	5	2.49195	4749	1840	703
Eubacterium_limosum_SA11__WP_038352888.1	s4_SRR873596.1_metabat1_bin.77__s4_SRR873596.1_metabat1_bin.77_64_18	1.5159	4542	5	2.19245	4733	1961	699
Eubacterium_limosum_SA11__WP_038352888.1	s4_SRR873601.1_metabat1_bin.84__s4_SRR873601.1_metabat1_bin.84_186_16	1.5159	4542	5	2.19245	4733	1961	699
Eubacterium_limosum_SA11__WP_038352888.1	s4_SRR873601.1_metabat2_bin.23_sub__s4_SRR873601.1_metabat2_bin.23_sub_45_12	1.37635	4515	5	1.96122	4775	1971	704
Eubacterium_limosum_SA11__WP_038352888.1	s4_SRR873604.1_metabat2_bin.376__s4_SRR873604.1_metabat2_bin.376_277_5	1.36465	4460	5	1.75322	4760	1967	705
Eubacterium_limosum_SA11__WP_038352888.1	s5_SRR18274464_metabat2_bin.12_sub__s5_SRR18274464_metabat2_bin.12_sub_76_20	1.05635	4368	5	1.80937	4782	2005.5	703
Eubacterium_limosum_SA11__WP_038352888.1	s9_SRR5190270_metabat2_bin.19_sub__s9_SRR5190270_metabat2_bin.19_sub_73_13	1.29443	4513	5	1.89981	4800	2032.5	705
Eubacterium_limosum_SA11__WP_038352888.1	s9_SRR5190274_metabat2_bin.60__s9_SRR5190274_metabat2_bin.60_13_13	1.5159	4542	5	2.19245	4733	1961	699
Eubacterium_limosum_SA11__WP_038352888.1	s9_SRR5190278_metabat1_bin.18_sub__s9_SRR5190278_metabat1_bin.18_sub_29_8	1.3387	4520	5	1.92473	4773	1969	704
Eubacterium_limosum_SA11__WP_038352888.1	s9_SRR5190282_metabat1_bin.5_sub__s9_SRR5190282_metabat1_bin.5_sub_291_3	1.3387	4520	5	1.92473	4773	1969	704
Eubacterium_limosum_SA11__WP_038352888.1	supersetMAG1309.ok__supersetMAG1309__802	1.36413	4519	5	1.94219	4770	1963	704
Eubacterium_limosum_SA11__WP_038352888.1	supersetMAG149.ok__supersetMAG149__2316	0	5548	0	0	5548	3729	715
Eubacterium_limosum_SA11__WP_038352888.1	supersetMAG151.ok__supersetMAG151__2849	0.236235	5149	5	0.328619	5542	3722	715
Eubacterium_limosum_SA11__WP_038352888.1	supersetMAG1558.ok__supersetMAG1558__295	1.64046	4489	5	2.41647	4731	1918	698
Eubacterium_limosum_SA11__WP_038352888.1	supersetMAG254.ok__supersetMAG254__2396	1.79834	3954	5	2.68207	4614	1619	700
Eubacterium_limosum_SA11__WP_038352888.1	supersetMAG254.ok__supersetMAG254__2652	1.18135	3923	5	1.92103	4607	1657	693
Eubacterium_limosum_SA11__WP_038352888.1	supersetMAG257.ok__supersetMAG257__737__supersetMAG257__737	1.47825	4503	5	1.96369	4916	2298	705
Eubacterium_limosum_SA11__WP_038352888.1	supersetMAG3040.ok__supersetMAG3040__849	1.36413	4519	5	1.94219	4770	1963	704
Eubacterium_limosum_SA11__WP_038352888.1	supersetMAG3139.ok__supersetMAG3139__258	1.36413	4519	5	1.94219	4770	1963	704
Eubacterium_limosum_SA11__WP_038352888.1	supersetMAG4104.ok__supersetMAG4104__541	1.36413	4519	5	1.94219	4770	1963	704
Eubacterium_limosum_SA11__WP_038352888.1	supersetMAG422.ok__supersetMAG422__3263	1.20682	4425	5	1.74736	4875	2200	705
Eubacterium_limosum_SA11__WP_038352888.1	supersetMAG4489.ok__supersetMAG4489__1032	1.30544	4293	5	2.63728	4730	1930	696
Eubacterium_limosum_SA11__WP_038352888.1	supersetMAG4489.ok__supersetMAG4489__1885	1.67243	4498	5	2.03865	4733	1971	702
Eubacterium_limosum_SA11__WP_038352888.1	supersetMAG4549.ok__supersetMAG4549__561	1.75158	4406	5	2.25796	4765	1957	705
Eubacterium_limosum_SA11__WP_038352888.1	supersetMAG4549.ok__supersetMAG4549__849	1.76004	4432	5	2.02413	4719	1978.5	703
Eubacterium_limosum_SA11__WP_038352888.1	supersetMAG4623.ok__supersetMAG4623__1951	1.49138	4532	5	2.17953	4731	1965	699
Eubacterium_limosum_SA11__WP_038352888.1	supersetMAG50.ok__supersetMAG50__3566	1.60413	4464	5	2.06136	4757	1982.5	703
Eubacterium_limosum_SA11__WP_038352888.1	supersetMAG50.ok__supersetMAG50__3567	1.52206	4500	5	2.13877	4775	1961	704
Eubacterium_limosum_SA11__WP_038352888.1	supersetMAG51.ok__supersetMAG51__2336	1.29072	4479	5	1.95227	4783	2015	705
Eubacterium_limosum_SA11__WP_038352888.1	supersetMAG52.ok__supersetMAG52__82	1.57339	4525	5	2.12662	4801	2030.5	705
Eubacterium_limosum_SA11__WP_038352888.1	supersetMAG594.ok__supersetMAG594__502	1.37635	4515	5	1.96122	4775	1971	704
Eubacterium_limosum_SA11__WP_038352888.1	supersetMAG630.ok__supersetMAG630__610	1.33245	4514	5	1.92879	4775	1973	704
GCA_016281685.1_ASM1628168v1_genomic__JAEEJB010000027.1_33	GCA_016281685.1_ASM1628168v1_genomic__JAEEJB010000062.1_2	1.46614	4151	5	2.15372	4652	1790.5	700
GCA_016281685.1_ASM1628168v1_genomic__JAEEJB010000027.1_33	GCA_024697365.1_ASM2469736v1_genomic__JAILFW010000082.1_5	1.0688	4011	5	2.22958	4714	1881.5	699
GCA_016281685.1_ASM1628168v1_genomic__JAEEJB010000027.1_33	GCA_024697365.1_ASM2469736v1_genomic__JAILFW010000131.1_32	0.360443	4724	5	0.658976	5148	3069	712
GCA_016281685.1_ASM1628168v1_genomic__JAEEJB010000027.1_33	HF_Duodenum-3.concoct.008.contigs__HF_Duodenum-3__c62393_3	1.23939	4339	5	3.06742	4693	1876	697
GCA_016281685.1_ASM1628168v1_genomic__JAEEJB010000027.1_33	HG_Cecum-11.maxbin.054_sub.contigs__HG_Cecum-11__c501873_10	1.72509	4346	5	2.42358	4737	1889.5	708
GCA_016281685.1_ASM1628168v1_genomic__JAEEJB010000027.1_33	HG_Cecum-11.maxbin.054_sub.contigs__HG_Cecum-11__c501873_14	0.547866	4528	5	0.896885	5018	2724.5	710
GCA_016281685.1_ASM1628168v1_genomic__JAEEJB010000027.1_33	HG_Colon-8.metabat2.017.contigs__HG_Colon-8__c134381_81	1.03474	4384	5	1.71005	4766	2134.5	701
GCA_016281685.1_ASM1628168v1_genomic__JAEEJB010000027.1_33	MAG-0656__MAG-0656__contig_k141_38230_158_12	0.734818	4034	5	1.51554	4761	2123	701
GCA_016281685.1_ASM1628168v1_genomic__JAEEJB010000027.1_33	MAG-0789__MAG-0789__contig_k141_603064_173_15	0.865239	4095	5	1.57286	4801	2132.5	707
GCA_016281685.1_ASM1628168v1_genomic__JAEEJB010000027.1_33	MAG-1005__MAG-1005__contig_k141_440400_102_6	0.716275	3908	5	1.61477	4783	2156	705
GCA_016281685.1_ASM1628168v1_genomic__JAEEJB010000027.1_33	MAG-1005__MAG-1005__contig_k141_440400_102_7	0.788736	4119	5	1.43302	4769	2010.5	707
GCA_016281685.1_ASM1628168v1_genomic__JAEEJB010000027.1_33	MAG-1295__MAG-1295__contig_k141_319013_107_34	0.454488	4227	5	1.18748	4999	2738	707
GCA_016281685.1_ASM1628168v1_genomic__JAEEJB010000027.1_33	MAG-2776__MAG-2776__contig_k141_72949_66_48	0.84447	4190	5	1.53172	4762	2125	701
GCA_016281685.1_ASM1628168v1_genomic__JAEEJB010000027.1_33	MAG-2798__MAG-2798__contig_k141_147439_115_12	1.02387	4690	5	1.4887	5024	2787	708
GCA_016281685.1_ASM1628168v1_genomic__JAEEJB010000027.1_33	MAG-2798__MAG-2798__contig_k141_31617_68_8	0.787003	4043	5	1.45335	4792	2142	705
GCA_016281685.1_ASM1628168v1_genomic__JAEEJB010000027.1_33	MAG-3400__MAG-3400__contig_k141_181073_81_10	1.14219	4279	5	1.61517	4639	1944.5	689
GCA_016281685.1_ASM1628168v1_genomic__JAEEJB010000027.1_33	MAG-3400__MAG-3400__contig_k141_86656_171_28	1.04868	4202	5	1.79417	4780	2137	705
GCA_016281685.1_ASM1628168v1_genomic__JAEEJB010000027.1_33	MAG-3814__MAG-3814__scaffold_NODE_142_length_104492_cov_17.192209_4_51	0.691107	3922	5	1.46355	4793	2115.5	707
GCA_016281685.1_ASM1628168v1_genomic__JAEEJB010000027.1_33	MAG-3871__MAG-3871__scaffold_NODE_56_length_140905_cov_29.617505_8_44	1.14099	4665	5	1.38411	4959	2595	711
GCA_016281685.1_ASM1628168v1_genomic__JAEEJB010000027.1_33	MAG-3871__MAG-3871__scaffold_NODE_56_length_140905_cov_29.617505_8_48	1.25582	4521	5	1.59436	4805	2173	708
GCA_016281685.1_ASM1628168v1_genomic__JAEEJB010000027.1_33	Oxobacter_pfennigii_DSM_3222__WP_054875435.1	1.80316	4165	5	2.2585	4558	1617	697
GCA_016281685.1_ASM1628168v1_genomic__JAEEJB010000027.1_33	Oxobacter_pfennigii_DSM_3222__WP_054875698.1	1.23398	4224	5	1.80279	4630	1698	695
GCA_016281685.1_ASM1628168v1_genomic__JAEEJB010000027.1_33	RGIG1371__Dairy_cattle_Rumen.Co__c3400525_10	0.875642	3875	5	1.76078	4735	1905	706
GCA_016281685.1_ASM1628168v1_genomic__JAEEJB010000027.1_33	RGIG1949__Goat_Cecum.Co__c1694961_1	0.520246	4459	5	0.825711	5112	2983	712
GCA_016281685.1_ASM1628168v1_genomic__JAEEJB010000027.1_33	RGIG1949__Goat_Cecum.Co__c1694961_12	1.15511	4050	5	2.04497	4698	1824.5	703
GCA_016281685.1_ASM1628168v1_genomic__JAEEJB010000027.1_33	RGIG2447__Goat_Ileum.Co__c611596_76	1.34566	4368	5	1.92946	4704	1827	705
GCA_016281685.1_ASM1628168v1_genomic__JAEEJB010000027.1_33	RGIG4038__Roe_deer_Cecum-5__c5805_111	0.832722	4110	5	1.39905	4798	2130.5	707
GCA_016281685.1_ASM1628168v1_genomic__JAEEJB010000027.1_33	RGIG4300__Roe_deer_Duodenum-2__c294272_2	0.506653	4829	5	0.728576	5084	2888	713
GCA_016281685.1_ASM1628168v1_genomic__JAEEJB010000027.1_33	RGIG5612__Sheep_Duodenum-2__c101188_35	0.311739	4524	5	0.60919	5138	3035	712
GCA_016281685.1_ASM1628168v1_genomic__JAEEJB010000027.1_33	RGIG5612__Sheep_Duodenum-2__c24411_33	1.17412	4073	5	2.15424	4736	1844.5	705
GCA_016281685.1_ASM1628168v1_genomic__JAEEJB010000027.1_33	RGIG5635__Sheep_Duodenum-3__c39_84	0.358245	5265	5	0.382292	5365	3553	713
GCA_016281685.1_ASM1628168v1_genomic__JAEEJB010000027.1_33	RGIG5635__Sheep_Duodenum-3__c564_67	1.52677	4124	5	2.47613	4631	1788.5	697
GCA_016281685.1_ASM1628168v1_genomic__JAEEJB010000027.1_33	RGIG5706__Sheep_Duodenum.Co__c233265_85	0.881373	4161	5	1.42988	4811	2174	708
GCA_016281685.1_ASM1628168v1_genomic__JAEEJB010000027.1_33	RGIG575__Dairy_cattle_Duodenum.Co__c2431873_43	1.13638	4349	5	1.5813	4731	1949	709
GCA_016281685.1_ASM1628168v1_genomic__JAEEJB010000027.1_33	RGIG575__Dairy_cattle_Duodenum.Co__c24565_35	0.632773	4356	5	1.05288	4973	2679.5	710
GCA_016281685.1_ASM1628168v1_genomic__JAEEJB010000027.1_33	RGIG5856__Sheep_Jejunum-2__c93002_10	1.20467	4328	5	1.84334	4707	1830	705
GCA_016281685.1_ASM1628168v1_genomic__JAEEJB010000027.1_33	RGIG5887__Sheep_Jejunum-4__c671_1	1.25557	4160	5	2.16143	4736	1853.5	705
GCA_016281685.1_ASM1628168v1_genomic__JAEEJB010000027.1_33	RGIG6004__Sheep_Omasum-3__c633624_88	0.448533	4676	5	0.736952	5140	3057	712
GCA_016281685.1_ASM1628168v1_genomic__JAEEJB010000027.1_33	RGIG6080__Sheep_Omasum.Co__c1485204_6	0.343042	4531	5	0.661911	5130	3024	712
GCA_016281685.1_ASM1628168v1_genomic__JAEEJB010000027.1_33	RGIG6509__Sheep_Rectum.Co__c1690497_14	1.15252	4317	5	1.61702	4721	1953	704
GCA_016281685.1_ASM1628168v1_genomic__JAEEJB010000027.1_33	RGIG6509__Sheep_Rectum.Co__c3212068_26	0.737467	4657	5	1.09447	5022	2788	709
GCA_016281685.1_ASM1628168v1_genomic__JAEEJB010000027.1_33	RGIG6921__Sheep_Rumen-5__c275972_29	0.434825	4784	5	0.708048	5148	3065	712
GCA_016281685.1_ASM1628168v1_genomic__JAEEJB010000027.1_33	RGIG6921__Sheep_Rumen-5__c275972_40	1.12789	4101	5	2.23592	4717	1885.5	699
GCA_016281685.1_ASM1628168v1_genomic__JAEEJB010000027.1_33	RGIG7075__Sheep_Rumen.Co__c3157764_15	0.530694	4798	5	0.748757	5084	2893	713
GCA_016281685.1_ASM1628168v1_genomic__JAEEJB010000027.1_33	RGIG7236__Water_buffalos_Cecum-2__c585201_1	0.996629	3900	5	1.54474	4288	1765.5	641
GCA_016281685.1_ASM1628168v1_genomic__JAEEJB010000027.1_33	RGIG7236__Water_buffalos_Cecum-2__c819139_2	0.716276	3908	5	1.61477	4783	2156	705
GCA_016281685.1_ASM1628168v1_genomic__JAEEJB010000027.1_33	RGIG7407__Water_buffalos_Cecum.Co__c2119032_18	1.03908	4341	5	1.54809	4783	2140.5	707
GCA_016281685.1_ASM1628168v1_genomic__JAEEJB010000027.1_33	RGIG8000__Water_buffalos_Rumen-1__c102184_43	0.749496	3898	5	1.67255	4732	1931.5	703
GCA_016281685.1_ASM1628168v1_genomic__JAEEJB010000027.1_33	RGIG8000__Water_buffalos_Rumen-1__c102184_44	1.21382	4394	5	1.74586	4768	2087	708
GCA_016281685.1_ASM1628168v1_genomic__JAEEJB010000027.1_33	RGIG8248__Water_buffalos_Rumen-5__c1328562_5	1.50325	4126	5	2.21332	4659	1800.5	700
GCA_016281685.1_ASM1628168v1_genomic__JAEEJB010000027.1_33	RGIG8248__Water_buffalos_Rumen-5__c2538637_11	0.370136	4221	5	0.653182	5305	3429	713
GCA_016281685.1_ASM1628168v1_genomic__JAEEJB010000027.1_33	RGIG8675__Water_deer_Colon-1__c276641_15	0.888923	4184	5	1.50031	4779	2015.5	707
GCA_016281685.1_ASM1628168v1_genomic__JAEEJB010000027.1_33	RGIG8675__Water_deer_Colon-1__c276641_16	0.750155	4014	5	1.42146	4803	2157	709
GCA_016281685.1_ASM1628168v1_genomic__JAEEJB010000027.1_33	RMAG102__cattle10_SRR4435562_metabat_single_bins.43_cattle10-7_k87_355811_5	1.31349	4433	5	1.78509	4795	2155	705
GCA_016281685.1_ASM1628168v1_genomic__JAEEJB010000027.1_33	RMAG1056__contigs1_sample_bins_2500.10423_NODE_27_length_34736_cov_6.168210_12	1.03442	4010	5	1.74407	4725	1827	708
GCA_016281685.1_ASM1628168v1_genomic__JAEEJB010000027.1_33	RMAG1056__contigs1_sample_bins_2500.10423_NODE_5_length_64665_cov_6.708955_12	0.547131	4633	5	0.833626	5076	2869	712
GCA_016281685.1_ASM1628168v1_genomic__JAEEJB010000027.1_33	RMAG1799__contigs1_sample_bins_2500.9422_NODE_1_length_192048_cov_2.303035_89	0.947634	4233	5	1.46653	4791	2135	708
GCA_016281685.1_ASM1628168v1_genomic__JAEEJB010000027.1_33	RMAG1799__contigs1_sample_bins_2500.9422_NODE_1_length_192048_cov_2.303035_90	0.816596	4163	5	1.5072	4785	2149.5	704
GCA_016281685.1_ASM1628168v1_genomic__JAEEJB010000027.1_33	RMAG669__cattle19_SAMEA104395223_metabat_single_bins.183_cattle19-233_k87_105602_4	0.564389	4817	5	0.778664	5085	2894	713
GCA_016281685.1_ASM1628168v1_genomic__JAEEJB010000027.1_33	RMAG669__cattle19_SAMEA104395223_metabat_single_bins.183_cattle19-233_k87_380586_11	1.19675	4081	5	2.46582	4710	1861	701
GCA_016281685.1_ASM1628168v1_genomic__JAEEJB010000027.1_33	s17_SRR8397892_metabat2_bin.14__s17_SRR8397892_metabat2_bin.14_82_15	0.981318	4112	5	1.697	4769	2086	708
GCA_016281685.1_ASM1628168v1_genomic__JAEEJB010000027.1_33	s17_SRR8397911_metabat2_bin.73_sub__s17_SRR8397911_metabat2_bin.73_sub_147_9	1.43794	4368	5	1.83179	4807	2152.5	706
GCA_016281685.1_ASM1628168v1_genomic__JAEEJB010000027.1_33	s20_SRR094926_metabat1_bin.308__s20_SRR094926_metabat1_bin.308_191_2	1.18137	4086	5	2.13957	4740	1852.5	705
GCA_016281685.1_ASM1628168v1_genomic__JAEEJB010000027.1_33	s4_SRR873596.1_metabat1_bin.77__s4_SRR873596.1_metabat1_bin.77_64_18	1.57769	4275	5	2.06289	4794	2191.5	706
GCA_016281685.1_ASM1628168v1_genomic__JAEEJB010000027.1_33	s4_SRR873601.1_metabat1_bin.84__s4_SRR873601.1_metabat1_bin.84_186_16	1.57769	4275	5	2.06289	4794	2191.5	706
GCA_016281685.1_ASM1628168v1_genomic__JAEEJB010000027.1_33	s4_SRR873601.1_metabat2_bin.23_sub__s4_SRR873601.1_metabat2_bin.23_sub_45_12	1.3912	4382	5	1.77144	4807	2154.5	706
GCA_016281685.1_ASM1628168v1_genomic__JAEEJB010000027.1_33	s4_SRR873604.1_metabat2_bin.376__s4_SRR873604.1_metabat2_bin.376_277_5	1.18146	4371	5	1.59087	4814	2265.5	706
GCA_016281685.1_ASM1628168v1_genomic__JAEEJB010000027.1_33	s5_SRR18274464_metabat2_bin.12_sub__s5_SRR18274464_metabat2_bin.12_sub_76_20	1.43294	4454	5	1.88052	4809	2180	705
GCA_016281685.1_ASM1628168v1_genomic__JAEEJB010000027.1_33	s9_SRR5190270_metabat2_bin.19_sub__s9_SRR5190270_metabat2_bin.19_sub_73_13	0.839198	4246	5	1.34258	4817	2207.5	706
GCA_016281685.1_ASM1628168v1_genomic__JAEEJB010000027.1_33	s9_SRR5190274_metabat2_bin.60__s9_SRR5190274_metabat2_bin.60_13_13	1.57769	4275	5	2.06289	4794	2191.5	706
GCA_016281685.1_ASM1628168v1_genomic__JAEEJB010000027.1_33	s9_SRR5190278_metabat1_bin.18_sub__s9_SRR5190278_metabat1_bin.18_sub_29_8	1.39315	4343	5	1.80506	4811	2160.5	706
GCA_016281685.1_ASM1628168v1_genomic__JAEEJB010000027.1_33	s9_SRR5190282_metabat1_bin.5_sub__s9_SRR5190282_metabat1_bin.5_sub_291_3	1.39315	4343	5	1.80506	4811	2160.5	706
GCA_016281685.1_ASM1628168v1_genomic__JAEEJB010000027.1_33	supersetMAG1309.ok__supersetMAG1309__802	1.43794	4368	5	1.83179	4807	2152.5	706
GCA_016281685.1_ASM1628168v1_genomic__JAEEJB010000027.1_33	supersetMAG149.ok__supersetMAG149__2316	1.4013	4516	5	1.71135	4790	2033.5	705
GCA_016281685.1_ASM1628168v1_genomic__JAEEJB010000027.1_33	supersetMAG151.ok__supersetMAG151__2849	1.32295	4503	5	1.64804	4789	2029.5	705
GCA_016281685.1_ASM1628168v1_genomic__JAEEJB010000027.1_33	supersetMAG1558.ok__supersetMAG1558__295	0.86362	3839	5	1.76503	4733	1901	706
GCA_016281685.1_ASM1628168v1_genomic__JAEEJB010000027.1_33	supersetMAG254.ok__supersetMAG254__2396	1.80316	4165	5	2.2585	4558	1617	697
GCA_016281685.1_ASM1628168v1_genomic__JAEEJB010000027.1_33	supersetMAG254.ok__supersetMAG254__2652	1.23398	4224	5	1.80279	4630	1698	695
GCA_016281685.1_ASM1628168v1_genomic__JAEEJB010000027.1_33	supersetMAG257.ok__supersetMAG257__737__supersetMAG257__737	0.743007	4331	5	1.31276	4830	2211.5	705
GCA_016281685.1_ASM1628168v1_genomic__JAEEJB010000027.1_33	supersetMAG3040.ok__supersetMAG3040__849	1.43794	4368	5	1.83179	4807	2152.5	706
GCA_016281685.1_ASM1628168v1_genomic__JAEEJB010000027.1_33	supersetMAG3139.ok__supersetMAG3139__258	1.43794	4368	5	1.83179	4807	2152.5	706
GCA_016281685.1_ASM1628168v1_genomic__JAEEJB010000027.1_33	supersetMAG4104.ok__supersetMAG4104__541	1.43794	4368	5	1.83179	4807	2152.5	706
GCA_016281685.1_ASM1628168v1_genomic__JAEEJB010000027.1_33	supersetMAG422.ok__supersetMAG422__3263	0.67434	4112	5	1.31913	4760	2135.5	702
GCA_016281685.1_ASM1628168v1_genomic__JAEEJB010000027.1_33	supersetMAG4489.ok__supersetMAG4489__1032	1.12695	4175	5	2.09196	4703	1829.5	702
GCA_016281685.1_ASM1628168v1_genomic__JAEEJB010000027.1_33	supersetMAG4489.ok__supersetMAG4489__1885	0.568645	4450	5	1.24642	4962	2646	709
GCA_016281685.1_ASM1628168v1_genomic__JAEEJB010000027.1_33	supersetMAG4549.ok__supersetMAG4549__561	1.13638	4349	5	1.5813	4731	1949	709
GCA_016281685.1_ASM1628168v1_genomic__JAEEJB010000027.1_33	supersetMAG4549.ok__supersetMAG4549__849	0.661515	4377	5	1.06867	4977	2691.5	710
GCA_016281685.1_ASM1628168v1_genomic__JAEEJB010000027.1_33	supersetMAG4623.ok__supersetMAG4623__1951	1.56578	4275	5	2.048	4791	2189.5	706
GCA_016281685.1_ASM1628168v1_genomic__JAEEJB010000027.1_33	supersetMAG50.ok__supersetMAG50__3566	0.876727	4258	5	1.50432	4792	2141.5	707
GCA_016281685.1_ASM1628168v1_genomic__JAEEJB010000027.1_33	supersetMAG50.ok__supersetMAG50__3567	0.773823	3889	5	1.89785	4762	2025	703
GCA_016281685.1_ASM1628168v1_genomic__JAEEJB010000027.1_33	supersetMAG51.ok__supersetMAG51__2336	0.779708	4156	5	1.51681	4775	2171.5	702
GCA_016281685.1_ASM1628168v1_genomic__JAEEJB010000027.1_33	supersetMAG52.ok__supersetMAG52__82	0.627329	3834	5	1.45003	4759	2107	701
GCA_016281685.1_ASM1628168v1_genomic__JAEEJB010000027.1_33	supersetMAG594.ok__supersetMAG594__502	1.3912	4382	5	1.77144	4807	2154.5	706
GCA_016281685.1_ASM1628168v1_genomic__JAEEJB010000027.1_33	supersetMAG630.ok__supersetMAG630__610	1.42433	4331	5	1.84983	4808	2157.5	706
GCA_016281685.1_ASM1628168v1_genomic__JAEEJB010000062.1_2	GCA_024697365.1_ASM2469736v1_genomic__JAILFW010000082.1_5	0.88141	4548	5	1.23672	4976	2585	705
GCA_016281685.1_ASM1628168v1_genomic__JAEEJB010000062.1_2	GCA_024697365.1_ASM2469736v1_genomic__JAILFW010000131.1_32	1.62559	4333	5	2.0319	4658	1840.5	703
GCA_016281685.1_ASM1628168v1_genomic__JAEEJB010000062.1_2	HF_Duodenum-3.concoct.008.contigs__HF_Duodenum-3__c62393_3	1.82183	4577	5	2.06095	4811	2190.5	701
GCA_016281685.1_ASM1628168v1_genomic__JAEEJB010000062.1_2	HG_Cecum-11.maxbin.054_sub.contigs__HG_Cecum-11__c501873_10	2.56227	4488	5	2.95847	4821	2257.5	702
GCA_016281685.1_ASM1628168v1_genomic__JAEEJB010000062.1_2	HG_Cecum-11.maxbin.054_sub.contigs__HG_Cecum-11__c501873_14	1.13989	4001	5	1.88325	4649	1854.5	700
GCA_016281685.1_ASM1628168v1_genomic__JAEEJB010000062.1_2	HG_Colon-8.metabat2.017.contigs__HG_Colon-8__c134381_81	1.16286	4004	5	1.87905	4845	2322	703
GCA_016281685.1_ASM1628168v1_genomic__JAEEJB010000062.1_2	MAG-0656__MAG-0656__contig_k141_38230_158_12	1.18647	4239	5	1.71296	4812	2251	701
GCA_016281685.1_ASM1628168v1_genomic__JAEEJB010000062.1_2	MAG-0789__MAG-0789__contig_k141_603064_173_15	0.832579	4103	5	1.4393	4842	2329	702
GCA_016281685.1_ASM1628168v1_genomic__JAEEJB010000062.1_2	MAG-1005__MAG-1005__contig_k141_440400_102_6	1.25649	4350	5	1.62629	4792	2272	700
GCA_016281685.1_ASM1628168v1_genomic__JAEEJB010000062.1_2	MAG-1005__MAG-1005__contig_k141_440400_102_7	1.33176	4327	5	1.7936	4852	2305	702
GCA_016281685.1_ASM1628168v1_genomic__JAEEJB010000062.1_2	MAG-1295__MAG-1295__contig_k141_319013_107_34	1.04001	3979	5	1.76082	4637	1846	696
GCA_016281685.1_ASM1628168v1_genomic__JAEEJB010000062.1_2	MAG-2776__MAG-2776__contig_k141_72949_66_48	1.41328	4306	5	1.90798	4812	2254	701
GCA_016281685.1_ASM1628168v1_genomic__JAEEJB010000062.1_2	MAG-2798__MAG-2798__contig_k141_147439_115_12	0.785698	3992	5	1.65906	4657	1900	695
GCA_016281685.1_ASM1628168v1_genomic__JAEEJB010000062.1_2	MAG-2798__MAG-2798__contig_k141_31617_68_8	0.915662	4218	5	1.41085	4926	2547	705
GCA_016281685.1_ASM1628168v1_genomic__JAEEJB010000062.1_2	MAG-3400__MAG-3400__contig_k141_181073_81_10	1.7348	4488	5	1.98648	4750	2303	686
GCA_016281685.1_ASM1628168v1_genomic__JAEEJB010000062.1_2	MAG-3400__MAG-3400__contig_k141_86656_171_28	0.956626	4274	5	1.36679	4803	2285	700
GCA_016281685.1_ASM1628168v1_genomic__JAEEJB010000062.1_2	MAG-3814__MAG-3814__scaffold_NODE_142_length_104492_cov_17.192209_4_51	1.04236	4083	5	1.61143	4848	2334	702
GCA_016281685.1_ASM1628168v1_genomic__JAEEJB010000062.1_2	MAG-3871__MAG-3871__scaffold_NODE_56_length_140905_cov_29.617505_8_44	1.25477	3719	5	2.4083	4757	2077	703
GCA_016281685.1_ASM1628168v1_genomic__JAEEJB010000062.1_2	MAG-3871__MAG-3871__scaffold_NODE_56_length_140905_cov_29.617505_8_48	1.0661	3847	5	1.92483	4862	2351	704
GCA_016281685.1_ASM1628168v1_genomic__JAEEJB010000062.1_2	Oxobacter_pfennigii_DSM_3222__WP_054875435.1	2.62214	4163	5	3.50984	4475	1468	688
GCA_016281685.1_ASM1628168v1_genomic__JAEEJB010000062.1_2	Oxobacter_pfennigii_DSM_3222__WP_054875698.1	2.26009	4275	5	3.10061	4507	1461	689
GCA_016281685.1_ASM1628168v1_genomic__JAEEJB010000062.1_2	RGIG1371__Dairy_cattle_Rumen.Co__c3400525_10	1.27712	4721	5	1.46548	4975	2540	705
GCA_016281685.1_ASM1628168v1_genomic__JAEEJB010000062.1_2	RGIG1949__Goat_Cecum.Co__c1694961_1	1.81431	4256	5	2.27038	4624	1830.5	700
GCA_016281685.1_ASM1628168v1_genomic__JAEEJB010000062.1_2	RGIG1949__Goat_Cecum.Co__c1694961_12	0.812565	4353	5	1.15741	4944	2517.5	703
GCA_016281685.1_ASM1628168v1_genomic__JAEEJB010000062.1_2	RGIG2447__Goat_Ileum.Co__c611596_76	1.93047	4673	5	2.1436	4909	2419.5	703
GCA_016281685.1_ASM1628168v1_genomic__JAEEJB010000062.1_2	RGIG4038__Roe_deer_Cecum-5__c5805_111	1.32373	4309	5	1.80166	4822	2289	702
GCA_016281685.1_ASM1628168v1_genomic__JAEEJB010000062.1_2	RGIG4300__Roe_deer_Duodenum-2__c294272_2	1.44961	4159	5	2.28271	4637	1795.5	701
GCA_016281685.1_ASM1628168v1_genomic__JAEEJB010000062.1_2	RGIG5612__Sheep_Duodenum-2__c101188_35	1.51005	4157	5	2.18039	4660	1829.5	700
GCA_016281685.1_ASM1628168v1_genomic__JAEEJB010000062.1_2	RGIG5612__Sheep_Duodenum-2__c24411_33	0.604911	4409	5	0.952912	4957	2474.5	704
GCA_016281685.1_ASM1628168v1_genomic__JAEEJB010000062.1_2	RGIG5635__Sheep_Duodenum-3__c39_84	1.60986	4185	5	2.27431	4655	1817.5	700
GCA_016281685.1_ASM1628168v1_genomic__JAEEJB010000062.1_2	RGIG5635__Sheep_Duodenum-3__c564_67	0.212107	5017	5	0.38423	5414	3611	713
GCA_016281685.1_ASM1628168v1_genomic__JAEEJB010000062.1_2	RGIG5706__Sheep_Duodenum.Co__c233265_85	1.08179	4196	5	1.61054	4818	2292	702
GCA_016281685.1_ASM1628168v1_genomic__JAEEJB010000062.1_2	RGIG575__Dairy_cattle_Duodenum.Co__c2431873_43	1.06303	4401	5	1.42439	4836	2182.5	703
GCA_016281685.1_ASM1628168v1_genomic__JAEEJB010000062.1_2	RGIG575__Dairy_cattle_Duodenum.Co__c24565_35	1.0551	4015	5	1.71968	4652	1851.5	700
GCA_016281685.1_ASM1628168v1_genomic__JAEEJB010000062.1_2	RGIG5856__Sheep_Jejunum-2__c93002_10	1.63284	4597	5	1.8879	4909	2429.5	703
GCA_016281685.1_ASM1628168v1_genomic__JAEEJB010000062.1_2	RGIG5887__Sheep_Jejunum-4__c671_1	0.643199	4374	5	1.01096	4956	2470.5	704
GCA_016281685.1_ASM1628168v1_genomic__JAEEJB010000062.1_2	RGIG6004__Sheep_Omasum-3__c633624_88	1.75648	4380	5	2.12568	4658	1839.5	703
GCA_016281685.1_ASM1628168v1_genomic__JAEEJB010000062.1_2	RGIG6080__Sheep_Omasum.Co__c1485204_6	1.60839	4211	5	2.37046	4666	1835.5	700
GCA_016281685.1_ASM1628168v1_genomic__JAEEJB010000062.1_2	RGIG6509__Sheep_Rectum.Co__c1690497_14	1.36841	4478	5	1.68564	4851	2276.5	704
GCA_016281685.1_ASM1628168v1_genomic__JAEEJB010000062.1_2	RGIG6509__Sheep_Rectum.Co__c3212068_26	1.17586	4000	5	2.01345	4640	1848.5	700
GCA_016281685.1_ASM1628168v1_genomic__JAEEJB010000062.1_2	RGIG6921__Sheep_Rumen-5__c275972_29	1.6267	4294	5	2.06512	4658	1840.5	703
GCA_016281685.1_ASM1628168v1_genomic__JAEEJB010000062.1_2	RGIG6921__Sheep_Rumen-5__c275972_40	0.931076	4519	5	1.31196	4979	2589	705
GCA_016281685.1_ASM1628168v1_genomic__JAEEJB010000062.1_2	RGIG7075__Sheep_Rumen.Co__c3157764_15	1.53996	4153	5	2.36494	4637	1800.5	701
GCA_016281685.1_ASM1628168v1_genomic__JAEEJB010000062.1_2	RGIG7236__Water_buffalos_Cecum-2__c585201_1	1.40887	3975	5	1.83187	4423	2126	642
GCA_016281685.1_ASM1628168v1_genomic__JAEEJB010000062.1_2	RGIG7236__Water_buffalos_Cecum-2__c819139_2	1.25649	4350	5	1.62629	4792	2272	700
GCA_016281685.1_ASM1628168v1_genomic__JAEEJB010000062.1_2	RGIG7407__Water_buffalos_Cecum.Co__c2119032_18	0.826845	4024	5	1.49242	4836	2307	702
GCA_016281685.1_ASM1628168v1_genomic__JAEEJB010000062.1_2	RGIG8000__Water_buffalos_Rumen-1__c102184_43	1.33137	4504	5	1.80614	4782	2176	700
GCA_016281685.1_ASM1628168v1_genomic__JAEEJB010000062.1_2	RGIG8000__Water_buffalos_Rumen-1__c102184_44	1.26686	4449	5	1.64327	4830	2229	705
GCA_016281685.1_ASM1628168v1_genomic__JAEEJB010000062.1_2	RGIG8248__Water_buffalos_Rumen-5__c1328562_5	0.367798	5170	5	0.522243	5362	3496	713
GCA_016281685.1_ASM1628168v1_genomic__JAEEJB010000062.1_2	RGIG8248__Water_buffalos_Rumen-5__c2538637_11	1.9416	4338	5	2.77164	4647	1795.5	700
GCA_016281685.1_ASM1628168v1_genomic__JAEEJB010000062.1_2	RGIG8675__Water_deer_Colon-1__c276641_15	1.00316	4100	5	1.54499	4890	2345	704
GCA_016281685.1_ASM1628168v1_genomic__JAEEJB010000062.1_2	RGIG8675__Water_deer_Colon-1__c276641_16	0.978807	4190	5	1.4495	4808	2288	702
GCA_016281685.1_ASM1628168v1_genomic__JAEEJB010000062.1_2	RMAG102__cattle10_SRR4435562_metabat_single_bins.43_cattle10-7_k87_355811_5	2.01578	4357	5	2.51587	4806	2203.5	703
GCA_016281685.1_ASM1628168v1_genomic__JAEEJB010000062.1_2	RMAG1056__contigs1_sample_bins_2500.10423_NODE_27_length_34736_cov_6.168210_12	1.25569	4630	5	1.51435	5002	2610	705
GCA_016281685.1_ASM1628168v1_genomic__JAEEJB010000062.1_2	RMAG1056__contigs1_sample_bins_2500.10423_NODE_5_length_64665_cov_6.708955_12	1.71267	4275	5	2.27062	4663	1848	702
GCA_016281685.1_ASM1628168v1_genomic__JAEEJB010000062.1_2	RMAG1799__contigs1_sample_bins_2500.9422_NODE_1_length_192048_cov_2.303035_89	1.28866	4400	5	1.70176	4838	2322	704
GCA_016281685.1_ASM1628168v1_genomic__JAEEJB010000062.1_2	RMAG1799__contigs1_sample_bins_2500.9422_NODE_1_length_192048_cov_2.303035_90	1.2784	4302	5	1.73348	4818	2236	702
GCA_016281685.1_ASM1628168v1_genomic__JAEEJB010000062.1_2	RMAG669__cattle19_SAMEA104395223_metabat_single_bins.183_cattle19-233_k87_105602_4	1.45388	4109	5	2.30915	4638	1801.5	701
GCA_016281685.1_ASM1628168v1_genomic__JAEEJB010000062.1_2	RMAG669__cattle19_SAMEA104395223_metabat_single_bins.183_cattle19-233_k87_380586_11	0.955086	4349	5	1.37332	5022	2661	705
GCA_016281685.1_ASM1628168v1_genomic__JAEEJB010000062.1_2	s17_SRR8397892_metabat2_bin.14__s17_SRR8397892_metabat2_bin.14_82_15	1.00727	4238	5	1.51744	4827	2240	704
GCA_016281685.1_ASM1628168v1_genomic__JAEEJB010000062.1_2	s17_SRR8397911_metabat2_bin.73_sub__s17_SRR8397911_metabat2_bin.73_sub_147_9	1.3505	3761	5	2.52681	4813	2241.5	702
GCA_016281685.1_ASM1628168v1_genomic__JAEEJB010000062.1_2	s20_SRR094926_metabat1_bin.308__s20_SRR094926_metabat1_bin.308_191_2	0.655859	4477	5	0.966921	4954	2458.5	704
GCA_016281685.1_ASM1628168v1_genomic__JAEEJB010000062.1_2	s4_SRR873596.1_metabat1_bin.77__s4_SRR873596.1_metabat1_bin.77_64_18	1.42323	3689	5	2.73249	4789	2170.5	702
GCA_016281685.1_ASM1628168v1_genomic__JAEEJB010000062.1_2	s4_SRR873601.1_metabat1_bin.84__s4_SRR873601.1_metabat1_bin.84_186_16	1.42323	3689	5	2.73249	4789	2170.5	702
GCA_016281685.1_ASM1628168v1_genomic__JAEEJB010000062.1_2	s4_SRR873601.1_metabat2_bin.23_sub__s4_SRR873601.1_metabat2_bin.23_sub_45_12	1.36866	3821	5	2.4422	4818	2251.5	702
GCA_016281685.1_ASM1628168v1_genomic__JAEEJB010000062.1_2	s4_SRR873604.1_metabat2_bin.376__s4_SRR873604.1_metabat2_bin.376_277_5	1.2219	3768	5	2.16438	4776	2191.5	702
GCA_016281685.1_ASM1628168v1_genomic__JAEEJB010000062.1_2	s5_SRR18274464_metabat2_bin.12_sub__s5_SRR18274464_metabat2_bin.12_sub_76_20	2.20213	4380	5	2.70715	4806	2193.5	703
GCA_016281685.1_ASM1628168v1_genomic__JAEEJB010000062.1_2	s9_SRR5190270_metabat2_bin.19_sub__s9_SRR5190270_metabat2_bin.19_sub_73_13	1.57572	4402	5	1.97204	4811	2282	701
GCA_016281685.1_ASM1628168v1_genomic__JAEEJB010000062.1_2	s9_SRR5190274_metabat2_bin.60__s9_SRR5190274_metabat2_bin.60_13_13	1.42323	3689	5	2.73249	4789	2170.5	702
GCA_016281685.1_ASM1628168v1_genomic__JAEEJB010000062.1_2	s9_SRR5190278_metabat1_bin.18_sub__s9_SRR5190278_metabat1_bin.18_sub_29_8	1.32281	3750	5	2.50224	4816	2247.5	702
GCA_016281685.1_ASM1628168v1_genomic__JAEEJB010000062.1_2	s9_SRR5190282_metabat1_bin.5_sub__s9_SRR5190282_metabat1_bin.5_sub_291_3	1.32281	3750	5	2.50224	4816	2247.5	702
GCA_016281685.1_ASM1628168v1_genomic__JAEEJB010000062.1_2	supersetMAG1309.ok__supersetMAG1309__802	1.3505	3761	5	2.52681	4813	2241.5	702
GCA_016281685.1_ASM1628168v1_genomic__JAEEJB010000062.1_2	supersetMAG149.ok__supersetMAG149__2316	2.23433	4175	5	3.25938	4595	1763	688
GCA_016281685.1_ASM1628168v1_genomic__JAEEJB010000062.1_2	supersetMAG151.ok__supersetMAG151__2849	2.1408	4200	5	3.15593	4595	1764	688
GCA_016281685.1_ASM1628168v1_genomic__JAEEJB010000062.1_2	supersetMAG1558.ok__supersetMAG1558__295	1.27442	4745	5	1.44584	4973	2536	705
GCA_016281685.1_ASM1628168v1_genomic__JAEEJB010000062.1_2	supersetMAG254.ok__supersetMAG254__2396	2.62214	4163	5	3.50984	4475	1468	688
GCA_016281685.1_ASM1628168v1_genomic__JAEEJB010000062.1_2	supersetMAG254.ok__supersetMAG254__2652	2.26009	4275	5	3.10061	4507	1461	689
GCA_016281685.1_ASM1628168v1_genomic__JAEEJB010000062.1_2	supersetMAG257.ok__supersetMAG257__737__supersetMAG257__737	1.11311	4169	5	1.51304	4697	1990	702
GCA_016281685.1_ASM1628168v1_genomic__JAEEJB010000062.1_2	supersetMAG3040.ok__supersetMAG3040__849	1.3505	3761	5	2.52681	4813	2241.5	702
GCA_016281685.1_ASM1628168v1_genomic__JAEEJB010000062.1_2	supersetMAG3139.ok__supersetMAG3139__258	1.3505	3761	5	2.52681	4813	2241.5	702
GCA_016281685.1_ASM1628168v1_genomic__JAEEJB010000062.1_2	supersetMAG4104.ok__supersetMAG4104__541	1.3505	3761	5	2.52681	4813	2241.5	702
GCA_016281685.1_ASM1628168v1_genomic__JAEEJB010000062.1_2	supersetMAG422.ok__supersetMAG422__3263	1.23625	4026	5	1.81569	4678	1911.5	705
GCA_016281685.1_ASM1628168v1_genomic__JAEEJB010000062.1_2	supersetMAG4489.ok__supersetMAG4489__1032	1.5308	4654	5	1.73918	4910	2444.5	703
GCA_016281685.1_ASM1628168v1_genomic__JAEEJB010000062.1_2	supersetMAG4489.ok__supersetMAG4489__1885	1.09911	4004	5	1.9978	4652	1869.5	700
GCA_016281685.1_ASM1628168v1_genomic__JAEEJB010000062.1_2	supersetMAG4549.ok__supersetMAG4549__561	1.06303	4401	5	1.42439	4836	2182.5	703
GCA_016281685.1_ASM1628168v1_genomic__JAEEJB010000062.1_2	supersetMAG4549.ok__supersetMAG4549__849	0.978503	3959	5	1.67864	4652	1859.5	700
GCA_016281685.1_ASM1628168v1_genomic__JAEEJB010000062.1_2	supersetMAG4623.ok__supersetMAG4623__1951	1.47204	3725	5	2.72556	4787	2166.5	702
GCA_016281685.1_ASM1628168v1_genomic__JAEEJB010000062.1_2	supersetMAG50.ok__supersetMAG50__3566	1.20396	4273	5	1.68733	4821	2258	702
GCA_016281685.1_ASM1628168v1_genomic__JAEEJB010000062.1_2	supersetMAG50.ok__supersetMAG50__3567	1.17542	4446	5	1.54625	4846	2252	704
GCA_016281685.1_ASM1628168v1_genomic__JAEEJB010000062.1_2	supersetMAG51.ok__supersetMAG51__2336	1.41528	4315	5	1.88767	4822	2296	702
GCA_016281685.1_ASM1628168v1_genomic__JAEEJB010000062.1_2	supersetMAG52.ok__supersetMAG52__82	1.18487	4272	5	1.70175	4829	2288	703
GCA_016281685.1_ASM1628168v1_genomic__JAEEJB010000062.1_2	supersetMAG594.ok__supersetMAG594__502	1.36866	3821	5	2.4422	4818	2251.5	702
GCA_016281685.1_ASM1628168v1_genomic__JAEEJB010000062.1_2	supersetMAG630.ok__supersetMAG630__610	1.48277	3846	5	2.58739	4818	2251.5	702
GCA_024697365.1_ASM2469736v1_genomic__JAILFW010000082.1_5	GCA_024697365.1_ASM2469736v1_genomic__JAILFW010000131.1_32	1.12541	4129	5	1.7849	4701	1899.5	703
GCA_024697365.1_ASM2469736v1_genomic__JAILFW010000082.1_5	HF_Duodenum-3.concoct.008.contigs__HF_Duodenum-3__c62393_3	1.05626	4288	5	1.50552	4929	2277	708
GCA_024697365.1_ASM2469736v1_genomic__JAILFW010000082.1_5	HG_Cecum-11.maxbin.054_sub.contigs__HG_Cecum-11__c501873_10	1.69012	4322	5	2.24051	4931	2350.5	707
GCA_024697365.1_ASM2469736v1_genomic__JAILFW010000082.1_5	HG_Cecum-11.maxbin.054_sub.contigs__HG_Cecum-11__c501873_14	0.900357	3988	5	1.60158	4697	1861.5	702
GCA_024697365.1_ASM2469736v1_genomic__JAILFW010000082.1_5	HG_Colon-8.metabat2.017.contigs__HG_Colon-8__c134381_81	0.573095	3800	5	1.38757	4935	2426	707
GCA_024697365.1_ASM2469736v1_genomic__JAILFW010000082.1_5	MAG-0656__MAG-0656__contig_k141_38230_158_12	0.617871	4015	5	1.28809	4914	2354	707
GCA_024697365.1_ASM2469736v1_genomic__JAILFW010000082.1_5	MAG-0789__MAG-0789__contig_k141_603064_173_15	0.488167	4049	5	1.13112	4948	2415.5	708
GCA_024697365.1_ASM2469736v1_genomic__JAILFW010000082.1_5	MAG-1005__MAG-1005__contig_k141_440400_102_6	0.627469	4032	5	1.34609	4869	2314	706
GCA_024697365.1_ASM2469736v1_genomic__JAILFW010000082.1_5	MAG-1005__MAG-1005__contig_k141_440400_102_7	0.650837	4056	5	1.23053	4958	2403.5	708
GCA_024697365.1_ASM2469736v1_genomic__JAILFW010000082.1_5	MAG-1295__MAG-1295__contig_k141_319013_107_34	0.897211	4041	5	1.60579	4693	1861	702
GCA_024697365.1_ASM2469736v1_genomic__JAILFW010000082.1_5	MAG-2776__MAG-2776__contig_k141_72949_66_48	0.733057	4045	5	1.38666	4911	2349	707
GCA_024697365.1_ASM2469736v1_genomic__JAILFW010000082.1_5	MAG-2798__MAG-2798__contig_k141_147439_115_12	1.02411	4209	5	1.66913	4711	1907.5	701
GCA_024697365.1_ASM2469736v1_genomic__JAILFW010000082.1_5	MAG-2798__MAG-2798__contig_k141_31617_68_8	0.474721	4006	5	1.27976	4932	2416.5	706
GCA_024697365.1_ASM2469736v1_genomic__JAILFW010000082.1_5	MAG-3400__MAG-3400__contig_k141_181073_81_10	1.03616	4195	5	1.5209	4834	2347.5	690
GCA_024697365.1_ASM2469736v1_genomic__JAILFW010000082.1_5	MAG-3400__MAG-3400__contig_k141_86656_171_28	0.597844	3943	5	1.36577	4883	2326	706
GCA_024697365.1_ASM2469736v1_genomic__JAILFW010000082.1_5	MAG-3814__MAG-3814__scaffold_NODE_142_length_104492_cov_17.192209_4_51	0.551563	3998	5	1.21639	4956	2434.5	708
GCA_024697365.1_ASM2469736v1_genomic__JAILFW010000082.1_5	MAG-3871__MAG-3871__scaffold_NODE_56_length_140905_cov_29.617505_8_44	0.755664	3580	5	1.84841	4820	2135.5	707
GCA_024697365.1_ASM2469736v1_genomic__JAILFW010000082.1_5	MAG-3871__MAG-3871__scaffold_NODE_56_length_140905_cov_29.617505_8_48	0.732942	3918	5	1.52839	4928	2380	708
GCA_024697365.1_ASM2469736v1_genomic__JAILFW010000082.1_5	Oxobacter_pfennigii_DSM_3222__WP_054875435.1	2.18395	4071	5	2.93013	4559	1443.5	701
GCA_024697365.1_ASM2469736v1_genomic__JAILFW010000082.1_5	Oxobacter_pfennigii_DSM_3222__WP_054875698.1	1.89854	4289	5	2.4518	4592	1476.5	703
GCA_024697365.1_ASM2469736v1_genomic__JAILFW010000082.1_5	RGIG1371__Dairy_cattle_Rumen.Co__c3400525_10	0.571018	4576	5	0.895138	5044	2595.5	706
GCA_024697365.1_ASM2469736v1_genomic__JAILFW010000082.1_5	RGIG1949__Goat_Cecum.Co__c1694961_1	1.28415	4137	5	1.9842	4692	1904.5	704
GCA_024697365.1_ASM2469736v1_genomic__JAILFW010000082.1_5	RGIG1949__Goat_Cecum.Co__c1694961_12	0.491328	4939	5	0.830451	5256	3102	709
GCA_024697365.1_ASM2469736v1_genomic__JAILFW010000082.1_5	RGIG2447__Goat_Ileum.Co__c611596_76	1.23324	4541	5	1.56684	4966	2458.5	707
GCA_024697365.1_ASM2469736v1_genomic__JAILFW010000082.1_5	RGIG4038__Roe_deer_Cecum-5__c5805_111	0.63301	4100	5	1.36786	4931	2391.5	708
GCA_024697365.1_ASM2469736v1_genomic__JAILFW010000082.1_5	RGIG4300__Roe_deer_Duodenum-2__c294272_2	1.06282	4098	5	1.96341	4688	1810.5	702
GCA_024697365.1_ASM2469736v1_genomic__JAILFW010000082.1_5	RGIG5612__Sheep_Duodenum-2__c101188_35	1.06069	3965	5	1.95996	4708	1919.5	700
GCA_024697365.1_ASM2469736v1_genomic__JAILFW010000082.1_5	RGIG5612__Sheep_Duodenum-2__c24411_33	0.568282	4683	5	1.01205	5138	2821	708
GCA_024697365.1_ASM2469736v1_genomic__JAILFW010000082.1_5	RGIG5635__Sheep_Duodenum-3__c39_84	1.13976	4021	5	2.30003	4698	1872	696
GCA_024697365.1_ASM2469736v1_genomic__JAILFW010000082.1_5	RGIG5635__Sheep_Duodenum-3__c564_67	1.0249	4598	5	1.35481	4969	2581	705
GCA_024697365.1_ASM2469736v1_genomic__JAILFW010000082.1_5	RGIG5706__Sheep_Duodenum.Co__c233265_85	0.4822	3956	5	1.26535	4927	2404.5	708
GCA_024697365.1_ASM2469736v1_genomic__JAILFW010000082.1_5	RGIG575__Dairy_cattle_Duodenum.Co__c2431873_43	0.732965	4189	5	1.31153	4880	2217	707
GCA_024697365.1_ASM2469736v1_genomic__JAILFW010000082.1_5	RGIG575__Dairy_cattle_Duodenum.Co__c24565_35	0.7873	3883	5	1.9075	4693	1923	705
GCA_024697365.1_ASM2469736v1_genomic__JAILFW010000082.1_5	RGIG5856__Sheep_Jejunum-2__c93002_10	1.00339	4472	5	1.37848	4969	2461.5	707
GCA_024697365.1_ASM2469736v1_genomic__JAILFW010000082.1_5	RGIG5887__Sheep_Jejunum-4__c671_1	0.617071	4708	5	1.04794	5140	2830	708
GCA_024697365.1_ASM2469736v1_genomic__JAILFW010000082.1_5	RGIG6004__Sheep_Omasum-3__c633624_88	1.24034	4208	5	1.85323	4699	1882.5	703
GCA_024697365.1_ASM2469736v1_genomic__JAILFW010000082.1_5	RGIG6080__Sheep_Omasum.Co__c1485204_6	1.16907	4056	5	1.99943	4703	1916.5	700
GCA_024697365.1_ASM2469736v1_genomic__JAILFW010000082.1_5	RGIG6509__Sheep_Rectum.Co__c1690497_14	0.797268	4180	5	1.31425	4898	2278.5	708
GCA_024697365.1_ASM2469736v1_genomic__JAILFW010000082.1_5	RGIG6509__Sheep_Rectum.Co__c3212068_26	0.776894	3782	5	1.5875	4732	1888	705
GCA_024697365.1_ASM2469736v1_genomic__JAILFW010000082.1_5	RGIG6921__Sheep_Rumen-5__c275972_29	1.17205	4168	5	1.81975	4701	1895.5	703
GCA_024697365.1_ASM2469736v1_genomic__JAILFW010000082.1_5	RGIG6921__Sheep_Rumen-5__c275972_40	0.224612	5385	5	0.363126	5554	3725	717
GCA_024697365.1_ASM2469736v1_genomic__JAILFW010000082.1_5	RGIG7075__Sheep_Rumen.Co__c3157764_15	1.10649	4102	5	2.00122	4688	1815.5	702
GCA_024697365.1_ASM2469736v1_genomic__JAILFW010000082.1_5	RGIG7236__Water_buffalos_Cecum-2__c585201_1	0.917073	3896	5	1.38254	4491	2187.5	642
GCA_024697365.1_ASM2469736v1_genomic__JAILFW010000082.1_5	RGIG7236__Water_buffalos_Cecum-2__c819139_2	0.627469	4032	5	1.34609	4869	2314	706
GCA_024697365.1_ASM2469736v1_genomic__JAILFW010000082.1_5	RGIG7407__Water_buffalos_Cecum.Co__c2119032_18	0.53744	4059	5	1.2827	4912	2322.5	708
GCA_024697365.1_ASM2469736v1_genomic__JAILFW010000082.1_5	RGIG8000__Water_buffalos_Rumen-1__c102184_43	0.705431	4305	5	1.23139	4923	2331	707
GCA_024697365.1_ASM2469736v1_genomic__JAILFW010000082.1_5	RGIG8000__Water_buffalos_Rumen-1__c102184_44	0.774116	4129	5	1.50955	4912	2361	708
GCA_024697365.1_ASM2469736v1_genomic__JAILFW010000082.1_5	RGIG8248__Water_buffalos_Rumen-5__c1328562_5	0.842929	4328	5	1.29451	4964	2578	705
GCA_024697365.1_ASM2469736v1_genomic__JAILFW010000082.1_5	RGIG8248__Water_buffalos_Rumen-5__c2538637_11	1.35178	4174	5	2.32284	4696	1859.5	700
GCA_024697365.1_ASM2469736v1_genomic__JAILFW010000082.1_5	RGIG8675__Water_deer_Colon-1__c276641_15	0.57265	3994	5	1.32575	4955	2393	707
GCA_024697365.1_ASM2469736v1_genomic__JAILFW010000082.1_5	RGIG8675__Water_deer_Colon-1__c276641_16	0.487375	3908	5	1.34145	4883	2335	706
GCA_024697365.1_ASM2469736v1_genomic__JAILFW010000082.1_5	RMAG102__cattle10_SRR4435562_metabat_single_bins.43_cattle10-7_k87_355811_5	1.19489	4095	5	2.06364	4884	2330.5	703
GCA_024697365.1_ASM2469736v1_genomic__JAILFW010000082.1_5	RMAG1056__contigs1_sample_bins_2500.10423_NODE_27_length_34736_cov_6.168210_12	0.680271	4753	5	0.98347	5145	2914	705
GCA_024697365.1_ASM2469736v1_genomic__JAILFW010000082.1_5	RMAG1056__contigs1_sample_bins_2500.10423_NODE_5_length_64665_cov_6.708955_12	1.23595	4082	5	2.05695	4700	1889.5	702
GCA_024697365.1_ASM2469736v1_genomic__JAILFW010000082.1_5	RMAG1799__contigs1_sample_bins_2500.9422_NODE_1_length_192048_cov_2.303035_89	0.666407	4104	5	1.3728	4935	2417.5	708
GCA_024697365.1_ASM2469736v1_genomic__JAILFW010000082.1_5	RMAG1799__contigs1_sample_bins_2500.9422_NODE_1_length_192048_cov_2.303035_90	0.5968	3895	5	1.37198	4891	2334	706
GCA_024697365.1_ASM2469736v1_genomic__JAILFW010000082.1_5	RMAG669__cattle19_SAMEA104395223_metabat_single_bins.183_cattle19-233_k87_105602_4	1.09656	4102	5	1.99457	4689	1817.5	702
GCA_024697365.1_ASM2469736v1_genomic__JAILFW010000082.1_5	RMAG669__cattle19_SAMEA104395223_metabat_single_bins.183_cattle19-233_k87_380586_11	0.579262	4657	5	0.931627	5165	2934.5	708
GCA_024697365.1_ASM2469736v1_genomic__JAILFW010000082.1_5	s17_SRR8397892_metabat2_bin.14__s17_SRR8397892_metabat2_bin.14_82_15	0.65254	4086	5	1.39127	4934	2383	708
GCA_024697365.1_ASM2469736v1_genomic__JAILFW010000082.1_5	s17_SRR8397911_metabat2_bin.73_sub__s17_SRR8397911_metabat2_bin.73_sub_147_9	0.762213	3566	5	1.86042	4915	2385	706
GCA_024697365.1_ASM2469736v1_genomic__JAILFW010000082.1_5	s20_SRR094926_metabat1_bin.308__s20_SRR094926_metabat1_bin.308_191_2	0.618091	4766	5	1.01883	5139	2820	708
GCA_024697365.1_ASM2469736v1_genomic__JAILFW010000082.1_5	s4_SRR873596.1_metabat1_bin.77__s4_SRR873596.1_metabat1_bin.77_64_18	0.893713	3570	5	2.12296	4878	2286	706
GCA_024697365.1_ASM2469736v1_genomic__JAILFW010000082.1_5	s4_SRR873601.1_metabat1_bin.84__s4_SRR873601.1_metabat1_bin.84_186_16	0.893713	3570	5	2.12296	4878	2286	706
GCA_024697365.1_ASM2469736v1_genomic__JAILFW010000082.1_5	s4_SRR873601.1_metabat2_bin.23_sub__s4_SRR873601.1_metabat2_bin.23_sub_45_12	0.727179	3579	5	1.77039	4911	2378	706
GCA_024697365.1_ASM2469736v1_genomic__JAILFW010000082.1_5	s4_SRR873604.1_metabat2_bin.376__s4_SRR873604.1_metabat2_bin.376_277_5	1.03279	3991	5	1.8037	4872	2303.5	704
GCA_024697365.1_ASM2469736v1_genomic__JAILFW010000082.1_5	s5_SRR18274464_metabat2_bin.12_sub__s5_SRR18274464_metabat2_bin.12_sub_76_20	1.40325	4192	5	2.07002	4902	2322.5	707
GCA_024697365.1_ASM2469736v1_genomic__JAILFW010000082.1_5	s9_SRR5190270_metabat2_bin.19_sub__s9_SRR5190270_metabat2_bin.19_sub_73_13	0.848641	4187	5	1.50669	4906	2374	707
GCA_024697365.1_ASM2469736v1_genomic__JAILFW010000082.1_5	s9_SRR5190274_metabat2_bin.60__s9_SRR5190274_metabat2_bin.60_13_13	0.893713	3570	5	2.12296	4878	2286	706
GCA_024697365.1_ASM2469736v1_genomic__JAILFW010000082.1_5	s9_SRR5190278_metabat1_bin.18_sub__s9_SRR5190278_metabat1_bin.18_sub_29_8	0.789075	3605	5	1.84665	4915	2384	706
GCA_024697365.1_ASM2469736v1_genomic__JAILFW010000082.1_5	s9_SRR5190282_metabat1_bin.5_sub__s9_SRR5190282_metabat1_bin.5_sub_291_3	0.789075	3605	5	1.84665	4915	2384	706
GCA_024697365.1_ASM2469736v1_genomic__JAILFW010000082.1_5	supersetMAG1309.ok__supersetMAG1309__802	0.762213	3566	5	1.86042	4915	2385	706
GCA_024697365.1_ASM2469736v1_genomic__JAILFW010000082.1_5	supersetMAG149.ok__supersetMAG149__2316	1.7586	4307	5	2.61476	4714	1821	699
GCA_024697365.1_ASM2469736v1_genomic__JAILFW010000082.1_5	supersetMAG151.ok__supersetMAG151__2849	1.64617	4276	5	2.55294	4714	1822	699
GCA_024697365.1_ASM2469736v1_genomic__JAILFW010000082.1_5	supersetMAG1558.ok__supersetMAG1558__295	0.613543	4661	5	0.916106	5047	2598.5	706
GCA_024697365.1_ASM2469736v1_genomic__JAILFW010000082.1_5	supersetMAG254.ok__supersetMAG254__2396	2.18395	4071	5	2.93013	4559	1443.5	701
GCA_024697365.1_ASM2469736v1_genomic__JAILFW010000082.1_5	supersetMAG254.ok__supersetMAG254__2652	1.89854	4289	5	2.4518	4592	1476.5	703
GCA_024697365.1_ASM2469736v1_genomic__JAILFW010000082.1_5	supersetMAG257.ok__supersetMAG257__737__supersetMAG257__737	0.969412	4216	5	1.56185	4758	2049	703
GCA_024697365.1_ASM2469736v1_genomic__JAILFW010000082.1_5	supersetMAG3040.ok__supersetMAG3040__849	0.762213	3566	5	1.86042	4915	2385	706
GCA_024697365.1_ASM2469736v1_genomic__JAILFW010000082.1_5	supersetMAG3139.ok__supersetMAG3139__258	0.762213	3566	5	1.86042	4915	2385	706
GCA_024697365.1_ASM2469736v1_genomic__JAILFW010000082.1_5	supersetMAG4104.ok__supersetMAG4104__541	0.762213	3566	5	1.86042	4915	2385	706
GCA_024697365.1_ASM2469736v1_genomic__JAILFW010000082.1_5	supersetMAG422.ok__supersetMAG422__3263	1.01921	4162	5	1.66702	4728	1950.5	706
GCA_024697365.1_ASM2469736v1_genomic__JAILFW010000082.1_5	supersetMAG4489.ok__supersetMAG4489__1032	0.847031	4403	5	1.25626	4967	2463.5	707
GCA_024697365.1_ASM2469736v1_genomic__JAILFW010000082.1_5	supersetMAG4489.ok__supersetMAG4489__1885	0.989355	4039	5	1.98639	4696	1916.5	697
GCA_024697365.1_ASM2469736v1_genomic__JAILFW010000082.1_5	supersetMAG4549.ok__supersetMAG4549__561	0.732965	4189	5	1.31153	4880	2217	707
GCA_024697365.1_ASM2469736v1_genomic__JAILFW010000082.1_5	supersetMAG4549.ok__supersetMAG4549__849	0.764844	3867	5	1.90026	4697	1935	705
GCA_024697365.1_ASM2469736v1_genomic__JAILFW010000082.1_5	supersetMAG4623.ok__supersetMAG4623__1951	0.92678	3584	5	2.29263	4862	2289.5	702
GCA_024697365.1_ASM2469736v1_genomic__JAILFW010000082.1_5	supersetMAG50.ok__supersetMAG50__3566	0.509508	3768	5	1.33491	4893	2330	706
GCA_024697365.1_ASM2469736v1_genomic__JAILFW010000082.1_5	supersetMAG50.ok__supersetMAG50__3567	0.571541	4235	5	1.06311	4962	2413.5	708
GCA_024697365.1_ASM2469736v1_genomic__JAILFW010000082.1_5	supersetMAG51.ok__supersetMAG51__2336	0.658071	4011	5	1.41352	4939	2408.5	708
GCA_024697365.1_ASM2469736v1_genomic__JAILFW010000082.1_5	supersetMAG52.ok__supersetMAG52__82	0.621975	4087	5	1.25955	4905	2360	707
GCA_024697365.1_ASM2469736v1_genomic__JAILFW010000082.1_5	supersetMAG594.ok__supersetMAG594__502	0.727179	3579	5	1.77039	4911	2378	706
GCA_024697365.1_ASM2469736v1_genomic__JAILFW010000082.1_5	supersetMAG630.ok__supersetMAG630__610	0.716671	3493	5	1.89457	4912	2381	706
GCA_024697365.1_ASM2469736v1_genomic__JAILFW010000131.1_32	HF_Duodenum-3.concoct.008.contigs__HF_Duodenum-3__c62393_3	1.1196	4282	5	2.15641	4724	1903.5	700
GCA_024697365.1_ASM2469736v1_genomic__JAILFW010000131.1_32	HG_Cecum-11.maxbin.054_sub.contigs__HG_Cecum-11__c501873_10	1.50022	4220	5	2.28826	4724	1916.5	704
GCA_024697365.1_ASM2469736v1_genomic__JAILFW010000131.1_32	HG_Cecum-11.maxbin.054_sub.contigs__HG_Cecum-11__c501873_14	0.681399	4689	5	0.920059	5047	2833.5	710
GCA_024697365.1_ASM2469736v1_genomic__JAILFW010000131.1_32	HG_Colon-8.metabat2.017.contigs__HG_Colon-8__c134381_81	0.966455	4347	5	1.43962	4788	2200.5	704
GCA_024697365.1_ASM2469736v1_genomic__JAILFW010000131.1_32	MAG-0656__MAG-0656__contig_k141_38230_158_12	0.756033	4054	5	1.75489	4754	2143	699
GCA_024697365.1_ASM2469736v1_genomic__JAILFW010000131.1_32	MAG-0789__MAG-0789__contig_k141_603064_173_15	0.993182	4271	5	1.51176	4799	2166.5	707
GCA_024697365.1_ASM2469736v1_genomic__JAILFW010000131.1_32	MAG-1005__MAG-1005__contig_k141_440400_102_6	0.717398	3945	5	1.48939	4800	2222.5	706
GCA_024697365.1_ASM2469736v1_genomic__JAILFW010000131.1_32	MAG-1005__MAG-1005__contig_k141_440400_102_7	0.75696	4126	5	1.37157	4770	2071.5	706
GCA_024697365.1_ASM2469736v1_genomic__JAILFW010000131.1_32	MAG-1295__MAG-1295__contig_k141_319013_107_34	0.634544	4548	5	1.10272	5047	2859.5	707
GCA_024697365.1_ASM2469736v1_genomic__JAILFW010000131.1_32	MAG-2776__MAG-2776__contig_k141_72949_66_48	0.785133	4079	5	1.75952	4755	2145	699
GCA_024697365.1_ASM2469736v1_genomic__JAILFW010000131.1_32	MAG-2798__MAG-2798__contig_k141_147439_115_12	1.16347	4825	5	1.43463	5055	2884.5	708
GCA_024697365.1_ASM2469736v1_genomic__JAILFW010000131.1_32	MAG-2798__MAG-2798__contig_k141_31617_68_8	0.855155	4093	5	1.45442	4745	2108.5	702
GCA_024697365.1_ASM2469736v1_genomic__JAILFW010000131.1_32	MAG-3400__MAG-3400__contig_k141_181073_81_10	1.10461	4313	5	1.48114	4632	1984.5	687
GCA_024697365.1_ASM2469736v1_genomic__JAILFW010000131.1_32	MAG-3400__MAG-3400__contig_k141_86656_171_28	1.16308	4366	5	1.638	4803	2199	708
GCA_024697365.1_ASM2469736v1_genomic__JAILFW010000131.1_32	MAG-3814__MAG-3814__scaffold_NODE_142_length_104492_cov_17.192209_4_51	0.791918	4112	5	1.3672	4798	2158.5	707
GCA_024697365.1_ASM2469736v1_genomic__JAILFW010000131.1_32	MAG-3871__MAG-3871__scaffold_NODE_56_length_140905_cov_29.617505_8_44	1.04745	4596	5	1.60707	4956	2611.5	708
GCA_024697365.1_ASM2469736v1_genomic__JAILFW010000131.1_32	MAG-3871__MAG-3871__scaffold_NODE_56_length_140905_cov_29.617505_8_48	1.25225	4509	5	1.83679	4784	2200.5	705
GCA_024697365.1_ASM2469736v1_genomic__JAILFW010000131.1_32	Oxobacter_pfennigii_DSM_3222__WP_054875435.1	1.70931	4118	5	2.21731	4585	1697	697
GCA_024697365.1_ASM2469736v1_genomic__JAILFW010000131.1_32	Oxobacter_pfennigii_DSM_3222__WP_054875698.1	1.10581	4159	5	1.71158	4619	1734	695
GCA_024697365.1_ASM2469736v1_genomic__JAILFW010000131.1_32	RGIG1371__Dairy_cattle_Rumen.Co__c3400525_10	0.880795	3959	5	1.62293	4714	1906	706
GCA_024697365.1_ASM2469736v1_genomic__JAILFW010000131.1_32	RGIG1949__Goat_Cecum.Co__c1694961_1	0.454279	4917	5	0.616005	5223	3336	712
GCA_024697365.1_ASM2469736v1_genomic__JAILFW010000131.1_32	RGIG1949__Goat_Cecum.Co__c1694961_12	1.25108	4242	5	1.68391	4710	1878	707
GCA_024697365.1_ASM2469736v1_genomic__JAILFW010000131.1_32	RGIG2447__Goat_Ileum.Co__c611596_76	1.23314	4394	5	1.68749	4721	1899.5	707
GCA_024697365.1_ASM2469736v1_genomic__JAILFW010000131.1_32	RGIG4038__Roe_deer_Cecum-5__c5805_111	0.848479	4124	5	1.63612	4780	2159.5	705
GCA_024697365.1_ASM2469736v1_genomic__JAILFW010000131.1_32	RGIG4300__Roe_deer_Duodenum-2__c294272_2	0.466244	4725	5	0.742849	5108	2994	712
GCA_024697365.1_ASM2469736v1_genomic__JAILFW010000131.1_32	RGIG5612__Sheep_Duodenum-2__c101188_35	0.339236	4626	5	0.636895	5165	3133	712
GCA_024697365.1_ASM2469736v1_genomic__JAILFW010000131.1_32	RGIG5612__Sheep_Duodenum-2__c24411_33	1.312	4270	5	1.88544	4726	1855	710
GCA_024697365.1_ASM2469736v1_genomic__JAILFW010000131.1_32	RGIG5635__Sheep_Duodenum-3__c39_84	0.436712	4716	5	0.714904	5152	3066	712
GCA_024697365.1_ASM2469736v1_genomic__JAILFW010000131.1_32	RGIG5635__Sheep_Duodenum-3__c564_67	1.71115	4352	5	2.10719	4655	1830.5	703
GCA_024697365.1_ASM2469736v1_genomic__JAILFW010000131.1_32	RGIG5706__Sheep_Duodenum.Co__c233265_85	0.935684	4185	5	1.43345	4804	2194	708
GCA_024697365.1_ASM2469736v1_genomic__JAILFW010000131.1_32	RGIG575__Dairy_cattle_Duodenum.Co__c2431873_43	1.2055	4430	5	1.60726	4731	1995.5	706
GCA_024697365.1_ASM2469736v1_genomic__JAILFW010000131.1_32	RGIG575__Dairy_cattle_Duodenum.Co__c24565_35	0.796187	4482	5	1.06553	4936	2656.5	710
GCA_024697365.1_ASM2469736v1_genomic__JAILFW010000131.1_32	RGIG5856__Sheep_Jejunum-2__c93002_10	1.1341	4363	5	1.627	4724	1902.5	707
GCA_024697365.1_ASM2469736v1_genomic__JAILFW010000131.1_32	RGIG5887__Sheep_Jejunum-4__c671_1	1.37524	4335	5	1.89799	4726	1864	710
GCA_024697365.1_ASM2469736v1_genomic__JAILFW010000131.1_32	RGIG6004__Sheep_Omasum-3__c633624_88	0.127707	4567	5	0.296018	5339	3596	712
GCA_024697365.1_ASM2469736v1_genomic__JAILFW010000131.1_32	RGIG6080__Sheep_Omasum.Co__c1485204_6	0.327968	4504	5	0.644437	5157	3123	712
GCA_024697365.1_ASM2469736v1_genomic__JAILFW010000131.1_32	RGIG6509__Sheep_Rectum.Co__c1690497_14	1.15228	4320	5	1.57842	4702	1982	704
GCA_024697365.1_ASM2469736v1_genomic__JAILFW010000131.1_32	RGIG6509__Sheep_Rectum.Co__c3212068_26	0.820378	4741	5	1.02035	5023	2846.5	710
GCA_024697365.1_ASM2469736v1_genomic__JAILFW010000131.1_32	RGIG6921__Sheep_Rumen-5__c275972_29	0.19015	4919	5	0.243812	5362	3651	712
GCA_024697365.1_ASM2469736v1_genomic__JAILFW010000131.1_32	RGIG6921__Sheep_Rumen-5__c275972_40	1.17737	4204	5	1.78751	4704	1903.5	703
GCA_024697365.1_ASM2469736v1_genomic__JAILFW010000131.1_32	RGIG7075__Sheep_Rumen.Co__c3157764_15	0.480202	4764	5	0.756014	5108	2999	712
GCA_024697365.1_ASM2469736v1_genomic__JAILFW010000131.1_32	RGIG7236__Water_buffalos_Cecum-2__c585201_1	1.00529	3956	5	1.51189	4286	1821.5	640
GCA_024697365.1_ASM2469736v1_genomic__JAILFW010000131.1_32	RGIG7236__Water_buffalos_Cecum-2__c819139_2	0.717398	3945	5	1.48939	4800	2222.5	706
GCA_024697365.1_ASM2469736v1_genomic__JAILFW010000131.1_32	RGIG7407__Water_buffalos_Cecum.Co__c2119032_18	1.14914	4453	5	1.53091	4786	2158	708
GCA_024697365.1_ASM2469736v1_genomic__JAILFW010000131.1_32	RGIG8000__Water_buffalos_Rumen-1__c102184_43	0.704065	3850	5	1.43752	4731	1954.5	704
GCA_024697365.1_ASM2469736v1_genomic__JAILFW010000131.1_32	RGIG8000__Water_buffalos_Rumen-1__c102184_44	1.25111	4433	5	1.75789	4789	2173	708
GCA_024697365.1_ASM2469736v1_genomic__JAILFW010000131.1_32	RGIG8248__Water_buffalos_Rumen-5__c1328562_5	1.66682	4315	5	2.11119	4659	1836.5	703
GCA_024697365.1_ASM2469736v1_genomic__JAILFW010000131.1_32	RGIG8248__Water_buffalos_Rumen-5__c2538637_11	0.584676	4881	5	0.79248	5136	3027	712
GCA_024697365.1_ASM2469736v1_genomic__JAILFW010000131.1_32	RGIG8675__Water_deer_Colon-1__c276641_15	0.915798	4286	5	1.36826	4786	2081.5	707
GCA_024697365.1_ASM2469736v1_genomic__JAILFW010000131.1_32	RGIG8675__Water_deer_Colon-1__c276641_16	0.835961	4113	5	1.69101	4796	2222.5	706
GCA_024697365.1_ASM2469736v1_genomic__JAILFW010000131.1_32	RMAG102__cattle10_SRR4435562_metabat_single_bins.43_cattle10-7_k87_355811_5	1.12409	4328	5	1.75014	4765	2147.5	702
GCA_024697365.1_ASM2469736v1_genomic__JAILFW010000131.1_32	RMAG1056__contigs1_sample_bins_2500.10423_NODE_27_length_34736_cov_6.168210_12	1.03739	4034	5	1.72614	4715	1878	708
GCA_024697365.1_ASM2469736v1_genomic__JAILFW010000131.1_32	RMAG1056__contigs1_sample_bins_2500.10423_NODE_5_length_64665_cov_6.708955_12	0.548405	4873	5	0.732543	5144	3072	712
GCA_024697365.1_ASM2469736v1_genomic__JAILFW010000131.1_32	RMAG1799__contigs1_sample_bins_2500.9422_NODE_1_length_192048_cov_2.303035_89	0.976112	4253	5	1.48097	4795	2171	708
GCA_024697365.1_ASM2469736v1_genomic__JAILFW010000131.1_32	RMAG1799__contigs1_sample_bins_2500.9422_NODE_1_length_192048_cov_2.303035_90	0.82724	4227	5	1.34198	4833	2231	708
GCA_024697365.1_ASM2469736v1_genomic__JAILFW010000131.1_32	RMAG669__cattle19_SAMEA104395223_metabat_single_bins.183_cattle19-233_k87_105602_4	0.55464	4771	5	0.80907	5109	3000	712
GCA_024697365.1_ASM2469736v1_genomic__JAILFW010000131.1_32	RMAG669__cattle19_SAMEA104395223_metabat_single_bins.183_cattle19-233_k87_380586_11	1.23164	4257	5	1.68377	4694	1868	705
GCA_024697365.1_ASM2469736v1_genomic__JAILFW010000131.1_32	s17_SRR8397892_metabat2_bin.14__s17_SRR8397892_metabat2_bin.14_82_15	1.09312	4307	5	1.66813	4788	2152	708
GCA_024697365.1_ASM2469736v1_genomic__JAILFW010000131.1_32	s17_SRR8397911_metabat2_bin.73_sub__s17_SRR8397911_metabat2_bin.73_sub_147_9	1.3849	4328	5	1.98462	4775	2152	703
GCA_024697365.1_ASM2469736v1_genomic__JAILFW010000131.1_32	s20_SRR094926_metabat1_bin.308__s20_SRR094926_metabat1_bin.308_191_2	1.31241	4277	5	1.86889	4728	1861	710
GCA_024697365.1_ASM2469736v1_genomic__JAILFW010000131.1_32	s4_SRR873596.1_metabat1_bin.77__s4_SRR873596.1_metabat1_bin.77_64_18	1.54635	4258	5	2.20847	4762	2151	703
GCA_024697365.1_ASM2469736v1_genomic__JAILFW010000131.1_32	s4_SRR873601.1_metabat1_bin.84__s4_SRR873601.1_metabat1_bin.84_186_16	1.54635	4258	5	2.20847	4762	2151	703
GCA_024697365.1_ASM2469736v1_genomic__JAILFW010000131.1_32	s4_SRR873601.1_metabat2_bin.23_sub__s4_SRR873601.1_metabat2_bin.23_sub_45_12	1.34261	4342	5	1.93673	4779	2158	703
GCA_024697365.1_ASM2469736v1_genomic__JAILFW010000131.1_32	s4_SRR873604.1_metabat2_bin.376__s4_SRR873604.1_metabat2_bin.376_277_5	1.22112	4446	5	1.79759	4780	2229	703
GCA_024697365.1_ASM2469736v1_genomic__JAILFW010000131.1_32	s5_SRR18274464_metabat2_bin.12_sub__s5_SRR18274464_metabat2_bin.12_sub_76_20	1.2286	4334	5	1.84345	4777	2171.5	702
GCA_024697365.1_ASM2469736v1_genomic__JAILFW010000131.1_32	s9_SRR5190270_metabat2_bin.19_sub__s9_SRR5190270_metabat2_bin.19_sub_73_13	0.723133	4096	5	1.57926	4789	2204.5	704
GCA_024697365.1_ASM2469736v1_genomic__JAILFW010000131.1_32	s9_SRR5190274_metabat2_bin.60__s9_SRR5190274_metabat2_bin.60_13_13	1.54635	4258	5	2.20847	4762	2151	703
GCA_024697365.1_ASM2469736v1_genomic__JAILFW010000131.1_32	s9_SRR5190278_metabat1_bin.18_sub__s9_SRR5190278_metabat1_bin.18_sub_29_8	1.35094	4316	5	1.96518	4778	2157	703
GCA_024697365.1_ASM2469736v1_genomic__JAILFW010000131.1_32	s9_SRR5190282_metabat1_bin.5_sub__s9_SRR5190282_metabat1_bin.5_sub_291_3	1.35094	4316	5	1.96518	4778	2157	703
GCA_024697365.1_ASM2469736v1_genomic__JAILFW010000131.1_32	supersetMAG1309.ok__supersetMAG1309__802	1.3849	4328	5	1.98462	4775	2152	703
GCA_024697365.1_ASM2469736v1_genomic__JAILFW010000131.1_32	supersetMAG149.ok__supersetMAG149__2316	1.10008	4224	5	1.49246	4773	2039.5	705
GCA_024697365.1_ASM2469736v1_genomic__JAILFW010000131.1_32	supersetMAG151.ok__supersetMAG151__2849	1.01242	4166	5	1.42782	4774	2040.5	705
GCA_024697365.1_ASM2469736v1_genomic__JAILFW010000131.1_32	supersetMAG1558.ok__supersetMAG1558__295	0.83606	3886	5	1.61255	4717	1909	706
GCA_024697365.1_ASM2469736v1_genomic__JAILFW010000131.1_32	supersetMAG254.ok__supersetMAG254__2396	1.70931	4118	5	2.21731	4585	1697	697
GCA_024697365.1_ASM2469736v1_genomic__JAILFW010000131.1_32	supersetMAG254.ok__supersetMAG254__2652	1.10581	4159	5	1.71158	4619	1734	695
GCA_024697365.1_ASM2469736v1_genomic__JAILFW010000131.1_32	supersetMAG257.ok__supersetMAG257__737__supersetMAG257__737	0.851637	4424	5	1.32607	4836	2301.5	705
GCA_024697365.1_ASM2469736v1_genomic__JAILFW010000131.1_32	supersetMAG3040.ok__supersetMAG3040__849	1.3849	4328	5	1.98462	4775	2152	703
GCA_024697365.1_ASM2469736v1_genomic__JAILFW010000131.1_32	supersetMAG3139.ok__supersetMAG3139__258	1.3849	4328	5	1.98462	4775	2152	703
GCA_024697365.1_ASM2469736v1_genomic__JAILFW010000131.1_32	supersetMAG4104.ok__supersetMAG4104__541	1.3849	4328	5	1.98462	4775	2152	703
GCA_024697365.1_ASM2469736v1_genomic__JAILFW010000131.1_32	supersetMAG422.ok__supersetMAG422__3263	0.74327	4292	5	1.1723	4806	2255	705
GCA_024697365.1_ASM2469736v1_genomic__JAILFW010000131.1_32	supersetMAG4489.ok__supersetMAG4489__1032	1.04274	4311	5	1.57626	4722	1900.5	707
GCA_024697365.1_ASM2469736v1_genomic__JAILFW010000131.1_32	supersetMAG4489.ok__supersetMAG4489__1885	0.757351	4597	5	1.26125	5000	2780	709
GCA_024697365.1_ASM2469736v1_genomic__JAILFW010000131.1_32	supersetMAG4549.ok__supersetMAG4549__561	1.2055	4430	5	1.60726	4731	1995.5	706
GCA_024697365.1_ASM2469736v1_genomic__JAILFW010000131.1_32	supersetMAG4549.ok__supersetMAG4549__849	0.865318	4560	5	1.10263	4940	2668.5	710
GCA_024697365.1_ASM2469736v1_genomic__JAILFW010000131.1_32	supersetMAG4623.ok__supersetMAG4623__1951	1.52531	4259	5	2.18808	4762	2154	703
GCA_024697365.1_ASM2469736v1_genomic__JAILFW010000131.1_32	supersetMAG50.ok__supersetMAG50__3566	0.912554	4357	5	1.36444	4813	2209	708
GCA_024697365.1_ASM2469736v1_genomic__JAILFW010000131.1_32	supersetMAG50.ok__supersetMAG50__3567	0.856442	4107	5	1.49542	4768	2050.5	706
GCA_024697365.1_ASM2469736v1_genomic__JAILFW010000131.1_32	supersetMAG51.ok__supersetMAG51__2336	0.706502	4082	5	1.58169	4788	2184.5	705
GCA_024697365.1_ASM2469736v1_genomic__JAILFW010000131.1_32	supersetMAG52.ok__supersetMAG52__82	0.68878	3949	5	1.69782	4765	2181	699
GCA_024697365.1_ASM2469736v1_genomic__JAILFW010000131.1_32	supersetMAG594.ok__supersetMAG594__502	1.34261	4342	5	1.93673	4779	2158	703
GCA_024697365.1_ASM2469736v1_genomic__JAILFW010000131.1_32	supersetMAG630.ok__supersetMAG630__610	1.34535	4277	5	1.99335	4780	2161	703
HF_Duodenum-3.concoct.008.contigs__HF_Duodenum-3__c62393_3	HG_Cecum-11.maxbin.054_sub.contigs__HG_Cecum-11__c501873_10	1.01994	4728	5	1.29345	5234	3056	712
HF_Duodenum-3.concoct.008.contigs__HF_Duodenum-3__c62393_3	HG_Cecum-11.maxbin.054_sub.contigs__HG_Cecum-11__c501873_14	1.24113	4395	5	1.97236	4705	1875	698
HF_Duodenum-3.concoct.008.contigs__HF_Duodenum-3__c62393_3	HG_Colon-8.metabat2.017.contigs__HG_Colon-8__c134381_81	0.838577	4622	5	1.11941	4935	2366	707
HF_Duodenum-3.concoct.008.contigs__HF_Duodenum-3__c62393_3	MAG-0656__MAG-0656__contig_k141_38230_158_12	0.745531	4611	5	1.04409	4941	2381	707
HF_Duodenum-3.concoct.008.contigs__HF_Duodenum-3__c62393_3	MAG-0789__MAG-0789__contig_k141_603064_173_15	1.06248	4698	5	1.2964	4965	2415	708
HF_Duodenum-3.concoct.008.contigs__HF_Duodenum-3__c62393_3	MAG-1005__MAG-1005__contig_k141_440400_102_6	0.79681	4595	5	1.0623	4891	2299	706
HF_Duodenum-3.concoct.008.contigs__HF_Duodenum-3__c62393_3	MAG-1005__MAG-1005__contig_k141_440400_102_7	0.735727	4516	5	1.05969	4926	2281	708
HF_Duodenum-3.concoct.008.contigs__HF_Duodenum-3__c62393_3	MAG-1295__MAG-1295__contig_k141_319013_107_34	1.3328	4437	5	2.02575	4731	1935.5	699
HF_Duodenum-3.concoct.008.contigs__HF_Duodenum-3__c62393_3	MAG-2776__MAG-2776__contig_k141_72949_66_48	0.585022	4508	5	0.935714	4938	2376	707
HF_Duodenum-3.concoct.008.contigs__HF_Duodenum-3__c62393_3	MAG-2798__MAG-2798__contig_k141_147439_115_12	1.74489	4387	5	2.4717	4732	1910	697
HF_Duodenum-3.concoct.008.contigs__HF_Duodenum-3__c62393_3	MAG-2798__MAG-2798__contig_k141_31617_68_8	1.03918	4643	5	1.33544	4895	2354	704
HF_Duodenum-3.concoct.008.contigs__HF_Duodenum-3__c62393_3	MAG-3400__MAG-3400__contig_k141_181073_81_10	0.417069	3942	5	0.938584	4803	2222	690
HF_Duodenum-3.concoct.008.contigs__HF_Duodenum-3__c62393_3	MAG-3400__MAG-3400__contig_k141_86656_171_28	1.08525	4528	5	1.35531	4895	2299	706
HF_Duodenum-3.concoct.008.contigs__HF_Duodenum-3__c62393_3	MAG-3814__MAG-3814__scaffold_NODE_142_length_104492_cov_17.192209_4_51	0.973858	4655	5	1.24033	4956	2402	708
HF_Duodenum-3.concoct.008.contigs__HF_Duodenum-3__c62393_3	MAG-3871__MAG-3871__scaffold_NODE_56_length_140905_cov_29.617505_8_44	0.929349	4130	5	1.63128	4862	2132	705
HF_Duodenum-3.concoct.008.contigs__HF_Duodenum-3__c62393_3	MAG-3871__MAG-3871__scaffold_NODE_56_length_140905_cov_29.617505_8_48	1.3902	4813	5	1.55919	4967	2408	708
HF_Duodenum-3.concoct.008.contigs__HF_Duodenum-3__c62393_3	Oxobacter_pfennigii_DSM_3222__WP_054875435.1	1.59137	4078	5	2.10043	4563	1433	704
HF_Duodenum-3.concoct.008.contigs__HF_Duodenum-3__c62393_3	Oxobacter_pfennigii_DSM_3222__WP_054875698.1	1.31612	4204	5	2.07702	4594	1524	696
HF_Duodenum-3.concoct.008.contigs__HF_Duodenum-3__c62393_3	RGIG1371__Dairy_cattle_Rumen.Co__c3400525_10	0.942471	4375	5	1.38043	4950	2357	706
HF_Duodenum-3.concoct.008.contigs__HF_Duodenum-3__c62393_3	RGIG1949__Goat_Cecum.Co__c1694961_1	0.877965	4004	5	2.10389	4688	1868.5	700
HF_Duodenum-3.concoct.008.contigs__HF_Duodenum-3__c62393_3	RGIG1949__Goat_Cecum.Co__c1694961_12	1.37806	4480	5	1.69553	4907	2209.5	708
HF_Duodenum-3.concoct.008.contigs__HF_Duodenum-3__c62393_3	RGIG2447__Goat_Ileum.Co__c611596_76	0.914154	4521	5	1.19391	4895	2218.5	709
HF_Duodenum-3.concoct.008.contigs__HF_Duodenum-3__c62393_3	RGIG4038__Roe_deer_Cecum-5__c5805_111	0.831561	4700	5	1.08885	4966	2441	708
HF_Duodenum-3.concoct.008.contigs__HF_Duodenum-3__c62393_3	RGIG4300__Roe_deer_Duodenum-2__c294272_2	1.38021	4347	5	2.24865	4704	1835	701
HF_Duodenum-3.concoct.008.contigs__HF_Duodenum-3__c62393_3	RGIG5612__Sheep_Duodenum-2__c101188_35	1.08051	4213	5	2.14515	4713	1886	701
HF_Duodenum-3.concoct.008.contigs__HF_Duodenum-3__c62393_3	RGIG5612__Sheep_Duodenum-2__c24411_33	1.48066	4596	5	1.75635	4902	2246	705
HF_Duodenum-3.concoct.008.contigs__HF_Duodenum-3__c62393_3	RGIG5635__Sheep_Duodenum-3__c39_84	1.05846	4208	5	2.91376	4653	1879	690
HF_Duodenum-3.concoct.008.contigs__HF_Duodenum-3__c62393_3	RGIG5635__Sheep_Duodenum-3__c564_67	1.89961	4597	5	2.11511	4803	2174.5	701
HF_Duodenum-3.concoct.008.contigs__HF_Duodenum-3__c62393_3	RGIG5706__Sheep_Duodenum.Co__c233265_85	0.924639	4692	5	1.16866	4966	2457	708
HF_Duodenum-3.concoct.008.contigs__HF_Duodenum-3__c62393_3	RGIG575__Dairy_cattle_Duodenum.Co__c2431873_43	1.05738	4573	5	1.33783	4918	2289.5	707
HF_Duodenum-3.concoct.008.contigs__HF_Duodenum-3__c62393_3	RGIG575__Dairy_cattle_Duodenum.Co__c24565_35	1.09713	4180	5	2.70394	4706	1948.5	697
HF_Duodenum-3.concoct.008.contigs__HF_Duodenum-3__c62393_3	RGIG5856__Sheep_Jejunum-2__c93002_10	0.925433	4449	5	1.23996	4898	2222.5	709
HF_Duodenum-3.concoct.008.contigs__HF_Duodenum-3__c62393_3	RGIG5887__Sheep_Jejunum-4__c671_1	1.5634	4594	5	2.07805	4903	2243	705
HF_Duodenum-3.concoct.008.contigs__HF_Duodenum-3__c62393_3	RGIG6004__Sheep_Omasum-3__c633624_88	1.08962	4233	5	2.15947	4719	1891.5	700
HF_Duodenum-3.concoct.008.contigs__HF_Duodenum-3__c62393_3	RGIG6080__Sheep_Omasum.Co__c1485204_6	1.07524	4235	5	1.85335	4724	1882.5	704
HF_Duodenum-3.concoct.008.contigs__HF_Duodenum-3__c62393_3	RGIG6509__Sheep_Rectum.Co__c1690497_14	0.754615	4436	5	1.10729	4901	2293	709
HF_Duodenum-3.concoct.008.contigs__HF_Duodenum-3__c62393_3	RGIG6509__Sheep_Rectum.Co__c3212068_26	1.02278	4212	5	2.8812	4665	1857.5	692
HF_Duodenum-3.concoct.008.contigs__HF_Duodenum-3__c62393_3	RGIG6921__Sheep_Rumen-5__c275972_29	1.2047	4288	5	2.21618	4724	1903.5	700
HF_Duodenum-3.concoct.008.contigs__HF_Duodenum-3__c62393_3	RGIG6921__Sheep_Rumen-5__c275972_40	1.19147	4474	5	1.54213	4931	2279	708
HF_Duodenum-3.concoct.008.contigs__HF_Duodenum-3__c62393_3	RGIG7075__Sheep_Rumen.Co__c3157764_15	1.33833	4313	5	2.24092	4704	1840	701
HF_Duodenum-3.concoct.008.contigs__HF_Duodenum-3__c62393_3	RGIG7236__Water_buffalos_Cecum-2__c585201_1	0.476803	3710	5	0.928932	4447	2059.5	642
HF_Duodenum-3.concoct.008.contigs__HF_Duodenum-3__c62393_3	RGIG7236__Water_buffalos_Cecum-2__c819139_2	0.79681	4595	5	1.0623	4891	2299	706
HF_Duodenum-3.concoct.008.contigs__HF_Duodenum-3__c62393_3	RGIG7407__Water_buffalos_Cecum.Co__c2119032_18	1.20134	4722	5	1.41172	4958	2377	708
HF_Duodenum-3.concoct.008.contigs__HF_Duodenum-3__c62393_3	RGIG8000__Water_buffalos_Rumen-1__c102184_43	0.977414	4574	5	1.26404	4939	2294.5	708
HF_Duodenum-3.concoct.008.contigs__HF_Duodenum-3__c62393_3	RGIG8000__Water_buffalos_Rumen-1__c102184_44	0.87626	4375	5	1.34199	4920	2301	708
HF_Duodenum-3.concoct.008.contigs__HF_Duodenum-3__c62393_3	RGIG8248__Water_buffalos_Rumen-5__c1328562_5	1.76724	4570	5	2.0134	4830	2211.5	703
HF_Duodenum-3.concoct.008.contigs__HF_Duodenum-3__c62393_3	RGIG8248__Water_buffalos_Rumen-5__c2538637_11	0.936209	4087	5	3.02776	4632	1864	687
HF_Duodenum-3.concoct.008.contigs__HF_Duodenum-3__c62393_3	RGIG8675__Water_deer_Colon-1__c276641_15	1.06096	4658	5	1.29716	4936	2311	708
HF_Duodenum-3.concoct.008.contigs__HF_Duodenum-3__c62393_3	RGIG8675__Water_deer_Colon-1__c276641_16	0.978398	4639	5	1.21081	4902	2330	706
HF_Duodenum-3.concoct.008.contigs__HF_Duodenum-3__c62393_3	RMAG102__cattle10_SRR4435562_metabat_single_bins.43_cattle10-7_k87_355811_5	0.958274	4569	5	1.29479	4900	2271.5	707
HF_Duodenum-3.concoct.008.contigs__HF_Duodenum-3__c62393_3	RMAG1056__contigs1_sample_bins_2500.10423_NODE_27_length_34736_cov_6.168210_12	1.40987	4651	5	1.72207	4922	2308.5	705
HF_Duodenum-3.concoct.008.contigs__HF_Duodenum-3__c62393_3	RMAG1056__contigs1_sample_bins_2500.10423_NODE_5_length_64665_cov_6.708955_12	0.981014	4231	5	1.79401	4748	1930.5	704
HF_Duodenum-3.concoct.008.contigs__HF_Duodenum-3__c62393_3	RMAG1799__contigs1_sample_bins_2500.9422_NODE_1_length_192048_cov_2.303035_89	0.795854	4631	5	1.0697	4938	2397	708
HF_Duodenum-3.concoct.008.contigs__HF_Duodenum-3__c62393_3	RMAG1799__contigs1_sample_bins_2500.9422_NODE_1_length_192048_cov_2.303035_90	0.664427	4453	5	1.3877	4903	2309.5	704
HF_Duodenum-3.concoct.008.contigs__HF_Duodenum-3__c62393_3	RMAG669__cattle19_SAMEA104395223_metabat_single_bins.183_cattle19-233_k87_105602_4	1.44303	4364	5	2.28937	4705	1841	701
HF_Duodenum-3.concoct.008.contigs__HF_Duodenum-3__c62393_3	RMAG669__cattle19_SAMEA104395223_metabat_single_bins.183_cattle19-233_k87_380586_11	1.52673	4622	5	1.87498	4880	2254.5	703
HF_Duodenum-3.concoct.008.contigs__HF_Duodenum-3__c62393_3	s17_SRR8397892_metabat2_bin.14__s17_SRR8397892_metabat2_bin.14_82_15	0.965041	4458	5	1.43734	4909	2308.5	705
HF_Duodenum-3.concoct.008.contigs__HF_Duodenum-3__c62393_3	s17_SRR8397911_metabat2_bin.73_sub__s17_SRR8397911_metabat2_bin.73_sub_147_9	1.5488	4674	5	1.99383	4911	2323	704
HF_Duodenum-3.concoct.008.contigs__HF_Duodenum-3__c62393_3	s20_SRR094926_metabat1_bin.308__s20_SRR094926_metabat1_bin.308_191_2	1.50157	4570	5	1.84735	4901	2237	705
HF_Duodenum-3.concoct.008.contigs__HF_Duodenum-3__c62393_3	s4_SRR873596.1_metabat1_bin.77__s4_SRR873596.1_metabat1_bin.77_64_18	1.82362	4522	5	2.15912	4881	2222.5	706
HF_Duodenum-3.concoct.008.contigs__HF_Duodenum-3__c62393_3	s4_SRR873601.1_metabat1_bin.84__s4_SRR873601.1_metabat1_bin.84_186_16	1.82362	4522	5	2.15912	4881	2222.5	706
HF_Duodenum-3.concoct.008.contigs__HF_Duodenum-3__c62393_3	s4_SRR873601.1_metabat2_bin.23_sub__s4_SRR873601.1_metabat2_bin.23_sub_45_12	1.4826	4698	5	1.9223	4914	2322	704
HF_Duodenum-3.concoct.008.contigs__HF_Duodenum-3__c62393_3	s4_SRR873604.1_metabat2_bin.376__s4_SRR873604.1_metabat2_bin.376_277_5	1.52406	4576	5	1.79955	4886	2294.5	706
HF_Duodenum-3.concoct.008.contigs__HF_Duodenum-3__c62393_3	s5_SRR18274464_metabat2_bin.12_sub__s5_SRR18274464_metabat2_bin.12_sub_76_20	1.05785	4580	5	1.39511	4903	2271.5	707
HF_Duodenum-3.concoct.008.contigs__HF_Duodenum-3__c62393_3	s9_SRR5190270_metabat2_bin.19_sub__s9_SRR5190270_metabat2_bin.19_sub_73_13	0.629946	4462	5	0.994908	4908	2330	707
HF_Duodenum-3.concoct.008.contigs__HF_Duodenum-3__c62393_3	s9_SRR5190274_metabat2_bin.60__s9_SRR5190274_metabat2_bin.60_13_13	1.82362	4522	5	2.15912	4881	2222.5	706
HF_Duodenum-3.concoct.008.contigs__HF_Duodenum-3__c62393_3	s9_SRR5190278_metabat1_bin.18_sub__s9_SRR5190278_metabat1_bin.18_sub_29_8	1.55398	4687	5	1.99397	4913	2321	704
HF_Duodenum-3.concoct.008.contigs__HF_Duodenum-3__c62393_3	s9_SRR5190282_metabat1_bin.5_sub__s9_SRR5190282_metabat1_bin.5_sub_291_3	1.55398	4687	5	1.99397	4913	2321	704
HF_Duodenum-3.concoct.008.contigs__HF_Duodenum-3__c62393_3	supersetMAG1309.ok__supersetMAG1309__802	1.5488	4674	5	1.99383	4911	2323	704
HF_Duodenum-3.concoct.008.contigs__HF_Duodenum-3__c62393_3	supersetMAG149.ok__supersetMAG149__2316	1.43103	4357	5	2.35318	4730	1869	701
HF_Duodenum-3.concoct.008.contigs__HF_Duodenum-3__c62393_3	supersetMAG151.ok__supersetMAG151__2849	1.42447	4339	5	2.35448	4731	1872	701
HF_Duodenum-3.concoct.008.contigs__HF_Duodenum-3__c62393_3	supersetMAG1558.ok__supersetMAG1558__295	0.91937	4320	5	1.38913	4948	2353	706
HF_Duodenum-3.concoct.008.contigs__HF_Duodenum-3__c62393_3	supersetMAG254.ok__supersetMAG254__2396	1.59137	4078	5	2.10043	4563	1433	704
HF_Duodenum-3.concoct.008.contigs__HF_Duodenum-3__c62393_3	supersetMAG254.ok__supersetMAG254__2652	1.31612	4204	5	2.07702	4594	1524	696
HF_Duodenum-3.concoct.008.contigs__HF_Duodenum-3__c62393_3	supersetMAG257.ok__supersetMAG257__737__supersetMAG257__737	1.29556	4515	5	1.56495	4767	1985	705
HF_Duodenum-3.concoct.008.contigs__HF_Duodenum-3__c62393_3	supersetMAG3040.ok__supersetMAG3040__849	1.5488	4674	5	1.99383	4911	2323	704
HF_Duodenum-3.concoct.008.contigs__HF_Duodenum-3__c62393_3	supersetMAG3139.ok__supersetMAG3139__258	1.5488	4674	5	1.99383	4911	2323	704
HF_Duodenum-3.concoct.008.contigs__HF_Duodenum-3__c62393_3	supersetMAG4104.ok__supersetMAG4104__541	1.5488	4674	5	1.99383	4911	2323	704
HF_Duodenum-3.concoct.008.contigs__HF_Duodenum-3__c62393_3	supersetMAG422.ok__supersetMAG422__3263	1.11861	4382	5	1.62605	4738	1954.5	702
HF_Duodenum-3.concoct.008.contigs__HF_Duodenum-3__c62393_3	supersetMAG4489.ok__supersetMAG4489__1032	0.77502	4340	5	1.13629	4893	2212.5	709
HF_Duodenum-3.concoct.008.contigs__HF_Duodenum-3__c62393_3	supersetMAG4489.ok__supersetMAG4489__1885	1.41408	4441	5	1.72855	4722	1869.5	706
HF_Duodenum-3.concoct.008.contigs__HF_Duodenum-3__c62393_3	supersetMAG4549.ok__supersetMAG4549__561	1.05738	4573	5	1.33783	4918	2289.5	707
HF_Duodenum-3.concoct.008.contigs__HF_Duodenum-3__c62393_3	supersetMAG4549.ok__supersetMAG4549__849	1.15154	4214	5	2.71678	4706	1957.5	697
HF_Duodenum-3.concoct.008.contigs__HF_Duodenum-3__c62393_3	supersetMAG4623.ok__supersetMAG4623__1951	1.8196	4527	5	2.15119	4879	2226.5	706
HF_Duodenum-3.concoct.008.contigs__HF_Duodenum-3__c62393_3	supersetMAG50.ok__supersetMAG50__3566	0.711275	4530	5	1.00198	4918	2368	706
HF_Duodenum-3.concoct.008.contigs__HF_Duodenum-3__c62393_3	supersetMAG50.ok__supersetMAG50__3567	1.06934	4639	5	1.315	4918	2294	708
HF_Duodenum-3.concoct.008.contigs__HF_Duodenum-3__c62393_3	supersetMAG51.ok__supersetMAG51__2336	0.694816	4600	5	0.996018	4950	2423	708
HF_Duodenum-3.concoct.008.contigs__HF_Duodenum-3__c62393_3	supersetMAG52.ok__supersetMAG52__82	0.819279	4633	5	1.07549	4926	2358	707
HF_Duodenum-3.concoct.008.contigs__HF_Duodenum-3__c62393_3	supersetMAG594.ok__supersetMAG594__502	1.4826	4698	5	1.9223	4914	2322	704
HF_Duodenum-3.concoct.008.contigs__HF_Duodenum-3__c62393_3	supersetMAG630.ok__supersetMAG630__610	1.45882	4573	5	1.9687	4915	2325	704
HG_Cecum-11.maxbin.054_sub.contigs__HG_Cecum-11__c501873_10	HG_Cecum-11.maxbin.054_sub.contigs__HG_Cecum-11__c501873_14	1.90829	4558	5	2.18963	4710	1925	701
HG_Cecum-11.maxbin.054_sub.contigs__HG_Cecum-11__c501873_10	HG_Colon-8.metabat2.017.contigs__HG_Colon-8__c134381_81	1.31765	4745	5	1.47602	4952	2453.5	707
HG_Cecum-11.maxbin.054_sub.contigs__HG_Cecum-11__c501873_10	MAG-0656__MAG-0656__contig_k141_38230_158_12	1.55772	4664	5	1.78609	4951	2451.5	707
HG_Cecum-11.maxbin.054_sub.contigs__HG_Cecum-11__c501873_10	MAG-0789__MAG-0789__contig_k141_603064_173_15	1.94398	4764	5	2.11701	4960	2456.5	708
HG_Cecum-11.maxbin.054_sub.contigs__HG_Cecum-11__c501873_10	MAG-1005__MAG-1005__contig_k141_440400_102_6	1.52667	4582	5	1.77467	4902	2399.5	706
HG_Cecum-11.maxbin.054_sub.contigs__HG_Cecum-11__c501873_10	MAG-1005__MAG-1005__contig_k141_440400_102_7	1.38082	4636	5	1.60865	4950	2394.5	708
HG_Cecum-11.maxbin.054_sub.contigs__HG_Cecum-11__c501873_10	MAG-1295__MAG-1295__contig_k141_319013_107_34	2.00456	4463	5	2.39324	4735	1965.5	703
HG_Cecum-11.maxbin.054_sub.contigs__HG_Cecum-11__c501873_10	MAG-2776__MAG-2776__contig_k141_72949_66_48	1.33714	4631	5	1.57026	4948	2446.5	707
HG_Cecum-11.maxbin.054_sub.contigs__HG_Cecum-11__c501873_10	MAG-2798__MAG-2798__contig_k141_147439_115_12	2.49004	4516	5	2.87348	4745	1974.5	700
HG_Cecum-11.maxbin.054_sub.contigs__HG_Cecum-11__c501873_10	MAG-2798__MAG-2798__contig_k141_31617_68_8	1.79628	4719	5	1.94757	4904	2419.5	706
HG_Cecum-11.maxbin.054_sub.contigs__HG_Cecum-11__c501873_10	MAG-3400__MAG-3400__contig_k141_181073_81_10	1.06038	4243	5	1.45184	4822	2336.5	690
HG_Cecum-11.maxbin.054_sub.contigs__HG_Cecum-11__c501873_10	MAG-3400__MAG-3400__contig_k141_86656_171_28	1.93615	4566	5	2.24652	4910	2405.5	706
HG_Cecum-11.maxbin.054_sub.contigs__HG_Cecum-11__c501873_10	MAG-3814__MAG-3814__scaffold_NODE_142_length_104492_cov_17.192209_4_51	1.61967	4758	5	1.77532	4957	2457.5	708
HG_Cecum-11.maxbin.054_sub.contigs__HG_Cecum-11__c501873_10	MAG-3871__MAG-3871__scaffold_NODE_56_length_140905_cov_29.617505_8_44	1.1106	4488	5	1.7144	4839	2180.5	704
HG_Cecum-11.maxbin.054_sub.contigs__HG_Cecum-11__c501873_10	MAG-3871__MAG-3871__scaffold_NODE_56_length_140905_cov_29.617505_8_48	1.64004	4751	5	1.79943	4951	2467.5	708
HG_Cecum-11.maxbin.054_sub.contigs__HG_Cecum-11__c501873_10	Oxobacter_pfennigii_DSM_3222__WP_054875435.1	1.86076	3933	5	2.7323	4523	1472	696
HG_Cecum-11.maxbin.054_sub.contigs__HG_Cecum-11__c501873_10	Oxobacter_pfennigii_DSM_3222__WP_054875698.1	1.53436	4071	5	3.09274	4552	1545	689
HG_Cecum-11.maxbin.054_sub.contigs__HG_Cecum-11__c501873_10	RGIG1371__Dairy_cattle_Rumen.Co__c3400525_10	1.52631	4447	5	1.89276	4937	2354.5	706
HG_Cecum-11.maxbin.054_sub.contigs__HG_Cecum-11__c501873_10	RGIG1949__Goat_Cecum.Co__c1694961_1	1.28652	4302	5	2.03409	4695	1881.5	703
HG_Cecum-11.maxbin.054_sub.contigs__HG_Cecum-11__c501873_10	RGIG1949__Goat_Cecum.Co__c1694961_12	1.93523	4427	5	2.41366	4936	2324	709
HG_Cecum-11.maxbin.054_sub.contigs__HG_Cecum-11__c501873_10	RGIG2447__Goat_Ileum.Co__c611596_76	1.09465	4587	5	1.32651	4930	2348	708
HG_Cecum-11.maxbin.054_sub.contigs__HG_Cecum-11__c501873_10	RGIG4038__Roe_deer_Cecum-5__c5805_111	1.54709	4786	5	1.68784	4958	2473.5	708
HG_Cecum-11.maxbin.054_sub.contigs__HG_Cecum-11__c501873_10	RGIG4300__Roe_deer_Duodenum-2__c294272_2	1.8114	4312	5	2.43871	4700	1839	705
HG_Cecum-11.maxbin.054_sub.contigs__HG_Cecum-11__c501873_10	RGIG5612__Sheep_Duodenum-2__c101188_35	1.59401	4332	5	2.28624	4727	1921	704
HG_Cecum-11.maxbin.054_sub.contigs__HG_Cecum-11__c501873_10	RGIG5612__Sheep_Duodenum-2__c24411_33	2.2262	4564	5	2.58703	4902	2254	706
HG_Cecum-11.maxbin.054_sub.contigs__HG_Cecum-11__c501873_10	RGIG5635__Sheep_Duodenum-3__c39_84	1.56996	4196	5	2.58299	4727	1925	705
HG_Cecum-11.maxbin.054_sub.contigs__HG_Cecum-11__c501873_10	RGIG5635__Sheep_Duodenum-3__c564_67	2.71406	4549	5	3.04754	4817	2236.5	702
HG_Cecum-11.maxbin.054_sub.contigs__HG_Cecum-11__c501873_10	RGIG5706__Sheep_Duodenum.Co__c233265_85	1.75025	4784	5	1.89937	4958	2493.5	708
HG_Cecum-11.maxbin.054_sub.contigs__HG_Cecum-11__c501873_10	RGIG575__Dairy_cattle_Duodenum.Co__c2431873_43	1.88797	4657	5	2.34507	4946	2405	703
HG_Cecum-11.maxbin.054_sub.contigs__HG_Cecum-11__c501873_10	RGIG575__Dairy_cattle_Duodenum.Co__c24565_35	1.83007	4309	5	2.34598	4753	2008.5	706
HG_Cecum-11.maxbin.054_sub.contigs__HG_Cecum-11__c501873_10	RGIG5856__Sheep_Jejunum-2__c93002_10	1.35583	4675	5	1.54269	4929	2353	708
HG_Cecum-11.maxbin.054_sub.contigs__HG_Cecum-11__c501873_10	RGIG5887__Sheep_Jejunum-4__c671_1	2.32728	4671	5	2.57943	4900	2245	706
HG_Cecum-11.maxbin.054_sub.contigs__HG_Cecum-11__c501873_10	RGIG6004__Sheep_Omasum-3__c633624_88	1.4135	4157	5	2.25174	4721	1901.5	704
HG_Cecum-11.maxbin.054_sub.contigs__HG_Cecum-11__c501873_10	RGIG6080__Sheep_Omasum.Co__c1485204_6	1.54904	4319	5	1.99159	4737	1918.5	707
HG_Cecum-11.maxbin.054_sub.contigs__HG_Cecum-11__c501873_10	RGIG6509__Sheep_Rectum.Co__c1690497_14	1.62862	4630	5	1.85608	4931	2389	709
HG_Cecum-11.maxbin.054_sub.contigs__HG_Cecum-11__c501873_10	RGIG6509__Sheep_Rectum.Co__c3212068_26	1.77362	4348	5	3.07518	4666	1842.5	695
HG_Cecum-11.maxbin.054_sub.contigs__HG_Cecum-11__c501873_10	RGIG6921__Sheep_Rumen-5__c275972_29	1.56257	4284	5	2.29612	4724	1916.5	704
HG_Cecum-11.maxbin.054_sub.contigs__HG_Cecum-11__c501873_10	RGIG6921__Sheep_Rumen-5__c275972_40	1.76069	4428	5	2.20185	4932	2350.5	707
HG_Cecum-11.maxbin.054_sub.contigs__HG_Cecum-11__c501873_10	RGIG7075__Sheep_Rumen.Co__c3157764_15	1.73743	4338	5	2.35557	4700	1844	705
HG_Cecum-11.maxbin.054_sub.contigs__HG_Cecum-11__c501873_10	RGIG7236__Water_buffalos_Cecum-2__c585201_1	1.24862	4119	5	1.52396	4472	2167.5	642
HG_Cecum-11.maxbin.054_sub.contigs__HG_Cecum-11__c501873_10	RGIG7236__Water_buffalos_Cecum-2__c819139_2	1.52667	4582	5	1.77466	4902	2399.5	706
HG_Cecum-11.maxbin.054_sub.contigs__HG_Cecum-11__c501873_10	RGIG7407__Water_buffalos_Cecum.Co__c2119032_18	2.02253	4831	5	2.13293	4949	2434.5	708
HG_Cecum-11.maxbin.054_sub.contigs__HG_Cecum-11__c501873_10	RGIG8000__Water_buffalos_Rumen-1__c102184_43	1.53588	4484	5	1.88878	4970	2415.5	708
HG_Cecum-11.maxbin.054_sub.contigs__HG_Cecum-11__c501873_10	RGIG8000__Water_buffalos_Rumen-1__c102184_44	1.69646	4390	5	2.2389	4934	2394.5	708
HG_Cecum-11.maxbin.054_sub.contigs__HG_Cecum-11__c501873_10	RGIG8248__Water_buffalos_Rumen-5__c1328562_5	2.50975	4450	5	2.97817	4839	2283.5	704
HG_Cecum-11.maxbin.054_sub.contigs__HG_Cecum-11__c501873_10	RGIG8248__Water_buffalos_Rumen-5__c2538637_11	1.32626	4144	5	2.55519	4697	1879	702
HG_Cecum-11.maxbin.054_sub.contigs__HG_Cecum-11__c501873_10	RGIG8675__Water_deer_Colon-1__c276641_15	1.66699	4719	5	1.84829	4958	2412.5	708
HG_Cecum-11.maxbin.054_sub.contigs__HG_Cecum-11__c501873_10	RGIG8675__Water_deer_Colon-1__c276641_16	1.73008	4618	5	1.96807	4906	2397.5	706
HG_Cecum-11.maxbin.054_sub.contigs__HG_Cecum-11__c501873_10	RMAG102__cattle10_SRR4435562_metabat_single_bins.43_cattle10-7_k87_355811_5	0.7111	4492	5	1.03946	4919	2379.5	706
HG_Cecum-11.maxbin.054_sub.contigs__HG_Cecum-11__c501873_10	RMAG1056__contigs1_sample_bins_2500.10423_NODE_27_length_34736_cov_6.168210_12	1.6889	4391	5	2.1378	4916	2357.5	703
HG_Cecum-11.maxbin.054_sub.contigs__HG_Cecum-11__c501873_10	RMAG1056__contigs1_sample_bins_2500.10423_NODE_5_length_64665_cov_6.708955_12	1.49439	4336	5	1.91241	4741	1943.5	707
HG_Cecum-11.maxbin.054_sub.contigs__HG_Cecum-11__c501873_10	RMAG1799__contigs1_sample_bins_2500.9422_NODE_1_length_192048_cov_2.303035_89	1.62648	4647	5	1.87112	4962	2473.5	708
HG_Cecum-11.maxbin.054_sub.contigs__HG_Cecum-11__c501873_10	RMAG1799__contigs1_sample_bins_2500.9422_NODE_1_length_192048_cov_2.303035_90	1.47755	4571	5	1.84646	4909	2385	704
HG_Cecum-11.maxbin.054_sub.contigs__HG_Cecum-11__c501873_10	RMAG669__cattle19_SAMEA104395223_metabat_single_bins.183_cattle19-233_k87_105602_4	1.8512	4371	5	2.42819	4701	1846	705
HG_Cecum-11.maxbin.054_sub.contigs__HG_Cecum-11__c501873_10	RMAG669__cattle19_SAMEA104395223_metabat_single_bins.183_cattle19-233_k87_380586_11	1.99685	4601	5	2.33003	4929	2349.5	706
HG_Cecum-11.maxbin.054_sub.contigs__HG_Cecum-11__c501873_10	s17_SRR8397892_metabat2_bin.14__s17_SRR8397892_metabat2_bin.14_82_15	1.84049	4535	5	2.26392	4940	2397.5	708
HG_Cecum-11.maxbin.054_sub.contigs__HG_Cecum-11__c501873_10	s17_SRR8397911_metabat2_bin.73_sub__s17_SRR8397911_metabat2_bin.73_sub_147_9	1.42746	4732	5	1.69412	4938	2442.5	704
HG_Cecum-11.maxbin.054_sub.contigs__HG_Cecum-11__c501873_10	s20_SRR094926_metabat1_bin.308__s20_SRR094926_metabat1_bin.308_191_2	2.2163	4547	5	2.59979	4903	2247	706
HG_Cecum-11.maxbin.054_sub.contigs__HG_Cecum-11__c501873_10	s4_SRR873596.1_metabat1_bin.77__s4_SRR873596.1_metabat1_bin.77_64_18	1.7722	4766	5	1.89806	4897	2328	706
HG_Cecum-11.maxbin.054_sub.contigs__HG_Cecum-11__c501873_10	s4_SRR873601.1_metabat1_bin.84__s4_SRR873601.1_metabat1_bin.84_186_16	1.7722	4766	5	1.89806	4897	2328	706
HG_Cecum-11.maxbin.054_sub.contigs__HG_Cecum-11__c501873_10	s4_SRR873601.1_metabat2_bin.23_sub__s4_SRR873601.1_metabat2_bin.23_sub_45_12	1.4217	4747	5	1.67852	4940	2439.5	704
HG_Cecum-11.maxbin.054_sub.contigs__HG_Cecum-11__c501873_10	s4_SRR873604.1_metabat2_bin.376__s4_SRR873604.1_metabat2_bin.376_277_5	1.74257	4708	5	1.91686	4907	2391	706
HG_Cecum-11.maxbin.054_sub.contigs__HG_Cecum-11__c501873_10	s5_SRR18274464_metabat2_bin.12_sub__s5_SRR18274464_metabat2_bin.12_sub_76_20	0.582712	4421	5	0.963182	4923	2376.5	706
HG_Cecum-11.maxbin.054_sub.contigs__HG_Cecum-11__c501873_10	s9_SRR5190270_metabat2_bin.19_sub__s9_SRR5190270_metabat2_bin.19_sub_73_13	1.20066	4639	5	1.41227	4928	2442.5	707
HG_Cecum-11.maxbin.054_sub.contigs__HG_Cecum-11__c501873_10	s9_SRR5190274_metabat2_bin.60__s9_SRR5190274_metabat2_bin.60_13_13	1.7722	4766	5	1.89806	4897	2328	706
HG_Cecum-11.maxbin.054_sub.contigs__HG_Cecum-11__c501873_10	s9_SRR5190278_metabat1_bin.18_sub__s9_SRR5190278_metabat1_bin.18_sub_29_8	1.43208	4703	5	1.71729	4939	2438.5	704
HG_Cecum-11.maxbin.054_sub.contigs__HG_Cecum-11__c501873_10	s9_SRR5190282_metabat1_bin.5_sub__s9_SRR5190282_metabat1_bin.5_sub_291_3	1.43208	4703	5	1.71729	4939	2438.5	704
HG_Cecum-11.maxbin.054_sub.contigs__HG_Cecum-11__c501873_10	supersetMAG1309.ok__supersetMAG1309__802	1.42746	4732	5	1.69412	4938	2442.5	704
HG_Cecum-11.maxbin.054_sub.contigs__HG_Cecum-11__c501873_10	supersetMAG149.ok__supersetMAG149__2316	1.28867	4435	5	2.06287	4730	1954	699
HG_Cecum-11.maxbin.054_sub.contigs__HG_Cecum-11__c501873_10	supersetMAG151.ok__supersetMAG151__2849	1.41926	4429	5	2.16053	4728	1950	699
HG_Cecum-11.maxbin.054_sub.contigs__HG_Cecum-11__c501873_10	supersetMAG1558.ok__supersetMAG1558__295	1.51991	4383	5	1.95189	4935	2350.5	706
HG_Cecum-11.maxbin.054_sub.contigs__HG_Cecum-11__c501873_10	supersetMAG254.ok__supersetMAG254__2396	1.86076	3933	5	2.7323	4523	1472	696
HG_Cecum-11.maxbin.054_sub.contigs__HG_Cecum-11__c501873_10	supersetMAG254.ok__supersetMAG254__2652	1.53436	4071	5	3.09274	4552	1545	689
HG_Cecum-11.maxbin.054_sub.contigs__HG_Cecum-11__c501873_10	supersetMAG257.ok__supersetMAG257__737__supersetMAG257__737	2.04967	4650	5	2.19485	4778	2069.5	705
HG_Cecum-11.maxbin.054_sub.contigs__HG_Cecum-11__c501873_10	supersetMAG3040.ok__supersetMAG3040__849	1.42746	4732	5	1.69412	4938	2442.5	704
HG_Cecum-11.maxbin.054_sub.contigs__HG_Cecum-11__c501873_10	supersetMAG3139.ok__supersetMAG3139__258	1.42746	4732	5	1.69412	4938	2442.5	704
HG_Cecum-11.maxbin.054_sub.contigs__HG_Cecum-11__c501873_10	supersetMAG4104.ok__supersetMAG4104__541	1.42746	4732	5	1.69412	4938	2442.5	704
HG_Cecum-11.maxbin.054_sub.contigs__HG_Cecum-11__c501873_10	supersetMAG422.ok__supersetMAG422__3263	1.71652	4578	5	1.96628	4757	2085	702
HG_Cecum-11.maxbin.054_sub.contigs__HG_Cecum-11__c501873_10	supersetMAG4489.ok__supersetMAG4489__1032	1.41856	4671	5	1.60552	4921	2336	708
HG_Cecum-11.maxbin.054_sub.contigs__HG_Cecum-11__c501873_10	supersetMAG4489.ok__supersetMAG4489__1885	2.09031	4536	5	2.35641	4742	1956	705
HG_Cecum-11.maxbin.054_sub.contigs__HG_Cecum-11__c501873_10	supersetMAG4549.ok__supersetMAG4549__561	1.88797	4657	5	2.34507	4946	2405	703
HG_Cecum-11.maxbin.054_sub.contigs__HG_Cecum-11__c501873_10	supersetMAG4549.ok__supersetMAG4549__849	1.9026	4335	5	2.39256	4753	2016.5	706
HG_Cecum-11.maxbin.054_sub.contigs__HG_Cecum-11__c501873_10	supersetMAG4623.ok__supersetMAG4623__1951	1.77201	4753	5	1.90504	4895	2329	706
HG_Cecum-11.maxbin.054_sub.contigs__HG_Cecum-11__c501873_10	supersetMAG50.ok__supersetMAG50__3566	1.54187	4631	5	1.75952	4913	2412.5	706
HG_Cecum-11.maxbin.054_sub.contigs__HG_Cecum-11__c501873_10	supersetMAG50.ok__supersetMAG50__3567	1.55283	4442	5	1.94714	4939	2372.5	708
HG_Cecum-11.maxbin.054_sub.contigs__HG_Cecum-11__c501873_10	supersetMAG51.ok__supersetMAG51__2336	1.30359	4698	5	1.49296	4957	2483.5	708
HG_Cecum-11.maxbin.054_sub.contigs__HG_Cecum-11__c501873_10	supersetMAG52.ok__supersetMAG52__82	1.61217	4678	5	1.82103	4935	2417.5	707
HG_Cecum-11.maxbin.054_sub.contigs__HG_Cecum-11__c501873_10	supersetMAG594.ok__supersetMAG594__502	1.4217	4747	5	1.67851	4940	2439.5	704
HG_Cecum-11.maxbin.054_sub.contigs__HG_Cecum-11__c501873_10	supersetMAG630.ok__supersetMAG630__610	1.35568	4760	5	1.61388	4941	2442.5	704
HG_Cecum-11.maxbin.054_sub.contigs__HG_Cecum-11__c501873_14	HG_Colon-8.metabat2.017.contigs__HG_Colon-8__c134381_81	0.893305	4358	5	1.32277	4798	2202.5	705
HG_Cecum-11.maxbin.054_sub.contigs__HG_Cecum-11__c501873_14	MAG-0656__MAG-0656__contig_k141_38230_158_12	0.815781	4340	5	1.34377	4788	2198	702
HG_Cecum-11.maxbin.054_sub.contigs__HG_Cecum-11__c501873_14	MAG-0789__MAG-0789__contig_k141_603064_173_15	0.795437	4252	5	1.35197	4806	2185	707
HG_Cecum-11.maxbin.054_sub.contigs__HG_Cecum-11__c501873_14	MAG-1005__MAG-1005__contig_k141_440400_102_6	0.856622	4213	5	1.44416	4775	2172	705
HG_Cecum-11.maxbin.054_sub.contigs__HG_Cecum-11__c501873_14	MAG-1005__MAG-1005__contig_k141_440400_102_7	0.798611	4267	5	1.23848	4780	2052	707
HG_Cecum-11.maxbin.054_sub.contigs__HG_Cecum-11__c501873_14	MAG-1295__MAG-1295__contig_k141_319013_107_34	0.411237	4387	5	0.786989	4991	2765	706
HG_Cecum-11.maxbin.054_sub.contigs__HG_Cecum-11__c501873_14	MAG-2776__MAG-2776__contig_k141_72949_66_48	0.922619	4408	5	1.39881	4789	2200	702
HG_Cecum-11.maxbin.054_sub.contigs__HG_Cecum-11__c501873_14	MAG-2798__MAG-2798__contig_k141_147439_115_12	0.773321	4619	5	1.06233	5027	2821.5	708
HG_Cecum-11.maxbin.054_sub.contigs__HG_Cecum-11__c501873_14	MAG-2798__MAG-2798__contig_k141_31617_68_8	0.708697	4025	5	1.50374	4727	2097.5	695
HG_Cecum-11.maxbin.054_sub.contigs__HG_Cecum-11__c501873_14	MAG-3400__MAG-3400__contig_k141_181073_81_10	1.15419	4362	5	1.49291	4653	2016	689
HG_Cecum-11.maxbin.054_sub.contigs__HG_Cecum-11__c501873_14	MAG-3400__MAG-3400__contig_k141_86656_171_28	1.01039	4349	5	1.60921	4760	2152.5	702
HG_Cecum-11.maxbin.054_sub.contigs__HG_Cecum-11__c501873_14	MAG-3814__MAG-3814__scaffold_NODE_142_length_104492_cov_17.192209_4_51	0.72334	4097	5	1.31535	4802	2174	707
HG_Cecum-11.maxbin.054_sub.contigs__HG_Cecum-11__c501873_14	MAG-3871__MAG-3871__scaffold_NODE_56_length_140905_cov_29.617505_8_44	1.10384	4690	5	1.33328	4983	2649	710
HG_Cecum-11.maxbin.054_sub.contigs__HG_Cecum-11__c501873_14	MAG-3871__MAG-3871__scaffold_NODE_56_length_140905_cov_29.617505_8_48	1.06973	4376	5	1.5366	4815	2215	705
HG_Cecum-11.maxbin.054_sub.contigs__HG_Cecum-11__c501873_14	Oxobacter_pfennigii_DSM_3222__WP_054875435.1	2.16302	4324	5	2.47527	4519	1576.5	690
HG_Cecum-11.maxbin.054_sub.contigs__HG_Cecum-11__c501873_14	Oxobacter_pfennigii_DSM_3222__WP_054875698.1	1.52111	4258	5	1.99338	4588	1645	692
HG_Cecum-11.maxbin.054_sub.contigs__HG_Cecum-11__c501873_14	RGIG1371__Dairy_cattle_Rumen.Co__c3400525_10	0.940118	4111	5	1.90325	4708	1854.5	703
HG_Cecum-11.maxbin.054_sub.contigs__HG_Cecum-11__c501873_14	RGIG1949__Goat_Cecum.Co__c1694961_1	0.817753	4733	5	1.0404	4988	2722.5	710
HG_Cecum-11.maxbin.054_sub.contigs__HG_Cecum-11__c501873_14	RGIG1949__Goat_Cecum.Co__c1694961_12	0.972423	3990	5	1.55346	4715	1874	706
HG_Cecum-11.maxbin.054_sub.contigs__HG_Cecum-11__c501873_14	RGIG2447__Goat_Ileum.Co__c611596_76	1.29322	4460	5	1.65235	4712	1911.5	702
HG_Cecum-11.maxbin.054_sub.contigs__HG_Cecum-11__c501873_14	RGIG4038__Roe_deer_Cecum-5__c5805_111	0.790284	4139	5	1.42914	4777	2162.5	702
HG_Cecum-11.maxbin.054_sub.contigs__HG_Cecum-11__c501873_14	RGIG4300__Roe_deer_Duodenum-2__c294272_2	0.702104	4658	5	0.996613	5014	2765.5	710
HG_Cecum-11.maxbin.054_sub.contigs__HG_Cecum-11__c501873_14	RGIG5612__Sheep_Duodenum-2__c101188_35	0.544237	4521	5	0.893339	5000	2705.5	710
HG_Cecum-11.maxbin.054_sub.contigs__HG_Cecum-11__c501873_14	RGIG5612__Sheep_Duodenum-2__c24411_33	0.996813	4131	5	1.72902	4731	1865.5	704
HG_Cecum-11.maxbin.054_sub.contigs__HG_Cecum-11__c501873_14	RGIG5635__Sheep_Duodenum-3__c39_84	0.654132	4642	5	0.972094	5022	2729	709
HG_Cecum-11.maxbin.054_sub.contigs__HG_Cecum-11__c501873_14	RGIG5635__Sheep_Duodenum-3__c564_67	1.20843	4028	5	1.93271	4644	1841.5	700
HG_Cecum-11.maxbin.054_sub.contigs__HG_Cecum-11__c501873_14	RGIG5706__Sheep_Duodenum.Co__c233265_85	0.749268	4132	5	1.35074	4798	2201.5	704
HG_Cecum-11.maxbin.054_sub.contigs__HG_Cecum-11__c501873_14	RGIG575__Dairy_cattle_Duodenum.Co__c2431873_43	0.91007	4262	5	1.43511	4711	1913.5	703
HG_Cecum-11.maxbin.054_sub.contigs__HG_Cecum-11__c501873_14	RGIG575__Dairy_cattle_Duodenum.Co__c24565_35	0.780952	4588	5	0.985925	4929	2584	710
HG_Cecum-11.maxbin.054_sub.contigs__HG_Cecum-11__c501873_14	RGIG5856__Sheep_Jejunum-2__c93002_10	1.09351	4383	5	1.5276	4716	1926.5	702
HG_Cecum-11.maxbin.054_sub.contigs__HG_Cecum-11__c501873_14	RGIG5887__Sheep_Jejunum-4__c671_1	1.031	4218	5	1.71029	4729	1864.5	704
HG_Cecum-11.maxbin.054_sub.contigs__HG_Cecum-11__c501873_14	RGIG6004__Sheep_Omasum-3__c633624_88	0.816724	4779	5	1.01733	5046	2833.5	710
HG_Cecum-11.maxbin.054_sub.contigs__HG_Cecum-11__c501873_14	RGIG6080__Sheep_Omasum.Co__c1485204_6	0.631091	4598	5	0.921096	4994	2699.5	710
HG_Cecum-11.maxbin.054_sub.contigs__HG_Cecum-11__c501873_14	RGIG6509__Sheep_Rectum.Co__c1690497_14	1.01726	4297	5	1.45783	4710	1990	703
HG_Cecum-11.maxbin.054_sub.contigs__HG_Cecum-11__c501873_14	RGIG6509__Sheep_Rectum.Co__c3212068_26	0.536738	4606	5	0.763368	5004	2793	710
HG_Cecum-11.maxbin.054_sub.contigs__HG_Cecum-11__c501873_14	RGIG6921__Sheep_Rumen-5__c275972_29	0.707504	4644	5	0.952181	5047	2829.5	710
HG_Cecum-11.maxbin.054_sub.contigs__HG_Cecum-11__c501873_14	RGIG6921__Sheep_Rumen-5__c275972_40	0.911897	4040	5	1.58404	4698	1860.5	702
HG_Cecum-11.maxbin.054_sub.contigs__HG_Cecum-11__c501873_14	RGIG7075__Sheep_Rumen.Co__c3157764_15	0.708869	4603	5	1.01748	5014	2770.5	710
HG_Cecum-11.maxbin.054_sub.contigs__HG_Cecum-11__c501873_14	RGIG7236__Water_buffalos_Cecum-2__c585201_1	0.972023	3945	5	1.35511	4298	1810	641
HG_Cecum-11.maxbin.054_sub.contigs__HG_Cecum-11__c501873_14	RGIG7236__Water_buffalos_Cecum-2__c819139_2	0.856621	4213	5	1.44415	4775	2172	705
HG_Cecum-11.maxbin.054_sub.contigs__HG_Cecum-11__c501873_14	RGIG7407__Water_buffalos_Cecum.Co__c2119032_18	0.75213	4225	5	1.35263	4815	2220	705
HG_Cecum-11.maxbin.054_sub.contigs__HG_Cecum-11__c501873_14	RGIG8000__Water_buffalos_Rumen-1__c102184_43	0.912028	4164	5	1.44993	4729	1937	704
HG_Cecum-11.maxbin.054_sub.contigs__HG_Cecum-11__c501873_14	RGIG8000__Water_buffalos_Rumen-1__c102184_44	1.15817	4446	5	1.63588	4763	2129	707
HG_Cecum-11.maxbin.054_sub.contigs__HG_Cecum-11__c501873_14	RGIG8248__Water_buffalos_Rumen-5__c1328562_5	1.22766	4066	5	1.96343	4661	1859.5	700
HG_Cecum-11.maxbin.054_sub.contigs__HG_Cecum-11__c501873_14	RGIG8248__Water_buffalos_Rumen-5__c2538637_11	0.79937	4506	5	1.11106	5000	2688.5	710
HG_Cecum-11.maxbin.054_sub.contigs__HG_Cecum-11__c501873_14	RGIG8675__Water_deer_Colon-1__c276641_15	0.835441	4233	5	1.37208	4789	2075	706
HG_Cecum-11.maxbin.054_sub.contigs__HG_Cecum-11__c501873_14	RGIG8675__Water_deer_Colon-1__c276641_16	0.757457	4151	5	1.40743	4790	2177	706
HG_Cecum-11.maxbin.054_sub.contigs__HG_Cecum-11__c501873_14	RMAG102__cattle10_SRR4435562_metabat_single_bins.43_cattle10-7_k87_355811_5	1.33298	4459	5	1.67924	4783	2125	704
HG_Cecum-11.maxbin.054_sub.contigs__HG_Cecum-11__c501873_14	RMAG1056__contigs1_sample_bins_2500.10423_NODE_27_length_34736_cov_6.168210_12	0.968871	3996	5	1.54745	4707	1879	705
HG_Cecum-11.maxbin.054_sub.contigs__HG_Cecum-11__c501873_14	RMAG1056__contigs1_sample_bins_2500.10423_NODE_5_length_64665_cov_6.708955_12	0.787086	4721	5	1.02578	5006	2738.5	710
HG_Cecum-11.maxbin.054_sub.contigs__HG_Cecum-11__c501873_14	RMAG1799__contigs1_sample_bins_2500.9422_NODE_1_length_192048_cov_2.303035_89	0.922886	4352	5	1.43451	4776	2146	705
HG_Cecum-11.maxbin.054_sub.contigs__HG_Cecum-11__c501873_14	RMAG1799__contigs1_sample_bins_2500.9422_NODE_1_length_192048_cov_2.303035_90	0.822836	4360	5	1.26034	4818	2215	707
HG_Cecum-11.maxbin.054_sub.contigs__HG_Cecum-11__c501873_14	RMAG669__cattle19_SAMEA104395223_metabat_single_bins.183_cattle19-233_k87_105602_4	0.699285	4605	5	1.01369	5015	2771.5	710
HG_Cecum-11.maxbin.054_sub.contigs__HG_Cecum-11__c501873_14	RMAG669__cattle19_SAMEA104395223_metabat_single_bins.183_cattle19-233_k87_380586_11	0.983325	4045	5	1.71757	4701	1921.5	700
HG_Cecum-11.maxbin.054_sub.contigs__HG_Cecum-11__c501873_14	s17_SRR8397892_metabat2_bin.14__s17_SRR8397892_metabat2_bin.14_82_15	0.977414	4331	5	1.50653	4767	2115	707
HG_Cecum-11.maxbin.054_sub.contigs__HG_Cecum-11__c501873_14	s17_SRR8397911_metabat2_bin.73_sub__s17_SRR8397911_metabat2_bin.73_sub_147_9	1.25317	4191	5	1.73443	4806	2181.5	705
HG_Cecum-11.maxbin.054_sub.contigs__HG_Cecum-11__c501873_14	s20_SRR094926_metabat1_bin.308__s20_SRR094926_metabat1_bin.308_191_2	1.04461	4156	5	1.73974	4731	1861.5	704
HG_Cecum-11.maxbin.054_sub.contigs__HG_Cecum-11__c501873_14	s4_SRR873596.1_metabat1_bin.77__s4_SRR873596.1_metabat1_bin.77_64_18	1.38832	4039	5	2.15441	4769	2164	700
HG_Cecum-11.maxbin.054_sub.contigs__HG_Cecum-11__c501873_14	s4_SRR873601.1_metabat1_bin.84__s4_SRR873601.1_metabat1_bin.84_186_16	1.38832	4039	5	2.15441	4769	2164	700
HG_Cecum-11.maxbin.054_sub.contigs__HG_Cecum-11__c501873_14	s4_SRR873601.1_metabat2_bin.23_sub__s4_SRR873601.1_metabat2_bin.23_sub_45_12	1.22753	4246	5	1.6645	4810	2191.5	705
HG_Cecum-11.maxbin.054_sub.contigs__HG_Cecum-11__c501873_14	s4_SRR873604.1_metabat2_bin.376__s4_SRR873604.1_metabat2_bin.376_277_5	1.15663	4190	5	1.66726	4787	2190.5	705
HG_Cecum-11.maxbin.054_sub.contigs__HG_Cecum-11__c501873_14	s5_SRR18274464_metabat2_bin.12_sub__s5_SRR18274464_metabat2_bin.12_sub_76_20	1.49192	4493	5	1.81906	4794	2143	704
HG_Cecum-11.maxbin.054_sub.contigs__HG_Cecum-11__c501873_14	s9_SRR5190270_metabat2_bin.19_sub__s9_SRR5190270_metabat2_bin.19_sub_73_13	0.974819	4428	5	1.45218	4781	2191.5	703
HG_Cecum-11.maxbin.054_sub.contigs__HG_Cecum-11__c501873_14	s9_SRR5190274_metabat2_bin.60__s9_SRR5190274_metabat2_bin.60_13_13	1.38832	4039	5	2.15441	4769	2164	700
HG_Cecum-11.maxbin.054_sub.contigs__HG_Cecum-11__c501873_14	s9_SRR5190278_metabat1_bin.18_sub__s9_SRR5190278_metabat1_bin.18_sub_29_8	1.20337	4145	5	1.71408	4808	2184.5	705
HG_Cecum-11.maxbin.054_sub.contigs__HG_Cecum-11__c501873_14	s9_SRR5190282_metabat1_bin.5_sub__s9_SRR5190282_metabat1_bin.5_sub_291_3	1.20337	4145	5	1.71408	4808	2184.5	705
HG_Cecum-11.maxbin.054_sub.contigs__HG_Cecum-11__c501873_14	supersetMAG1309.ok__supersetMAG1309__802	1.25317	4191	5	1.73443	4806	2181.5	705
HG_Cecum-11.maxbin.054_sub.contigs__HG_Cecum-11__c501873_14	supersetMAG149.ok__supersetMAG149__2316	1.48216	4464	5	1.75696	4734	1976.5	703
HG_Cecum-11.maxbin.054_sub.contigs__HG_Cecum-11__c501873_14	supersetMAG151.ok__supersetMAG151__2849	1.37978	4373	5	1.70567	4735	1977.5	703
HG_Cecum-11.maxbin.054_sub.contigs__HG_Cecum-11__c501873_14	supersetMAG1558.ok__supersetMAG1558__295	0.991128	4169	5	1.91763	4706	1850.5	703
HG_Cecum-11.maxbin.054_sub.contigs__HG_Cecum-11__c501873_14	supersetMAG254.ok__supersetMAG254__2396	2.16302	4324	5	2.47527	4519	1576.5	690
HG_Cecum-11.maxbin.054_sub.contigs__HG_Cecum-11__c501873_14	supersetMAG254.ok__supersetMAG254__2652	1.52111	4258	5	1.99338	4588	1645	692
HG_Cecum-11.maxbin.054_sub.contigs__HG_Cecum-11__c501873_14	supersetMAG257.ok__supersetMAG257__737__supersetMAG257__737	0.513186	4206	5	1.11037	4803	2299.5	703
HG_Cecum-11.maxbin.054_sub.contigs__HG_Cecum-11__c501873_14	supersetMAG3040.ok__supersetMAG3040__849	1.25317	4191	5	1.73443	4806	2181.5	705
HG_Cecum-11.maxbin.054_sub.contigs__HG_Cecum-11__c501873_14	supersetMAG3139.ok__supersetMAG3139__258	1.25317	4191	5	1.73443	4806	2181.5	705
HG_Cecum-11.maxbin.054_sub.contigs__HG_Cecum-11__c501873_14	supersetMAG4104.ok__supersetMAG4104__541	1.25317	4191	5	1.73443	4806	2181.5	705
HG_Cecum-11.maxbin.054_sub.contigs__HG_Cecum-11__c501873_14	supersetMAG422.ok__supersetMAG422__3263	0.502872	4060	5	1.15805	4773	2222.5	699
HG_Cecum-11.maxbin.054_sub.contigs__HG_Cecum-11__c501873_14	supersetMAG4489.ok__supersetMAG4489__1032	1.0061	4352	5	1.47784	4712	1912.5	702
HG_Cecum-11.maxbin.054_sub.contigs__HG_Cecum-11__c501873_14	supersetMAG4489.ok__supersetMAG4489__1885	0.514307	4483	5	0.866033	4963	2677	709
HG_Cecum-11.maxbin.054_sub.contigs__HG_Cecum-11__c501873_14	supersetMAG4549.ok__supersetMAG4549__561	0.91007	4262	5	1.43511	4711	1913.5	703
HG_Cecum-11.maxbin.054_sub.contigs__HG_Cecum-11__c501873_14	supersetMAG4549.ok__supersetMAG4549__849	0.770944	4588	5	0.978118	4929	2592	710
HG_Cecum-11.maxbin.054_sub.contigs__HG_Cecum-11__c501873_14	supersetMAG4623.ok__supersetMAG4623__1951	1.45218	4091	5	2.16833	4765	2163	700
HG_Cecum-11.maxbin.054_sub.contigs__HG_Cecum-11__c501873_14	supersetMAG50.ok__supersetMAG50__3566	0.814369	4348	5	1.33107	4792	2174	705
HG_Cecum-11.maxbin.054_sub.contigs__HG_Cecum-11__c501873_14	supersetMAG50.ok__supersetMAG50__3567	0.87543	4272	5	1.50619	4763	2046.5	703
HG_Cecum-11.maxbin.054_sub.contigs__HG_Cecum-11__c501873_14	supersetMAG51.ok__supersetMAG51__2336	0.817923	4323	5	1.48589	4781	2187.5	700
HG_Cecum-11.maxbin.054_sub.contigs__HG_Cecum-11__c501873_14	supersetMAG52.ok__supersetMAG52__82	0.774237	4253	5	1.30671	4787	2196	702
HG_Cecum-11.maxbin.054_sub.contigs__HG_Cecum-11__c501873_14	supersetMAG594.ok__supersetMAG594__502	1.22753	4246	5	1.6645	4810	2191.5	705
HG_Cecum-11.maxbin.054_sub.contigs__HG_Cecum-11__c501873_14	supersetMAG630.ok__supersetMAG630__610	1.25717	4176	5	1.76018	4810	2188.5	705
HG_Colon-8.metabat2.017.contigs__HG_Colon-8__c134381_81	MAG-0656__MAG-0656__contig_k141_38230_158_12	0.694338	5025	5	0.802388	5211	3244	708
HG_Colon-8.metabat2.017.contigs__HG_Colon-8__c134381_81	MAG-0789__MAG-0789__contig_k141_603064_173_15	0.759186	4759	5	0.945114	5247	3304	708
HG_Colon-8.metabat2.017.contigs__HG_Colon-8__c134381_81	MAG-1005__MAG-1005__contig_k141_440400_102_6	0.673125	4786	5	0.844849	5161	3145	706
HG_Colon-8.metabat2.017.contigs__HG_Colon-8__c134381_81	MAG-1005__MAG-1005__contig_k141_440400_102_7	0.411202	4579	5	0.656315	5142	2971	708
HG_Colon-8.metabat2.017.contigs__HG_Colon-8__c134381_81	MAG-1295__MAG-1295__contig_k141_319013_107_34	1.04736	4357	5	1.94349	4779	2210	699
HG_Colon-8.metabat2.017.contigs__HG_Colon-8__c134381_81	MAG-2776__MAG-2776__contig_k141_72949_66_48	0.615118	4950	5	0.749623	5209	3239	708
HG_Colon-8.metabat2.017.contigs__HG_Colon-8__c134381_81	MAG-2798__MAG-2798__contig_k141_147439_115_12	1.35102	4472	5	1.72805	4792	2262.5	699
HG_Colon-8.metabat2.017.contigs__HG_Colon-8__c134381_81	MAG-2798__MAG-2798__contig_k141_31617_68_8	0.697168	4643	5	0.991916	5041	2804	705
HG_Colon-8.metabat2.017.contigs__HG_Colon-8__c134381_81	MAG-3400__MAG-3400__contig_k141_181073_81_10	0.798415	4747	5	0.95092	5022	2919	690
HG_Colon-8.metabat2.017.contigs__HG_Colon-8__c134381_81	MAG-3400__MAG-3400__contig_k141_86656_171_28	0.828553	4364	5	1.20601	5153	3122	706
HG_Colon-8.metabat2.017.contigs__HG_Colon-8__c134381_81	MAG-3814__MAG-3814__scaffold_NODE_142_length_104492_cov_17.192209_4_51	0.543238	5071	5	0.640572	5252	3318	708
HG_Colon-8.metabat2.017.contigs__HG_Colon-8__c134381_81	MAG-3871__MAG-3871__scaffold_NODE_56_length_140905_cov_29.617505_8_44	0.576292	4135	5	1.67038	4974	2646.5	704
HG_Colon-8.metabat2.017.contigs__HG_Colon-8__c134381_81	MAG-3871__MAG-3871__scaffold_NODE_56_length_140905_cov_29.617505_8_48	0.673195	5025	4	0.786143	5177	3128	708
HG_Colon-8.metabat2.017.contigs__HG_Colon-8__c134381_81	Oxobacter_pfennigii_DSM_3222__WP_054875435.1	2.20705	4244	5	2.62269	4551	1598.5	696
HG_Colon-8.metabat2.017.contigs__HG_Colon-8__c134381_81	Oxobacter_pfennigii_DSM_3222__WP_054875698.1	1.47795	4220	5	1.90057	4614	1615	702
HG_Colon-8.metabat2.017.contigs__HG_Colon-8__c134381_81	RGIG1371__Dairy_cattle_Rumen.Co__c3400525_10	0.700852	4298	5	1.14362	4964	2500.5	705
HG_Colon-8.metabat2.017.contigs__HG_Colon-8__c134381_81	RGIG1949__Goat_Cecum.Co__c1694961_1	0.803035	4171	5	1.4541	4758	2177.5	702
HG_Colon-8.metabat2.017.contigs__HG_Colon-8__c134381_81	RGIG1949__Goat_Cecum.Co__c1694961_12	0.730607	3893	5	1.47068	4938	2439.5	707
HG_Colon-8.metabat2.017.contigs__HG_Colon-8__c134381_81	RGIG2447__Goat_Ileum.Co__c611596_76	0.727192	4504	5	1.06667	4934	2485	706
HG_Colon-8.metabat2.017.contigs__HG_Colon-8__c134381_81	RGIG4038__Roe_deer_Cecum-5__c5805_111	0.608315	4967	4	0.743006	5155	3069	708
HG_Colon-8.metabat2.017.contigs__HG_Colon-8__c134381_81	RGIG4300__Roe_deer_Duodenum-2__c294272_2	1.04291	4329	5	1.83325	4718	2089	698
HG_Colon-8.metabat2.017.contigs__HG_Colon-8__c134381_81	RGIG5612__Sheep_Duodenum-2__c101188_35	0.92344	4182	5	1.89501	4779	2194.5	704
HG_Colon-8.metabat2.017.contigs__HG_Colon-8__c134381_81	RGIG5612__Sheep_Duodenum-2__c24411_33	0.96636	4056	5	1.64835	4881	2298	705
HG_Colon-8.metabat2.017.contigs__HG_Colon-8__c134381_81	RGIG5635__Sheep_Duodenum-3__c39_84	1.09431	4336	5	1.90067	4742	2133	699
HG_Colon-8.metabat2.017.contigs__HG_Colon-8__c134381_81	RGIG5635__Sheep_Duodenum-3__c564_67	1.30841	4067	5	2.00422	4840	2306	703
HG_Colon-8.metabat2.017.contigs__HG_Colon-8__c134381_81	RGIG5706__Sheep_Duodenum.Co__c233265_85	0.655234	4846	5	0.827917	5166	3101	708
HG_Colon-8.metabat2.017.contigs__HG_Colon-8__c134381_81	RGIG575__Dairy_cattle_Duodenum.Co__c2431873_43	0.707351	3974	5	1.32973	4926	2433.5	708
HG_Colon-8.metabat2.017.contigs__HG_Colon-8__c134381_81	RGIG575__Dairy_cattle_Duodenum.Co__c24565_35	0.948705	4266	5	1.5065	4789	2286.5	701
HG_Colon-8.metabat2.017.contigs__HG_Colon-8__c134381_81	RGIG5856__Sheep_Jejunum-2__c93002_10	0.589272	4384	5	0.988481	4937	2488	706
HG_Colon-8.metabat2.017.contigs__HG_Colon-8__c134381_81	RGIG5887__Sheep_Jejunum-4__c671_1	0.985566	4144	5	1.60188	4882	2294	705
HG_Colon-8.metabat2.017.contigs__HG_Colon-8__c134381_81	RGIG6004__Sheep_Omasum-3__c633624_88	1.03917	4406	5	1.54648	4776	2197.5	702
HG_Colon-8.metabat2.017.contigs__HG_Colon-8__c134381_81	RGIG6080__Sheep_Omasum.Co__c1485204_6	0.984426	4238	5	1.90982	4776	2190.5	704
HG_Colon-8.metabat2.017.contigs__HG_Colon-8__c134381_81	RGIG6509__Sheep_Rectum.Co__c1690497_14	0.690917	4027	5	1.16789	4919	2469.5	708
HG_Colon-8.metabat2.017.contigs__HG_Colon-8__c134381_81	RGIG6509__Sheep_Rectum.Co__c3212068_26	0.823677	4117	5	1.30869	4798	2177.5	705
HG_Colon-8.metabat2.017.contigs__HG_Colon-8__c134381_81	RGIG6921__Sheep_Rumen-5__c275972_29	0.933493	4303	5	1.51221	4777	2196.5	702
HG_Colon-8.metabat2.017.contigs__HG_Colon-8__c134381_81	RGIG6921__Sheep_Rumen-5__c275972_40	0.532879	3809	5	1.32286	4939	2432	707
HG_Colon-8.metabat2.017.contigs__HG_Colon-8__c134381_81	RGIG7075__Sheep_Rumen.Co__c3157764_15	0.965925	4281	5	1.80627	4718	2094	698
HG_Colon-8.metabat2.017.contigs__HG_Colon-8__c134381_81	RGIG7236__Water_buffalos_Cecum-2__c585201_1	0.660582	4102	5	0.910717	4642	2669	642
HG_Colon-8.metabat2.017.contigs__HG_Colon-8__c134381_81	RGIG7236__Water_buffalos_Cecum-2__c819139_2	0.673125	4786	5	0.844848	5161	3145	706
HG_Colon-8.metabat2.017.contigs__HG_Colon-8__c134381_81	RGIG7407__Water_buffalos_Cecum.Co__c2119032_18	0.794965	4937	5	0.92223	5143	3036	708
HG_Colon-8.metabat2.017.contigs__HG_Colon-8__c134381_81	RGIG8000__Water_buffalos_Rumen-1__c102184_43	0.821252	4541	5	1.12397	5027	2641	706
HG_Colon-8.metabat2.017.contigs__HG_Colon-8__c134381_81	RGIG8000__Water_buffalos_Rumen-1__c102184_44	0.988666	4418	5	1.44773	5039	2766	708
HG_Colon-8.metabat2.017.contigs__HG_Colon-8__c134381_81	RGIG8248__Water_buffalos_Rumen-5__c1328562_5	1.04066	3810	5	1.9358	4863	2351	703
HG_Colon-8.metabat2.017.contigs__HG_Colon-8__c134381_81	RGIG8248__Water_buffalos_Rumen-5__c2538637_11	1.10275	4414	5	1.70186	4763	2148	701
HG_Colon-8.metabat2.017.contigs__HG_Colon-8__c134381_81	RGIG8675__Water_deer_Colon-1__c276641_15	0.468587	4519	5	0.715959	5166	3026	708
HG_Colon-8.metabat2.017.contigs__HG_Colon-8__c134381_81	RGIG8675__Water_deer_Colon-1__c276641_16	0.617465	4518	5	0.892353	5154	3137	706
HG_Colon-8.metabat2.017.contigs__HG_Colon-8__c134381_81	RMAG102__cattle10_SRR4435562_metabat_single_bins.43_cattle10-7_k87_355811_5	0.805485	4879	5	0.991275	5108	2929.5	707
HG_Colon-8.metabat2.017.contigs__HG_Colon-8__c134381_81	RMAG1056__contigs1_sample_bins_2500.10423_NODE_27_length_34736_cov_6.168210_12	0.824648	4173	5	1.26801	4897	2407	703
HG_Colon-8.metabat2.017.contigs__HG_Colon-8__c134381_81	RMAG1056__contigs1_sample_bins_2500.10423_NODE_5_length_64665_cov_6.708955_12	1.09258	4386	5	1.63511	4766	2187.5	701
HG_Colon-8.metabat2.017.contigs__HG_Colon-8__c134381_81	RMAG1799__contigs1_sample_bins_2500.9422_NODE_1_length_192048_cov_2.303035_89	0.830234	4923	5	0.965613	5178	3129	708
HG_Colon-8.metabat2.017.contigs__HG_Colon-8__c134381_81	RMAG1799__contigs1_sample_bins_2500.9422_NODE_1_length_192048_cov_2.303035_90	0.687861	4751	5	0.87418	5098	2951	706
HG_Colon-8.metabat2.017.contigs__HG_Colon-8__c134381_81	RMAG669__cattle19_SAMEA104395223_metabat_single_bins.183_cattle19-233_k87_105602_4	1.00063	4307	5	1.81522	4719	2095	698
HG_Colon-8.metabat2.017.contigs__HG_Colon-8__c134381_81	RMAG669__cattle19_SAMEA104395223_metabat_single_bins.183_cattle19-233_k87_380586_11	0.722561	3963	5	1.41844	4932	2451.5	705
HG_Colon-8.metabat2.017.contigs__HG_Colon-8__c134381_81	s17_SRR8397892_metabat2_bin.14__s17_SRR8397892_metabat2_bin.14_82_15	0.948462	4502	5	1.35793	5038	2770	708
HG_Colon-8.metabat2.017.contigs__HG_Colon-8__c134381_81	s17_SRR8397911_metabat2_bin.73_sub__s17_SRR8397911_metabat2_bin.73_sub_147_9	0.567981	4029	5	1.07666	5156	3053	707
HG_Colon-8.metabat2.017.contigs__HG_Colon-8__c134381_81	s20_SRR094926_metabat1_bin.308__s20_SRR094926_metabat1_bin.308_191_2	1.00335	4098	5	1.66287	4883	2297	705
HG_Colon-8.metabat2.017.contigs__HG_Colon-8__c134381_81	s4_SRR873596.1_metabat1_bin.77__s4_SRR873596.1_metabat1_bin.77_64_18	0.961155	4171	5	1.54427	5117	2915	707
HG_Colon-8.metabat2.017.contigs__HG_Colon-8__c134381_81	s4_SRR873601.1_metabat1_bin.84__s4_SRR873601.1_metabat1_bin.84_186_16	0.961155	4171	5	1.54427	5117	2915	707
HG_Colon-8.metabat2.017.contigs__HG_Colon-8__c134381_81	s4_SRR873601.1_metabat2_bin.23_sub__s4_SRR873601.1_metabat2_bin.23_sub_45_12	0.579906	4162	5	1.01004	5154	3045	707
HG_Colon-8.metabat2.017.contigs__HG_Colon-8__c134381_81	s4_SRR873604.1_metabat2_bin.376__s4_SRR873604.1_metabat2_bin.376_277_5	1.00248	4747	5	1.23018	5110	2926	707
HG_Colon-8.metabat2.017.contigs__HG_Colon-8__c134381_81	s5_SRR18274464_metabat2_bin.12_sub__s5_SRR18274464_metabat2_bin.12_sub_76_20	0.997471	4925	5	1.15761	5115	2950.5	707
HG_Colon-8.metabat2.017.contigs__HG_Colon-8__c134381_81	s9_SRR5190270_metabat2_bin.19_sub__s9_SRR5190270_metabat2_bin.19_sub_73_13	0.408577	4232	5	0.720506	5186	3186	708
HG_Colon-8.metabat2.017.contigs__HG_Colon-8__c134381_81	s9_SRR5190274_metabat2_bin.60__s9_SRR5190274_metabat2_bin.60_13_13	0.961155	4171	5	1.54427	5117	2915	707
HG_Colon-8.metabat2.017.contigs__HG_Colon-8__c134381_81	s9_SRR5190278_metabat1_bin.18_sub__s9_SRR5190278_metabat1_bin.18_sub_29_8	0.584029	4066	5	1.07441	5158	3051	707
HG_Colon-8.metabat2.017.contigs__HG_Colon-8__c134381_81	s9_SRR5190282_metabat1_bin.5_sub__s9_SRR5190282_metabat1_bin.5_sub_291_3	0.584029	4066	5	1.07441	5158	3051	707
HG_Colon-8.metabat2.017.contigs__HG_Colon-8__c134381_81	supersetMAG1309.ok__supersetMAG1309__802	0.56798	4029	5	1.07666	5156	3053	707
HG_Colon-8.metabat2.017.contigs__HG_Colon-8__c134381_81	supersetMAG149.ok__supersetMAG149__2316	1.27187	4524	5	1.66913	4784	2029	704
HG_Colon-8.metabat2.017.contigs__HG_Colon-8__c134381_81	supersetMAG151.ok__supersetMAG151__2849	1.27069	4533	5	1.657	4785	2032	704
HG_Colon-8.metabat2.017.contigs__HG_Colon-8__c134381_81	supersetMAG1558.ok__supersetMAG1558__295	0.821314	4356	5	1.24513	4962	2496.5	705
HG_Colon-8.metabat2.017.contigs__HG_Colon-8__c134381_81	supersetMAG254.ok__supersetMAG254__2396	2.20705	4244	5	2.62269	4551	1598.5	696
HG_Colon-8.metabat2.017.contigs__HG_Colon-8__c134381_81	supersetMAG254.ok__supersetMAG254__2652	1.47795	4220	5	1.90057	4614	1615	702
HG_Colon-8.metabat2.017.contigs__HG_Colon-8__c134381_81	supersetMAG257.ok__supersetMAG257__737__supersetMAG257__737	1.03563	4588	5	1.32932	4861	2365.5	706
HG_Colon-8.metabat2.017.contigs__HG_Colon-8__c134381_81	supersetMAG3040.ok__supersetMAG3040__849	0.56798	4029	5	1.07666	5156	3053	707
HG_Colon-8.metabat2.017.contigs__HG_Colon-8__c134381_81	supersetMAG3139.ok__supersetMAG3139__258	0.567641	4028	5	1.07666	5156	3053	707
HG_Colon-8.metabat2.017.contigs__HG_Colon-8__c134381_81	supersetMAG4104.ok__supersetMAG4104__541	0.567641	4028	5	1.07666	5156	3053	707
HG_Colon-8.metabat2.017.contigs__HG_Colon-8__c134381_81	supersetMAG422.ok__supersetMAG422__3263	0.77503	4406	5	1.29494	4815	2228	706
HG_Colon-8.metabat2.017.contigs__HG_Colon-8__c134381_81	supersetMAG4489.ok__supersetMAG4489__1032	0.568952	4338	5	0.984037	4927	2472	706
HG_Colon-8.metabat2.017.contigs__HG_Colon-8__c134381_81	supersetMAG4489.ok__supersetMAG4489__1885	1.1458	4478	5	1.50514	4789	2251	703
HG_Colon-8.metabat2.017.contigs__HG_Colon-8__c134381_81	supersetMAG4549.ok__supersetMAG4549__561	0.70735	3974	5	1.32973	4926	2433.5	708
HG_Colon-8.metabat2.017.contigs__HG_Colon-8__c134381_81	supersetMAG4549.ok__supersetMAG4549__849	0.964569	4281	5	1.50845	4793	2298.5	701
HG_Colon-8.metabat2.017.contigs__HG_Colon-8__c134381_81	supersetMAG4623.ok__supersetMAG4623__1951	1.05596	4310	5	1.55268	5115	2919	707
HG_Colon-8.metabat2.017.contigs__HG_Colon-8__c134381_81	supersetMAG50.ok__supersetMAG50__3566	0.551727	4416	5	0.821732	5117	3013	706
HG_Colon-8.metabat2.017.contigs__HG_Colon-8__c134381_81	supersetMAG50.ok__supersetMAG50__3567	0.611881	4519	5	0.896422	5083	2824	708
HG_Colon-8.metabat2.017.contigs__HG_Colon-8__c134381_81	supersetMAG51.ok__supersetMAG51__2336	0.386491	4750	5	0.585293	5188	3169	708
HG_Colon-8.metabat2.017.contigs__HG_Colon-8__c134381_81	supersetMAG52.ok__supersetMAG52__82	0.710115	4986	5	0.827456	5191	3180	708
HG_Colon-8.metabat2.017.contigs__HG_Colon-8__c134381_81	supersetMAG594.ok__supersetMAG594__502	0.579906	4162	5	1.01004	5154	3045	707
HG_Colon-8.metabat2.017.contigs__HG_Colon-8__c134381_81	supersetMAG630.ok__supersetMAG630__610	0.522717	3906	5	1.09661	5155	3048	707
MAG-0656__MAG-0656__contig_k141_38230_158_12	MAG-0789__MAG-0789__contig_k141_603064_173_15	0.506462	4912	5	0.708774	5179	3124	708
MAG-0656__MAG-0656__contig_k141_38230_158_12	MAG-1005__MAG-1005__contig_k141_440400_102_6	0.223315	4217	5	0.653099	5094	2956	706
MAG-0656__MAG-0656__contig_k141_38230_158_12	MAG-1005__MAG-1005__contig_k141_440400_102_7	0.399497	4579	5	0.716146	5097	2817	708
MAG-0656__MAG-0656__contig_k141_38230_158_12	MAG-1295__MAG-1295__contig_k141_319013_107_34	0.824393	4337	5	1.48434	4764	2188	697
MAG-0656__MAG-0656__contig_k141_38230_158_12	MAG-2776__MAG-2776__contig_k141_72949_66_48	0.255351	5204	5	0.333916	5392	3652	708
MAG-0656__MAG-0656__contig_k141_38230_158_12	MAG-2798__MAG-2798__contig_k141_147439_115_12	1.18418	4460	5	1.63126	4766	2189	698
MAG-0656__MAG-0656__contig_k141_38230_158_12	MAG-2798__MAG-2798__contig_k141_31617_68_8	0.490201	4647	5	0.997802	5043	2782	705
MAG-0656__MAG-0656__contig_k141_38230_158_12	MAG-3400__MAG-3400__contig_k141_181073_81_10	0.642103	4624	5	0.880812	4968	2743	690
MAG-0656__MAG-0656__contig_k141_38230_158_12	MAG-3400__MAG-3400__contig_k141_86656_171_28	0.50521	4412	5	0.86424	5107	2966	706
MAG-0656__MAG-0656__contig_k141_38230_158_12	MAG-3814__MAG-3814__scaffold_NODE_142_length_104492_cov_17.192209_4_51	0.494478	4887	5	0.716904	5195	3157	708
MAG-0656__MAG-0656__contig_k141_38230_158_12	MAG-3871__MAG-3871__scaffold_NODE_56_length_140905_cov_29.617505_8_44	0.733527	3931	5	1.40474	4962	2579.5	706
MAG-0656__MAG-0656__contig_k141_38230_158_12	MAG-3871__MAG-3871__scaffold_NODE_56_length_140905_cov_29.617505_8_48	1.02831	4844	5	1.20422	5157	3057	708
MAG-0656__MAG-0656__contig_k141_38230_158_12	Oxobacter_pfennigii_DSM_3222__WP_054875435.1	1.87956	4293	5	2.21745	4581	1590.5	700
MAG-0656__MAG-0656__contig_k141_38230_158_12	Oxobacter_pfennigii_DSM_3222__WP_054875698.1	1.32162	4287	5	1.69317	4646	1658	703
MAG-0656__MAG-0656__contig_k141_38230_158_12	RGIG1371__Dairy_cattle_Rumen.Co__c3400525_10	0.45424	3763	5	1.14404	4954	2438.5	705
MAG-0656__MAG-0656__contig_k141_38230_158_12	RGIG1949__Goat_Cecum.Co__c1694961_1	0.875812	4184	5	1.57293	4764	2131.5	702
MAG-0656__MAG-0656__contig_k141_38230_158_12	RGIG1949__Goat_Cecum.Co__c1694961_12	0.624283	3793	5	1.39514	4902	2340.5	707
MAG-0656__MAG-0656__contig_k141_38230_158_12	RGIG2447__Goat_Ileum.Co__c611596_76	1.16208	4615	5	1.4239	4893	2364	706
MAG-0656__MAG-0656__contig_k141_38230_158_12	RGIG4038__Roe_deer_Cecum-5__c5805_111	0.429745	4594	5	0.717839	5248	3238	708
MAG-0656__MAG-0656__contig_k141_38230_158_12	RGIG4300__Roe_deer_Duodenum-2__c294272_2	0.977141	4280	5	1.73042	4718	2070	698
MAG-0656__MAG-0656__contig_k141_38230_158_12	RGIG5612__Sheep_Duodenum-2__c101188_35	0.62858	3901	5	1.44458	4773	2166.5	704
MAG-0656__MAG-0656__contig_k141_38230_158_12	RGIG5612__Sheep_Duodenum-2__c24411_33	0.882237	4180	5	1.52133	4882	2281	705
MAG-0656__MAG-0656__contig_k141_38230_158_12	RGIG5635__Sheep_Duodenum-3__c39_84	0.625412	3808	5	1.50073	4760	2120	701
MAG-0656__MAG-0656__contig_k141_38230_158_12	RGIG5635__Sheep_Duodenum-3__c564_67	1.27301	4269	5	1.78352	4807	2245	701
MAG-0656__MAG-0656__contig_k141_38230_158_12	RGIG5706__Sheep_Duodenum.Co__c233265_85	0.440093	4722	5	0.710877	5241	3250	708
MAG-0656__MAG-0656__contig_k141_38230_158_12	RGIG575__Dairy_cattle_Duodenum.Co__c2431873_43	0.759853	4436	5	1.24706	4902	2368.5	708
MAG-0656__MAG-0656__contig_k141_38230_158_12	RGIG575__Dairy_cattle_Duodenum.Co__c24565_35	0.549584	4076	5	1.26263	4782	2244.5	701
MAG-0656__MAG-0656__contig_k141_38230_158_12	RGIG5856__Sheep_Jejunum-2__c93002_10	1.01623	4561	5	1.31845	4897	2371	706
MAG-0656__MAG-0656__contig_k141_38230_158_12	RGIG5887__Sheep_Jejunum-4__c671_1	1.03422	4352	5	1.5671	4883	2277	705
MAG-0656__MAG-0656__contig_k141_38230_158_12	RGIG6004__Sheep_Omasum-3__c633624_88	0.847364	4163	5	1.79795	4751	2132	699
MAG-0656__MAG-0656__contig_k141_38230_158_12	RGIG6080__Sheep_Omasum.Co__c1485204_6	0.678396	3956	5	1.45278	4771	2166.5	704
MAG-0656__MAG-0656__contig_k141_38230_158_12	RGIG6509__Sheep_Rectum.Co__c1690497_14	0.541653	3992	5	1.04999	4909	2419.5	708
MAG-0656__MAG-0656__contig_k141_38230_158_12	RGIG6509__Sheep_Rectum.Co__c3212068_26	0.651793	4091	5	1.58221	4746	2125	700
MAG-0656__MAG-0656__contig_k141_38230_158_12	RGIG6921__Sheep_Rumen-5__c275972_29	0.904513	4243	5	1.80954	4754	2139	699
MAG-0656__MAG-0656__contig_k141_38230_158_12	RGIG6921__Sheep_Rumen-5__c275972_40	0.727064	4141	5	1.33519	4916	2356	707
MAG-0656__MAG-0656__contig_k141_38230_158_12	RGIG7075__Sheep_Rumen.Co__c3157764_15	0.985076	4249	5	1.75797	4718	2075	698
MAG-0656__MAG-0656__contig_k141_38230_158_12	RGIG7236__Water_buffalos_Cecum-2__c585201_1	0.486658	4243	5	0.767415	4586	2508	642
MAG-0656__MAG-0656__contig_k141_38230_158_12	RGIG7236__Water_buffalos_Cecum-2__c819139_2	0.223315	4217	5	0.653099	5094	2956	706
MAG-0656__MAG-0656__contig_k141_38230_158_12	RGIG7407__Water_buffalos_Cecum.Co__c2119032_18	0.7538	4939	5	0.917693	5135	3007	708
MAG-0656__MAG-0656__contig_k141_38230_158_12	RGIG8000__Water_buffalos_Rumen-1__c102184_43	0.524241	4195	5	0.954593	4971	2490	706
MAG-0656__MAG-0656__contig_k141_38230_158_12	RGIG8000__Water_buffalos_Rumen-1__c102184_44	0.558724	4311	5	1.11597	5019	2705	708
MAG-0656__MAG-0656__contig_k141_38230_158_12	RGIG8248__Water_buffalos_Rumen-5__c1328562_5	1.06008	4080	5	1.67179	4840	2281	703
MAG-0656__MAG-0656__contig_k141_38230_158_12	RGIG8248__Water_buffalos_Rumen-5__c2538637_11	0.887588	4239	5	2.09039	4735	2123	696
MAG-0656__MAG-0656__contig_k141_38230_158_12	RGIG8675__Water_deer_Colon-1__c276641_15	0.645279	4843	5	0.854364	5109	2853	708
MAG-0656__MAG-0656__contig_k141_38230_158_12	RGIG8675__Water_deer_Colon-1__c276641_16	0.369439	4690	5	0.688813	5101	2975	706
MAG-0656__MAG-0656__contig_k141_38230_158_12	RMAG102__cattle10_SRR4435562_metabat_single_bins.43_cattle10-7_k87_355811_5	1.09468	4673	5	1.38724	5100	2906.5	707
MAG-0656__MAG-0656__contig_k141_38230_158_12	RMAG1056__contigs1_sample_bins_2500.10423_NODE_27_length_34736_cov_6.168210_12	0.815199	4041	5	1.3438	4892	2372	703
MAG-0656__MAG-0656__contig_k141_38230_158_12	RMAG1056__contigs1_sample_bins_2500.10423_NODE_5_length_64665_cov_6.708955_12	0.693963	3907	5	1.49381	4772	2178.5	702
MAG-0656__MAG-0656__contig_k141_38230_158_12	RMAG1799__contigs1_sample_bins_2500.9422_NODE_1_length_192048_cov_2.303035_89	0.334372	4457	5	0.649556	5263	3287	708
MAG-0656__MAG-0656__contig_k141_38230_158_12	RMAG1799__contigs1_sample_bins_2500.9422_NODE_1_length_192048_cov_2.303035_90	0.250104	4408	5	0.592923	5147	3009	706
MAG-0656__MAG-0656__contig_k141_38230_158_12	RMAG669__cattle19_SAMEA104395223_metabat_single_bins.183_cattle19-233_k87_105602_4	1.04516	4299	5	1.77272	4719	2076	698
MAG-0656__MAG-0656__contig_k141_38230_158_12	RMAG669__cattle19_SAMEA104395223_metabat_single_bins.183_cattle19-233_k87_380586_11	0.987756	4317	5	1.4851	4931	2429.5	705
MAG-0656__MAG-0656__contig_k141_38230_158_12	s17_SRR8397892_metabat2_bin.14__s17_SRR8397892_metabat2_bin.14_82_15	0.507895	4514	5	1.03898	5020	2709	708
MAG-0656__MAG-0656__contig_k141_38230_158_12	s17_SRR8397911_metabat2_bin.73_sub__s17_SRR8397911_metabat2_bin.73_sub_147_9	0.993237	4139	5	1.6639	5124	3000	707
MAG-0656__MAG-0656__contig_k141_38230_158_12	s20_SRR094926_metabat1_bin.308__s20_SRR094926_metabat1_bin.308_191_2	0.922429	4216	5	1.53954	4884	2280	705
MAG-0656__MAG-0656__contig_k141_38230_158_12	s4_SRR873596.1_metabat1_bin.77__s4_SRR873596.1_metabat1_bin.77_64_18	1.07833	3939	5	2.05035	5079	2868	707
MAG-0656__MAG-0656__contig_k141_38230_158_12	s4_SRR873601.1_metabat1_bin.84__s4_SRR873601.1_metabat1_bin.84_186_16	1.07833	3939	5	2.05035	5079	2868	707
MAG-0656__MAG-0656__contig_k141_38230_158_12	s4_SRR873601.1_metabat2_bin.23_sub__s4_SRR873601.1_metabat2_bin.23_sub_45_12	0.989594	4209	5	1.57748	5123	2998	707
MAG-0656__MAG-0656__contig_k141_38230_158_12	s4_SRR873604.1_metabat2_bin.376__s4_SRR873604.1_metabat2_bin.376_277_5	0.890531	4103	5	1.50846	5064	2871	707
MAG-0656__MAG-0656__contig_k141_38230_158_12	s5_SRR18274464_metabat2_bin.12_sub__s5_SRR18274464_metabat2_bin.12_sub_76_20	1.30602	4816	5	1.5381	5105	2925.5	707
MAG-0656__MAG-0656__contig_k141_38230_158_12	s9_SRR5190270_metabat2_bin.19_sub__s9_SRR5190270_metabat2_bin.19_sub_73_13	0.449393	4699	5	0.642517	5236	3271	708
MAG-0656__MAG-0656__contig_k141_38230_158_12	s9_SRR5190274_metabat2_bin.60__s9_SRR5190274_metabat2_bin.60_13_13	1.07833	3939	5	2.05036	5079	2868	707
MAG-0656__MAG-0656__contig_k141_38230_158_12	s9_SRR5190278_metabat1_bin.18_sub__s9_SRR5190278_metabat1_bin.18_sub_29_8	0.989556	4139	5	1.65329	5126	2998	707
MAG-0656__MAG-0656__contig_k141_38230_158_12	s9_SRR5190282_metabat1_bin.5_sub__s9_SRR5190282_metabat1_bin.5_sub_291_3	0.989556	4139	5	1.65329	5126	2998	707
MAG-0656__MAG-0656__contig_k141_38230_158_12	supersetMAG1309.ok__supersetMAG1309__802	0.993238	4139	5	1.6639	5124	3000	707
MAG-0656__MAG-0656__contig_k141_38230_158_12	supersetMAG149.ok__supersetMAG149__2316	1.56249	4485	5	2.12882	4785	1995.5	705
MAG-0656__MAG-0656__contig_k141_38230_158_12	supersetMAG151.ok__supersetMAG151__2849	1.49012	4473	5	2.07552	4786	1998.5	705
MAG-0656__MAG-0656__contig_k141_38230_158_12	supersetMAG1558.ok__supersetMAG1558__295	0.550016	3968	5	1.15736	4952	2434.5	705
MAG-0656__MAG-0656__contig_k141_38230_158_12	supersetMAG254.ok__supersetMAG254__2396	1.87956	4293	5	2.21745	4581	1590.5	700
MAG-0656__MAG-0656__contig_k141_38230_158_12	supersetMAG254.ok__supersetMAG254__2652	1.32162	4287	5	1.69317	4646	1658	703
MAG-0656__MAG-0656__contig_k141_38230_158_12	supersetMAG257.ok__supersetMAG257__737__supersetMAG257__737	0.883777	4479	5	1.2465	4832	2285.5	706
MAG-0656__MAG-0656__contig_k141_38230_158_12	supersetMAG3040.ok__supersetMAG3040__849	0.993237	4139	5	1.6639	5124	3000	707
MAG-0656__MAG-0656__contig_k141_38230_158_12	supersetMAG3139.ok__supersetMAG3139__258	0.993237	4139	5	1.6639	5124	3000	707
MAG-0656__MAG-0656__contig_k141_38230_158_12	supersetMAG4104.ok__supersetMAG4104__541	0.993237	4139	5	1.6639	5124	3000	707
MAG-0656__MAG-0656__contig_k141_38230_158_12	supersetMAG422.ok__supersetMAG422__3263	0.865434	4415	5	1.27329	4797	2198	706
MAG-0656__MAG-0656__contig_k141_38230_158_12	supersetMAG4489.ok__supersetMAG4489__1032	0.843087	4485	5	1.19564	4885	2347	706
MAG-0656__MAG-0656__contig_k141_38230_158_12	supersetMAG4489.ok__supersetMAG4489__1885	0.928152	4365	5	1.39146	4782	2187	703
MAG-0656__MAG-0656__contig_k141_38230_158_12	supersetMAG4549.ok__supersetMAG4549__561	0.759854	4436	5	1.24706	4902	2368.5	708
MAG-0656__MAG-0656__contig_k141_38230_158_12	supersetMAG4549.ok__supersetMAG4549__849	0.589249	4138	5	1.26631	4782	2253.5	701
MAG-0656__MAG-0656__contig_k141_38230_158_12	supersetMAG4623.ok__supersetMAG4623__1951	0.992109	3854	5	2.029	5078	2881	707
MAG-0656__MAG-0656__contig_k141_38230_158_12	supersetMAG50.ok__supersetMAG50__3566	0.246818	4350	5	0.571905	5139	3038	706
MAG-0656__MAG-0656__contig_k141_38230_158_12	supersetMAG50.ok__supersetMAG50__3567	0.382631	4136	5	0.815618	5161	2971	708
MAG-0656__MAG-0656__contig_k141_38230_158_12	supersetMAG51.ok__supersetMAG51__2336	0.301068	4260	5	0.65014	5291	3371	708
MAG-0656__MAG-0656__contig_k141_38230_158_12	supersetMAG52.ok__supersetMAG52__82	0.168156	4924	5	0.411955	5309	3428	708
MAG-0656__MAG-0656__contig_k141_38230_158_12	supersetMAG594.ok__supersetMAG594__502	0.989594	4209	5	1.57748	5123	2998	707
MAG-0656__MAG-0656__contig_k141_38230_158_12	supersetMAG630.ok__supersetMAG630__610	0.921804	4026	5	1.68403	5123	2995	707
MAG-0789__MAG-0789__contig_k141_603064_173_15	MAG-1005__MAG-1005__contig_k141_440400_102_6	0.476922	4817	5	0.625991	5174	3162	707
MAG-0789__MAG-0789__contig_k141_603064_173_15	MAG-1005__MAG-1005__contig_k141_440400_102_7	0.523399	4443	5	0.80052	5212	3082	709
MAG-0789__MAG-0789__contig_k141_603064_173_15	MAG-1295__MAG-1295__contig_k141_319013_107_34	0.776584	4282	5	1.44734	4790	2191	701
MAG-0789__MAG-0789__contig_k141_603064_173_15	MAG-2776__MAG-2776__contig_k141_72949_66_48	0.709743	4935	5	0.883024	5176	3117	708
MAG-0789__MAG-0789__contig_k141_603064_173_15	MAG-2798__MAG-2798__contig_k141_147439_115_12	0.939468	4410	5	1.51972	4807	2223	702
MAG-0789__MAG-0789__contig_k141_603064_173_15	MAG-2798__MAG-2798__contig_k141_31617_68_8	0.363797	4382	5	0.689167	5059	2813	706
MAG-0789__MAG-0789__contig_k141_603064_173_15	MAG-3400__MAG-3400__contig_k141_181073_81_10	0.963528	4858	5	1.09342	5064	2985	691
MAG-0789__MAG-0789__contig_k141_603064_173_15	MAG-3400__MAG-3400__contig_k141_86656_171_28	0.296861	4551	5	0.516963	5190	3192	707
MAG-0789__MAG-0789__contig_k141_603064_173_15	MAG-3814__MAG-3814__scaffold_NODE_142_length_104492_cov_17.192209_4_51	0.253265	3900	5	0.6132	5370	3582	709
MAG-0789__MAG-0789__contig_k141_603064_173_15	MAG-3871__MAG-3871__scaffold_NODE_56_length_140905_cov_29.617505_8_44	0.961832	4050	5	1.94698	4974	2596	705
MAG-0789__MAG-0789__contig_k141_603064_173_15	MAG-3871__MAG-3871__scaffold_NODE_56_length_140905_cov_29.617505_8_48	0.786277	4262	5	1.21077	5185	3100	709
MAG-0789__MAG-0789__contig_k141_603064_173_15	Oxobacter_pfennigii_DSM_3222__WP_054875435.1	2.19969	4323	5	2.54782	4546	1561	698
MAG-0789__MAG-0789__contig_k141_603064_173_15	Oxobacter_pfennigii_DSM_3222__WP_054875698.1	1.63217	4296	5	2.00281	4603	1584	700
MAG-0789__MAG-0789__contig_k141_603064_173_15	RGIG1371__Dairy_cattle_Rumen.Co__c3400525_10	0.588156	4102	5	1.05517	4977	2516.5	706
MAG-0789__MAG-0789__contig_k141_603064_173_15	RGIG1949__Goat_Cecum.Co__c1694961_1	1.21359	4443	5	1.63501	4776	2136.5	707
MAG-0789__MAG-0789__contig_k141_603064_173_15	RGIG1949__Goat_Cecum.Co__c1694961_12	0.4463	3693	5	1.20937	4931	2419.5	708
MAG-0789__MAG-0789__contig_k141_603064_173_15	RGIG2447__Goat_Ileum.Co__c611596_76	1.38631	4736	5	1.56486	4933	2475	707
MAG-0789__MAG-0789__contig_k141_603064_173_15	RGIG4038__Roe_deer_Cecum-5__c5805_111	0.623413	4946	5	0.75058	5175	3079	709
MAG-0789__MAG-0789__contig_k141_603064_173_15	RGIG4300__Roe_deer_Duodenum-2__c294272_2	0.994326	4194	5	1.58959	4758	2054	708
MAG-0789__MAG-0789__contig_k141_603064_173_15	RGIG5612__Sheep_Duodenum-2__c101188_35	0.901676	4207	5	1.43067	4784	2152.5	707
MAG-0789__MAG-0789__contig_k141_603064_173_15	RGIG5612__Sheep_Duodenum-2__c24411_33	0.579451	4094	5	1.2182	4894	2324	706
MAG-0789__MAG-0789__contig_k141_603064_173_15	RGIG5635__Sheep_Duodenum-3__c39_84	0.934831	4170	5	1.59214	4792	2120.5	707
MAG-0789__MAG-0789__contig_k141_603064_173_15	RGIG5635__Sheep_Duodenum-3__c564_67	0.931889	4180	5	1.49602	4838	2324	702
MAG-0789__MAG-0789__contig_k141_603064_173_15	RGIG5706__Sheep_Duodenum.Co__c233265_85	0.428247	4872	5	0.593693	5157	3057	709
MAG-0789__MAG-0789__contig_k141_603064_173_15	RGIG575__Dairy_cattle_Duodenum.Co__c2431873_43	0.638455	4453	5	1.10939	4919	2396.5	709
MAG-0789__MAG-0789__contig_k141_603064_173_15	RGIG575__Dairy_cattle_Duodenum.Co__c24565_35	0.539824	4047	5	1.2313	4784	2230.5	704
MAG-0789__MAG-0789__contig_k141_603064_173_15	RGIG5856__Sheep_Jejunum-2__c93002_10	1.16602	4668	5	1.38648	4936	2478	707
MAG-0789__MAG-0789__contig_k141_603064_173_15	RGIG5887__Sheep_Jejunum-4__c671_1	0.72314	4288	5	1.258	4895	2320	706
MAG-0789__MAG-0789__contig_k141_603064_173_15	RGIG6004__Sheep_Omasum-3__c633624_88	1.12213	4370	5	1.56772	4798	2164.5	707
MAG-0789__MAG-0789__contig_k141_603064_173_15	RGIG6080__Sheep_Omasum.Co__c1485204_6	0.997297	4282	5	1.45617	4785	2151	708
MAG-0789__MAG-0789__contig_k141_603064_173_15	RGIG6509__Sheep_Rectum.Co__c1690497_14	0.731812	4505	5	0.979784	4923	2451.5	709
MAG-0789__MAG-0789__contig_k141_603064_173_15	RGIG6509__Sheep_Rectum.Co__c3212068_26	0.694606	4127	5	1.35419	4788	2162.5	704
MAG-0789__MAG-0789__contig_k141_603064_173_15	RGIG6921__Sheep_Rumen-5__c275972_29	1.08077	4337	5	1.57046	4799	2162.5	707
MAG-0789__MAG-0789__contig_k141_603064_173_15	RGIG6921__Sheep_Rumen-5__c275972_40	0.569885	4123	5	1.17417	4951	2419.5	708
MAG-0789__MAG-0789__contig_k141_603064_173_15	RGIG7075__Sheep_Rumen.Co__c3157764_15	1.06026	4220	5	1.64823	4758	2059	708
MAG-0789__MAG-0789__contig_k141_603064_173_15	RGIG7236__Water_buffalos_Cecum-2__c585201_1	0.771113	4533	4	0.894524	4688	2748	643
MAG-0789__MAG-0789__contig_k141_603064_173_15	RGIG7236__Water_buffalos_Cecum-2__c819139_2	0.476922	4817	5	0.62599	5174	3162	707
MAG-0789__MAG-0789__contig_k141_603064_173_15	RGIG7407__Water_buffalos_Cecum.Co__c2119032_18	0.420833	4767	5	0.584214	5168	3075	709
MAG-0789__MAG-0789__contig_k141_603064_173_15	RGIG8000__Water_buffalos_Rumen-1__c102184_43	0.671746	4582	5	0.961396	5001	2566	707
MAG-0789__MAG-0789__contig_k141_603064_173_15	RGIG8000__Water_buffalos_Rumen-1__c102184_44	0.628609	4702	5	1.03412	5034	2751	709
MAG-0789__MAG-0789__contig_k141_603064_173_15	RGIG8248__Water_buffalos_Rumen-5__c1328562_5	0.73777	3967	5	1.33837	4866	2336	704
MAG-0789__MAG-0789__contig_k141_603064_173_15	RGIG8248__Water_buffalos_Rumen-5__c2538637_11	1.21543	4432	5	1.69387	4802	2131	708
MAG-0789__MAG-0789__contig_k141_603064_173_15	RGIG8675__Water_deer_Colon-1__c276641_15	0.39983	4048	5	0.798634	5223	3106	709
MAG-0789__MAG-0789__contig_k141_603064_173_15	RGIG8675__Water_deer_Colon-1__c276641_16	0.239733	4432	5	0.480303	5178	3174	707
MAG-0789__MAG-0789__contig_k141_603064_173_15	RMAG102__cattle10_SRR4435562_metabat_single_bins.43_cattle10-7_k87_355811_5	1.48021	4897	5	1.67236	5104	2904	707
MAG-0789__MAG-0789__contig_k141_603064_173_15	RMAG1056__contigs1_sample_bins_2500.10423_NODE_27_length_34736_cov_6.168210_12	0.858794	4260	5	1.23876	4933	2460	704
MAG-0789__MAG-0789__contig_k141_603064_173_15	RMAG1056__contigs1_sample_bins_2500.10423_NODE_5_length_64665_cov_6.708955_12	1.04382	4259	5	1.60615	4797	2187	707
MAG-0789__MAG-0789__contig_k141_603064_173_15	RMAG1799__contigs1_sample_bins_2500.9422_NODE_1_length_192048_cov_2.303035_89	0.506201	4878	5	0.654694	5167	3086	709
MAG-0789__MAG-0789__contig_k141_603064_173_15	RMAG1799__contigs1_sample_bins_2500.9422_NODE_1_length_192048_cov_2.303035_90	0.549431	4726	5	0.748451	5104	2946	707
MAG-0789__MAG-0789__contig_k141_603064_173_15	RMAG669__cattle19_SAMEA104395223_metabat_single_bins.183_cattle19-233_k87_105602_4	1.04632	4203	5	1.63438	4759	2060	708
MAG-0789__MAG-0789__contig_k141_603064_173_15	RMAG669__cattle19_SAMEA104395223_metabat_single_bins.183_cattle19-233_k87_380586_11	0.840116	4284	5	1.31571	4928	2430	706
MAG-0789__MAG-0789__contig_k141_603064_173_15	s17_SRR8397892_metabat2_bin.14__s17_SRR8397892_metabat2_bin.14_82_15	0.463512	4701	5	0.917028	5045	2776	709
MAG-0789__MAG-0789__contig_k141_603064_173_15	s17_SRR8397911_metabat2_bin.73_sub__s17_SRR8397911_metabat2_bin.73_sub_147_9	0.965405	4038	5	1.7552	5148	3019.5	707
MAG-0789__MAG-0789__contig_k141_603064_173_15	s20_SRR094926_metabat1_bin.308__s20_SRR094926_metabat1_bin.308_191_2	0.656946	4167	5	1.2522	4896	2323	706
MAG-0789__MAG-0789__contig_k141_603064_173_15	s4_SRR873596.1_metabat1_bin.77__s4_SRR873596.1_metabat1_bin.77_64_18	0.924649	3740	5	2.12115	5074	2832.5	707
MAG-0789__MAG-0789__contig_k141_603064_173_15	s4_SRR873601.1_metabat1_bin.84__s4_SRR873601.1_metabat1_bin.84_186_16	0.924649	3740	5	2.12115	5074	2832.5	707
MAG-0789__MAG-0789__contig_k141_603064_173_15	s4_SRR873601.1_metabat2_bin.23_sub__s4_SRR873601.1_metabat2_bin.23_sub_45_12	0.950404	4096	5	1.65643	5146	3011.5	707
MAG-0789__MAG-0789__contig_k141_603064_173_15	s4_SRR873604.1_metabat2_bin.376__s4_SRR873604.1_metabat2_bin.376_277_5	0.745951	3825	5	1.5694	5083	2886.5	707
MAG-0789__MAG-0789__contig_k141_603064_173_15	s5_SRR18274464_metabat2_bin.12_sub__s5_SRR18274464_metabat2_bin.12_sub_76_20	1.69378	4938	5	1.86737	5108	2908	707
MAG-0789__MAG-0789__contig_k141_603064_173_15	s9_SRR5190270_metabat2_bin.19_sub__s9_SRR5190270_metabat2_bin.19_sub_73_13	0.853391	4945	5	0.998745	5195	3185	708
MAG-0789__MAG-0789__contig_k141_603064_173_15	s9_SRR5190274_metabat2_bin.60__s9_SRR5190274_metabat2_bin.60_13_13	0.924649	3740	5	2.12115	5074	2832.5	707
MAG-0789__MAG-0789__contig_k141_603064_173_15	s9_SRR5190278_metabat1_bin.18_sub__s9_SRR5190278_metabat1_bin.18_sub_29_8	0.967033	4044	5	1.74266	5150	3017.5	707
MAG-0789__MAG-0789__contig_k141_603064_173_15	s9_SRR5190282_metabat1_bin.5_sub__s9_SRR5190282_metabat1_bin.5_sub_291_3	0.967033	4044	5	1.74266	5150	3017.5	707
MAG-0789__MAG-0789__contig_k141_603064_173_15	supersetMAG1309.ok__supersetMAG1309__802	0.965406	4038	5	1.7552	5148	3019.5	707
MAG-0789__MAG-0789__contig_k141_603064_173_15	supersetMAG149.ok__supersetMAG149__2316	1.80129	4590	5	2.05353	4806	2033.5	705
MAG-0789__MAG-0789__contig_k141_603064_173_15	supersetMAG151.ok__supersetMAG151__2849	1.70937	4572	5	1.97216	4807	2036.5	705
MAG-0789__MAG-0789__contig_k141_603064_173_15	supersetMAG1558.ok__supersetMAG1558__295	0.67692	4297	5	1.08165	4975	2512.5	706
MAG-0789__MAG-0789__contig_k141_603064_173_15	supersetMAG254.ok__supersetMAG254__2396	2.19969	4323	5	2.54782	4546	1561	698
MAG-0789__MAG-0789__contig_k141_603064_173_15	supersetMAG254.ok__supersetMAG254__2652	1.63217	4296	5	2.00281	4603	1584	700
MAG-0789__MAG-0789__contig_k141_603064_173_15	supersetMAG257.ok__supersetMAG257__737__supersetMAG257__737	0.743143	4336	5	1.17182	4853	2307	706
MAG-0789__MAG-0789__contig_k141_603064_173_15	supersetMAG3040.ok__supersetMAG3040__849	0.965405	4038	5	1.7552	5148	3019.5	707
MAG-0789__MAG-0789__contig_k141_603064_173_15	supersetMAG3139.ok__supersetMAG3139__258	0.965405	4038	5	1.7552	5148	3019.5	707
MAG-0789__MAG-0789__contig_k141_603064_173_15	supersetMAG4104.ok__supersetMAG4104__541	0.965405	4038	5	1.7552	5148	3019.5	707
MAG-0789__MAG-0789__contig_k141_603064_173_15	supersetMAG422.ok__supersetMAG422__3263	0.906968	4386	5	1.43003	4802	2186.5	706
MAG-0789__MAG-0789__contig_k141_603064_173_15	supersetMAG4489.ok__supersetMAG4489__1032	0.988595	4607	5	1.24606	4930	2466	707
MAG-0789__MAG-0789__contig_k141_603064_173_15	supersetMAG4489.ok__supersetMAG4489__1885	0.80109	4221	5	1.36808	4789	2213	704
MAG-0789__MAG-0789__contig_k141_603064_173_15	supersetMAG4549.ok__supersetMAG4549__561	0.638454	4453	5	1.10939	4919	2396.5	709
MAG-0789__MAG-0789__contig_k141_603064_173_15	supersetMAG4549.ok__supersetMAG4549__849	0.491709	3968	5	1.21151	4788	2242.5	704
MAG-0789__MAG-0789__contig_k141_603064_173_15	supersetMAG4623.ok__supersetMAG4623__1951	0.87866	3698	5	2.10676	5072	2836.5	707
MAG-0789__MAG-0789__contig_k141_603064_173_15	supersetMAG50.ok__supersetMAG50__3566	0.509305	4860	5	0.674554	5122	3003	707
MAG-0789__MAG-0789__contig_k141_603064_173_15	supersetMAG50.ok__supersetMAG50__3567	0.424862	4093	5	0.782458	5084	2767	709
MAG-0789__MAG-0789__contig_k141_603064_173_15	supersetMAG51.ok__supersetMAG51__2336	0.730968	4871	5	0.875812	5192	3149	709
MAG-0789__MAG-0789__contig_k141_603064_173_15	supersetMAG52.ok__supersetMAG52__82	0.486862	4901	5	0.70455	5163	3078	708
MAG-0789__MAG-0789__contig_k141_603064_173_15	supersetMAG594.ok__supersetMAG594__502	0.950404	4096	5	1.65643	5146	3011.5	707
MAG-0789__MAG-0789__contig_k141_603064_173_15	supersetMAG630.ok__supersetMAG630__610	1.0068	4060	5	1.79457	5147	3014.5	707
MAG-1005__MAG-1005__contig_k141_440400_102_6	MAG-1005__MAG-1005__contig_k141_440400_102_7	0.401632	4645	5	0.636853	5132	2997	708
MAG-1005__MAG-1005__contig_k141_440400_102_6	MAG-1295__MAG-1295__contig_k141_319013_107_34	0.866524	4396	5	1.37681	4812	2253.5	703
MAG-1005__MAG-1005__contig_k141_440400_102_6	MAG-2776__MAG-2776__contig_k141_72949_66_48	0.349426	4510	5	0.689645	5092	2951	706
MAG-1005__MAG-1005__contig_k141_440400_102_6	MAG-2798__MAG-2798__contig_k141_147439_115_12	1.19503	4472	5	1.51582	4821	2281	705
MAG-1005__MAG-1005__contig_k141_440400_102_6	MAG-2798__MAG-2798__contig_k141_31617_68_8	0.477368	4521	5	0.768299	4984	2692	704
MAG-1005__MAG-1005__contig_k141_440400_102_6	MAG-3400__MAG-3400__contig_k141_181073_81_10	0.637721	4613	5	0.845781	5005	2928	690
MAG-1005__MAG-1005__contig_k141_440400_102_6	MAG-3400__MAG-3400__contig_k141_86656_171_28	0.48008	4680	5	0.633717	5321	3565	708
MAG-1005__MAG-1005__contig_k141_440400_102_6	MAG-3814__MAG-3814__scaffold_NODE_142_length_104492_cov_17.192209_4_51	0.452958	4821	5	0.610111	5186	3187	707
MAG-1005__MAG-1005__contig_k141_440400_102_6	MAG-3871__MAG-3871__scaffold_NODE_56_length_140905_cov_29.617505_8_44	0.867	4144	5	1.47232	4964	2628	707
MAG-1005__MAG-1005__contig_k141_440400_102_6	MAG-3871__MAG-3871__scaffold_NODE_56_length_140905_cov_29.617505_8_48	1.03974	4831	5	1.18725	5104	2999	707
MAG-1005__MAG-1005__contig_k141_440400_102_6	Oxobacter_pfennigii_DSM_3222__WP_054875435.1	1.9093	4192	5	2.40607	4527	1570.5	696
MAG-1005__MAG-1005__contig_k141_440400_102_6	Oxobacter_pfennigii_DSM_3222__WP_054875698.1	1.31104	4098	5	1.91251	4581	1592.5	699
MAG-1005__MAG-1005__contig_k141_440400_102_6	RGIG1371__Dairy_cattle_Rumen.Co__c3400525_10	0.384631	3671	5	1.03723	4937	2418.5	706
MAG-1005__MAG-1005__contig_k141_440400_102_6	RGIG1949__Goat_Cecum.Co__c1694961_1	0.859366	4109	5	1.56353	4781	2207.5	706
MAG-1005__MAG-1005__contig_k141_440400_102_6	RGIG1949__Goat_Cecum.Co__c1694961_12	0.631314	3810	5	1.34599	4883	2328.5	706
MAG-1005__MAG-1005__contig_k141_440400_102_6	RGIG2447__Goat_Ileum.Co__c611596_76	1.1931	4620	5	1.42413	4888	2380	707
MAG-1005__MAG-1005__contig_k141_440400_102_6	RGIG4038__Roe_deer_Cecum-5__c5805_111	0.42189	4388	5	0.688047	5099	2981	707
MAG-1005__MAG-1005__contig_k141_440400_102_6	RGIG4300__Roe_deer_Duodenum-2__c294272_2	0.97611	4230	5	1.61803	4754	2104.5	707
MAG-1005__MAG-1005__contig_k141_440400_102_6	RGIG5612__Sheep_Duodenum-2__c101188_35	0.602673	3769	5	1.46503	4777	2197.5	706
MAG-1005__MAG-1005__contig_k141_440400_102_6	RGIG5612__Sheep_Duodenum-2__c24411_33	0.899072	4208	5	1.44096	4855	2232	706
MAG-1005__MAG-1005__contig_k141_440400_102_6	RGIG5635__Sheep_Duodenum-3__c39_84	0.581791	3646	5	1.48747	4782	2156.5	707
MAG-1005__MAG-1005__contig_k141_440400_102_6	RGIG5635__Sheep_Duodenum-3__c564_67	1.36757	4408	5	1.72917	4799	2269	700
MAG-1005__MAG-1005__contig_k141_440400_102_6	RGIG5706__Sheep_Duodenum.Co__c233265_85	0.472249	4632	5	0.687708	5099	2966	707
MAG-1005__MAG-1005__contig_k141_440400_102_6	RGIG575__Dairy_cattle_Duodenum.Co__c2431873_43	0.810795	4470	5	1.22091	4889	2364.5	707
MAG-1005__MAG-1005__contig_k141_440400_102_6	RGIG575__Dairy_cattle_Duodenum.Co__c24565_35	0.570224	4105	5	1.26804	4796	2310.5	704
MAG-1005__MAG-1005__contig_k141_440400_102_6	RGIG5856__Sheep_Jejunum-2__c93002_10	1.0674	4594	5	1.32384	4891	2383	707
MAG-1005__MAG-1005__contig_k141_440400_102_6	RGIG5887__Sheep_Jejunum-4__c671_1	1.03014	4352	5	1.49433	4858	2233	706
MAG-1005__MAG-1005__contig_k141_440400_102_6	RGIG6004__Sheep_Omasum-3__c633624_88	0.793698	4048	5	1.4992	4795	2205.5	706
MAG-1005__MAG-1005__contig_k141_440400_102_6	RGIG6080__Sheep_Omasum.Co__c1485204_6	0.66898	3865	5	1.44973	4774	2196.5	706
MAG-1005__MAG-1005__contig_k141_440400_102_6	RGIG6509__Sheep_Rectum.Co__c1690497_14	0.500928	3829	5	0.978428	4883	2417.5	707
MAG-1005__MAG-1005__contig_k141_440400_102_6	RGIG6509__Sheep_Rectum.Co__c3212068_26	0.690221	4108	5	1.31315	4797	2217	705
MAG-1005__MAG-1005__contig_k141_440400_102_6	RGIG6921__Sheep_Rumen-5__c275972_29	0.860653	4123	5	1.54632	4800	2222.5	706
MAG-1005__MAG-1005__contig_k141_440400_102_6	RGIG6921__Sheep_Rumen-5__c275972_40	0.748487	4159	5	1.39096	4872	2318	706
MAG-1005__MAG-1005__contig_k141_440400_102_6	RGIG7075__Sheep_Rumen.Co__c3157764_15	0.98844	4198	5	1.65276	4754	2109.5	707
MAG-1005__MAG-1005__contig_k141_440400_102_6	RGIG7236__Water_buffalos_Cecum-2__c585201_1	0.518733	4338	5	0.709951	4619	2683	642
MAG-1005__MAG-1005__contig_k141_440400_102_6	RGIG7236__Water_buffalos_Cecum-2__c819139_2	0	5351	0	0	5351	3659	708
MAG-1005__MAG-1005__contig_k141_440400_102_6	RGIG7407__Water_buffalos_Cecum.Co__c2119032_18	0.730087	4756	5	0.88592	5071	2907	707
MAG-1005__MAG-1005__contig_k141_440400_102_6	RGIG8000__Water_buffalos_Rumen-1__c102184_43	0.478193	4176	5	0.891552	4992	2609	705
MAG-1005__MAG-1005__contig_k141_440400_102_6	RGIG8000__Water_buffalos_Rumen-1__c102184_44	0.466078	4085	5	1.00736	5037	2821	707
MAG-1005__MAG-1005__contig_k141_440400_102_6	RGIG8248__Water_buffalos_Rumen-5__c1328562_5	1.15527	4181	5	1.64718	4818	2279	702
MAG-1005__MAG-1005__contig_k141_440400_102_6	RGIG8248__Water_buffalos_Rumen-5__c2538637_11	0.875343	4115	5	1.55914	4785	2163.5	707
MAG-1005__MAG-1005__contig_k141_440400_102_6	RGIG8675__Water_deer_Colon-1__c276641_15	0.626658	4906	5	0.777875	5147	3020	708
MAG-1005__MAG-1005__contig_k141_440400_102_6	RGIG8675__Water_deer_Colon-1__c276641_16	0.231415	4519	5	0.421197	5300	3541	708
MAG-1005__MAG-1005__contig_k141_440400_102_6	RMAG102__cattle10_SRR4435562_metabat_single_bins.43_cattle10-7_k87_355811_5	1.1502	4713	5	1.41657	5038	2821	705
MAG-1005__MAG-1005__contig_k141_440400_102_6	RMAG1056__contigs1_sample_bins_2500.10423_NODE_27_length_34736_cov_6.168210_12	0.760345	3981	5	1.2567	4869	2345	704
MAG-1005__MAG-1005__contig_k141_440400_102_6	RMAG1056__contigs1_sample_bins_2500.10423_NODE_5_length_64665_cov_6.708955_12	0.686179	3821	5	1.47188	4802	2218	707
MAG-1005__MAG-1005__contig_k141_440400_102_6	RMAG1799__contigs1_sample_bins_2500.9422_NODE_1_length_192048_cov_2.303035_89	0.332186	4175	5	0.6327	5094	2983	707
MAG-1005__MAG-1005__contig_k141_440400_102_6	RMAG1799__contigs1_sample_bins_2500.9422_NODE_1_length_192048_cov_2.303035_90	0.33197	4641	5	0.571004	5130	3059	708
MAG-1005__MAG-1005__contig_k141_440400_102_6	RMAG669__cattle19_SAMEA104395223_metabat_single_bins.183_cattle19-233_k87_105602_4	1.052	4252	5	1.67101	4755	2110.5	707
MAG-1005__MAG-1005__contig_k141_440400_102_6	RMAG669__cattle19_SAMEA104395223_metabat_single_bins.183_cattle19-233_k87_380586_11	0.997787	4341	5	1.42754	4883	2354	704
MAG-1005__MAG-1005__contig_k141_440400_102_6	s17_SRR8397892_metabat2_bin.14__s17_SRR8397892_metabat2_bin.14_82_15	0.519301	4533	5	0.928705	5035	2804	707
MAG-1005__MAG-1005__contig_k141_440400_102_6	s17_SRR8397911_metabat2_bin.73_sub__s17_SRR8397911_metabat2_bin.73_sub_147_9	1.14444	4307	5	1.64767	5059	2875.5	705
MAG-1005__MAG-1005__contig_k141_440400_102_6	s20_SRR094926_metabat1_bin.308__s20_SRR094926_metabat1_bin.308_191_2	0.936836	4240	5	1.45549	4857	2227	706
MAG-1005__MAG-1005__contig_k141_440400_102_6	s4_SRR873596.1_metabat1_bin.77__s4_SRR873596.1_metabat1_bin.77_64_18	1.19511	4048	5	2.00282	5032	2813.5	705
MAG-1005__MAG-1005__contig_k141_440400_102_6	s4_SRR873601.1_metabat1_bin.84__s4_SRR873601.1_metabat1_bin.84_186_16	1.19511	4048	5	2.00282	5032	2813.5	705
MAG-1005__MAG-1005__contig_k141_440400_102_6	s4_SRR873601.1_metabat2_bin.23_sub__s4_SRR873601.1_metabat2_bin.23_sub_45_12	1.09971	4345	5	1.55414	5057	2867.5	705
MAG-1005__MAG-1005__contig_k141_440400_102_6	s4_SRR873604.1_metabat2_bin.376__s4_SRR873604.1_metabat2_bin.376_277_5	1.05082	4377	5	1.46943	5044	2879.5	705
MAG-1005__MAG-1005__contig_k141_440400_102_6	s5_SRR18274464_metabat2_bin.12_sub__s5_SRR18274464_metabat2_bin.12_sub_76_20	1.33727	4790	5	1.56897	5043	2821	705
MAG-1005__MAG-1005__contig_k141_440400_102_6	s9_SRR5190270_metabat2_bin.19_sub__s9_SRR5190270_metabat2_bin.19_sub_73_13	0.438545	4476	5	0.754395	5114	3057	706
MAG-1005__MAG-1005__contig_k141_440400_102_6	s9_SRR5190274_metabat2_bin.60__s9_SRR5190274_metabat2_bin.60_13_13	1.19511	4048	5	2.00282	5032	2813.5	705
MAG-1005__MAG-1005__contig_k141_440400_102_6	s9_SRR5190278_metabat1_bin.18_sub__s9_SRR5190278_metabat1_bin.18_sub_29_8	1.1634	4352	5	1.63506	5061	2873.5	705
MAG-1005__MAG-1005__contig_k141_440400_102_6	s9_SRR5190282_metabat1_bin.5_sub__s9_SRR5190282_metabat1_bin.5_sub_291_3	1.1634	4352	5	1.63506	5061	2873.5	705
MAG-1005__MAG-1005__contig_k141_440400_102_6	supersetMAG1309.ok__supersetMAG1309__802	1.14444	4307	5	1.64767	5059	2875.5	705
MAG-1005__MAG-1005__contig_k141_440400_102_6	supersetMAG149.ok__supersetMAG149__2316	1.50257	4315	5	2.75995	4782	2050	701
MAG-1005__MAG-1005__contig_k141_440400_102_6	supersetMAG151.ok__supersetMAG151__2849	1.43116	4307	5	2.67442	4782	2049	701
MAG-1005__MAG-1005__contig_k141_440400_102_6	supersetMAG1558.ok__supersetMAG1558__295	0.448873	3790	5	1.0479	4935	2414.5	706
MAG-1005__MAG-1005__contig_k141_440400_102_6	supersetMAG254.ok__supersetMAG254__2396	1.9093	4192	5	2.40607	4527	1570.5	696
MAG-1005__MAG-1005__contig_k141_440400_102_6	supersetMAG254.ok__supersetMAG254__2652	1.31104	4098	5	1.91251	4581	1592.5	699
MAG-1005__MAG-1005__contig_k141_440400_102_6	supersetMAG257.ok__supersetMAG257__737__supersetMAG257__737	0.938445	4485	5	1.29749	4834	2333	704
MAG-1005__MAG-1005__contig_k141_440400_102_6	supersetMAG3040.ok__supersetMAG3040__849	1.14444	4307	5	1.64767	5059	2875.5	705
MAG-1005__MAG-1005__contig_k141_440400_102_6	supersetMAG3139.ok__supersetMAG3139__258	1.14444	4307	5	1.64767	5059	2875.5	705
MAG-1005__MAG-1005__contig_k141_440400_102_6	supersetMAG4104.ok__supersetMAG4104__541	1.14444	4307	5	1.64767	5059	2875.5	705
MAG-1005__MAG-1005__contig_k141_440400_102_6	supersetMAG422.ok__supersetMAG422__3263	0.924487	4404	5	1.43841	4772	2188.5	704
MAG-1005__MAG-1005__contig_k141_440400_102_6	supersetMAG4489.ok__supersetMAG4489__1032	0.888545	4501	5	1.19371	4884	2370	707
MAG-1005__MAG-1005__contig_k141_440400_102_6	supersetMAG4489.ok__supersetMAG4489__1885	0.94092	4278	5	1.46203	4772	2213.5	704
MAG-1005__MAG-1005__contig_k141_440400_102_6	supersetMAG4549.ok__supersetMAG4549__561	0.810795	4470	5	1.22091	4889	2364.5	707
MAG-1005__MAG-1005__contig_k141_440400_102_6	supersetMAG4549.ok__supersetMAG4549__849	0.614043	4172	5	1.27802	4800	2322.5	704
MAG-1005__MAG-1005__contig_k141_440400_102_6	supersetMAG4623.ok__supersetMAG4623__1951	1.07819	3937	5	1.97414	5030	2818.5	705
MAG-1005__MAG-1005__contig_k141_440400_102_6	supersetMAG50.ok__supersetMAG50__3566	0.331383	4528	5	0.571004	5154	3123	708
MAG-1005__MAG-1005__contig_k141_440400_102_6	supersetMAG50.ok__supersetMAG50__3567	0.524321	4525	5	0.775676	5024	2710	708
MAG-1005__MAG-1005__contig_k141_440400_102_6	supersetMAG51.ok__supersetMAG51__2336	0.448894	4550	5	0.696542	5123	3042	707
MAG-1005__MAG-1005__contig_k141_440400_102_6	supersetMAG52.ok__supersetMAG52__82	0.25872	4505	5	0.608041	5093	2955	706
MAG-1005__MAG-1005__contig_k141_440400_102_6	supersetMAG594.ok__supersetMAG594__502	1.09971	4345	5	1.55414	5057	2867.5	705
MAG-1005__MAG-1005__contig_k141_440400_102_6	supersetMAG630.ok__supersetMAG630__610	1.04587	4158	5	1.65265	5058	2870.5	705
MAG-1005__MAG-1005__contig_k141_440400_102_7	MAG-1295__MAG-1295__contig_k141_319013_107_34	0.881171	4376	5	1.3845	4772	2081.5	703
MAG-1005__MAG-1005__contig_k141_440400_102_7	MAG-2776__MAG-2776__contig_k141_72949_66_48	0.41583	4726	5	0.717055	5095	2812	708
MAG-1005__MAG-1005__contig_k141_440400_102_7	MAG-2798__MAG-2798__contig_k141_147439_115_12	1.28685	4458	5	1.7189	4765	2136	700
MAG-1005__MAG-1005__contig_k141_440400_102_7	MAG-2798__MAG-2798__contig_k141_31617_68_8	0.569861	4593	5	0.858968	4976	2560	706
MAG-1005__MAG-1005__contig_k141_440400_102_7	MAG-3400__MAG-3400__contig_k141_181073_81_10	0.592016	5103	5	0.68417	5296	3497	691
MAG-1005__MAG-1005__contig_k141_440400_102_7	MAG-3400__MAG-3400__contig_k141_86656_171_28	0.595445	4147	5	0.987404	5130	2966	708
MAG-1005__MAG-1005__contig_k141_440400_102_7	MAG-3814__MAG-3814__scaffold_NODE_142_length_104492_cov_17.192209_4_51	0.38955	4844	5	0.615703	5204	3065	709
MAG-1005__MAG-1005__contig_k141_440400_102_7	MAG-3871__MAG-3871__scaffold_NODE_56_length_140905_cov_29.617505_8_44	0.613716	3869	5	1.88711	4929	2482.5	703
MAG-1005__MAG-1005__contig_k141_440400_102_7	MAG-3871__MAG-3871__scaffold_NODE_56_length_140905_cov_29.617505_8_48	0.827688	4682	5	1.04833	5086	2824	709
MAG-1005__MAG-1005__contig_k141_440400_102_7	Oxobacter_pfennigii_DSM_3222__WP_054875435.1	1.9335	4222	5	2.44421	4575	1569.5	699
MAG-1005__MAG-1005__contig_k141_440400_102_7	Oxobacter_pfennigii_DSM_3222__WP_054875698.1	1.23008	3975	5	2.39646	4478	1576	674
MAG-1005__MAG-1005__contig_k141_440400_102_7	RGIG1371__Dairy_cattle_Rumen.Co__c3400525_10	0.551043	4065	5	1.13401	4966	2428.5	703
MAG-1005__MAG-1005__contig_k141_440400_102_7	RGIG1949__Goat_Cecum.Co__c1694961_1	0.70978	3986	5	1.61918	4736	2066.5	701
MAG-1005__MAG-1005__contig_k141_440400_102_7	RGIG1949__Goat_Cecum.Co__c1694961_12	0.754169	3990	5	1.34051	4934	2388.5	708
MAG-1005__MAG-1005__contig_k141_440400_102_7	RGIG2447__Goat_Ileum.Co__c611596_76	0.930541	4539	5	1.23337	4923	2394	707
MAG-1005__MAG-1005__contig_k141_440400_102_7	RGIG4038__Roe_deer_Cecum-5__c5805_111	0.490703	4586	5	0.763932	5096	2839	709
MAG-1005__MAG-1005__contig_k141_440400_102_7	RGIG4300__Roe_deer_Duodenum-2__c294272_2	0.942678	4243	5	1.56863	4730	1944.5	707
MAG-1005__MAG-1005__contig_k141_440400_102_7	RGIG5612__Sheep_Duodenum-2__c101188_35	0.715621	4096	5	1.41417	4768	2101.5	706
MAG-1005__MAG-1005__contig_k141_440400_102_7	RGIG5612__Sheep_Duodenum-2__c24411_33	1.01535	4322	5	1.48328	4907	2292	706
MAG-1005__MAG-1005__contig_k141_440400_102_7	RGIG5635__Sheep_Duodenum-3__c39_84	0.808723	4093	5	1.4354	4762	2009.5	707
MAG-1005__MAG-1005__contig_k141_440400_102_7	RGIG5635__Sheep_Duodenum-3__c564_67	1.45256	4388	5	1.88012	4850	2298	702
MAG-1005__MAG-1005__contig_k141_440400_102_7	RGIG5706__Sheep_Duodenum.Co__c233265_85	0.515284	4444	5	0.79257	5084	2819	709
MAG-1005__MAG-1005__contig_k141_440400_102_7	RGIG575__Dairy_cattle_Duodenum.Co__c2431873_43	0.802627	4343	5	1.30889	4949	2388.5	709
MAG-1005__MAG-1005__contig_k141_440400_102_7	RGIG575__Dairy_cattle_Duodenum.Co__c24565_35	0.730263	4152	5	1.32622	4760	2123.5	704
MAG-1005__MAG-1005__contig_k141_440400_102_7	RGIG5856__Sheep_Jejunum-2__c93002_10	0.79056	4451	5	1.14216	4926	2397	707
MAG-1005__MAG-1005__contig_k141_440400_102_7	RGIG5887__Sheep_Jejunum-4__c671_1	1.10448	4483	5	1.48049	4905	2288	706
MAG-1005__MAG-1005__contig_k141_440400_102_7	RGIG6004__Sheep_Omasum-3__c633624_88	0.834065	4201	5	1.43267	4765	2071	705
MAG-1005__MAG-1005__contig_k141_440400_102_7	RGIG6080__Sheep_Omasum.Co__c1485204_6	0.759053	4139	5	1.39498	4765	2100.5	706
MAG-1005__MAG-1005__contig_k141_440400_102_7	RGIG6509__Sheep_Rectum.Co__c1690497_14	0.494059	3752	5	1.05443	4958	2483.5	709
MAG-1005__MAG-1005__contig_k141_440400_102_7	RGIG6509__Sheep_Rectum.Co__c3212068_26	0.723601	4008	5	2.44117	4695	2050.5	692
MAG-1005__MAG-1005__contig_k141_440400_102_7	RGIG6921__Sheep_Rumen-5__c275972_29	0.792871	4154	5	1.39833	4770	2072.5	706
MAG-1005__MAG-1005__contig_k141_440400_102_7	RGIG6921__Sheep_Rumen-5__c275972_40	0.710952	4203	5	1.21581	4959	2403.5	708
MAG-1005__MAG-1005__contig_k141_440400_102_7	RGIG7075__Sheep_Rumen.Co__c3157764_15	0.905743	4180	5	1.57504	4730	1949.5	707
MAG-1005__MAG-1005__contig_k141_440400_102_7	RGIG7236__Water_buffalos_Cecum-2__c585201_1	0.251541	3971	5	0.496453	4946	3345	643
MAG-1005__MAG-1005__contig_k141_440400_102_7	RGIG7236__Water_buffalos_Cecum-2__c819139_2	0.401631	4645	5	0.636853	5132	2997	708
MAG-1005__MAG-1005__contig_k141_440400_102_7	RGIG7407__Water_buffalos_Cecum.Co__c2119032_18	0.782814	4847	5	0.945905	5074	2781	709
MAG-1005__MAG-1005__contig_k141_440400_102_7	RGIG8000__Water_buffalos_Rumen-1__c102184_43	0.593559	4407	5	0.945163	5028	2593	707
MAG-1005__MAG-1005__contig_k141_440400_102_7	RGIG8000__Water_buffalos_Rumen-1__c102184_44	0.747007	4267	5	1.29665	5007	2605	709
MAG-1005__MAG-1005__contig_k141_440400_102_7	RGIG8248__Water_buffalos_Rumen-5__c1328562_5	1.24552	4202	5	1.75816	4878	2317	704
MAG-1005__MAG-1005__contig_k141_440400_102_7	RGIG8248__Water_buffalos_Rumen-5__c2538637_11	0.943533	4303	5	1.52405	4762	2016	706
MAG-1005__MAG-1005__contig_k141_440400_102_7	RGIG8675__Water_deer_Colon-1__c276641_15	0.365122	4925	5	0.478422	5433	3566	709
MAG-1005__MAG-1005__contig_k141_440400_102_7	RGIG8675__Water_deer_Colon-1__c276641_16	0.44218	4519	5	0.723492	5130	2982	708
MAG-1005__MAG-1005__contig_k141_440400_102_7	RMAG102__cattle10_SRR4435562_metabat_single_bins.43_cattle10-7_k87_355811_5	0.949068	4656	5	1.24989	5039	2668	707
MAG-1005__MAG-1005__contig_k141_440400_102_7	RMAG1056__contigs1_sample_bins_2500.10423_NODE_27_length_34736_cov_6.168210_12	0.797043	4169	5	1.24261	4946	2455	704
MAG-1005__MAG-1005__contig_k141_440400_102_7	RMAG1056__contigs1_sample_bins_2500.10423_NODE_5_length_64665_cov_6.708955_12	0.851883	4102	5	1.54433	4758	2071	704
MAG-1005__MAG-1005__contig_k141_440400_102_7	RMAG1799__contigs1_sample_bins_2500.9422_NODE_1_length_192048_cov_2.303035_89	0.533159	4315	5	0.875351	5083	2817	709
MAG-1005__MAG-1005__contig_k141_440400_102_7	RMAG1799__contigs1_sample_bins_2500.9422_NODE_1_length_192048_cov_2.303035_90	0.460711	4422	5	0.921295	5062	2786	705
MAG-1005__MAG-1005__contig_k141_440400_102_7	RMAG669__cattle19_SAMEA104395223_metabat_single_bins.183_cattle19-233_k87_105602_4	0.965457	4251	5	1.58837	4731	1950.5	707
MAG-1005__MAG-1005__contig_k141_440400_102_7	RMAG669__cattle19_SAMEA104395223_metabat_single_bins.183_cattle19-233_k87_380586_11	0.894535	4315	5	1.29317	4954	2430	706
MAG-1005__MAG-1005__contig_k141_440400_102_7	s17_SRR8397892_metabat2_bin.14__s17_SRR8397892_metabat2_bin.14_82_15	0.725057	4419	5	1.20042	5013	2614	709
MAG-1005__MAG-1005__contig_k141_440400_102_7	s17_SRR8397911_metabat2_bin.73_sub__s17_SRR8397911_metabat2_bin.73_sub_147_9	0.766189	3986	5	1.46452	5073	2766.5	707
MAG-1005__MAG-1005__contig_k141_440400_102_7	s20_SRR094926_metabat1_bin.308__s20_SRR094926_metabat1_bin.308_191_2	1.03212	4341	5	1.49008	4908	2287	706
MAG-1005__MAG-1005__contig_k141_440400_102_7	s4_SRR873596.1_metabat1_bin.77__s4_SRR873596.1_metabat1_bin.77_64_18	0.833289	3733	5	1.87691	5015	2647.5	704
MAG-1005__MAG-1005__contig_k141_440400_102_7	s4_SRR873601.1_metabat1_bin.84__s4_SRR873601.1_metabat1_bin.84_186_16	0.833289	3733	5	1.87691	5015	2647.5	704
MAG-1005__MAG-1005__contig_k141_440400_102_7	s4_SRR873601.1_metabat2_bin.23_sub__s4_SRR873601.1_metabat2_bin.23_sub_45_12	0.744992	4018	5	1.3994	5069	2754.5	707
MAG-1005__MAG-1005__contig_k141_440400_102_7	s4_SRR873604.1_metabat2_bin.376__s4_SRR873604.1_metabat2_bin.376_277_5	0.799394	4080	5	1.37511	5017	2649.5	707
MAG-1005__MAG-1005__contig_k141_440400_102_7	s5_SRR18274464_metabat2_bin.12_sub__s5_SRR18274464_metabat2_bin.12_sub_76_20	1.11218	4710	5	1.39096	5043	2665	707
MAG-1005__MAG-1005__contig_k141_440400_102_7	s9_SRR5190270_metabat2_bin.19_sub__s9_SRR5190270_metabat2_bin.19_sub_73_13	0.4349	4676	5	0.737065	5095	2843	708
MAG-1005__MAG-1005__contig_k141_440400_102_7	s9_SRR5190274_metabat2_bin.60__s9_SRR5190274_metabat2_bin.60_13_13	0.833289	3733	5	1.87691	5015	2647.5	704
MAG-1005__MAG-1005__contig_k141_440400_102_7	s9_SRR5190278_metabat1_bin.18_sub__s9_SRR5190278_metabat1_bin.18_sub_29_8	0.777352	4009	5	1.45529	5073	2760.5	707
MAG-1005__MAG-1005__contig_k141_440400_102_7	s9_SRR5190282_metabat1_bin.5_sub__s9_SRR5190282_metabat1_bin.5_sub_291_3	0.777352	4009	5	1.45529	5073	2760.5	707
MAG-1005__MAG-1005__contig_k141_440400_102_7	supersetMAG1309.ok__supersetMAG1309__802	0.766188	3986	5	1.46452	5073	2766.5	707
MAG-1005__MAG-1005__contig_k141_440400_102_7	supersetMAG149.ok__supersetMAG149__2316	1.30324	4458	5	1.75723	4810	2041.5	704
MAG-1005__MAG-1005__contig_k141_440400_102_7	supersetMAG151.ok__supersetMAG151__2849	1.25451	4452	5	1.71341	4811	2044.5	704
MAG-1005__MAG-1005__contig_k141_440400_102_7	supersetMAG1558.ok__supersetMAG1558__295	0.638865	4161	5	1.19745	4964	2424.5	703
MAG-1005__MAG-1005__contig_k141_440400_102_7	supersetMAG254.ok__supersetMAG254__2396	1.9335	4222	5	2.44421	4575	1569.5	699
MAG-1005__MAG-1005__contig_k141_440400_102_7	supersetMAG254.ok__supersetMAG254__2652	1.23008	3975	5	2.39646	4478	1576	674
MAG-1005__MAG-1005__contig_k141_440400_102_7	supersetMAG257.ok__supersetMAG257__737__supersetMAG257__737	0.909608	4467	5	1.29673	4846	2225	706
MAG-1005__MAG-1005__contig_k141_440400_102_7	supersetMAG3040.ok__supersetMAG3040__849	0.766189	3986	5	1.46452	5073	2766.5	707
MAG-1005__MAG-1005__contig_k141_440400_102_7	supersetMAG3139.ok__supersetMAG3139__258	0.766189	3986	5	1.46452	5073	2766.5	707
MAG-1005__MAG-1005__contig_k141_440400_102_7	supersetMAG4104.ok__supersetMAG4104__541	0.766188	3986	5	1.46452	5073	2766.5	707
MAG-1005__MAG-1005__contig_k141_440400_102_7	supersetMAG422.ok__supersetMAG422__3263	0.73901	4286	5	1.32957	4796	2124.5	706
MAG-1005__MAG-1005__contig_k141_440400_102_7	supersetMAG4489.ok__supersetMAG4489__1032	0.668177	4360	5	1.06459	4921	2390	707
MAG-1005__MAG-1005__contig_k141_440400_102_7	supersetMAG4489.ok__supersetMAG4489__1885	0.990539	4358	5	1.46261	4757	2088.5	704
MAG-1005__MAG-1005__contig_k141_440400_102_7	supersetMAG4549.ok__supersetMAG4549__561	0.802627	4343	5	1.30889	4949	2388.5	709
MAG-1005__MAG-1005__contig_k141_440400_102_7	supersetMAG4549.ok__supersetMAG4549__849	0.76239	4195	5	1.33467	4764	2135.5	704
MAG-1005__MAG-1005__contig_k141_440400_102_7	supersetMAG4623.ok__supersetMAG4623__1951	0.836818	3746	5	1.85415	5012	2641.5	704
MAG-1005__MAG-1005__contig_k141_440400_102_7	supersetMAG50.ok__supersetMAG50__3566	0.397334	4246	5	0.756194	5080	2818	708
MAG-1005__MAG-1005__contig_k141_440400_102_7	supersetMAG50.ok__supersetMAG50__3567	0.476261	4588	5	0.764785	5163	2908	709
MAG-1005__MAG-1005__contig_k141_440400_102_7	supersetMAG51.ok__supersetMAG51__2336	0.332651	4493	5	0.676867	5105	2864	709
MAG-1005__MAG-1005__contig_k141_440400_102_7	supersetMAG52.ok__supersetMAG52__82	0.443621	4723	5	0.731733	5104	2834	708
MAG-1005__MAG-1005__contig_k141_440400_102_7	supersetMAG594.ok__supersetMAG594__502	0.744993	4018	5	1.3994	5069	2754.5	707
MAG-1005__MAG-1005__contig_k141_440400_102_7	supersetMAG630.ok__supersetMAG630__610	0.703097	3870	5	1.48348	5070	2757.5	707
MAG-1295__MAG-1295__contig_k141_319013_107_34	MAG-2776__MAG-2776__contig_k141_72949_66_48	0.974812	4392	5	1.55788	4764	2187	697
MAG-1295__MAG-1295__contig_k141_319013_107_34	MAG-2798__MAG-2798__contig_k141_147439_115_12	0.558586	4840	5	0.715445	5211	3288	707
MAG-1295__MAG-1295__contig_k141_319013_107_34	MAG-2798__MAG-2798__contig_k141_31617_68_8	0.743513	4209	5	1.26229	4769	2152	701
MAG-1295__MAG-1295__contig_k141_319013_107_34	MAG-3400__MAG-3400__contig_k141_181073_81_10	1.25357	4432	5	1.51688	4655	2023	686
MAG-1295__MAG-1295__contig_k141_319013_107_34	MAG-3400__MAG-3400__contig_k141_86656_171_28	0.961873	4431	5	1.3587	4811	2243	704
MAG-1295__MAG-1295__contig_k141_319013_107_34	MAG-3814__MAG-3814__scaffold_NODE_142_length_104492_cov_17.192209_4_51	0.798708	4278	5	1.44594	4801	2203	701
MAG-1295__MAG-1295__contig_k141_319013_107_34	MAG-3871__MAG-3871__scaffold_NODE_56_length_140905_cov_29.617505_8_44	1.27043	4703	5	1.58752	4991	2722.5	706
MAG-1295__MAG-1295__contig_k141_319013_107_34	MAG-3871__MAG-3871__scaffold_NODE_56_length_140905_cov_29.617505_8_48	1.08425	4263	5	1.77938	4790	2231.5	700
MAG-1295__MAG-1295__contig_k141_319013_107_34	Oxobacter_pfennigii_DSM_3222__WP_054875435.1	2.15539	4280	5	2.51181	4500	1513.5	692
MAG-1295__MAG-1295__contig_k141_319013_107_34	Oxobacter_pfennigii_DSM_3222__WP_054875698.1	1.50416	4264	5	1.88788	4575	1611	692
MAG-1295__MAG-1295__contig_k141_319013_107_34	RGIG1371__Dairy_cattle_Rumen.Co__c3400525_10	0.955547	4173	5	1.49397	4739	1915	705
MAG-1295__MAG-1295__contig_k141_319013_107_34	RGIG1949__Goat_Cecum.Co__c1694961_1	0.903514	4648	5	1.35867	5003	2794	707
MAG-1295__MAG-1295__contig_k141_319013_107_34	RGIG1949__Goat_Cecum.Co__c1694961_12	0.892411	3964	5	1.78596	4699	1877.5	698
MAG-1295__MAG-1295__contig_k141_319013_107_34	RGIG2447__Goat_Ileum.Co__c611596_76	1.47523	4440	5	1.85905	4725	1914	706
MAG-1295__MAG-1295__contig_k141_319013_107_34	RGIG4038__Roe_deer_Cecum-5__c5805_111	0.975611	4340	5	1.66474	4768	2164.5	700
MAG-1295__MAG-1295__contig_k141_319013_107_34	RGIG4300__Roe_deer_Duodenum-2__c294272_2	0.573943	4460	5	1.1056	5003	2757.5	707
MAG-1295__MAG-1295__contig_k141_319013_107_34	RGIG5612__Sheep_Duodenum-2__c101188_35	0.553833	4482	5	1.10506	5038	2838.5	707
MAG-1295__MAG-1295__contig_k141_319013_107_34	RGIG5612__Sheep_Duodenum-2__c24411_33	0.870741	4078	5	1.73356	4726	1866	703
MAG-1295__MAG-1295__contig_k141_319013_107_34	RGIG5635__Sheep_Duodenum-3__c39_84	0.642068	4438	5	1.27334	4996	2727	707
MAG-1295__MAG-1295__contig_k141_319013_107_34	RGIG5635__Sheep_Duodenum-3__c564_67	1.09216	3970	5	1.82628	4638	1842	696
MAG-1295__MAG-1295__contig_k141_319013_107_34	RGIG5706__Sheep_Duodenum.Co__c233265_85	0.885113	4273	5	1.63344	4790	2234	701
MAG-1295__MAG-1295__contig_k141_319013_107_34	RGIG575__Dairy_cattle_Duodenum.Co__c2431873_43	0.99755	4352	5	1.34868	4750	2023.5	705
MAG-1295__MAG-1295__contig_k141_319013_107_34	RGIG575__Dairy_cattle_Duodenum.Co__c24565_35	0.626083	4568	5	0.95256	4931	2647	706
MAG-1295__MAG-1295__contig_k141_319013_107_34	RGIG5856__Sheep_Jejunum-2__c93002_10	1.22872	4314	5	1.72033	4729	1929	706
MAG-1295__MAG-1295__contig_k141_319013_107_34	RGIG5887__Sheep_Jejunum-4__c671_1	0.915588	4137	5	1.73356	4726	1867	703
MAG-1295__MAG-1295__contig_k141_319013_107_34	RGIG6004__Sheep_Omasum-3__c633624_88	0.773345	4680	5	1.18185	5049	2871.5	707
MAG-1295__MAG-1295__contig_k141_319013_107_34	RGIG6080__Sheep_Omasum.Co__c1485204_6	0.628684	4523	5	1.05087	5035	2837.5	707
MAG-1295__MAG-1295__contig_k141_319013_107_34	RGIG6509__Sheep_Rectum.Co__c1690497_14	1.15002	4406	5	1.51518	4728	2052	704
MAG-1295__MAG-1295__contig_k141_319013_107_34	RGIG6509__Sheep_Rectum.Co__c3212068_26	0.639409	4536	5	1.01085	4977	2701	706
MAG-1295__MAG-1295__contig_k141_319013_107_34	RGIG6921__Sheep_Rumen-5__c275972_29	0.691555	4625	5	1.12567	5047	2855.5	707
MAG-1295__MAG-1295__contig_k141_319013_107_34	RGIG6921__Sheep_Rumen-5__c275972_40	0.933694	4093	5	1.6203	4695	1863	702
MAG-1295__MAG-1295__contig_k141_319013_107_34	RGIG7075__Sheep_Rumen.Co__c3157764_15	0.647363	4465	5	1.16417	5003	2762.5	707
MAG-1295__MAG-1295__contig_k141_319013_107_34	RGIG7236__Water_buffalos_Cecum-2__c585201_1	1.03238	3976	5	1.49621	4274	1824.5	637
MAG-1295__MAG-1295__contig_k141_319013_107_34	RGIG7236__Water_buffalos_Cecum-2__c819139_2	0.866523	4396	5	1.37681	4812	2253.5	703
MAG-1295__MAG-1295__contig_k141_319013_107_34	RGIG7407__Water_buffalos_Cecum.Co__c2119032_18	0.813039	4253	5	1.58417	4788	2215.5	700
MAG-1295__MAG-1295__contig_k141_319013_107_34	RGIG8000__Water_buffalos_Rumen-1__c102184_43	0.870089	4260	5	1.41022	4749	2016	702
MAG-1295__MAG-1295__contig_k141_319013_107_34	RGIG8000__Water_buffalos_Rumen-1__c102184_44	1.14632	4492	5	1.64393	4798	2226	704
MAG-1295__MAG-1295__contig_k141_319013_107_34	RGIG8248__Water_buffalos_Rumen-5__c1328562_5	1.11928	3981	5	1.8469	4652	1858	696
MAG-1295__MAG-1295__contig_k141_319013_107_34	RGIG8248__Water_buffalos_Rumen-5__c2538637_11	0.911215	4538	5	1.45518	4990	2693	707
MAG-1295__MAG-1295__contig_k141_319013_107_34	RGIG8675__Water_deer_Colon-1__c276641_15	0.83064	4335	5	1.25016	4794	2105	704
MAG-1295__MAG-1295__contig_k141_319013_107_34	RGIG8675__Water_deer_Colon-1__c276641_16	0.751484	4325	5	1.21181	4816	2248	705
MAG-1295__MAG-1295__contig_k141_319013_107_34	RMAG102__cattle10_SRR4435562_metabat_single_bins.43_cattle10-7_k87_355811_5	1.50904	4473	5	1.90779	4785	2189	701
MAG-1295__MAG-1295__contig_k141_319013_107_34	RMAG1056__contigs1_sample_bins_2500.10423_NODE_27_length_34736_cov_6.168210_12	0.986265	4062	5	1.56426	4692	1843.5	703
MAG-1295__MAG-1295__contig_k141_319013_107_34	RMAG1056__contigs1_sample_bins_2500.10423_NODE_5_length_64665_cov_6.708955_12	0.814299	4615	5	1.22736	5031	2851.5	707
MAG-1295__MAG-1295__contig_k141_319013_107_34	RMAG1799__contigs1_sample_bins_2500.9422_NODE_1_length_192048_cov_2.303035_89	0.990113	4362	5	1.64756	4757	2176	701
MAG-1295__MAG-1295__contig_k141_319013_107_34	RMAG1799__contigs1_sample_bins_2500.9422_NODE_1_length_192048_cov_2.303035_90	0.890513	4467	5	1.29713	4829	2278	704
MAG-1295__MAG-1295__contig_k141_319013_107_34	RMAG669__cattle19_SAMEA104395223_metabat_single_bins.183_cattle19-233_k87_105602_4	0.614247	4437	5	1.14462	5004	2764.5	707
MAG-1295__MAG-1295__contig_k141_319013_107_34	RMAG669__cattle19_SAMEA104395223_metabat_single_bins.183_cattle19-233_k87_380586_11	0.977547	4077	5	1.90431	4692	1875.5	699
MAG-1295__MAG-1295__contig_k141_319013_107_34	s17_SRR8397892_metabat2_bin.14__s17_SRR8397892_metabat2_bin.14_82_15	0.938379	4421	5	1.52426	4807	2226	704
MAG-1295__MAG-1295__contig_k141_319013_107_34	s17_SRR8397911_metabat2_bin.73_sub__s17_SRR8397911_metabat2_bin.73_sub_147_9	1.35703	4178	5	1.98515	4793	2210	701
MAG-1295__MAG-1295__contig_k141_319013_107_34	s20_SRR094926_metabat1_bin.308__s20_SRR094926_metabat1_bin.308_191_2	0.890147	4098	5	1.72378	4728	1865	703
MAG-1295__MAG-1295__contig_k141_319013_107_34	s4_SRR873596.1_metabat1_bin.77__s4_SRR873596.1_metabat1_bin.77_64_18	1.26498	3859	5	2.21825	4759	2196.5	698
MAG-1295__MAG-1295__contig_k141_319013_107_34	s4_SRR873601.1_metabat1_bin.84__s4_SRR873601.1_metabat1_bin.84_186_16	1.26498	3859	5	2.21825	4759	2196.5	698
MAG-1295__MAG-1295__contig_k141_319013_107_34	s4_SRR873601.1_metabat2_bin.23_sub__s4_SRR873601.1_metabat2_bin.23_sub_45_12	1.33717	4234	5	1.91967	4796	2209	701
MAG-1295__MAG-1295__contig_k141_319013_107_34	s4_SRR873604.1_metabat2_bin.376__s4_SRR873604.1_metabat2_bin.376_277_5	1.06664	4116	5	1.63571	4805	2274.5	702
MAG-1295__MAG-1295__contig_k141_319013_107_34	s5_SRR18274464_metabat2_bin.12_sub__s5_SRR18274464_metabat2_bin.12_sub_76_20	1.66592	4513	5	2.03339	4797	2212	701
MAG-1295__MAG-1295__contig_k141_319013_107_34	s9_SRR5190270_metabat2_bin.19_sub__s9_SRR5190270_metabat2_bin.19_sub_73_13	1.04499	4462	5	1.46755	4799	2245.5	702
MAG-1295__MAG-1295__contig_k141_319013_107_34	s9_SRR5190274_metabat2_bin.60__s9_SRR5190274_metabat2_bin.60_13_13	1.26498	3859	5	2.21825	4759	2196.5	698
MAG-1295__MAG-1295__contig_k141_319013_107_34	s9_SRR5190278_metabat1_bin.18_sub__s9_SRR5190278_metabat1_bin.18_sub_29_8	1.29893	4133	5	1.95701	4795	2208	701
MAG-1295__MAG-1295__contig_k141_319013_107_34	s9_SRR5190282_metabat1_bin.5_sub__s9_SRR5190282_metabat1_bin.5_sub_291_3	1.29893	4133	5	1.95701	4795	2208	701
MAG-1295__MAG-1295__contig_k141_319013_107_34	supersetMAG1309.ok__supersetMAG1309__802	1.35703	4178	5	1.98515	4793	2210	701
MAG-1295__MAG-1295__contig_k141_319013_107_34	supersetMAG149.ok__supersetMAG149__2316	1.61468	4486	5	1.8876	4728	1966	699
MAG-1295__MAG-1295__contig_k141_319013_107_34	supersetMAG151.ok__supersetMAG151__2849	1.51532	4489	5	1.79267	4727	1962	699
MAG-1295__MAG-1295__contig_k141_319013_107_34	supersetMAG1558.ok__supersetMAG1558__295	0.976455	4216	5	1.49873	4742	1918	705
MAG-1295__MAG-1295__contig_k141_319013_107_34	supersetMAG254.ok__supersetMAG254__2396	2.15539	4280	5	2.51181	4500	1513.5	692
MAG-1295__MAG-1295__contig_k141_319013_107_34	supersetMAG254.ok__supersetMAG254__2652	1.50415	4264	5	1.88788	4575	1611	692
MAG-1295__MAG-1295__contig_k141_319013_107_34	supersetMAG257.ok__supersetMAG257__737__supersetMAG257__737	0.588688	4180	5	1.15734	4788	2224.5	700
MAG-1295__MAG-1295__contig_k141_319013_107_34	supersetMAG3040.ok__supersetMAG3040__849	1.35703	4178	5	1.98515	4793	2210	701
MAG-1295__MAG-1295__contig_k141_319013_107_34	supersetMAG3139.ok__supersetMAG3139__258	1.35703	4178	5	1.98515	4793	2210	701
MAG-1295__MAG-1295__contig_k141_319013_107_34	supersetMAG4104.ok__supersetMAG4104__541	1.35703	4178	5	1.98515	4793	2210	701
MAG-1295__MAG-1295__contig_k141_319013_107_34	supersetMAG422.ok__supersetMAG422__3263	0.654407	4077	5	1.30256	4755	2167	700
MAG-1295__MAG-1295__contig_k141_319013_107_34	supersetMAG4489.ok__supersetMAG4489__1032	1.12271	4220	5	1.84215	4729	1940	703
MAG-1295__MAG-1295__contig_k141_319013_107_34	supersetMAG4489.ok__supersetMAG4489__1885	0.313567	4229	5	0.69523	5013	2800	707
MAG-1295__MAG-1295__contig_k141_319013_107_34	supersetMAG4549.ok__supersetMAG4549__561	0.997547	4352	5	1.34868	4750	2023.5	705
MAG-1295__MAG-1295__contig_k141_319013_107_34	supersetMAG4549.ok__supersetMAG4549__849	0.607304	4547	5	0.939646	4935	2659	706
MAG-1295__MAG-1295__contig_k141_319013_107_34	supersetMAG4623.ok__supersetMAG4623__1951	1.31176	3903	5	2.20879	4756	2198.5	698
MAG-1295__MAG-1295__contig_k141_319013_107_34	supersetMAG50.ok__supersetMAG50__3566	0.900699	4467	5	1.30813	4787	2216.5	703
MAG-1295__MAG-1295__contig_k141_319013_107_34	supersetMAG50.ok__supersetMAG50__3567	0.813071	4086	5	2.62726	4666	2046	685
MAG-1295__MAG-1295__contig_k141_319013_107_34	supersetMAG51.ok__supersetMAG51__2336	0.933688	4341	5	1.58878	4775	2187.5	700
MAG-1295__MAG-1295__contig_k141_319013_107_34	supersetMAG52.ok__supersetMAG52__82	0.769802	4351	5	1.32792	4776	2201.5	698
MAG-1295__MAG-1295__contig_k141_319013_107_34	supersetMAG594.ok__supersetMAG594__502	1.33717	4234	5	1.91967	4796	2209	701
MAG-1295__MAG-1295__contig_k141_319013_107_34	supersetMAG630.ok__supersetMAG630__610	1.35972	4148	5	2.01559	4797	2212	701
MAG-2776__MAG-2776__contig_k141_72949_66_48	MAG-2798__MAG-2798__contig_k141_147439_115_12	1.38147	4479	5	1.79085	4766	2189	698
MAG-2776__MAG-2776__contig_k141_72949_66_48	MAG-2798__MAG-2798__contig_k141_31617_68_8	0.646189	4717	5	1.07622	5040	2777	705
MAG-2776__MAG-2776__contig_k141_72949_66_48	MAG-3400__MAG-3400__contig_k141_181073_81_10	0.479289	4469	5	0.793149	4966	2738	690
MAG-2776__MAG-2776__contig_k141_72949_66_48	MAG-3400__MAG-3400__contig_k141_86656_171_28	0.642516	4364	5	1.02313	5105	2961	706
MAG-2776__MAG-2776__contig_k141_72949_66_48	MAG-3814__MAG-3814__scaffold_NODE_142_length_104492_cov_17.192209_4_51	0.567189	4917	5	0.778407	5193	3152	708
MAG-2776__MAG-2776__contig_k141_72949_66_48	MAG-3871__MAG-3871__scaffold_NODE_56_length_140905_cov_29.617505_8_44	0.737784	4095	5	1.27039	4960	2574.5	706
MAG-2776__MAG-2776__contig_k141_72949_66_48	MAG-3871__MAG-3871__scaffold_NODE_56_length_140905_cov_29.617505_8_48	1.09706	5022	5	1.21016	5158	3062	708
MAG-2776__MAG-2776__contig_k141_72949_66_48	Oxobacter_pfennigii_DSM_3222__WP_054875435.1	1.80129	4226	5	2.19081	4582	1591.5	700
MAG-2776__MAG-2776__contig_k141_72949_66_48	Oxobacter_pfennigii_DSM_3222__WP_054875698.1	1.25592	4267	5	1.64582	4645	1655	703
MAG-2776__MAG-2776__contig_k141_72949_66_48	RGIG1371__Dairy_cattle_Rumen.Co__c3400525_10	0.440038	3693	5	1.16943	4951	2434.5	705
MAG-2776__MAG-2776__contig_k141_72949_66_48	RGIG1949__Goat_Cecum.Co__c1694961_1	0.736804	4010	5	1.51627	4765	2133.5	702
MAG-2776__MAG-2776__contig_k141_72949_66_48	RGIG1949__Goat_Cecum.Co__c1694961_12	0.803912	3928	5	1.50768	4899	2335.5	707
MAG-2776__MAG-2776__contig_k141_72949_66_48	RGIG2447__Goat_Ileum.Co__c611596_76	1.03719	4569	5	1.33566	4891	2361	706
MAG-2776__MAG-2776__contig_k141_72949_66_48	RGIG4038__Roe_deer_Cecum-5__c5805_111	0.421544	4646	5	0.68288	5246	3233	708
MAG-2776__MAG-2776__contig_k141_72949_66_48	RGIG4300__Roe_deer_Duodenum-2__c294272_2	1.0616	4329	5	1.76176	4719	2072	698
MAG-2776__MAG-2776__contig_k141_72949_66_48	RGIG5612__Sheep_Duodenum-2__c101188_35	0.672834	3996	5	1.44289	4774	2168.5	704
MAG-2776__MAG-2776__contig_k141_72949_66_48	RGIG5612__Sheep_Duodenum-2__c24411_33	1.05523	4239	5	1.65474	4879	2276	705
MAG-2776__MAG-2776__contig_k141_72949_66_48	RGIG5635__Sheep_Duodenum-3__c39_84	0.687417	3918	5	1.50074	4761	2122	701
MAG-2776__MAG-2776__contig_k141_72949_66_48	RGIG5635__Sheep_Duodenum-3__c564_67	1.50025	4334	5	1.97989	4807	2248	701
MAG-2776__MAG-2776__contig_k141_72949_66_48	RGIG5706__Sheep_Duodenum.Co__c233265_85	0.533982	4825	5	0.76382	5239	3245	708
MAG-2776__MAG-2776__contig_k141_72949_66_48	RGIG575__Dairy_cattle_Duodenum.Co__c2431873_43	0.867035	4421	5	1.34189	4899	2363.5	708
MAG-2776__MAG-2776__contig_k141_72949_66_48	RGIG575__Dairy_cattle_Duodenum.Co__c24565_35	0.723267	4221	5	1.34749	4779	2239.5	701
MAG-2776__MAG-2776__contig_k141_72949_66_48	RGIG5856__Sheep_Jejunum-2__c93002_10	0.950598	4511	5	1.28452	4895	2368	706
MAG-2776__MAG-2776__contig_k141_72949_66_48	RGIG5887__Sheep_Jejunum-4__c671_1	1.21672	4423	5	1.6991	4880	2272	705
MAG-2776__MAG-2776__contig_k141_72949_66_48	RGIG6004__Sheep_Omasum-3__c633624_88	0.830255	4137	5	1.78638	4752	2134	699
MAG-2776__MAG-2776__contig_k141_72949_66_48	RGIG6080__Sheep_Omasum.Co__c1485204_6	0.671164	3967	5	1.43586	4772	2168.5	704
MAG-2776__MAG-2776__contig_k141_72949_66_48	RGIG6509__Sheep_Rectum.Co__c1690497_14	0.507026	3869	5	1.07234	4906	2414.5	708
MAG-2776__MAG-2776__contig_k141_72949_66_48	RGIG6509__Sheep_Rectum.Co__c3212068_26	0.770471	4222	5	1.62181	4747	2127	700
MAG-2776__MAG-2776__contig_k141_72949_66_48	RGIG6921__Sheep_Rumen-5__c275972_29	0.943016	4291	5	1.81433	4755	2141	699
MAG-2776__MAG-2776__contig_k141_72949_66_48	RGIG6921__Sheep_Rumen-5__c275972_40	0.854427	4209	5	1.41703	4914	2353	707
MAG-2776__MAG-2776__contig_k141_72949_66_48	RGIG7075__Sheep_Rumen.Co__c3157764_15	1.04431	4307	5	1.76939	4719	2077	698
MAG-2776__MAG-2776__contig_k141_72949_66_48	RGIG7236__Water_buffalos_Cecum-2__c585201_1	0.357516	3979	5	0.738721	4583	2502	642
MAG-2776__MAG-2776__contig_k141_72949_66_48	RGIG7236__Water_buffalos_Cecum-2__c819139_2	0.349427	4510	5	0.689646	5092	2951	706
MAG-2776__MAG-2776__contig_k141_72949_66_48	RGIG7407__Water_buffalos_Cecum.Co__c2119032_18	0.874303	4869	5	1.05137	5133	3002	708
MAG-2776__MAG-2776__contig_k141_72949_66_48	RGIG8000__Water_buffalos_Rumen-1__c102184_43	0.548937	4090	5	0.996673	4968	2485	706
MAG-2776__MAG-2776__contig_k141_72949_66_48	RGIG8000__Water_buffalos_Rumen-1__c102184_44	0.604607	4182	5	1.19236	5017	2702	708
MAG-2776__MAG-2776__contig_k141_72949_66_48	RGIG8248__Water_buffalos_Rumen-5__c1328562_5	1.28221	4175	5	1.86448	4840	2284	703
MAG-2776__MAG-2776__contig_k141_72949_66_48	RGIG8248__Water_buffalos_Rumen-5__c2538637_11	0.744033	4059	5	2.04946	4736	2125	696
MAG-2776__MAG-2776__contig_k141_72949_66_48	RGIG8675__Water_deer_Colon-1__c276641_15	0.717293	4778	5	0.929702	5107	2848	708
MAG-2776__MAG-2776__contig_k141_72949_66_48	RGIG8675__Water_deer_Colon-1__c276641_16	0.551341	4754	5	0.801489	5099	2970	706
MAG-2776__MAG-2776__contig_k141_72949_66_48	RMAG102__cattle10_SRR4435562_metabat_single_bins.43_cattle10-7_k87_355811_5	0.938258	4675	5	1.22985	5097	2899.5	707
MAG-2776__MAG-2776__contig_k141_72949_66_48	RMAG1056__contigs1_sample_bins_2500.10423_NODE_27_length_34736_cov_6.168210_12	0.872265	4066	5	1.39556	4890	2369	703
MAG-2776__MAG-2776__contig_k141_72949_66_48	RMAG1056__contigs1_sample_bins_2500.10423_NODE_5_length_64665_cov_6.708955_12	0.652202	3854	5	1.47167	4773	2180.5	702
MAG-2776__MAG-2776__contig_k141_72949_66_48	RMAG1799__contigs1_sample_bins_2500.9422_NODE_1_length_192048_cov_2.303035_89	0.322422	4191	5	0.683606	5260	3280	708
MAG-2776__MAG-2776__contig_k141_72949_66_48	RMAG1799__contigs1_sample_bins_2500.9422_NODE_1_length_192048_cov_2.303035_90	0.278491	4410	5	0.612896	5144	3002	706
MAG-2776__MAG-2776__contig_k141_72949_66_48	RMAG669__cattle19_SAMEA104395223_metabat_single_bins.183_cattle19-233_k87_105602_4	1.12299	4354	5	1.79902	4720	2078	698
MAG-2776__MAG-2776__contig_k141_72949_66_48	RMAG669__cattle19_SAMEA104395223_metabat_single_bins.183_cattle19-233_k87_380586_11	1.12631	4401	5	1.57151	4929	2426.5	705
MAG-2776__MAG-2776__contig_k141_72949_66_48	s17_SRR8397892_metabat2_bin.14__s17_SRR8397892_metabat2_bin.14_82_15	0.665596	4522	5	1.14605	5018	2706	708
MAG-2776__MAG-2776__contig_k141_72949_66_48	s17_SRR8397911_metabat2_bin.73_sub__s17_SRR8397911_metabat2_bin.73_sub_147_9	1.1213	4405	5	1.57287	5124	3003	707
MAG-2776__MAG-2776__contig_k141_72949_66_48	s20_SRR094926_metabat1_bin.308__s20_SRR094926_metabat1_bin.308_191_2	1.10124	4283	5	1.67886	4881	2275	705
MAG-2776__MAG-2776__contig_k141_72949_66_48	s4_SRR873596.1_metabat1_bin.77__s4_SRR873596.1_metabat1_bin.77_64_18	1.28607	4209	5	1.97048	5076	2861	707
MAG-2776__MAG-2776__contig_k141_72949_66_48	s4_SRR873601.1_metabat1_bin.84__s4_SRR873601.1_metabat1_bin.84_186_16	1.28607	4209	5	1.97048	5076	2861	707
MAG-2776__MAG-2776__contig_k141_72949_66_48	s4_SRR873601.1_metabat2_bin.23_sub__s4_SRR873601.1_metabat2_bin.23_sub_45_12	1.09131	4480	5	1.47523	5123	3001	707
MAG-2776__MAG-2776__contig_k141_72949_66_48	s4_SRR873604.1_metabat2_bin.376__s4_SRR873604.1_metabat2_bin.376_277_5	1.12613	4503	5	1.50235	5062	2866	707
MAG-2776__MAG-2776__contig_k141_72949_66_48	s5_SRR18274464_metabat2_bin.12_sub__s5_SRR18274464_metabat2_bin.12_sub_76_20	1.12568	4807	5	1.36268	5102	2918.5	707
MAG-2776__MAG-2776__contig_k141_72949_66_48	s9_SRR5190270_metabat2_bin.19_sub__s9_SRR5190270_metabat2_bin.19_sub_73_13	0.288504	4580	5	0.503995	5234	3266	708
MAG-2776__MAG-2776__contig_k141_72949_66_48	s9_SRR5190274_metabat2_bin.60__s9_SRR5190274_metabat2_bin.60_13_13	1.28607	4209	5	1.97048	5076	2861	707
MAG-2776__MAG-2776__contig_k141_72949_66_48	s9_SRR5190278_metabat1_bin.18_sub__s9_SRR5190278_metabat1_bin.18_sub_29_8	1.13462	4438	5	1.56694	5126	3001	707
MAG-2776__MAG-2776__contig_k141_72949_66_48	s9_SRR5190282_metabat1_bin.5_sub__s9_SRR5190282_metabat1_bin.5_sub_291_3	1.13462	4438	5	1.56694	5126	3001	707
MAG-2776__MAG-2776__contig_k141_72949_66_48	supersetMAG1309.ok__supersetMAG1309__802	1.1213	4405	5	1.57287	5124	3003	707
MAG-2776__MAG-2776__contig_k141_72949_66_48	supersetMAG149.ok__supersetMAG149__2316	1.48276	4501	5	2.05809	4786	1997.5	705
MAG-2776__MAG-2776__contig_k141_72949_66_48	supersetMAG151.ok__supersetMAG151__2849	1.44215	4493	5	2.02862	4787	2000.5	705
MAG-2776__MAG-2776__contig_k141_72949_66_48	supersetMAG1558.ok__supersetMAG1558__295	0.515486	3814	5	1.19599	4949	2430.5	705
MAG-2776__MAG-2776__contig_k141_72949_66_48	supersetMAG254.ok__supersetMAG254__2396	1.80129	4226	5	2.19081	4582	1591.5	700
MAG-2776__MAG-2776__contig_k141_72949_66_48	supersetMAG254.ok__supersetMAG254__2652	1.25592	4267	5	1.64582	4645	1655	703
MAG-2776__MAG-2776__contig_k141_72949_66_48	supersetMAG257.ok__supersetMAG257__737__supersetMAG257__737	1.01856	4526	5	1.34461	4833	2288.5	706
MAG-2776__MAG-2776__contig_k141_72949_66_48	supersetMAG3040.ok__supersetMAG3040__849	1.1213	4405	5	1.57287	5124	3003	707
MAG-2776__MAG-2776__contig_k141_72949_66_48	supersetMAG3139.ok__supersetMAG3139__258	1.1213	4405	5	1.57287	5124	3003	707
MAG-2776__MAG-2776__contig_k141_72949_66_48	supersetMAG4104.ok__supersetMAG4104__541	1.1213	4405	5	1.57287	5124	3003	707
MAG-2776__MAG-2776__contig_k141_72949_66_48	supersetMAG422.ok__supersetMAG422__3263	0.891444	4405	5	1.2977	4798	2201	706
MAG-2776__MAG-2776__contig_k141_72949_66_48	supersetMAG4489.ok__supersetMAG4489__1032	0.799907	4430	5	1.18181	4883	2344	706
MAG-2776__MAG-2776__contig_k141_72949_66_48	supersetMAG4489.ok__supersetMAG4489__1885	1.0853	4450	5	1.49016	4782	2187	703
MAG-2776__MAG-2776__contig_k141_72949_66_48	supersetMAG4549.ok__supersetMAG4549__561	0.867035	4421	5	1.34189	4899	2363.5	708
MAG-2776__MAG-2776__contig_k141_72949_66_48	supersetMAG4549.ok__supersetMAG4549__849	0.776174	4271	5	1.36272	4779	2248.5	701
MAG-2776__MAG-2776__contig_k141_72949_66_48	supersetMAG4623.ok__supersetMAG4623__1951	1.23966	4166	5	1.95571	5075	2874	707
MAG-2776__MAG-2776__contig_k141_72949_66_48	supersetMAG50.ok__supersetMAG50__3566	0.356636	4693	5	0.608361	5136	3033	706
MAG-2776__MAG-2776__contig_k141_72949_66_48	supersetMAG50.ok__supersetMAG50__3567	0.544907	4431	5	0.896037	5158	2966	708
MAG-2776__MAG-2776__contig_k141_72949_66_48	supersetMAG51.ok__supersetMAG51__2336	0.30927	4683	5	0.56474	5289	3366	708
MAG-2776__MAG-2776__contig_k141_72949_66_48	supersetMAG52.ok__supersetMAG52__82	0.338267	5109	5	0.461584	5310	3433	708
MAG-2776__MAG-2776__contig_k141_72949_66_48	supersetMAG594.ok__supersetMAG594__502	1.09131	4480	5	1.47523	5123	3001	707
MAG-2776__MAG-2776__contig_k141_72949_66_48	supersetMAG630.ok__supersetMAG630__610	1.02705	4273	5	1.5632	5123	2998	707
MAG-2798__MAG-2798__contig_k141_147439_115_12	MAG-2798__MAG-2798__contig_k141_31617_68_8	0.944987	4321	5	1.35833	4783	2170	702
MAG-2798__MAG-2798__contig_k141_147439_115_12	MAG-3400__MAG-3400__contig_k141_181073_81_10	1.68604	4467	5	1.98445	4644	2075	682
MAG-2798__MAG-2798__contig_k141_147439_115_12	MAG-3400__MAG-3400__contig_k141_86656_171_28	1.08671	4499	5	1.41211	4811	2250	705
MAG-2798__MAG-2798__contig_k141_147439_115_12	MAG-3814__MAG-3814__scaffold_NODE_142_length_104492_cov_17.192209_4_51	1.12431	4453	5	1.63671	4813	2231	702
MAG-2798__MAG-2798__contig_k141_147439_115_12	MAG-3871__MAG-3871__scaffold_NODE_56_length_140905_cov_29.617505_8_44	1.69017	4755	5	1.87728	5008	2753	708
MAG-2798__MAG-2798__contig_k141_147439_115_12	MAG-3871__MAG-3871__scaffold_NODE_56_length_140905_cov_29.617505_8_48	1.17261	4174	5	1.77939	4817	2285	702
MAG-2798__MAG-2798__contig_k141_147439_115_12	Oxobacter_pfennigii_DSM_3222__WP_054875435.1	2.60015	4379	5	2.77796	4493	1526.5	691
MAG-2798__MAG-2798__contig_k141_147439_115_12	Oxobacter_pfennigii_DSM_3222__WP_054875698.1	1.99428	4365	5	2.29136	4570	1630	692
MAG-2798__MAG-2798__contig_k141_147439_115_12	RGIG1371__Dairy_cattle_Rumen.Co__c3400525_10	1.24666	4411	5	1.59041	4750	1939.5	706
MAG-2798__MAG-2798__contig_k141_147439_115_12	RGIG1949__Goat_Cecum.Co__c1694961_1	1.44138	4795	5	1.78101	5017	2834	708
MAG-2798__MAG-2798__contig_k141_147439_115_12	RGIG1949__Goat_Cecum.Co__c1694961_12	0.910237	4115	5	1.67182	4730	1936	700
MAG-2798__MAG-2798__contig_k141_147439_115_12	RGIG2447__Goat_Ileum.Co__c611596_76	1.85594	4546	5	2.10587	4744	1935	707
MAG-2798__MAG-2798__contig_k141_147439_115_12	RGIG4038__Roe_deer_Cecum-5__c5805_111	1.30994	4467	5	1.81311	4778	2197.5	701
MAG-2798__MAG-2798__contig_k141_147439_115_12	RGIG4300__Roe_deer_Duodenum-2__c294272_2	1.00255	4756	5	1.29513	5025	2833	708
MAG-2798__MAG-2798__contig_k141_147439_115_12	RGIG5612__Sheep_Duodenum-2__c101188_35	1.10271	4760	5	1.42549	5042	2842.5	708
MAG-2798__MAG-2798__contig_k141_147439_115_12	RGIG5612__Sheep_Duodenum-2__c24411_33	0.764472	4097	5	1.60608	4739	1887	704
MAG-2798__MAG-2798__contig_k141_147439_115_12	RGIG5635__Sheep_Duodenum-3__c39_84	1.13134	4630	5	1.52187	5020	2770.5	708
MAG-2798__MAG-2798__contig_k141_147439_115_12	RGIG5635__Sheep_Duodenum-3__c564_67	0.846168	3999	5	2.01923	4652	1896.5	695
MAG-2798__MAG-2798__contig_k141_147439_115_12	RGIG5706__Sheep_Duodenum.Co__c233265_85	1.16115	4483	5	1.69088	4808	2254	702
MAG-2798__MAG-2798__contig_k141_147439_115_12	RGIG575__Dairy_cattle_Duodenum.Co__c2431873_43	1.13795	4423	5	1.47251	4784	2067.5	706
MAG-2798__MAG-2798__contig_k141_147439_115_12	RGIG575__Dairy_cattle_Duodenum.Co__c24565_35	0.779369	4351	5	1.16085	4949	2646.5	708
MAG-2798__MAG-2798__contig_k141_147439_115_12	RGIG5856__Sheep_Jejunum-2__c93002_10	1.59187	4507	5	1.87904	4748	1950	707
MAG-2798__MAG-2798__contig_k141_147439_115_12	RGIG5887__Sheep_Jejunum-4__c671_1	0.740053	4103	5	1.5839	4739	1888	704
MAG-2798__MAG-2798__contig_k141_147439_115_12	RGIG6004__Sheep_Omasum-3__c633624_88	1.27815	4836	5	1.54016	5062	2904.5	708
MAG-2798__MAG-2798__contig_k141_147439_115_12	RGIG6080__Sheep_Omasum.Co__c1485204_6	1.18774	4772	5	1.49669	5044	2848.5	708
MAG-2798__MAG-2798__contig_k141_147439_115_12	RGIG6509__Sheep_Rectum.Co__c1690497_14	1.42117	4435	5	1.75668	4729	2065	701
MAG-2798__MAG-2798__contig_k141_147439_115_12	RGIG6509__Sheep_Rectum.Co__c3212068_26	0.934487	4530	5	1.35603	4992	2737.5	708
MAG-2798__MAG-2798__contig_k141_147439_115_12	RGIG6921__Sheep_Rumen-5__c275972_29	1.19173	4856	5	1.44222	5055	2880.5	708
MAG-2798__MAG-2798__contig_k141_147439_115_12	RGIG6921__Sheep_Rumen-5__c275972_40	1.01583	4175	5	1.68022	4713	1909.5	701
MAG-2798__MAG-2798__contig_k141_147439_115_12	RGIG7075__Sheep_Rumen.Co__c3157764_15	1.1155	4782	5	1.39236	5025	2838	708
MAG-2798__MAG-2798__contig_k141_147439_115_12	RGIG7236__Water_buffalos_Cecum-2__c585201_1	1.29957	3895	5	1.80524	4278	1884	634
MAG-2798__MAG-2798__contig_k141_147439_115_12	RGIG7236__Water_buffalos_Cecum-2__c819139_2	1.19503	4472	5	1.51582	4821	2281	705
MAG-2798__MAG-2798__contig_k141_147439_115_12	RGIG7407__Water_buffalos_Cecum.Co__c2119032_18	0.915934	4415	5	1.61694	4815	2283.5	701
MAG-2798__MAG-2798__contig_k141_147439_115_12	RGIG8000__Water_buffalos_Rumen-1__c102184_43	1.18223	4440	5	1.562	4793	2084	702
MAG-2798__MAG-2798__contig_k141_147439_115_12	RGIG8000__Water_buffalos_Rumen-1__c102184_44	1.3456	4549	5	1.71512	4809	2218	705
MAG-2798__MAG-2798__contig_k141_147439_115_12	RGIG8248__Water_buffalos_Rumen-5__c1328562_5	0.953741	4061	5	1.72812	4683	1906.5	697
MAG-2798__MAG-2798__contig_k141_147439_115_12	RGIG8248__Water_buffalos_Rumen-5__c2538637_11	1.35699	4567	5	1.85945	5018	2753	708
MAG-2798__MAG-2798__contig_k141_147439_115_12	RGIG8675__Water_deer_Colon-1__c276641_15	1.0713	4357	5	1.60701	4785	2166	700
MAG-2798__MAG-2798__contig_k141_147439_115_12	RGIG8675__Water_deer_Colon-1__c276641_16	0.992862	4429	5	1.35592	4815	2260	706
MAG-2798__MAG-2798__contig_k141_147439_115_12	RMAG102__cattle10_SRR4435562_metabat_single_bins.43_cattle10-7_k87_355811_5	1.96964	4548	5	2.28409	4783	2166.5	701
MAG-2798__MAG-2798__contig_k141_147439_115_12	RMAG1056__contigs1_sample_bins_2500.10423_NODE_27_length_34736_cov_6.168210_12	1.16846	4261	5	1.61222	4714	1877	705
MAG-2798__MAG-2798__contig_k141_147439_115_12	RMAG1056__contigs1_sample_bins_2500.10423_NODE_5_length_64665_cov_6.708955_12	1.33757	4791	5	1.62631	5034	2833.5	708
MAG-2798__MAG-2798__contig_k141_147439_115_12	RMAG1799__contigs1_sample_bins_2500.9422_NODE_1_length_192048_cov_2.303035_89	1.27724	4454	5	1.78434	4789	2230	702
MAG-2798__MAG-2798__contig_k141_147439_115_12	RMAG1799__contigs1_sample_bins_2500.9422_NODE_1_length_192048_cov_2.303035_90	1.22747	4483	5	1.62899	4829	2277	705
MAG-2798__MAG-2798__contig_k141_147439_115_12	RMAG669__cattle19_SAMEA104395223_metabat_single_bins.183_cattle19-233_k87_105602_4	1.01845	4740	5	1.32306	5026	2840	708
MAG-2798__MAG-2798__contig_k141_147439_115_12	RMAG669__cattle19_SAMEA104395223_metabat_single_bins.183_cattle19-233_k87_380586_11	0.972267	4169	5	1.43256	4729	1935	702
MAG-2798__MAG-2798__contig_k141_147439_115_12	s17_SRR8397892_metabat2_bin.14__s17_SRR8397892_metabat2_bin.14_82_15	1.11362	4466	5	1.57004	4821	2220	705
MAG-2798__MAG-2798__contig_k141_147439_115_12	s17_SRR8397911_metabat2_bin.73_sub__s17_SRR8397911_metabat2_bin.73_sub_147_9	1.49939	4123	5	2.13432	4806	2221.5	703
MAG-2798__MAG-2798__contig_k141_147439_115_12	s20_SRR094926_metabat1_bin.308__s20_SRR094926_metabat1_bin.308_191_2	0.764889	4106	5	1.58903	4741	1886	704
MAG-2798__MAG-2798__contig_k141_147439_115_12	s4_SRR873596.1_metabat1_bin.77__s4_SRR873596.1_metabat1_bin.77_64_18	1.45733	3904	5	2.37353	4795	2206.5	703
MAG-2798__MAG-2798__contig_k141_147439_115_12	s4_SRR873601.1_metabat1_bin.84__s4_SRR873601.1_metabat1_bin.84_186_16	1.45733	3904	5	2.37353	4795	2206.5	703
MAG-2798__MAG-2798__contig_k141_147439_115_12	s4_SRR873601.1_metabat2_bin.23_sub__s4_SRR873601.1_metabat2_bin.23_sub_45_12	1.49945	4192	5	2.05848	4810	2226.5	703
MAG-2798__MAG-2798__contig_k141_147439_115_12	s4_SRR873604.1_metabat2_bin.376__s4_SRR873604.1_metabat2_bin.376_277_5	1.27163	4168	5	1.84773	4812	2265.5	703
MAG-2798__MAG-2798__contig_k141_147439_115_12	s5_SRR18274464_metabat2_bin.12_sub__s5_SRR18274464_metabat2_bin.12_sub_76_20	2.1417	4554	5	2.45219	4793	2179.5	701
MAG-2798__MAG-2798__contig_k141_147439_115_12	s9_SRR5190270_metabat2_bin.19_sub__s9_SRR5190270_metabat2_bin.19_sub_73_13	1.48276	4519	5	1.90353	4809	2270.5	700
MAG-2798__MAG-2798__contig_k141_147439_115_12	s9_SRR5190274_metabat2_bin.60__s9_SRR5190274_metabat2_bin.60_13_13	1.45733	3904	5	2.37353	4795	2206.5	703
MAG-2798__MAG-2798__contig_k141_147439_115_12	s9_SRR5190278_metabat1_bin.18_sub__s9_SRR5190278_metabat1_bin.18_sub_29_8	1.42483	4067	5	2.10099	4808	2219.5	703
MAG-2798__MAG-2798__contig_k141_147439_115_12	s9_SRR5190282_metabat1_bin.5_sub__s9_SRR5190282_metabat1_bin.5_sub_291_3	1.42483	4067	5	2.10099	4808	2219.5	703
MAG-2798__MAG-2798__contig_k141_147439_115_12	supersetMAG1309.ok__supersetMAG1309__802	1.49939	4123	5	2.13432	4806	2221.5	703
MAG-2798__MAG-2798__contig_k141_147439_115_12	supersetMAG149.ok__supersetMAG149__2316	2.03468	4501	5	2.52324	4739	2002.5	699
MAG-2798__MAG-2798__contig_k141_147439_115_12	supersetMAG151.ok__supersetMAG151__2849	1.89867	4485	5	2.41476	4740	2003.5	699
MAG-2798__MAG-2798__contig_k141_147439_115_12	supersetMAG1558.ok__supersetMAG1558__295	1.24133	4397	5	1.59258	4753	1942.5	706
MAG-2798__MAG-2798__contig_k141_147439_115_12	supersetMAG254.ok__supersetMAG254__2396	2.60015	4379	5	2.77796	4493	1526.5	691
MAG-2798__MAG-2798__contig_k141_147439_115_12	supersetMAG254.ok__supersetMAG254__2652	1.99428	4365	5	2.29136	4570	1630	692
MAG-2798__MAG-2798__contig_k141_147439_115_12	supersetMAG257.ok__supersetMAG257__737__supersetMAG257__737	0.791686	4306	5	1.27295	4799	2233.5	701
MAG-2798__MAG-2798__contig_k141_147439_115_12	supersetMAG3040.ok__supersetMAG3040__849	1.49939	4123	5	2.13433	4806	2221.5	703
MAG-2798__MAG-2798__contig_k141_147439_115_12	supersetMAG3139.ok__supersetMAG3139__258	1.49939	4123	5	2.13433	4806	2221.5	703
MAG-2798__MAG-2798__contig_k141_147439_115_12	supersetMAG4104.ok__supersetMAG4104__541	1.49939	4123	5	2.13433	4806	2221.5	703
MAG-2798__MAG-2798__contig_k141_147439_115_12	supersetMAG422.ok__supersetMAG422__3263	0.997875	4253	5	1.559	4772	2202	701
MAG-2798__MAG-2798__contig_k141_147439_115_12	supersetMAG4489.ok__supersetMAG4489__1032	1.47386	4481	5	1.79519	4752	1952	707
MAG-2798__MAG-2798__contig_k141_147439_115_12	supersetMAG4489.ok__supersetMAG4489__1885	0.641831	4671	5	0.851767	5039	2886	708
MAG-2798__MAG-2798__contig_k141_147439_115_12	supersetMAG4549.ok__supersetMAG4549__561	1.13795	4423	5	1.47251	4784	2067.5	706
MAG-2798__MAG-2798__contig_k141_147439_115_12	supersetMAG4549.ok__supersetMAG4549__849	0.752487	4405	5	1.11451	4953	2658.5	708
MAG-2798__MAG-2798__contig_k141_147439_115_12	supersetMAG4623.ok__supersetMAG4623__1951	1.5395	3979	5	2.37087	4793	2211.5	703
MAG-2798__MAG-2798__contig_k141_147439_115_12	supersetMAG50.ok__supersetMAG50__3566	1.22066	4511	5	1.58506	4807	2238	705
MAG-2798__MAG-2798__contig_k141_147439_115_12	supersetMAG50.ok__supersetMAG50__3567	1.06108	4344	5	1.7135	4750	2073.5	700
MAG-2798__MAG-2798__contig_k141_147439_115_12	supersetMAG51.ok__supersetMAG51__2336	1.34953	4469	5	1.8428	4783	2202.5	701
MAG-2798__MAG-2798__contig_k141_147439_115_12	supersetMAG52.ok__supersetMAG52__82	1.11419	4428	5	1.59514	4773	2209	698
MAG-2798__MAG-2798__contig_k141_147439_115_12	supersetMAG594.ok__supersetMAG594__502	1.49945	4192	5	2.05849	4810	2226.5	703
MAG-2798__MAG-2798__contig_k141_147439_115_12	supersetMAG630.ok__supersetMAG630__610	1.56977	4155	5	2.19492	4810	2223.5	703
MAG-2798__MAG-2798__contig_k141_31617_68_8	MAG-3400__MAG-3400__contig_k141_181073_81_10	1.011	4621	5	1.26213	4866	2514.5	689
MAG-2798__MAG-2798__contig_k141_31617_68_8	MAG-3400__MAG-3400__contig_k141_86656_171_28	0.589409	4447	5	0.896774	4996	2703	704
MAG-2798__MAG-2798__contig_k141_31617_68_8	MAG-3814__MAG-3814__scaffold_NODE_142_length_104492_cov_17.192209_4_51	0.363442	4355	5	0.707262	5062	2818	706
MAG-2798__MAG-2798__contig_k141_31617_68_8	MAG-3871__MAG-3871__scaffold_NODE_56_length_140905_cov_29.617505_8_44	0.956002	4151	5	1.45064	4889	2392	705
MAG-2798__MAG-2798__contig_k141_31617_68_8	MAG-3871__MAG-3871__scaffold_NODE_56_length_140905_cov_29.617505_8_48	0.762451	4486	5	1.05123	5071	2865	706
MAG-2798__MAG-2798__contig_k141_31617_68_8	Oxobacter_pfennigii_DSM_3222__WP_054875435.1	2.077	4153	5	2.83453	4546	1564	696
MAG-2798__MAG-2798__contig_k141_31617_68_8	Oxobacter_pfennigii_DSM_3222__WP_054875698.1	1.5635	4222	5	2.07808	4580	1580	694
MAG-2798__MAG-2798__contig_k141_31617_68_8	RGIG1371__Dairy_cattle_Rumen.Co__c3400525_10	0.53358	4250	5	0.901881	4928	2449	705
[truncated: 3,152 more rows]

## Sheet: fhs
Item	Taget	RMSD after refinement	Number of aligned atoms after refinement	Number of refinement cycles	RMSD before refinement	Number of aligned atoms before refinement	Raw alignment score	Number of residues aligned	Mean	SD
Acetitomaculum_ruminis_DSM_5522__WP_092869784.1	Acetobacterium_fimetarium_DER_2019__WP_186843350.1	0.396617	3476	5	1.00993	3878	2094	558	0.296014	0.0767186
Acetitomaculum_ruminis_DSM_5522__WP_092869784.1	Blautia_schinkii_DSM_10518__WP_044942357.1	0.284155	3188	5	1.15714	3866	2050.5	556
Acetitomaculum_ruminis_DSM_5522__WP_092869784.1	Blautia_schinkii_DSM_10518__WP_044942510.1	0.315382	3255	5	1.16397	3862	2047.5	556
Acetitomaculum_ruminis_DSM_5522__WP_092869784.1	Clostridioides_difficile_BR81__WP_009888533.1	0.349725	3426	5	0.982637	3929	2162.5	557
Acetitomaculum_ruminis_DSM_5522__WP_092869784.1	Eubacterium_limosum_SA11__WP_038351869.1	0.283376	3271	5	0.906604	3930	2162.5	557
Acetitomaculum_ruminis_DSM_5522__WP_092869784.1	GCA_016281685.1_ASM1628168v1_genomic__JAEEJB010000049.1_9	0.448494	3454	5	1.00358	3861	2044.5	557
Acetitomaculum_ruminis_DSM_5522__WP_092869784.1	GCA_016281685.1_ASM1628168v1_genomic__JAEEJB010000098.1_4	0.442758	3381	5	1.00902	3854	2033.5	557
Acetitomaculum_ruminis_DSM_5522__WP_092869784.1	GCA_024697365.1_ASM2469736v1_genomic__JAILFW010000182.1_67	0.458905	3419	5	0.974107	3850	2014.5	557
Acetitomaculum_ruminis_DSM_5522__WP_092869784.1	GCA_024697365.1_ASM2469736v1_genomic__JAILFW010000182.1_67	0.425327	3389	5	0.937866	3850	2014.5	557
Acetitomaculum_ruminis_DSM_5522__WP_092869784.1	GCA_024697365.1_ASM2469736v1_genomic__JAILFW010000182.1_67	0.398514	3363	5	0.953369	3850	2014.5	557
Acetitomaculum_ruminis_DSM_5522__WP_092869784.1	GCA_024697365.1_ASM2469736v1_genomic__JAILFW010000182.1_67	0.419941	3367	5	0.96101	3850	2014.5	557
Acetitomaculum_ruminis_DSM_5522__WP_092869784.1	GCA_024697365.1_ASM2469736v1_genomic__JAILFW010000182.1_67	0.439837	3409	5	0.965187	3850	2014.5	557
Acetitomaculum_ruminis_DSM_5522__WP_092869784.1	HF_Duodenum-3.concoct.008.contigs__HF_Duodenum-3__c44656_1	0.291857	3461	5	0.867677	3990	2314	561
Acetitomaculum_ruminis_DSM_5522__WP_092869784.1	HG_Cecum-11.maxbin.054_sub.contigs__HG_Cecum-11__c370334_1	0.300721	3503	5	0.775365	3968	2294	561
Acetitomaculum_ruminis_DSM_5522__WP_092869784.1	HG_Colon-8.metabat2.017.contigs__HG_Colon-8__c134381_74	0.281569	3147	5	0.993995	3847	2026	557
Acetitomaculum_ruminis_DSM_5522__WP_092869784.1	MAG-0656__MAG-0656__contig_k141_16669_175_4	0.381024	3377	5	1.21332	3865	2041.5	556
Acetitomaculum_ruminis_DSM_5522__WP_092869784.1	MAG-0789__MAG-0789__contig_k141_603064_173_21	0.405233	3339	5	1.02256	3835	1985	557
Acetitomaculum_ruminis_DSM_5522__WP_092869784.1	MAG-1005__MAG-1005__contig_k141_149483_175_8	0.428826	3351	5	1.04759	3839	1994	557
Acetitomaculum_ruminis_DSM_5522__WP_092869784.1	MAG-1295__MAG-1295__contig_k141_425652_20_3	0.358956	3299	5	1.10507	3871	2089.5	556
Acetitomaculum_ruminis_DSM_5522__WP_092869784.1	MAG-2776__MAG-2776__contig_k141_76431_95_56	0.332447	3247	5	1.18212	3867	2044.5	556
Acetitomaculum_ruminis_DSM_5522__WP_092869784.1	MAG-2798__MAG-2798__contig_k141_123957_90_4	0.324879	3301	5	1.10681	3904	2148.5	556
Acetitomaculum_ruminis_DSM_5522__WP_092869784.1	MAG-3400__MAG-3400__contig_k141_86656_171_22	0.417789	3340	5	1.04171	3834	1983	557
Acetitomaculum_ruminis_DSM_5522__WP_092869784.1	MAG-3814__MAG-3814__scaffold_NODE_142_length_104492_cov_17.192209_4_57	0.390041	3308	5	1.04889	3839	1999	557
Acetitomaculum_ruminis_DSM_5522__WP_092869784.1	MAG-3871__MAG-3871__scaffold_NODE_56_length_140905_cov_29.617505_8_41	0.299293	3228	5	1.08794	3865	2056.5	556
Acetitomaculum_ruminis_DSM_5522__WP_092869784.1	Oxobacter_pfennigii_DSM_3222__WP_054873633.1	0.343925	3409	5	1.04696	3922	2159.5	557
Acetitomaculum_ruminis_DSM_5522__WP_092869784.1	RGIG1371__Dairy_cattle_Rumen.Co__c1762457_3	0.323306	3446	5	1.07682	3955	2265	556
Acetitomaculum_ruminis_DSM_5522__WP_092869784.1	RGIG1949__Goat_Cecum.Co__c1332507_3	0.349258	3219	5	0.994241	3866	1988.5	558
Acetitomaculum_ruminis_DSM_5522__WP_092869784.1	RGIG2447__Goat_Ileum.Co__c171953_24	0.327044	3384	5	1.06449	3927	2206	556
Acetitomaculum_ruminis_DSM_5522__WP_092869784.1	RGIG4038__Roe_deer_Cecum-5__c1582_26	0.336014	3305	5	1.18304	3872	2049.5	556
Acetitomaculum_ruminis_DSM_5522__WP_092869784.1	RGIG4300__Roe_deer_Duodenum-2__c24422_13	0.43543	3445	5	0.931487	3860	2034	557
Acetitomaculum_ruminis_DSM_5522__WP_092869784.1	RGIG5612__Sheep_Duodenum-2__c222643_6	0.307946	3256	5	1.00986	3946	2264	556
Acetitomaculum_ruminis_DSM_5522__WP_092869784.1	RGIG5635__Sheep_Duodenum-3__c564_12	0.483236	3473	5	1.03819	3856	2036.5	557
Acetitomaculum_ruminis_DSM_5522__WP_092869784.1	RGIG5706__Sheep_Duodenum.Co__c286254_4	0.35806	3362	5	1.15973	3858	2043.5	556
Acetitomaculum_ruminis_DSM_5522__WP_092869784.1	RGIG575__Dairy_cattle_Duodenum.Co__c23416_18	0.303877	3347	5	0.990129	3927	2164.5	559
Acetitomaculum_ruminis_DSM_5522__WP_092869784.1	RGIG5856__Sheep_Jejunum-2__c326017_27	0.314598	3354	5	1.0611	3928	2207	556
Acetitomaculum_ruminis_DSM_5522__WP_092869784.1	RGIG5887__Sheep_Jejunum-4__c127770_6	0.307946	3256	5	1.00986	3946	2264	556
Acetitomaculum_ruminis_DSM_5522__WP_092869784.1	RGIG6004__Sheep_Omasum-3__c633624_36	0.508841	3471	5	1.06352	3850	2019.5	557
Acetitomaculum_ruminis_DSM_5522__WP_092869784.1	RGIG6080__Sheep_Omasum.Co__c736789_3	0.307946	3256	5	1.00986	3946	2264	556
Acetitomaculum_ruminis_DSM_5522__WP_092869784.1	RGIG6509__Sheep_Rectum.Co__c1078410_4	0.489442	3563	5	1.18972	3937	2190.5	559
Acetitomaculum_ruminis_DSM_5522__WP_092869784.1	RGIG6509__Sheep_Rectum.Co__c1767098_27	0.34326	3453	5	1.10686	3922	2193.5	559
Acetitomaculum_ruminis_DSM_5522__WP_092869784.1	RGIG6921__Sheep_Rumen-5__c1262156_11	0.472518	3460	5	0.968878	3851	2016.5	557
Acetitomaculum_ruminis_DSM_5522__WP_092869784.1	RGIG7075__Sheep_Rumen.Co__c3202882_5	0.411555	3401	5	0.963435	3861	2034	557
Acetitomaculum_ruminis_DSM_5522__WP_092869784.1	RGIG7236__Water_buffalos_Cecum-2__c793666_3	0.384409	3299	5	1.05073	3839	1994	557
Acetitomaculum_ruminis_DSM_5522__WP_092869784.1	RGIG7407__Water_buffalos_Cecum.Co__c2119032_12	0.291385	3201	5	1.15754	3858	2044.5	556
Acetitomaculum_ruminis_DSM_5522__WP_092869784.1	RGIG8000__Water_buffalos_Rumen-1__c113823_29	0.399875	3320	5	1.08358	3828	1988	556
Acetitomaculum_ruminis_DSM_5522__WP_092869784.1	RGIG8248__Water_buffalos_Rumen-5__c983477_3	0.40188	3057	5	1.00375	3737	1832	554
Acetitomaculum_ruminis_DSM_5522__WP_092869784.1	RGIG8675__Water_deer_Colon-1__c276641_22	0.391196	3305	5	1.04465	3839	1994	557
Acetitomaculum_ruminis_DSM_5522__WP_092869784.1	RMAG102__cattle10_SRR4435562_metabat_single_bins.43_cattle10-7_k87_265817_7	0.325347	3288	5	1.24777	3868	2071	556
Acetitomaculum_ruminis_DSM_5522__WP_092869784.1	RMAG1056__contigs1_sample_bins_2500.10423_NODE_13_length_44460_cov_5.577338_19	0.256292	3239	5	1.02415	3962	2251.5	557
Acetitomaculum_ruminis_DSM_5522__WP_092869784.1	RMAG1799__contigs1_sample_bins_2500.9422_NODE_1_length_192048_cov_2.303035_96	0.392121	3384	5	1.19216	3868	2050.5	556
Acetitomaculum_ruminis_DSM_5522__WP_092869784.1	RMAG1799__contigs1_sample_bins_2500.9422_NODE_2_length_155028_cov_3.092297_39	0.392015	3395	5	1.19694	3863	2047.5	556
Acetitomaculum_ruminis_DSM_5522__WP_092869784.1	RMAG669__cattle19_SAMEA104395223_metabat_single_bins.183_cattle19-233_k87_540996_10	0.411555	3401	5	0.963434	3861	2034	557
Acetitomaculum_ruminis_DSM_5522__WP_092869784.1	s17_SRR8397892_metabat2_bin.14__s17_SRR8397892_metabat2_bin.14_94_9	0.39968	3332	5	0.929641	3840	1990.5	557
Acetitomaculum_ruminis_DSM_5522__WP_092869784.1	s17_SRR8397911_metabat2_bin.73_sub__s17_SRR8397911_metabat2_bin.73_sub_147_14	0.295218	3152	5	1.00175	3872	2073	558
Acetitomaculum_ruminis_DSM_5522__WP_092869784.1	s20_SRR094926_metabat1_bin.308__s20_SRR094926_metabat1_bin.308_224_3	0.289209	3282	5	0.974057	3944	2255	556
Acetitomaculum_ruminis_DSM_5522__WP_092869784.1	s4_SRR873596.1_metabat1_bin.77__s4_SRR873596.1_metabat1_bin.77_64_23	0.348565	3241	5	1.03724	3815	1930.5	558
Acetitomaculum_ruminis_DSM_5522__WP_092869784.1	s4_SRR873601.1_metabat1_bin.84__s4_SRR873601.1_metabat1_bin.84_186_21	0.406537	3335	5	1.05206	3813	1927.5	558
Acetitomaculum_ruminis_DSM_5522__WP_092869784.1	s4_SRR873601.1_metabat2_bin.23_sub__s4_SRR873601.1_metabat2_bin.23_sub_45_17	0.322182	3231	5	1.01932	3875	2072	558
Acetitomaculum_ruminis_DSM_5522__WP_092869784.1	s4_SRR873604.1_metabat2_bin.376__s4_SRR873604.1_metabat2_bin.376_116_4	0.315808	3201	5	0.993479	3885	2046.5	558
Acetitomaculum_ruminis_DSM_5522__WP_092869784.1	s5_SRR18274464_metabat2_bin.12_sub__s5_SRR18274464_metabat2_bin.12_sub_154_7	0.325458	3227	5	1.2665	3862	2058	556
Acetitomaculum_ruminis_DSM_5522__WP_092869784.1	s9_SRR5190270_metabat2_bin.19_sub__s9_SRR5190270_metabat2_bin.19_sub_163_33	0.326136	3273	5	1.15297	3855	2022.5	556
Acetitomaculum_ruminis_DSM_5522__WP_092869784.1	s9_SRR5190274_metabat2_bin.60__s9_SRR5190274_metabat2_bin.60_13_18	0.378552	3273	5	1.04847	3816	1932.5	558
Acetitomaculum_ruminis_DSM_5522__WP_092869784.1	s9_SRR5190278_metabat1_bin.18_sub__s9_SRR5190278_metabat1_bin.18_sub_29_3	0.305415	3158	5	1.02591	3872	2067	558
Acetitomaculum_ruminis_DSM_5522__WP_092869784.1	s9_SRR5190282_metabat1_bin.5_sub__s9_SRR5190282_metabat1_bin.5_sub_291_8	0.305415	3158	5	1.02591	3872	2067	558
Acetitomaculum_ruminis_DSM_5522__WP_092869784.1	supersetMAG1309.ok__supersetMAG1309__568	0.364992	3164	5	1.07134	3804	1956	554
Acetitomaculum_ruminis_DSM_5522__WP_092869784.1	supersetMAG149.ok__supersetMAG149__3003	0.378567	3477	5	0.924774	3930	2163.5	557
Acetitomaculum_ruminis_DSM_5522__WP_092869784.1	supersetMAG151.ok__supersetMAG151__287	0.316885	3400	5	0.890751	3929	2160.5	557
Acetitomaculum_ruminis_DSM_5522__WP_092869784.1	supersetMAG1558.ok__supersetMAG1558__749	0.3071	3447	5	1.0777	3956	2268	556
Acetitomaculum_ruminis_DSM_5522__WP_092869784.1	supersetMAG254.ok__supersetMAG254__498	0.343925	3409	5	1.04695	3922	2159.5	557
Acetitomaculum_ruminis_DSM_5522__WP_092869784.1	supersetMAG257.ok__supersetMAG257__727__supersetMAG257__727	0.338772	3418	5	1.07938	3925	2169	556
Acetitomaculum_ruminis_DSM_5522__WP_092869784.1	supersetMAG3040.ok__supersetMAG3040__1751	0.295217	3152	5	1.00175	3872	2073	558
Acetitomaculum_ruminis_DSM_5522__WP_092869784.1	supersetMAG3139.ok__supersetMAG3139__263	0.295217	3152	5	1.00175	3872	2073	558
Acetitomaculum_ruminis_DSM_5522__WP_092869784.1	supersetMAG4104.ok__supersetMAG4104__546	0.295217	3152	5	1.00175	3872	2073	558
Acetitomaculum_ruminis_DSM_5522__WP_092869784.1	supersetMAG422.ok__supersetMAG422__3156	0.372878	3401	5	1.1311	3900	2060	558
Acetitomaculum_ruminis_DSM_5522__WP_092869784.1	supersetMAG422.ok__supersetMAG422__3273	0.395645	3433	5	1.09553	3933	2192	556
Acetitomaculum_ruminis_DSM_5522__WP_092869784.1	supersetMAG4489.ok__supersetMAG4489__1611	0.358932	3428	5	1.08646	3920	2176	556
Acetitomaculum_ruminis_DSM_5522__WP_092869784.1	supersetMAG4549.ok__supersetMAG4549__882	0.296278	3327	5	0.98707	3927	2157.5	559
Acetitomaculum_ruminis_DSM_5522__WP_092869784.1	supersetMAG4623.ok__supersetMAG4623__1946	0.382005	3297	5	1.04437	3820	1936.5	558
Acetitomaculum_ruminis_DSM_5522__WP_092869784.1	supersetMAG50.ok__supersetMAG50__3495	0.284155	3188	5	1.15714	3866	2050.5	556
Acetitomaculum_ruminis_DSM_5522__WP_092869784.1	supersetMAG50.ok__supersetMAG50__3560	0.315382	3255	5	1.16397	3862	2047.5	556
Acetitomaculum_ruminis_DSM_5522__WP_092869784.1	supersetMAG51.ok__supersetMAG51__126	0.395495	3356	5	1.24421	3852	2011.5	556
Acetitomaculum_ruminis_DSM_5522__WP_092869784.1	supersetMAG51.ok__supersetMAG51__2330	0.351552	3274	5	1.21539	3858	2034.5	556
Acetitomaculum_ruminis_DSM_5522__WP_092869784.1	supersetMAG52.ok__supersetMAG52__1353	0.371801	3344	5	1.22649	3857	2028.5	556
Acetitomaculum_ruminis_DSM_5522__WP_092869784.1	supersetMAG594.ok__supersetMAG594__497	0.305415	3158	5	1.02591	3872	2067	558
Acetitomaculum_ruminis_DSM_5522__WP_092869784.1	supersetMAG630.ok__supersetMAG630__605	0.287356	3108	5	1.00985	3879	2075	558
Acetobacterium_fimetarium_DER_2019__WP_186843350.1	Blautia_schinkii_DSM_10518__WP_044942357.1	0.384606	3480	5	0.825878	3906	2130.5	557
Acetobacterium_fimetarium_DER_2019__WP_186843350.1	Blautia_schinkii_DSM_10518__WP_044942510.1	0.350733	3406	5	0.807381	3901	2126.5	557
Acetobacterium_fimetarium_DER_2019__WP_186843350.1	Clostridioides_difficile_BR81__WP_009888533.1	0.192965	3509	5	0.606139	4033	2489	558
Acetobacterium_fimetarium_DER_2019__WP_186843350.1	Eubacterium_limosum_SA11__WP_038351869.1	0.276481	3695	5	0.696989	4038	2486	558
Acetobacterium_fimetarium_DER_2019__WP_186843350.1	GCA_016281685.1_ASM1628168v1_genomic__JAEEJB010000049.1_9	0.308428	3297	5	0.797929	3861	2089	558
Acetobacterium_fimetarium_DER_2019__WP_186843350.1	GCA_016281685.1_ASM1628168v1_genomic__JAEEJB010000098.1_4	0.317598	3302	5	0.817807	3865	2095	558
Acetobacterium_fimetarium_DER_2019__WP_186843350.1	GCA_024697365.1_ASM2469736v1_genomic__JAILFW010000182.1_67	0.300542	3348	5	1.17164	3846	2058.5	554
Acetobacterium_fimetarium_DER_2019__WP_186843350.1	GCA_024697365.1_ASM2469736v1_genomic__JAILFW010000182.1_67	0.282662	3372	5	1.13982	3846	2058.5	554
Acetobacterium_fimetarium_DER_2019__WP_186843350.1	GCA_024697365.1_ASM2469736v1_genomic__JAILFW010000182.1_67	0.349782	3415	5	1.17283	3846	2058.5	554
Acetobacterium_fimetarium_DER_2019__WP_186843350.1	GCA_024697365.1_ASM2469736v1_genomic__JAILFW010000182.1_67	0.339192	3358	5	1.18087	3846	2058.5	554
Acetobacterium_fimetarium_DER_2019__WP_186843350.1	GCA_024697365.1_ASM2469736v1_genomic__JAILFW010000182.1_67	0.309983	3381	5	1.17011	3846	2058.5	554
Acetobacterium_fimetarium_DER_2019__WP_186843350.1	HF_Duodenum-3.concoct.008.contigs__HF_Duodenum-3__c44656_1	0.275869	3401	5	0.709133	3934	2245	559
Acetobacterium_fimetarium_DER_2019__WP_186843350.1	HG_Cecum-11.maxbin.054_sub.contigs__HG_Cecum-11__c370334_1	0.262067	3315	5	0.936891	3932	2264.5	558
Acetobacterium_fimetarium_DER_2019__WP_186843350.1	HG_Colon-8.metabat2.017.contigs__HG_Colon-8__c134381_74	0.363958	3316	5	0.882373	3868	2065.5	557
Acetobacterium_fimetarium_DER_2019__WP_186843350.1	MAG-0656__MAG-0656__contig_k141_16669_175_4	0.292879	3337	5	0.794221	3904	2138.5	557
Acetobacterium_fimetarium_DER_2019__WP_186843350.1	MAG-0789__MAG-0789__contig_k141_603064_173_21	0.3303	3357	5	0.81419	3874	2093.5	557
Acetobacterium_fimetarium_DER_2019__WP_186843350.1	MAG-1005__MAG-1005__contig_k141_149483_175_8	0.29064	3290	5	0.806014	3874	2092.5	557
Acetobacterium_fimetarium_DER_2019__WP_186843350.1	MAG-1295__MAG-1295__contig_k141_425652_20_3	0.3601	3466	5	0.815935	3889	2135	558
Acetobacterium_fimetarium_DER_2019__WP_186843350.1	MAG-2776__MAG-2776__contig_k141_76431_95_56	0.338337	3379	5	0.837798	3904	2138.5	557
Acetobacterium_fimetarium_DER_2019__WP_186843350.1	MAG-2798__MAG-2798__contig_k141_123957_90_4	0.348722	3426	5	0.872898	3911	2148	558
Acetobacterium_fimetarium_DER_2019__WP_186843350.1	MAG-3400__MAG-3400__contig_k141_86656_171_22	0.306356	3327	5	0.815217	3875	2095.5	557
Acetobacterium_fimetarium_DER_2019__WP_186843350.1	MAG-3814__MAG-3814__scaffold_NODE_142_length_104492_cov_17.192209_4_57	0.317575	3348	5	0.866329	3878	2099.5	557
Acetobacterium_fimetarium_DER_2019__WP_186843350.1	MAG-3871__MAG-3871__scaffold_NODE_56_length_140905_cov_29.617505_8_41	0.326311	3399	5	0.930152	3894	2128.5	557
Acetobacterium_fimetarium_DER_2019__WP_186843350.1	Oxobacter_pfennigii_DSM_3222__WP_054873633.1	0.209533	3448	5	0.634579	3988	2357	558
Acetobacterium_fimetarium_DER_2019__WP_186843350.1	RGIG1371__Dairy_cattle_Rumen.Co__c1762457_3	0.278271	3446	5	0.680566	3925	2227	558
Acetobacterium_fimetarium_DER_2019__WP_186843350.1	RGIG1949__Goat_Cecum.Co__c1332507_3	0.355778	3242	5	0.878525	3842	2010	558
Acetobacterium_fimetarium_DER_2019__WP_186843350.1	RGIG2447__Goat_Ileum.Co__c171953_24	0.229466	3358	5	0.723625	3932	2238	558
Acetobacterium_fimetarium_DER_2019__WP_186843350.1	RGIG4038__Roe_deer_Cecum-5__c1582_26	0.307168	3423	5	0.782859	3903	2123.5	557
Acetobacterium_fimetarium_DER_2019__WP_186843350.1	RGIG4300__Roe_deer_Duodenum-2__c24422_13	0.291969	3441	5	1.03337	3862	2110.5	554
Acetobacterium_fimetarium_DER_2019__WP_186843350.1	RGIG5612__Sheep_Duodenum-2__c222643_6	0.309099	3383	5	0.890326	3921	2230.5	555
Acetobacterium_fimetarium_DER_2019__WP_186843350.1	RGIG5635__Sheep_Duodenum-3__c564_12	0.316201	3316	5	0.808595	3862	2090	558
Acetobacterium_fimetarium_DER_2019__WP_186843350.1	RGIG5706__Sheep_Duodenum.Co__c286254_4	0.285744	3401	5	0.802212	3896	2117.5	557
Acetobacterium_fimetarium_DER_2019__WP_186843350.1	RGIG575__Dairy_cattle_Duodenum.Co__c23416_18	0.320345	3333	5	0.968596	3899	2156.5	557
Acetobacterium_fimetarium_DER_2019__WP_186843350.1	RGIG5856__Sheep_Jejunum-2__c326017_27	0.253536	3392	5	0.738826	3935	2244	558
Acetobacterium_fimetarium_DER_2019__WP_186843350.1	RGIG5887__Sheep_Jejunum-4__c127770_6	0.309099	3383	5	0.890326	3921	2230.5	555
Acetobacterium_fimetarium_DER_2019__WP_186843350.1	RGIG6004__Sheep_Omasum-3__c633624_36	0.307195	3337	5	0.835038	3862	2060	557
Acetobacterium_fimetarium_DER_2019__WP_186843350.1	RGIG6080__Sheep_Omasum.Co__c736789_3	0.309099	3383	5	0.890326	3921	2230.5	555
Acetobacterium_fimetarium_DER_2019__WP_186843350.1	RGIG6509__Sheep_Rectum.Co__c1078410_4	0.312899	3344	5	1.03279	3882	2087.5	557
Acetobacterium_fimetarium_DER_2019__WP_186843350.1	RGIG6509__Sheep_Rectum.Co__c1767098_27	0.314709	3407	5	0.77351	3889	2138	558
Acetobacterium_fimetarium_DER_2019__WP_186843350.1	RGIG6921__Sheep_Rumen-5__c1262156_11	0.31323	3391	5	1.16243	3846	2053.5	554
Acetobacterium_fimetarium_DER_2019__WP_186843350.1	RGIG7075__Sheep_Rumen.Co__c3202882_5	0.32565	3411	5	1.14191	3865	2115.5	554
Acetobacterium_fimetarium_DER_2019__WP_186843350.1	RGIG7236__Water_buffalos_Cecum-2__c793666_3	0.320225	3340	5	0.835026	3873	2089.5	557
Acetobacterium_fimetarium_DER_2019__WP_186843350.1	RGIG7407__Water_buffalos_Cecum.Co__c2119032_12	0.351871	3449	5	0.922709	3907	2170.5	557
Acetobacterium_fimetarium_DER_2019__WP_186843350.1	RGIG8000__Water_buffalos_Rumen-1__c113823_29	0.303053	3275	5	0.832907	3837	2044	557
Acetobacterium_fimetarium_DER_2019__WP_186843350.1	RGIG8248__Water_buffalos_Rumen-5__c983477_3	0.341891	3094	5	0.915624	3736	1839	554
Acetobacterium_fimetarium_DER_2019__WP_186843350.1	RGIG8675__Water_deer_Colon-1__c276641_22	0.2867	3304	5	0.84709	3883	2106.5	557
Acetobacterium_fimetarium_DER_2019__WP_186843350.1	RMAG102__cattle10_SRR4435562_metabat_single_bins.43_cattle10-7_k87_265817_7	0.357957	3378	5	0.945938	3880	2090.5	558
Acetobacterium_fimetarium_DER_2019__WP_186843350.1	RMAG1056__contigs1_sample_bins_2500.10423_NODE_13_length_44460_cov_5.577338_19	0.371715	3362	5	1.02397	3908	2186	558
Acetobacterium_fimetarium_DER_2019__WP_186843350.1	RMAG1799__contigs1_sample_bins_2500.9422_NODE_1_length_192048_cov_2.303035_96	0.33293	3413	5	0.799852	3896	2102.5	557
Acetobacterium_fimetarium_DER_2019__WP_186843350.1	RMAG1799__contigs1_sample_bins_2500.9422_NODE_2_length_155028_cov_3.092297_39	0.331134	3443	5	0.822402	3903	2117.5	557
Acetobacterium_fimetarium_DER_2019__WP_186843350.1	RMAG669__cattle19_SAMEA104395223_metabat_single_bins.183_cattle19-233_k87_540996_10	0.32565	3411	5	1.14191	3865	2115.5	554
Acetobacterium_fimetarium_DER_2019__WP_186843350.1	s17_SRR8397892_metabat2_bin.14__s17_SRR8397892_metabat2_bin.14_94_9	0.352479	3409	5	0.844108	3848	2041	557
Acetobacterium_fimetarium_DER_2019__WP_186843350.1	s17_SRR8397911_metabat2_bin.73_sub__s17_SRR8397911_metabat2_bin.73_sub_147_14	0.421567	3394	5	0.921969	3874	2074	558
Acetobacterium_fimetarium_DER_2019__WP_186843350.1	s20_SRR094926_metabat1_bin.308__s20_SRR094926_metabat1_bin.308_224_3	0.3467	3477	5	0.943593	3920	2236.5	555
Acetobacterium_fimetarium_DER_2019__WP_186843350.1	s4_SRR873596.1_metabat1_bin.77__s4_SRR873596.1_metabat1_bin.77_64_23	0.357846	3303	5	0.848527	3840	1995.5	558
Acetobacterium_fimetarium_DER_2019__WP_186843350.1	s4_SRR873601.1_metabat1_bin.84__s4_SRR873601.1_metabat1_bin.84_186_21	0.340374	3251	5	0.840483	3842	1997.5	558
Acetobacterium_fimetarium_DER_2019__WP_186843350.1	s4_SRR873601.1_metabat2_bin.23_sub__s4_SRR873601.1_metabat2_bin.23_sub_45_17	0.430633	3412	5	0.93693	3873	2066	558
Acetobacterium_fimetarium_DER_2019__WP_186843350.1	s4_SRR873604.1_metabat2_bin.376__s4_SRR873604.1_metabat2_bin.376_116_4	0.291208	3288	5	0.853831	3858	2019	558
Acetobacterium_fimetarium_DER_2019__WP_186843350.1	s5_SRR18274464_metabat2_bin.12_sub__s5_SRR18274464_metabat2_bin.12_sub_154_7	0.397203	3421	5	0.965266	3873	2078.5	558
Acetobacterium_fimetarium_DER_2019__WP_186843350.1	s9_SRR5190270_metabat2_bin.19_sub__s9_SRR5190270_metabat2_bin.19_sub_163_33	0.303605	3330	5	0.803984	3892	2106.5	557
Acetobacterium_fimetarium_DER_2019__WP_186843350.1	s9_SRR5190274_metabat2_bin.60__s9_SRR5190274_metabat2_bin.60_13_18	0.356118	3271	5	0.851382	3841	1997.5	558
Acetobacterium_fimetarium_DER_2019__WP_186843350.1	s9_SRR5190278_metabat1_bin.18_sub__s9_SRR5190278_metabat1_bin.18_sub_29_3	0.411362	3345	5	0.938715	3875	2072	558
Acetobacterium_fimetarium_DER_2019__WP_186843350.1	s9_SRR5190282_metabat1_bin.5_sub__s9_SRR5190282_metabat1_bin.5_sub_291_8	0.411362	3345	5	0.938714	3875	2072	558
Acetobacterium_fimetarium_DER_2019__WP_186843350.1	supersetMAG1309.ok__supersetMAG1309__568	0.346128	3293	5	1.10296	3833	2016	556
Acetobacterium_fimetarium_DER_2019__WP_186843350.1	supersetMAG149.ok__supersetMAG149__3003	0.179858	3610	5	0.668843	4038	2485	558
Acetobacterium_fimetarium_DER_2019__WP_186843350.1	supersetMAG151.ok__supersetMAG151__287	0.218592	3603	5	0.677901	4035	2478	558
Acetobacterium_fimetarium_DER_2019__WP_186843350.1	supersetMAG1558.ok__supersetMAG1558__749	0.254326	3434	5	0.694586	3926	2230	558
Acetobacterium_fimetarium_DER_2019__WP_186843350.1	supersetMAG254.ok__supersetMAG254__498	0.209533	3448	5	0.634579	3988	2357	558
Acetobacterium_fimetarium_DER_2019__WP_186843350.1	supersetMAG257.ok__supersetMAG257__727__supersetMAG257__727	0.172777	3386	5	0.643456	4001	2411	558
Acetobacterium_fimetarium_DER_2019__WP_186843350.1	supersetMAG3040.ok__supersetMAG3040__1751	0.421567	3394	5	0.921969	3874	2074	558
Acetobacterium_fimetarium_DER_2019__WP_186843350.1	supersetMAG3139.ok__supersetMAG3139__263	0.421567	3394	5	0.921969	3874	2074	558
Acetobacterium_fimetarium_DER_2019__WP_186843350.1	supersetMAG4104.ok__supersetMAG4104__546	0.421567	3394	5	0.921969	3874	2074	558
Acetobacterium_fimetarium_DER_2019__WP_186843350.1	supersetMAG422.ok__supersetMAG422__3156	0.226409	3411	5	0.638749	3959	2263	558
Acetobacterium_fimetarium_DER_2019__WP_186843350.1	supersetMAG422.ok__supersetMAG422__3273	0.157107	3222	5	0.596204	3981	2375	558
Acetobacterium_fimetarium_DER_2019__WP_186843350.1	supersetMAG4489.ok__supersetMAG4489__1611	0.244061	3407	5	0.714871	3925	2216	558
Acetobacterium_fimetarium_DER_2019__WP_186843350.1	supersetMAG4549.ok__supersetMAG4549__882	0.32799	3387	5	0.990765	3903	2163.5	557
Acetobacterium_fimetarium_DER_2019__WP_186843350.1	supersetMAG4623.ok__supersetMAG4623__1946	0.34231	3250	5	0.847138	3853	2018.5	558
Acetobacterium_fimetarium_DER_2019__WP_186843350.1	supersetMAG50.ok__supersetMAG50__3495	0.384605	3480	5	0.825878	3906	2130.5	557
Acetobacterium_fimetarium_DER_2019__WP_186843350.1	supersetMAG50.ok__supersetMAG50__3560	0.350733	3406	5	0.807381	3901	2126.5	557
Acetobacterium_fimetarium_DER_2019__WP_186843350.1	supersetMAG51.ok__supersetMAG51__126	0.301999	3339	5	0.902326	3890	2110.5	557
Acetobacterium_fimetarium_DER_2019__WP_186843350.1	supersetMAG51.ok__supersetMAG51__2330	0.332082	3343	5	0.829429	3889	2086.5	557
Acetobacterium_fimetarium_DER_2019__WP_186843350.1	supersetMAG52.ok__supersetMAG52__1353	0.320148	3369	5	0.828835	3885	2099.5	557
Acetobacterium_fimetarium_DER_2019__WP_186843350.1	supersetMAG594.ok__supersetMAG594__497	0.411362	3345	5	0.938715	3875	2072	558
Acetobacterium_fimetarium_DER_2019__WP_186843350.1	supersetMAG630.ok__supersetMAG630__605	0.375017	3351	5	0.907405	3875	2070	558
Blautia_schinkii_DSM_10518__WP_044942357.1	Blautia_schinkii_DSM_10518__WP_044942510.1	0.0591089	3676	5	0.186318	4208	2868	561
Blautia_schinkii_DSM_10518__WP_044942357.1	Clostridioides_difficile_BR81__WP_009888533.1	0.314522	3385	5	0.838609	3936	2160.5	557
Blautia_schinkii_DSM_10518__WP_044942357.1	Eubacterium_limosum_SA11__WP_038351869.1	0.232077	3202	5	0.744138	3937	2163.5	557
Blautia_schinkii_DSM_10518__WP_044942357.1	GCA_016281685.1_ASM1628168v1_genomic__JAEEJB010000049.1_9	0.370148	3475	5	0.852465	3928	2225.5	557
Blautia_schinkii_DSM_10518__WP_044942357.1	GCA_016281685.1_ASM1628168v1_genomic__JAEEJB010000098.1_4	0.388232	3473	5	0.842973	3927	2231.5	557
Blautia_schinkii_DSM_10518__WP_044942357.1	GCA_024697365.1_ASM2469736v1_genomic__JAILFW010000182.1_67	0.33278	3597	5	0.651663	3975	2352.5	557
Blautia_schinkii_DSM_10518__WP_044942357.1	GCA_024697365.1_ASM2469736v1_genomic__JAILFW010000182.1_67	0.297906	3575	5	0.596876	3975	2352.5	557
Blautia_schinkii_DSM_10518__WP_044942357.1	GCA_024697365.1_ASM2469736v1_genomic__JAILFW010000182.1_67	0.236612	3457	5	0.573104	3975	2352.5	557
Blautia_schinkii_DSM_10518__WP_044942357.1	GCA_024697365.1_ASM2469736v1_genomic__JAILFW010000182.1_67	0.265176	3505	5	0.584299	3975	2352.5	557
Blautia_schinkii_DSM_10518__WP_044942357.1	GCA_024697365.1_ASM2469736v1_genomic__JAILFW010000182.1_67	0.322124	3536	5	0.664374	3975	2352.5	557
Blautia_schinkii_DSM_10518__WP_044942357.1	HF_Duodenum-3.concoct.008.contigs__HF_Duodenum-3__c44656_1	0.29379	3276	5	1.32123	3877	2085.5	556
Blautia_schinkii_DSM_10518__WP_044942357.1	HG_Cecum-11.maxbin.054_sub.contigs__HG_Cecum-11__c370334_1	0.353038	3333	5	1.1492	3877	2081	557
Blautia_schinkii_DSM_10518__WP_044942357.1	HG_Colon-8.metabat2.017.contigs__HG_Colon-8__c134381_74	0.106359	3275	5	0.391362	4113	2627	561
Blautia_schinkii_DSM_10518__WP_044942357.1	MAG-0656__MAG-0656__contig_k141_16669_175_4	0.216948	3870	5	0.493044	4167	2757	561
Blautia_schinkii_DSM_10518__WP_044942357.1	MAG-0789__MAG-0789__contig_k141_603064_173_21	0.242663	3731	5	0.448436	4099	2605	561
Blautia_schinkii_DSM_10518__WP_044942357.1	MAG-1005__MAG-1005__contig_k141_149483_175_8	0.270368	3785	5	0.45323	4101	2617	561
Blautia_schinkii_DSM_10518__WP_044942357.1	MAG-1295__MAG-1295__contig_k141_425652_20_3	0.200083	3321	5	0.58686	3986	2368.5	557
Blautia_schinkii_DSM_10518__WP_044942357.1	MAG-2776__MAG-2776__contig_k141_76431_95_56	0.114279	3624	5	0.323922	4169	2760	561
Blautia_schinkii_DSM_10518__WP_044942357.1	MAG-2798__MAG-2798__contig_k141_123957_90_4	0.173767	3214	5	0.673934	3993	2372.5	557
Blautia_schinkii_DSM_10518__WP_044942357.1	MAG-3400__MAG-3400__contig_k141_86656_171_22	0.255206	3791	5	0.443767	4100	2607	561
Blautia_schinkii_DSM_10518__WP_044942357.1	MAG-3814__MAG-3814__scaffold_NODE_142_length_104492_cov_17.192209_4_57	0.229511	3734	5	0.435547	4109	2624	561
Blautia_schinkii_DSM_10518__WP_044942357.1	MAG-3871__MAG-3871__scaffold_NODE_56_length_140905_cov_29.617505_8_41	0.180733	3642	5	0.444274	4124	2655	561
Blautia_schinkii_DSM_10518__WP_044942357.1	Oxobacter_pfennigii_DSM_3222__WP_054873633.1	0.296908	3365	5	0.855754	3934	2203.5	557
Blautia_schinkii_DSM_10518__WP_044942357.1	RGIG1371__Dairy_cattle_Rumen.Co__c1762457_3	0.381639	3464	5	0.917797	3890	2110.5	557
Blautia_schinkii_DSM_10518__WP_044942357.1	RGIG1949__Goat_Cecum.Co__c1332507_3	0.271505	3225	5	0.675413	3935	2194.5	557
Blautia_schinkii_DSM_10518__WP_044942357.1	RGIG2447__Goat_Ileum.Co__c171953_24	0.366468	3421	5	0.963267	3882	2102.5	557
Blautia_schinkii_DSM_10518__WP_044942357.1	RGIG4038__Roe_deer_Cecum-5__c1582_26	0.139694	3796	5	0.265045	4176	2781	561
Blautia_schinkii_DSM_10518__WP_044942357.1	RGIG4300__Roe_deer_Duodenum-2__c24422_13	0.325624	3577	5	0.65689	3967	2337.5	557
Blautia_schinkii_DSM_10518__WP_044942357.1	RGIG5612__Sheep_Duodenum-2__c222643_6	0.338232	3288	5	0.969154	3879	2101.5	555
Blautia_schinkii_DSM_10518__WP_044942357.1	RGIG5635__Sheep_Duodenum-3__c564_12	0.42377	3510	5	0.875122	3926	2230.5	557
Blautia_schinkii_DSM_10518__WP_044942357.1	RGIG5706__Sheep_Duodenum.Co__c286254_4	0.233372	3793	5	0.459908	4134	2681	561
Blautia_schinkii_DSM_10518__WP_044942357.1	RGIG575__Dairy_cattle_Duodenum.Co__c23416_18	0.314846	3331	5	0.957835	3896	2130.5	556
Blautia_schinkii_DSM_10518__WP_044942357.1	RGIG5856__Sheep_Jejunum-2__c326017_27	0.362728	3389	5	0.949643	3885	2108.5	557
Blautia_schinkii_DSM_10518__WP_044942357.1	RGIG5887__Sheep_Jejunum-4__c127770_6	0.338232	3288	5	0.969154	3879	2101.5	555
Blautia_schinkii_DSM_10518__WP_044942357.1	RGIG6004__Sheep_Omasum-3__c633624_36	0.41349	3621	5	0.694304	3975	2360.5	557
Blautia_schinkii_DSM_10518__WP_044942357.1	RGIG6080__Sheep_Omasum.Co__c736789_3	0.338232	3288	5	0.969154	3879	2101.5	555
Blautia_schinkii_DSM_10518__WP_044942357.1	RGIG6509__Sheep_Rectum.Co__c1078410_4	0.430828	3411	5	1.11957	3868	2030	557
Blautia_schinkii_DSM_10518__WP_044942357.1	RGIG6509__Sheep_Rectum.Co__c1767098_27	0.373036	3297	5	0.967371	3861	2049	557
Blautia_schinkii_DSM_10518__WP_044942357.1	RGIG6921__Sheep_Rumen-5__c1262156_11	0.343204	3612	5	0.627075	3976	2354.5	557
Blautia_schinkii_DSM_10518__WP_044942357.1	RGIG7075__Sheep_Rumen.Co__c3202882_5	0.296213	3519	5	0.608355	3970	2342.5	557
Blautia_schinkii_DSM_10518__WP_044942357.1	RGIG7236__Water_buffalos_Cecum-2__c793666_3	0.220392	3614	5	0.482523	4100	2614	561
Blautia_schinkii_DSM_10518__WP_044942357.1	RGIG7407__Water_buffalos_Cecum.Co__c2119032_12	0.118882	3414	5	0.366013	4100	2617	561
Blautia_schinkii_DSM_10518__WP_044942357.1	RGIG8000__Water_buffalos_Rumen-1__c113823_29	0.281217	3478	5	0.584015	3929	2237.5	557
Blautia_schinkii_DSM_10518__WP_044942357.1	RGIG8248__Water_buffalos_Rumen-5__c983477_3	0.352084	3127	5	0.750094	3798	1965.5	552
Blautia_schinkii_DSM_10518__WP_044942357.1	RGIG8675__Water_deer_Colon-1__c276641_22	0.245214	3704	5	0.457443	4115	2640	561
Blautia_schinkii_DSM_10518__WP_044942357.1	RMAG102__cattle10_SRR4435562_metabat_single_bins.43_cattle10-7_k87_265817_7	0.146812	3444	5	0.572642	4078	2543	561
Blautia_schinkii_DSM_10518__WP_044942357.1	RMAG1056__contigs1_sample_bins_2500.10423_NODE_13_length_44460_cov_5.577338_19	0.359638	3305	5	1.02136	3867	2079.5	557
Blautia_schinkii_DSM_10518__WP_044942357.1	RMAG1799__contigs1_sample_bins_2500.9422_NODE_1_length_192048_cov_2.303035_96	0.182966	3792	5	0.340271	4170	2748	561
Blautia_schinkii_DSM_10518__WP_044942357.1	RMAG1799__contigs1_sample_bins_2500.9422_NODE_2_length_155028_cov_3.092297_39	0.166585	3539	5	0.412149	4173	2768	561
Blautia_schinkii_DSM_10518__WP_044942357.1	RMAG669__cattle19_SAMEA104395223_metabat_single_bins.183_cattle19-233_k87_540996_10	0.296213	3519	5	0.608355	3970	2342.5	557
Blautia_schinkii_DSM_10518__WP_044942357.1	s17_SRR8397892_metabat2_bin.14__s17_SRR8397892_metabat2_bin.14_94_9	0.277979	3455	5	0.600661	3932	2212.5	557
Blautia_schinkii_DSM_10518__WP_044942357.1	s17_SRR8397911_metabat2_bin.73_sub__s17_SRR8397911_metabat2_bin.73_sub_147_14	0.26356	3459	5	0.595639	3967	2281.5	557
Blautia_schinkii_DSM_10518__WP_044942357.1	s20_SRR094926_metabat1_bin.308__s20_SRR094926_metabat1_bin.308_224_3	0.317672	3259	5	1.03465	3874	2098.5	555
Blautia_schinkii_DSM_10518__WP_044942357.1	s4_SRR873596.1_metabat1_bin.77__s4_SRR873596.1_metabat1_bin.77_64_23	0.227212	3312	5	0.62991	3992	2317	561
Blautia_schinkii_DSM_10518__WP_044942357.1	s4_SRR873601.1_metabat1_bin.84__s4_SRR873601.1_metabat1_bin.84_186_21	0.278921	3396	5	0.651375	3993	2319	561
Blautia_schinkii_DSM_10518__WP_044942357.1	s4_SRR873601.1_metabat2_bin.23_sub__s4_SRR873601.1_metabat2_bin.23_sub_45_17	0.278289	3450	5	0.613867	3964	2266.5	557
Blautia_schinkii_DSM_10518__WP_044942357.1	s4_SRR873604.1_metabat2_bin.376__s4_SRR873604.1_metabat2_bin.376_116_4	0.287767	3353	5	0.739565	3969	2255.5	557
Blautia_schinkii_DSM_10518__WP_044942357.1	s5_SRR18274464_metabat2_bin.12_sub__s5_SRR18274464_metabat2_bin.12_sub_154_7	0.14088	3383	5	0.560783	4081	2544	561
Blautia_schinkii_DSM_10518__WP_044942357.1	s9_SRR5190270_metabat2_bin.19_sub__s9_SRR5190270_metabat2_bin.19_sub_163_33	0.144031	3639	5	0.341518	4132	2674	561
Blautia_schinkii_DSM_10518__WP_044942357.1	s9_SRR5190274_metabat2_bin.60__s9_SRR5190274_metabat2_bin.60_13_18	0.261414	3418	5	0.624176	3992	2318	561
Blautia_schinkii_DSM_10518__WP_044942357.1	s9_SRR5190278_metabat1_bin.18_sub__s9_SRR5190278_metabat1_bin.18_sub_29_3	0.257764	3439	5	0.600288	3966	2272.5	557
Blautia_schinkii_DSM_10518__WP_044942357.1	s9_SRR5190282_metabat1_bin.5_sub__s9_SRR5190282_metabat1_bin.5_sub_291_8	0.257764	3439	5	0.600288	3966	2272.5	557
Blautia_schinkii_DSM_10518__WP_044942357.1	supersetMAG1309.ok__supersetMAG1309__568	0.255067	3389	5	0.629945	3986	2358	560
Blautia_schinkii_DSM_10518__WP_044942357.1	supersetMAG149.ok__supersetMAG149__3003	0.325754	3376	5	0.783916	3937	2164.5	557
Blautia_schinkii_DSM_10518__WP_044942357.1	supersetMAG151.ok__supersetMAG151__287	0.272098	3286	5	0.76925	3939	2169.5	557
Blautia_schinkii_DSM_10518__WP_044942357.1	supersetMAG1558.ok__supersetMAG1558__749	0.337871	3400	5	0.919155	3891	2113.5	557
Blautia_schinkii_DSM_10518__WP_044942357.1	supersetMAG254.ok__supersetMAG254__498	0.296907	3365	5	0.855754	3934	2203.5	557
Blautia_schinkii_DSM_10518__WP_044942357.1	supersetMAG257.ok__supersetMAG257__727__supersetMAG257__727	0.311701	3448	5	0.948091	3913	2163	554
Blautia_schinkii_DSM_10518__WP_044942357.1	supersetMAG3040.ok__supersetMAG3040__1751	0.26356	3459	5	0.595639	3967	2281.5	557
Blautia_schinkii_DSM_10518__WP_044942357.1	supersetMAG3139.ok__supersetMAG3139__263	0.26356	3459	5	0.595639	3967	2281.5	557
Blautia_schinkii_DSM_10518__WP_044942357.1	supersetMAG4104.ok__supersetMAG4104__546	0.26356	3459	5	0.595639	3967	2281.5	557
Blautia_schinkii_DSM_10518__WP_044942357.1	supersetMAG422.ok__supersetMAG422__3156	0.345635	3465	5	0.870679	3927	2115.5	557
Blautia_schinkii_DSM_10518__WP_044942357.1	supersetMAG422.ok__supersetMAG422__3273	0.34913	3385	5	1.00595	3901	2141	554
Blautia_schinkii_DSM_10518__WP_044942357.1	supersetMAG4489.ok__supersetMAG4489__1611	0.382037	3410	5	0.960577	3879	2091.5	557
Blautia_schinkii_DSM_10518__WP_044942357.1	supersetMAG4549.ok__supersetMAG4549__882	0.306292	3312	5	0.955826	3896	2123.5	556
Blautia_schinkii_DSM_10518__WP_044942357.1	supersetMAG4623.ok__supersetMAG4623__1946	0.271689	3379	5	0.651075	3994	2320	561
Blautia_schinkii_DSM_10518__WP_044942357.1	supersetMAG50.ok__supersetMAG50__3495	0	4214	0	0	4214	2875	561
Blautia_schinkii_DSM_10518__WP_044942357.1	supersetMAG50.ok__supersetMAG50__3560	0.0591086	3676	5	0.186318	4208	2868	561
Blautia_schinkii_DSM_10518__WP_044942357.1	supersetMAG51.ok__supersetMAG51__126	0.204868	3799	5	0.434628	4149	2721	561
Blautia_schinkii_DSM_10518__WP_044942357.1	supersetMAG51.ok__supersetMAG51__2330	0.152525	3714	5	0.363616	4160	2739	561
Blautia_schinkii_DSM_10518__WP_044942357.1	supersetMAG52.ok__supersetMAG52__1353	0.160255	3730	5	0.382123	4160	2752	561
Blautia_schinkii_DSM_10518__WP_044942357.1	supersetMAG594.ok__supersetMAG594__497	0.257764	3439	5	0.600288	3966	2272.5	557
Blautia_schinkii_DSM_10518__WP_044942357.1	supersetMAG630.ok__supersetMAG630__605	0.224033	3411	5	0.578161	3966	2270.5	557
Blautia_schinkii_DSM_10518__WP_044942510.1	Clostridioides_difficile_BR81__WP_009888533.1	0.284616	3333	5	0.811704	3935	2159.5	557
Blautia_schinkii_DSM_10518__WP_044942510.1	Eubacterium_limosum_SA11__WP_038351869.1	0.222963	3168	5	0.743936	3933	2159.5	557
Blautia_schinkii_DSM_10518__WP_044942510.1	GCA_016281685.1_ASM1628168v1_genomic__JAEEJB010000049.1_9	0.345879	3443	5	0.847426	3923	2221.5	557
Blautia_schinkii_DSM_10518__WP_044942510.1	GCA_016281685.1_ASM1628168v1_genomic__JAEEJB010000098.1_4	0.359725	3427	5	0.834994	3922	2227.5	557
Blautia_schinkii_DSM_10518__WP_044942510.1	GCA_024697365.1_ASM2469736v1_genomic__JAILFW010000182.1_67	0.299278	3520	5	0.630713	3969	2345.5	557
Blautia_schinkii_DSM_10518__WP_044942510.1	GCA_024697365.1_ASM2469736v1_genomic__JAILFW010000182.1_67	0.273243	3526	5	0.593701	3969	2345.5	557
Blautia_schinkii_DSM_10518__WP_044942510.1	GCA_024697365.1_ASM2469736v1_genomic__JAILFW010000182.1_67	0.238469	3472	5	0.578191	3969	2345.5	557
Blautia_schinkii_DSM_10518__WP_044942510.1	GCA_024697365.1_ASM2469736v1_genomic__JAILFW010000182.1_67	0.261491	3502	5	0.589804	3969	2345.5	557
Blautia_schinkii_DSM_10518__WP_044942510.1	GCA_024697365.1_ASM2469736v1_genomic__JAILFW010000182.1_67	0.309028	3533	5	0.654094	3969	2345.5	557
Blautia_schinkii_DSM_10518__WP_044942510.1	HF_Duodenum-3.concoct.008.contigs__HF_Duodenum-3__c44656_1	0.282536	3253	5	1.3121	3872	2081.5	556
Blautia_schinkii_DSM_10518__WP_044942510.1	HG_Cecum-11.maxbin.054_sub.contigs__HG_Cecum-11__c370334_1	0.35811	3346	5	1.14262	3873	2078	557
Blautia_schinkii_DSM_10518__WP_044942510.1	HG_Colon-8.metabat2.017.contigs__HG_Colon-8__c134381_74	0.140842	3503	5	0.388347	4109	2624	561
Blautia_schinkii_DSM_10518__WP_044942510.1	MAG-0656__MAG-0656__contig_k141_16669_175_4	0.174413	3723	5	0.46379	4162	2753	561
Blautia_schinkii_DSM_10518__WP_044942510.1	MAG-0789__MAG-0789__contig_k141_603064_173_21	0.21112	3619	5	0.430138	4094	2601	561
Blautia_schinkii_DSM_10518__WP_044942510.1	MAG-1005__MAG-1005__contig_k141_149483_175_8	0.231371	3682	5	0.43127	4096	2613	561
Blautia_schinkii_DSM_10518__WP_044942510.1	MAG-1295__MAG-1295__contig_k141_425652_20_3	0.193787	3314	5	0.57852	3982	2365.5	557
Blautia_schinkii_DSM_10518__WP_044942510.1	MAG-2776__MAG-2776__contig_k141_76431_95_56	0.0814207	3389	5	0.33878	4164	2756	561
Blautia_schinkii_DSM_10518__WP_044942510.1	MAG-2798__MAG-2798__contig_k141_123957_90_4	0.180352	3251	5	0.682986	3989	2369.5	557
Blautia_schinkii_DSM_10518__WP_044942510.1	MAG-3400__MAG-3400__contig_k141_86656_171_22	0.218414	3672	5	0.432809	4095	2603	561
Blautia_schinkii_DSM_10518__WP_044942510.1	MAG-3814__MAG-3814__scaffold_NODE_142_length_104492_cov_17.192209_4_57	0.195565	3597	5	0.407847	4105	2621	561
Blautia_schinkii_DSM_10518__WP_044942510.1	MAG-3871__MAG-3871__scaffold_NODE_56_length_140905_cov_29.617505_8_41	0.17288	3630	5	0.458965	4122	2656	561
Blautia_schinkii_DSM_10518__WP_044942510.1	Oxobacter_pfennigii_DSM_3222__WP_054873633.1	0.277655	3330	5	0.844032	3929	2199.5	557
Blautia_schinkii_DSM_10518__WP_044942510.1	RGIG1371__Dairy_cattle_Rumen.Co__c1762457_3	0.384153	3460	5	0.917482	3885	2106.5	557
Blautia_schinkii_DSM_10518__WP_044942510.1	RGIG1949__Goat_Cecum.Co__c1332507_3	0.272443	3218	5	0.683527	3931	2191.5	557
Blautia_schinkii_DSM_10518__WP_044942510.1	RGIG2447__Goat_Ileum.Co__c171953_24	0.346358	3368	5	0.950041	3877	2098.5	557
Blautia_schinkii_DSM_10518__WP_044942510.1	RGIG4038__Roe_deer_Cecum-5__c1582_26	0.106083	3685	5	0.261767	4172	2778	561
Blautia_schinkii_DSM_10518__WP_044942510.1	RGIG4300__Roe_deer_Duodenum-2__c24422_13	0.29483	3481	5	0.647806	3963	2334.5	557
Blautia_schinkii_DSM_10518__WP_044942510.1	RGIG5612__Sheep_Duodenum-2__c222643_6	0.345574	3296	5	0.96656	3874	2097.5	555
Blautia_schinkii_DSM_10518__WP_044942510.1	RGIG5635__Sheep_Duodenum-3__c564_12	0.393879	3472	5	0.866188	3921	2226.5	557
Blautia_schinkii_DSM_10518__WP_044942510.1	RGIG5706__Sheep_Duodenum.Co__c286254_4	0.20408	3730	5	0.442639	4128	2674	561
Blautia_schinkii_DSM_10518__WP_044942510.1	RGIG575__Dairy_cattle_Duodenum.Co__c23416_18	0.327333	3331	5	0.956259	3891	2126.5	556
Blautia_schinkii_DSM_10518__WP_044942510.1	RGIG5856__Sheep_Jejunum-2__c326017_27	0.350846	3367	5	0.938246	3880	2104.5	557
Blautia_schinkii_DSM_10518__WP_044942510.1	RGIG5887__Sheep_Jejunum-4__c127770_6	0.345574	3296	5	0.96656	3874	2097.5	555
Blautia_schinkii_DSM_10518__WP_044942510.1	RGIG6004__Sheep_Omasum-3__c633624_36	0.383062	3582	5	0.673484	3969	2353.5	557
Blautia_schinkii_DSM_10518__WP_044942510.1	RGIG6080__Sheep_Omasum.Co__c736789_3	0.345573	3296	5	0.96656	3874	2097.5	555
Blautia_schinkii_DSM_10518__WP_044942510.1	RGIG6509__Sheep_Rectum.Co__c1078410_4	0.397113	3375	5	1.10585	3866	2031	557
Blautia_schinkii_DSM_10518__WP_044942510.1	RGIG6509__Sheep_Rectum.Co__c1767098_27	0.371457	3301	5	0.952613	3861	2048	557
Blautia_schinkii_DSM_10518__WP_044942510.1	RGIG6921__Sheep_Rumen-5__c1262156_11	0.317478	3592	5	0.612702	3970	2347.5	557
Blautia_schinkii_DSM_10518__WP_044942510.1	RGIG7075__Sheep_Rumen.Co__c3202882_5	0.302714	3546	5	0.614379	3966	2339.5	557
Blautia_schinkii_DSM_10518__WP_044942510.1	RGIG7236__Water_buffalos_Cecum-2__c793666_3	0.18713	3480	5	0.435859	4095	2610	561
Blautia_schinkii_DSM_10518__WP_044942510.1	RGIG7407__Water_buffalos_Cecum.Co__c2119032_12	0.12796	3442	5	0.375121	4096	2614	561
Blautia_schinkii_DSM_10518__WP_044942510.1	RGIG8000__Water_buffalos_Rumen-1__c113823_29	0.253786	3429	5	0.578454	3928	2236.5	557
Blautia_schinkii_DSM_10518__WP_044942510.1	RGIG8248__Water_buffalos_Rumen-5__c983477_3	0.341874	3120	5	0.747855	3798	1964.5	552
Blautia_schinkii_DSM_10518__WP_044942510.1	RGIG8675__Water_deer_Colon-1__c276641_22	0.226176	3701	5	0.444788	4111	2637	561
Blautia_schinkii_DSM_10518__WP_044942510.1	RMAG102__cattle10_SRR4435562_metabat_single_bins.43_cattle10-7_k87_265817_7	0.144739	3374	5	0.580742	4074	2540	561
Blautia_schinkii_DSM_10518__WP_044942510.1	RMAG1056__contigs1_sample_bins_2500.10423_NODE_13_length_44460_cov_5.577338_19	0.379761	3339	5	1.02435	3868	2081.5	557
Blautia_schinkii_DSM_10518__WP_044942510.1	RMAG1799__contigs1_sample_bins_2500.9422_NODE_1_length_192048_cov_2.303035_96	0.142013	3674	5	0.327504	4165	2744	561
Blautia_schinkii_DSM_10518__WP_044942510.1	RMAG1799__contigs1_sample_bins_2500.9422_NODE_2_length_155028_cov_3.092297_39	0.143295	3517	5	0.376098	4168	2764	561
Blautia_schinkii_DSM_10518__WP_044942510.1	RMAG669__cattle19_SAMEA104395223_metabat_single_bins.183_cattle19-233_k87_540996_10	0.302714	3546	5	0.614379	3966	2339.5	557
Blautia_schinkii_DSM_10518__WP_044942510.1	s17_SRR8397892_metabat2_bin.14__s17_SRR8397892_metabat2_bin.14_94_9	0.255144	3395	5	0.596226	3931	2211.5	557
Blautia_schinkii_DSM_10518__WP_044942510.1	s17_SRR8397911_metabat2_bin.73_sub__s17_SRR8397911_metabat2_bin.73_sub_147_14	0.28372	3460	5	0.613054	3962	2277.5	557
Blautia_schinkii_DSM_10518__WP_044942510.1	s20_SRR094926_metabat1_bin.308__s20_SRR094926_metabat1_bin.308_224_3	0.333547	3294	5	1.03302	3869	2094.5	555
Blautia_schinkii_DSM_10518__WP_044942510.1	s4_SRR873596.1_metabat1_bin.77__s4_SRR873596.1_metabat1_bin.77_64_23	0.207395	3247	5	0.627941	3996	2324	561
Blautia_schinkii_DSM_10518__WP_044942510.1	s4_SRR873601.1_metabat1_bin.84__s4_SRR873601.1_metabat1_bin.84_186_21	0.248574	3327	5	0.637619	3993	2318	561
Blautia_schinkii_DSM_10518__WP_044942510.1	s4_SRR873601.1_metabat2_bin.23_sub__s4_SRR873601.1_metabat2_bin.23_sub_45_17	0.306564	3455	5	0.644469	3959	2262.5	557
Blautia_schinkii_DSM_10518__WP_044942510.1	s4_SRR873604.1_metabat2_bin.376__s4_SRR873604.1_metabat2_bin.376_116_4	0.288318	3368	5	0.725047	3964	2251.5	557
Blautia_schinkii_DSM_10518__WP_044942510.1	s5_SRR18274464_metabat2_bin.12_sub__s5_SRR18274464_metabat2_bin.12_sub_154_7	0.151091	3378	5	0.571696	4077	2541	561
Blautia_schinkii_DSM_10518__WP_044942510.1	s9_SRR5190270_metabat2_bin.19_sub__s9_SRR5190270_metabat2_bin.19_sub_163_33	0.11991	3548	5	0.343227	4127	2670	561
Blautia_schinkii_DSM_10518__WP_044942510.1	s9_SRR5190274_metabat2_bin.60__s9_SRR5190274_metabat2_bin.60_13_18	0.234422	3323	5	0.623064	3996	2325	561
Blautia_schinkii_DSM_10518__WP_044942510.1	s9_SRR5190278_metabat1_bin.18_sub__s9_SRR5190278_metabat1_bin.18_sub_29_3	0.293273	3478	5	0.631565	3961	2268.5	557
Blautia_schinkii_DSM_10518__WP_044942510.1	s9_SRR5190282_metabat1_bin.5_sub__s9_SRR5190282_metabat1_bin.5_sub_291_8	0.293273	3478	5	0.631565	3961	2268.5	557
Blautia_schinkii_DSM_10518__WP_044942510.1	supersetMAG1309.ok__supersetMAG1309__568	0.236284	3383	5	0.610952	3981	2354	560
Blautia_schinkii_DSM_10518__WP_044942510.1	supersetMAG149.ok__supersetMAG149__3003	0.29461	3327	5	0.762258	3933	2161.5	557
Blautia_schinkii_DSM_10518__WP_044942510.1	supersetMAG151.ok__supersetMAG151__287	0.251033	3202	5	0.766264	3935	2166.5	557
Blautia_schinkii_DSM_10518__WP_044942510.1	supersetMAG1558.ok__supersetMAG1558__749	0.331475	3386	5	0.914194	3886	2109.5	557
Blautia_schinkii_DSM_10518__WP_044942510.1	supersetMAG254.ok__supersetMAG254__498	0.277655	3330	5	0.844032	3929	2199.5	557
Blautia_schinkii_DSM_10518__WP_044942510.1	supersetMAG257.ok__supersetMAG257__727__supersetMAG257__727	0.289513	3396	5	0.943864	3909	2160	554
Blautia_schinkii_DSM_10518__WP_044942510.1	supersetMAG3040.ok__supersetMAG3040__1751	0.28385	3461	5	0.613054	3962	2277.5	557
Blautia_schinkii_DSM_10518__WP_044942510.1	supersetMAG3139.ok__supersetMAG3139__263	0.28385	3461	5	0.613054	3962	2277.5	557
Blautia_schinkii_DSM_10518__WP_044942510.1	supersetMAG4104.ok__supersetMAG4104__546	0.28385	3461	5	0.613054	3962	2277.5	557
Blautia_schinkii_DSM_10518__WP_044942510.1	supersetMAG422.ok__supersetMAG422__3156	0.317955	3405	5	0.857145	3926	2114.5	557
Blautia_schinkii_DSM_10518__WP_044942510.1	supersetMAG422.ok__supersetMAG422__3273	0.326182	3350	5	0.999744	3897	2138	554
Blautia_schinkii_DSM_10518__WP_044942510.1	supersetMAG4489.ok__supersetMAG4489__1611	0.360381	3366	5	0.941854	3874	2087.5	557
Blautia_schinkii_DSM_10518__WP_044942510.1	supersetMAG4549.ok__supersetMAG4549__882	0.320976	3327	5	0.954509	3891	2119.5	556
Blautia_schinkii_DSM_10518__WP_044942510.1	supersetMAG4623.ok__supersetMAG4623__1946	0.240342	3308	5	0.630941	3998	2327	561
Blautia_schinkii_DSM_10518__WP_044942510.1	supersetMAG50.ok__supersetMAG50__3495	0.0590522	3674	5	0.186318	4208	2868	561
Blautia_schinkii_DSM_10518__WP_044942510.1	supersetMAG50.ok__supersetMAG50__3560	0	4212	0	0	4212	2875	561
Blautia_schinkii_DSM_10518__WP_044942510.1	supersetMAG51.ok__supersetMAG51__126	0.169585	3791	5	0.408148	4144	2717	561
Blautia_schinkii_DSM_10518__WP_044942510.1	supersetMAG51.ok__supersetMAG51__2330	0.131525	3617	5	0.369967	4155	2735	561
Blautia_schinkii_DSM_10518__WP_044942510.1	supersetMAG52.ok__supersetMAG52__1353	0.133249	3712	5	0.369704	4161	2754	561
Blautia_schinkii_DSM_10518__WP_044942510.1	supersetMAG594.ok__supersetMAG594__497	0.293273	3478	5	0.631565	3961	2268.5	557
Blautia_schinkii_DSM_10518__WP_044942510.1	supersetMAG630.ok__supersetMAG630__605	0.247596	3459	5	0.591327	3961	2266.5	557
Clostridioides_difficile_BR81__WP_009888533.1	Eubacterium_limosum_SA11__WP_038351869.1	0.188168	3726	5	0.514782	4108	2617	558
Clostridioides_difficile_BR81__WP_009888533.1	GCA_016281685.1_ASM1628168v1_genomic__JAEEJB010000049.1_9	0.276088	3161	5	0.76551	3889	2087	558
Clostridioides_difficile_BR81__WP_009888533.1	GCA_016281685.1_ASM1628168v1_genomic__JAEEJB010000098.1_4	0.27695	3139	5	0.771707	3882	2077	558
Clostridioides_difficile_BR81__WP_009888533.1	GCA_024697365.1_ASM2469736v1_genomic__JAILFW010000182.1_67	0.284871	3306	5	0.85678	3880	2068	557
Clostridioides_difficile_BR81__WP_009888533.1	GCA_024697365.1_ASM2469736v1_genomic__JAILFW010000182.1_67	0.285416	3298	5	0.856454	3880	2068	557
Clostridioides_difficile_BR81__WP_009888533.1	GCA_024697365.1_ASM2469736v1_genomic__JAILFW010000182.1_67	0.328533	3382	5	0.867789	3880	2068	557
Clostridioides_difficile_BR81__WP_009888533.1	GCA_024697365.1_ASM2469736v1_genomic__JAILFW010000182.1_67	0.318509	3340	5	0.86904	3880	2068	557
Clostridioides_difficile_BR81__WP_009888533.1	GCA_024697365.1_ASM2469736v1_genomic__JAILFW010000182.1_67	0.302609	3331	5	0.873369	3880	2068	557
Clostridioides_difficile_BR81__WP_009888533.1	HF_Duodenum-3.concoct.008.contigs__HF_Duodenum-3__c44656_1	0.227804	3237	5	1.01334	3962	2249.5	558
Clostridioides_difficile_BR81__WP_009888533.1	HG_Cecum-11.maxbin.054_sub.contigs__HG_Cecum-11__c370334_1	0.301316	3395	5	0.928129	3964	2291.5	558
Clostridioides_difficile_BR81__WP_009888533.1	HG_Colon-8.metabat2.017.contigs__HG_Colon-8__c134381_74	0.325391	3316	5	0.870388	3914	2120.5	557
Clostridioides_difficile_BR81__WP_009888533.1	MAG-0656__MAG-0656__contig_k141_16669_175_4	0.211387	3063	5	0.861801	3941	2172.5	557
Clostridioides_difficile_BR81__WP_009888533.1	MAG-0789__MAG-0789__contig_k141_603064_173_21	0.268723	3264	5	0.844717	3917	2143.5	557
Clostridioides_difficile_BR81__WP_009888533.1	MAG-1005__MAG-1005__contig_k141_149483_175_8	0.271593	3256	5	0.863797	3915	2138.5	557
Clostridioides_difficile_BR81__WP_009888533.1	MAG-1295__MAG-1295__contig_k141_425652_20_3	0.305358	3420	5	0.778673	3918	2157	557
Clostridioides_difficile_BR81__WP_009888533.1	MAG-2776__MAG-2776__contig_k141_76431_95_56	0.266232	3233	5	0.848433	3943	2175.5	557
Clostridioides_difficile_BR81__WP_009888533.1	MAG-2798__MAG-2798__contig_k141_123957_90_4	0.306639	3435	5	0.81986	3927	2145	557
Clostridioides_difficile_BR81__WP_009888533.1	MAG-3400__MAG-3400__contig_k141_86656_171_22	0.288484	3285	5	0.871266	3916	2141.5	557
Clostridioides_difficile_BR81__WP_009888533.1	MAG-3814__MAG-3814__scaffold_NODE_142_length_104492_cov_17.192209_4_57	0.253579	3241	5	0.837597	3918	2141.5	557
Clostridioides_difficile_BR81__WP_009888533.1	MAG-3871__MAG-3871__scaffold_NODE_56_length_140905_cov_29.617505_8_41	0.263198	3253	5	0.850637	3933	2178.5	557
Clostridioides_difficile_BR81__WP_009888533.1	Oxobacter_pfennigii_DSM_3222__WP_054873633.1	0.173152	3424	5	0.613363	4019	2399	558
Clostridioides_difficile_BR81__WP_009888533.1	RGIG1371__Dairy_cattle_Rumen.Co__c1762457_3	0.288699	3474	5	0.713351	3965	2264	557
Clostridioides_difficile_BR81__WP_009888533.1	RGIG1949__Goat_Cecum.Co__c1332507_3	0.317559	3207	5	1.21973	3876	2060.5	554
Clostridioides_difficile_BR81__WP_009888533.1	RGIG2447__Goat_Ileum.Co__c171953_24	0.234855	3224	5	0.853775	3946	2250.5	557
Clostridioides_difficile_BR81__WP_009888533.1	RGIG4038__Roe_deer_Cecum-5__c1582_26	0.220089	3191	5	0.806079	3943	2166.5	557
Clostridioides_difficile_BR81__WP_009888533.1	RGIG4300__Roe_deer_Duodenum-2__c24422_13	0.275591	3419	5	0.774168	3905	2132	557
Clostridioides_difficile_BR81__WP_009888533.1	RGIG5612__Sheep_Duodenum-2__c222643_6	0.278168	3286	5	1.04179	3967	2293.5	555
Clostridioides_difficile_BR81__WP_009888533.1	RGIG5635__Sheep_Duodenum-3__c564_12	0.285634	3171	5	0.783046	3882	2078	558
Clostridioides_difficile_BR81__WP_009888533.1	RGIG5706__Sheep_Duodenum.Co__c286254_4	0.214227	3197	5	0.808971	3944	2191.5	557
Clostridioides_difficile_BR81__WP_009888533.1	RGIG575__Dairy_cattle_Duodenum.Co__c23416_18	0.309182	3400	5	0.880622	3927	2172.5	557
Clostridioides_difficile_BR81__WP_009888533.1	RGIG5856__Sheep_Jejunum-2__c326017_27	0.241429	3224	5	0.842701	3949	2256.5	557
Clostridioides_difficile_BR81__WP_009888533.1	RGIG5887__Sheep_Jejunum-4__c127770_6	0.278168	3286	5	1.04179	3967	2293.5	555
Clostridioides_difficile_BR81__WP_009888533.1	RGIG6004__Sheep_Omasum-3__c633624_36	0.333903	3388	5	0.869541	3879	2067	557
Clostridioides_difficile_BR81__WP_009888533.1	RGIG6080__Sheep_Omasum.Co__c736789_3	0.278168	3286	5	1.04179	3967	2293.5	555
Clostridioides_difficile_BR81__WP_009888533.1	RGIG6509__Sheep_Rectum.Co__c1078410_4	0.292764	3296	5	0.97741	3919	2109.5	557
Clostridioides_difficile_BR81__WP_009888533.1	RGIG6509__Sheep_Rectum.Co__c1767098_27	0.311231	3366	5	1.21611	3912	2153	555
Clostridioides_difficile_BR81__WP_009888533.1	RGIG6921__Sheep_Rumen-5__c1262156_11	0.302384	3382	5	0.840458	3880	2063	557
Clostridioides_difficile_BR81__WP_009888533.1	RGIG7075__Sheep_Rumen.Co__c3202882_5	0.333544	3497	5	0.836048	3908	2137	557
Clostridioides_difficile_BR81__WP_009888533.1	RGIG7236__Water_buffalos_Cecum-2__c793666_3	0.259839	3233	5	0.860766	3914	2135.5	557
Clostridioides_difficile_BR81__WP_009888533.1	RGIG7407__Water_buffalos_Cecum.Co__c2119032_12	0.298002	3356	5	0.856562	3934	2165.5	557
Clostridioides_difficile_BR81__WP_009888533.1	RGIG8000__Water_buffalos_Rumen-1__c113823_29	0.278938	3252	5	0.815343	3886	2103	557
Clostridioides_difficile_BR81__WP_009888533.1	RGIG8248__Water_buffalos_Rumen-5__c983477_3	0.301186	2968	5	0.959246	3778	1878	553
Clostridioides_difficile_BR81__WP_009888533.1	RGIG8675__Water_deer_Colon-1__c276641_22	0.262532	3239	5	0.860171	3919	2144.5	557
Clostridioides_difficile_BR81__WP_009888533.1	RMAG102__cattle10_SRR4435562_metabat_single_bins.43_cattle10-7_k87_265817_7	0.30032	3314	5	0.905464	3926	2123.5	557
Clostridioides_difficile_BR81__WP_009888533.1	RMAG1056__contigs1_sample_bins_2500.10423_NODE_13_length_44460_cov_5.577338_19	0.351825	3358	5	0.977523	3929	2182	558
Clostridioides_difficile_BR81__WP_009888533.1	RMAG1799__contigs1_sample_bins_2500.9422_NODE_1_length_192048_cov_2.303035_96	0.256458	3248	5	0.835462	3935	2152.5	557
Clostridioides_difficile_BR81__WP_009888533.1	RMAG1799__contigs1_sample_bins_2500.9422_NODE_2_length_155028_cov_3.092297_39	0.262957	3302	5	0.838577	3938	2162.5	557
Clostridioides_difficile_BR81__WP_009888533.1	RMAG669__cattle19_SAMEA104395223_metabat_single_bins.183_cattle19-233_k87_540996_10	0.333544	3497	5	0.836048	3908	2137	557
Clostridioides_difficile_BR81__WP_009888533.1	s17_SRR8397892_metabat2_bin.14__s17_SRR8397892_metabat2_bin.14_94_9	0.303563	3331	5	0.854323	3897	2101	557
Clostridioides_difficile_BR81__WP_009888533.1	s17_SRR8397911_metabat2_bin.73_sub__s17_SRR8397911_metabat2_bin.73_sub_147_14	0.398913	3401	5	0.898677	3895	2079	557
Clostridioides_difficile_BR81__WP_009888533.1	s20_SRR094926_metabat1_bin.308__s20_SRR094926_metabat1_bin.308_224_3	0.281877	3322	5	0.963574	3961	2287.5	555
Clostridioides_difficile_BR81__WP_009888533.1	s4_SRR873596.1_metabat1_bin.77__s4_SRR873596.1_metabat1_bin.77_64_23	0.306213	3232	5	0.91211	3873	2042.5	558
Clostridioides_difficile_BR81__WP_009888533.1	s4_SRR873601.1_metabat1_bin.84__s4_SRR873601.1_metabat1_bin.84_186_21	0.293373	3168	5	0.913022	3872	2040.5	558
Clostridioides_difficile_BR81__WP_009888533.1	s4_SRR873601.1_metabat2_bin.23_sub__s4_SRR873601.1_metabat2_bin.23_sub_45_17	0.414319	3403	5	0.920193	3900	2076	557
Clostridioides_difficile_BR81__WP_009888533.1	s4_SRR873604.1_metabat2_bin.376__s4_SRR873604.1_metabat2_bin.376_116_4	0.273715	3213	5	0.908517	3876	2037	557
Clostridioides_difficile_BR81__WP_009888533.1	s5_SRR18274464_metabat2_bin.12_sub__s5_SRR18274464_metabat2_bin.12_sub_154_7	0.334818	3334	5	0.939005	3922	2118.5	557
Clostridioides_difficile_BR81__WP_009888533.1	s9_SRR5190270_metabat2_bin.19_sub__s9_SRR5190270_metabat2_bin.19_sub_163_33	0.238028	3208	5	0.820123	3931	2152.5	557
Clostridioides_difficile_BR81__WP_009888533.1	s9_SRR5190274_metabat2_bin.60__s9_SRR5190274_metabat2_bin.60_13_18	0.312767	3210	5	0.921014	3874	2044.5	558
Clostridioides_difficile_BR81__WP_009888533.1	s9_SRR5190278_metabat1_bin.18_sub__s9_SRR5190278_metabat1_bin.18_sub_29_3	0.404235	3398	5	0.920154	3902	2082	557
Clostridioides_difficile_BR81__WP_009888533.1	s9_SRR5190282_metabat1_bin.5_sub__s9_SRR5190282_metabat1_bin.5_sub_291_8	0.404236	3398	5	0.920154	3902	2082	557
Clostridioides_difficile_BR81__WP_009888533.1	supersetMAG1309.ok__supersetMAG1309__568	0.30489	3129	5	1.18487	3849	2007	556
Clostridioides_difficile_BR81__WP_009888533.1	supersetMAG149.ok__supersetMAG149__3003	0.154982	3556	5	0.530927	4108	2616	558
Clostridioides_difficile_BR81__WP_009888533.1	supersetMAG151.ok__supersetMAG151__287	0.13216	3525	5	0.536836	4105	2609	558
Clostridioides_difficile_BR81__WP_009888533.1	supersetMAG1558.ok__supersetMAG1558__749	0.205463	3285	5	0.685848	3966	2267	557
Clostridioides_difficile_BR81__WP_009888533.1	supersetMAG254.ok__supersetMAG254__498	0.173153	3424	5	0.613363	4019	2399	558
Clostridioides_difficile_BR81__WP_009888533.1	supersetMAG257.ok__supersetMAG257__727__supersetMAG257__727	0.139212	3432	5	0.545812	4070	2525	557
Clostridioides_difficile_BR81__WP_009888533.1	supersetMAG3040.ok__supersetMAG3040__1751	0.398914	3401	5	0.898678	3895	2079	557
Clostridioides_difficile_BR81__WP_009888533.1	supersetMAG3139.ok__supersetMAG3139__263	0.398914	3401	5	0.898678	3895	2079	557
Clostridioides_difficile_BR81__WP_009888533.1	supersetMAG4104.ok__supersetMAG4104__546	0.398914	3401	5	0.898678	3895	2079	557
Clostridioides_difficile_BR81__WP_009888533.1	supersetMAG422.ok__supersetMAG422__3156	0.187977	3251	5	0.682686	4003	2306	557
Clostridioides_difficile_BR81__WP_009888533.1	supersetMAG422.ok__supersetMAG422__3273	0.20079	3476	5	0.608801	4033	2442	557
Clostridioides_difficile_BR81__WP_009888533.1	supersetMAG4489.ok__supersetMAG4489__1611	0.238688	3237	5	0.831249	3951	2260.5	557
Clostridioides_difficile_BR81__WP_009888533.1	supersetMAG4549.ok__supersetMAG4549__882	0.305917	3410	5	0.878493	3928	2173.5	557
Clostridioides_difficile_BR81__WP_009888533.1	supersetMAG4623.ok__supersetMAG4623__1946	0.303567	3192	5	0.922116	3877	2051.5	558
Clostridioides_difficile_BR81__WP_009888533.1	supersetMAG50.ok__supersetMAG50__3495	0.314524	3385	5	0.838609	3936	2160.5	557
Clostridioides_difficile_BR81__WP_009888533.1	supersetMAG50.ok__supersetMAG50__3560	0.284617	3333	5	0.811703	3935	2159.5	557
Clostridioides_difficile_BR81__WP_009888533.1	supersetMAG51.ok__supersetMAG51__126	0.24387	3201	5	0.867318	3926	2143.5	557
Clostridioides_difficile_BR81__WP_009888533.1	supersetMAG51.ok__supersetMAG51__2330	0.300874	3315	5	0.913747	3926	2137.5	557
Clostridioides_difficile_BR81__WP_009888533.1	supersetMAG52.ok__supersetMAG52__1353	0.249998	3218	5	0.879956	3932	2154.5	557
Clostridioides_difficile_BR81__WP_009888533.1	supersetMAG594.ok__supersetMAG594__497	0.404236	3398	5	0.920154	3902	2082	557
Clostridioides_difficile_BR81__WP_009888533.1	supersetMAG630.ok__supersetMAG630__605	0.345105	3312	5	0.885367	3898	2076	557
Eubacterium_limosum_SA11__WP_038351869.1	GCA_016281685.1_ASM1628168v1_genomic__JAEEJB010000049.1_9	0.353157	3350	5	0.75492	3894	2094	558
Eubacterium_limosum_SA11__WP_038351869.1	GCA_016281685.1_ASM1628168v1_genomic__JAEEJB010000098.1_4	0.36341	3331	5	0.78161	3892	2092	558
Eubacterium_limosum_SA11__WP_038351869.1	GCA_024697365.1_ASM2469736v1_genomic__JAILFW010000182.1_67	0.333454	3403	5	0.837226	3900	2125	557
Eubacterium_limosum_SA11__WP_038351869.1	GCA_024697365.1_ASM2469736v1_genomic__JAILFW010000182.1_67	0.310726	3400	5	0.803141	3900	2125	557
Eubacterium_limosum_SA11__WP_038351869.1	GCA_024697365.1_ASM2469736v1_genomic__JAILFW010000182.1_67	0.289623	3363	5	0.793137	3900	2125	557
Eubacterium_limosum_SA11__WP_038351869.1	GCA_024697365.1_ASM2469736v1_genomic__JAILFW010000182.1_67	0.309093	3394	5	0.819091	3900	2125	557
Eubacterium_limosum_SA11__WP_038351869.1	GCA_024697365.1_ASM2469736v1_genomic__JAILFW010000182.1_67	0.31812	3369	5	0.842297	3900	2125	557
Eubacterium_limosum_SA11__WP_038351869.1	HF_Duodenum-3.concoct.008.contigs__HF_Duodenum-3__c44656_1	0.21072	3295	5	0.873318	3971	2282.5	558
Eubacterium_limosum_SA11__WP_038351869.1	HG_Cecum-11.maxbin.054_sub.contigs__HG_Cecum-11__c370334_1	0.320716	3426	5	0.832581	3965	2289.5	558
Eubacterium_limosum_SA11__WP_038351869.1	HG_Colon-8.metabat2.017.contigs__HG_Colon-8__c134381_74	0.236811	3218	5	0.743055	3921	2134.5	557
Eubacterium_limosum_SA11__WP_038351869.1	MAG-0656__MAG-0656__contig_k141_16669_175_4	0.265976	3195	5	0.821249	3935	2159.5	557
Eubacterium_limosum_SA11__WP_038351869.1	MAG-0789__MAG-0789__contig_k141_603064_173_21	0.268631	3198	5	0.790157	3910	2127.5	557
Eubacterium_limosum_SA11__WP_038351869.1	MAG-1005__MAG-1005__contig_k141_149483_175_8	0.294672	3273	5	0.809086	3916	2144.5	557
Eubacterium_limosum_SA11__WP_038351869.1	MAG-1295__MAG-1295__contig_k141_425652_20_3	0.267088	3337	5	0.792675	3930	2174	557
Eubacterium_limosum_SA11__WP_038351869.1	MAG-2776__MAG-2776__contig_k141_76431_95_56	0.226658	3151	5	0.755831	3935	2159.5	557
Eubacterium_limosum_SA11__WP_038351869.1	MAG-2798__MAG-2798__contig_k141_123957_90_4	0.264475	3365	5	0.85216	3946	2174	557
Eubacterium_limosum_SA11__WP_038351869.1	MAG-3400__MAG-3400__contig_k141_86656_171_22	0.287015	3254	5	0.807881	3910	2127.5	557
Eubacterium_limosum_SA11__WP_038351869.1	MAG-3814__MAG-3814__scaffold_NODE_142_length_104492_cov_17.192209_4_57	0.264636	3201	5	0.826582	3916	2132.5	557
Eubacterium_limosum_SA11__WP_038351869.1	MAG-3871__MAG-3871__scaffold_NODE_56_length_140905_cov_29.617505_8_41	0.21464	3125	5	0.760458	3937	2199.5	557
Eubacterium_limosum_SA11__WP_038351869.1	Oxobacter_pfennigii_DSM_3222__WP_054873633.1	0.197359	3434	5	0.669336	4017	2385	558
Eubacterium_limosum_SA11__WP_038351869.1	RGIG1371__Dairy_cattle_Rumen.Co__c1762457_3	0.303126	3486	5	0.699512	3952	2261	557
Eubacterium_limosum_SA11__WP_038351869.1	RGIG1949__Goat_Cecum.Co__c1332507_3	0.314805	3260	5	1.13741	3894	2111.5	554
Eubacterium_limosum_SA11__WP_038351869.1	RGIG2447__Goat_Ileum.Co__c171953_24	0.275602	3335	5	0.765964	3956	2256.5	557
Eubacterium_limosum_SA11__WP_038351869.1	RGIG4038__Roe_deer_Cecum-5__c1582_26	0.217999	3187	5	0.740368	3934	2141.5	557
Eubacterium_limosum_SA11__WP_038351869.1	RGIG4300__Roe_deer_Duodenum-2__c24422_13	0.310392	3526	5	0.754289	3920	2172	557
Eubacterium_limosum_SA11__WP_038351869.1	RGIG5612__Sheep_Duodenum-2__c222643_6	0.24612	3213	5	0.950032	3962	2290.5	555
Eubacterium_limosum_SA11__WP_038351869.1	RGIG5635__Sheep_Duodenum-3__c564_12	0.396324	3403	5	0.790164	3892	2093	558
Eubacterium_limosum_SA11__WP_038351869.1	RGIG5706__Sheep_Duodenum.Co__c286254_4	0.251609	3244	5	0.784541	3924	2162.5	557
Eubacterium_limosum_SA11__WP_038351869.1	RGIG575__Dairy_cattle_Duodenum.Co__c23416_18	0.251971	3257	5	0.821123	3933	2189.5	557
Eubacterium_limosum_SA11__WP_038351869.1	RGIG5856__Sheep_Jejunum-2__c326017_27	0.276065	3325	5	0.754564	3959	2262.5	557
Eubacterium_limosum_SA11__WP_038351869.1	RGIG5887__Sheep_Jejunum-4__c127770_6	0.24612	3213	5	0.950032	3962	2290.5	555
Eubacterium_limosum_SA11__WP_038351869.1	RGIG6004__Sheep_Omasum-3__c633624_36	0.408335	3479	5	0.864832	3902	2123	557
Eubacterium_limosum_SA11__WP_038351869.1	RGIG6080__Sheep_Omasum.Co__c736789_3	0.246119	3213	5	0.950032	3962	2290.5	555
Eubacterium_limosum_SA11__WP_038351869.1	RGIG6509__Sheep_Rectum.Co__c1078410_4	0.372421	3431	5	0.960622	3918	2125.5	557
Eubacterium_limosum_SA11__WP_038351869.1	RGIG6509__Sheep_Rectum.Co__c1767098_27	0.335048	3353	5	0.80945	3909	2136.5	557
Eubacterium_limosum_SA11__WP_038351869.1	RGIG6921__Sheep_Rumen-5__c1262156_11	0.339754	3468	5	0.821177	3900	2120	557
Eubacterium_limosum_SA11__WP_038351869.1	RGIG7075__Sheep_Rumen.Co__c3202882_5	0.32809	3531	5	0.782645	3923	2177	557
Eubacterium_limosum_SA11__WP_038351869.1	RGIG7236__Water_buffalos_Cecum-2__c793666_3	0.2526	3155	5	0.815308	3915	2141.5	557
Eubacterium_limosum_SA11__WP_038351869.1	RGIG7407__Water_buffalos_Cecum.Co__c2119032_12	0.22284	3191	5	0.794229	3943	2193.5	557
Eubacterium_limosum_SA11__WP_038351869.1	RGIG8000__Water_buffalos_Rumen-1__c113823_29	0.297206	3370	5	0.744774	3877	2095	557
Eubacterium_limosum_SA11__WP_038351869.1	RGIG8248__Water_buffalos_Rumen-5__c983477_3	0.350173	3056	5	0.960553	3764	1846	553
Eubacterium_limosum_SA11__WP_038351869.1	RGIG8675__Water_deer_Colon-1__c276641_22	0.280106	3236	5	0.804838	3912	2121.5	557
Eubacterium_limosum_SA11__WP_038351869.1	RMAG102__cattle10_SRR4435562_metabat_single_bins.43_cattle10-7_k87_265817_7	0.233948	3158	5	0.899789	3928	2143.5	557
Eubacterium_limosum_SA11__WP_038351869.1	RMAG1056__contigs1_sample_bins_2500.10423_NODE_13_length_44460_cov_5.577338_19	0.316878	3356	5	0.932601	3935	2205	558
Eubacterium_limosum_SA11__WP_038351869.1	RMAG1799__contigs1_sample_bins_2500.9422_NODE_1_length_192048_cov_2.303035_96	0.261393	3274	5	0.759564	3926	2142.5	557
Eubacterium_limosum_SA11__WP_038351869.1	RMAG1799__contigs1_sample_bins_2500.9422_NODE_2_length_155028_cov_3.092297_39	0.268002	3279	5	0.783619	3931	2164.5	557
Eubacterium_limosum_SA11__WP_038351869.1	RMAG669__cattle19_SAMEA104395223_metabat_single_bins.183_cattle19-233_k87_540996_10	0.32809	3531	5	0.782645	3923	2177	557
Eubacterium_limosum_SA11__WP_038351869.1	s17_SRR8397892_metabat2_bin.14__s17_SRR8397892_metabat2_bin.14_94_9	0.294956	3338	5	0.786474	3881	2073	557
Eubacterium_limosum_SA11__WP_038351869.1	s17_SRR8397911_metabat2_bin.73_sub__s17_SRR8397911_metabat2_bin.73_sub_147_14	0.345807	3377	5	0.834675	3896	2086	557
Eubacterium_limosum_SA11__WP_038351869.1	s20_SRR094926_metabat1_bin.308__s20_SRR094926_metabat1_bin.308_224_3	0.214288	3170	5	0.874165	3960	2295.5	555
Eubacterium_limosum_SA11__WP_038351869.1	s4_SRR873596.1_metabat1_bin.77__s4_SRR873596.1_metabat1_bin.77_64_23	0.269155	3177	5	0.839832	3866	2049.5	558
Eubacterium_limosum_SA11__WP_038351869.1	s4_SRR873601.1_metabat1_bin.84__s4_SRR873601.1_metabat1_bin.84_186_21	0.310358	3277	5	0.849365	3864	2047.5	558
Eubacterium_limosum_SA11__WP_038351869.1	s4_SRR873601.1_metabat2_bin.23_sub__s4_SRR873601.1_metabat2_bin.23_sub_45_17	0.367416	3413	5	0.847967	3897	2081	557
Eubacterium_limosum_SA11__WP_038351869.1	s4_SRR873604.1_metabat2_bin.376__s4_SRR873604.1_metabat2_bin.376_116_4	0.297346	3274	5	0.934559	3893	2078	557
Eubacterium_limosum_SA11__WP_038351869.1	s5_SRR18274464_metabat2_bin.12_sub__s5_SRR18274464_metabat2_bin.12_sub_154_7	0.251646	3192	5	0.908571	3927	2142.5	557
Eubacterium_limosum_SA11__WP_038351869.1	s9_SRR5190270_metabat2_bin.19_sub__s9_SRR5190270_metabat2_bin.19_sub_163_33	0.200164	3109	5	0.736431	3928	2148.5	557
Eubacterium_limosum_SA11__WP_038351869.1	s9_SRR5190274_metabat2_bin.60__s9_SRR5190274_metabat2_bin.60_13_18	0.292568	3214	5	0.853902	3867	2051.5	558
Eubacterium_limosum_SA11__WP_038351869.1	s9_SRR5190278_metabat1_bin.18_sub__s9_SRR5190278_metabat1_bin.18_sub_29_3	0.344235	3361	5	0.848477	3899	2087	557
Eubacterium_limosum_SA11__WP_038351869.1	s9_SRR5190282_metabat1_bin.5_sub__s9_SRR5190282_metabat1_bin.5_sub_291_8	0.344235	3361	5	0.848477	3899	2087	557
Eubacterium_limosum_SA11__WP_038351869.1	supersetMAG1309.ok__supersetMAG1309__568	0.288059	3130	5	0.898246	3853	2026.5	557
Eubacterium_limosum_SA11__WP_038351869.1	supersetMAG149.ok__supersetMAG149__3003	0.128622	3546	5	0.309142	4209	2858	559
Eubacterium_limosum_SA11__WP_038351869.1	supersetMAG151.ok__supersetMAG151__287	0.0867846	3649	5	0.261376	4204	2848	559
Eubacterium_limosum_SA11__WP_038351869.1	supersetMAG1558.ok__supersetMAG1558__749	0.232253	3341	5	0.691173	3953	2264	557
Eubacterium_limosum_SA11__WP_038351869.1	supersetMAG254.ok__supersetMAG254__498	0.197359	3434	5	0.669336	4017	2385	558
Eubacterium_limosum_SA11__WP_038351869.1	supersetMAG257.ok__supersetMAG257__727__supersetMAG257__727	0.203034	3543	5	0.610179	4048	2463	557
Eubacterium_limosum_SA11__WP_038351869.1	supersetMAG3040.ok__supersetMAG3040__1751	0.345807	3377	5	0.834675	3896	2086	557
Eubacterium_limosum_SA11__WP_038351869.1	supersetMAG3139.ok__supersetMAG3139__263	0.345807	3377	5	0.834675	3896	2086	557
Eubacterium_limosum_SA11__WP_038351869.1	supersetMAG4104.ok__supersetMAG4104__546	0.345807	3377	5	0.834675	3896	2086	557
Eubacterium_limosum_SA11__WP_038351869.1	supersetMAG422.ok__supersetMAG422__3156	0.252948	3434	5	0.663351	3996	2285	557
Eubacterium_limosum_SA11__WP_038351869.1	supersetMAG422.ok__supersetMAG422__3273	0.257084	3522	5	0.626289	4034	2453	557
Eubacterium_limosum_SA11__WP_038351869.1	supersetMAG4489.ok__supersetMAG4489__1611	0.291836	3396	5	0.763352	3959	2258.5	557
Eubacterium_limosum_SA11__WP_038351869.1	supersetMAG4549.ok__supersetMAG4549__882	0.249879	3283	5	0.817329	3937	2196.5	557
Eubacterium_limosum_SA11__WP_038351869.1	supersetMAG4623.ok__supersetMAG4623__1946	0.295613	3232	5	0.850921	3871	2060.5	558
Eubacterium_limosum_SA11__WP_038351869.1	supersetMAG50.ok__supersetMAG50__3495	0.232076	3202	5	0.744137	3937	2163.5	557
Eubacterium_limosum_SA11__WP_038351869.1	supersetMAG50.ok__supersetMAG50__3560	0.222848	3167	5	0.743936	3933	2159.5	557
Eubacterium_limosum_SA11__WP_038351869.1	supersetMAG51.ok__supersetMAG51__126	0.276581	3254	5	0.817115	3919	2127.5	557
Eubacterium_limosum_SA11__WP_038351869.1	supersetMAG51.ok__supersetMAG51__2330	0.260648	3226	5	0.780403	3918	2132.5	557
Eubacterium_limosum_SA11__WP_038351869.1	supersetMAG52.ok__supersetMAG52__1353	0.248748	3178	5	0.802646	3923	2131.5	557
Eubacterium_limosum_SA11__WP_038351869.1	supersetMAG594.ok__supersetMAG594__497	0.344234	3361	5	0.848477	3899	2087	557
Eubacterium_limosum_SA11__WP_038351869.1	supersetMAG630.ok__supersetMAG630__605	0.287678	3237	5	0.820778	3904	2092	557
GCA_016281685.1_ASM1628168v1_genomic__JAEEJB010000049.1_9	GCA_016281685.1_ASM1628168v1_genomic__JAEEJB010000098.1_4	0.0658978	3381	5	0.29399	4201	2817	558
GCA_016281685.1_ASM1628168v1_genomic__JAEEJB010000049.1_9	GCA_024697365.1_ASM2469736v1_genomic__JAILFW010000182.1_67	0.260311	3335	5	0.7411	3907	2137	557
GCA_016281685.1_ASM1628168v1_genomic__JAEEJB010000049.1_9	GCA_024697365.1_ASM2469736v1_genomic__JAILFW010000182.1_67	0.292881	3400	5	0.74267	3907	2137	557
GCA_016281685.1_ASM1628168v1_genomic__JAEEJB010000049.1_9	GCA_024697365.1_ASM2469736v1_genomic__JAILFW010000182.1_67	0.33909	3482	5	0.759692	3907	2137	557
GCA_016281685.1_ASM1628168v1_genomic__JAEEJB010000049.1_9	GCA_024697365.1_ASM2469736v1_genomic__JAILFW010000182.1_67	0.32988	3488	5	0.750886	3907	2137	557
GCA_016281685.1_ASM1628168v1_genomic__JAEEJB010000049.1_9	GCA_024697365.1_ASM2469736v1_genomic__JAILFW010000182.1_67	0.291917	3449	5	0.743249	3907	2137	557
GCA_016281685.1_ASM1628168v1_genomic__JAEEJB010000049.1_9	HF_Duodenum-3.concoct.008.contigs__HF_Duodenum-3__c44656_1	0.328485	3276	5	0.925927	3855	2052	556
GCA_016281685.1_ASM1628168v1_genomic__JAEEJB010000049.1_9	HG_Cecum-11.maxbin.054_sub.contigs__HG_Cecum-11__c370334_1	0.392069	3399	5	1.0041	3848	2027	556
GCA_016281685.1_ASM1628168v1_genomic__JAEEJB010000049.1_9	HG_Colon-8.metabat2.017.contigs__HG_Colon-8__c134381_74	0.398268	3496	5	0.881821	3896	2157.5	557
GCA_016281685.1_ASM1628168v1_genomic__JAEEJB010000049.1_9	MAG-0656__MAG-0656__contig_k141_16669_175_4	0.304443	3383	5	0.843116	3913	2201.5	557
GCA_016281685.1_ASM1628168v1_genomic__JAEEJB010000049.1_9	MAG-0789__MAG-0789__contig_k141_603064_173_21	0.275042	3288	5	0.83213	3904	2181.5	557
GCA_016281685.1_ASM1628168v1_genomic__JAEEJB010000049.1_9	MAG-1005__MAG-1005__contig_k141_149483_175_8	0.301238	3327	5	0.855072	3906	2184.5	557
GCA_016281685.1_ASM1628168v1_genomic__JAEEJB010000049.1_9	MAG-1295__MAG-1295__contig_k141_425652_20_3	0.360012	3447	5	0.782838	3891	2153	557
GCA_016281685.1_ASM1628168v1_genomic__JAEEJB010000049.1_9	MAG-2776__MAG-2776__contig_k141_76431_95_56	0.337171	3402	5	0.860294	3915	2204.5	557
GCA_016281685.1_ASM1628168v1_genomic__JAEEJB010000049.1_9	MAG-2798__MAG-2798__contig_k141_123957_90_4	0.322767	3420	5	0.766179	3908	2188	557
GCA_016281685.1_ASM1628168v1_genomic__JAEEJB010000049.1_9	MAG-3400__MAG-3400__contig_k141_86656_171_22	0.308729	3335	5	0.851649	3905	2183.5	557
GCA_016281685.1_ASM1628168v1_genomic__JAEEJB010000049.1_9	MAG-3814__MAG-3814__scaffold_NODE_142_length_104492_cov_17.192209_4_57	0.276729	3294	5	0.838653	3907	2186.5	557
GCA_016281685.1_ASM1628168v1_genomic__JAEEJB010000049.1_9	MAG-3871__MAG-3871__scaffold_NODE_56_length_140905_cov_29.617505_8_41	0.327413	3471	5	0.822316	3932	2228.5	557
GCA_016281685.1_ASM1628168v1_genomic__JAEEJB010000049.1_9	Oxobacter_pfennigii_DSM_3222__WP_054873633.1	0.267666	3246	5	0.737629	3879	2082	558
GCA_016281685.1_ASM1628168v1_genomic__JAEEJB010000049.1_9	RGIG1371__Dairy_cattle_Rumen.Co__c1762457_3	0.402585	3427	5	0.945331	3875	2053	557
GCA_016281685.1_ASM1628168v1_genomic__JAEEJB010000049.1_9	RGIG1949__Goat_Cecum.Co__c1332507_3	0.319563	3250	5	0.771442	3911	2150	557
GCA_016281685.1_ASM1628168v1_genomic__JAEEJB010000049.1_9	RGIG2447__Goat_Ileum.Co__c171953_24	0.300414	3277	5	0.856461	3876	2067.5	557
GCA_016281685.1_ASM1628168v1_genomic__JAEEJB010000049.1_9	RGIG4038__Roe_deer_Cecum-5__c1582_26	0.30575	3441	5	0.819848	3928	2222.5	557
GCA_016281685.1_ASM1628168v1_genomic__JAEEJB010000049.1_9	RGIG4300__Roe_deer_Duodenum-2__c24422_13	0.27838	3338	5	0.741604	3895	2126	557
GCA_016281685.1_ASM1628168v1_genomic__JAEEJB010000049.1_9	RGIG5612__Sheep_Duodenum-2__c222643_6	0.406593	3396	5	0.87878	3858	2062.5	555
GCA_016281685.1_ASM1628168v1_genomic__JAEEJB010000049.1_9	RGIG5635__Sheep_Duodenum-3__c564_12	0.0943601	3777	5	0.318652	4204	2823	558
GCA_016281685.1_ASM1628168v1_genomic__JAEEJB010000049.1_9	RGIG5706__Sheep_Duodenum.Co__c286254_4	0.307506	3399	5	0.85668	3921	2192.5	557
GCA_016281685.1_ASM1628168v1_genomic__JAEEJB010000049.1_9	RGIG575__Dairy_cattle_Duodenum.Co__c23416_18	0.336798	3308	5	0.879769	3871	2055.5	557
GCA_016281685.1_ASM1628168v1_genomic__JAEEJB010000049.1_9	RGIG5856__Sheep_Jejunum-2__c326017_27	0.302997	3279	5	0.849006	3879	2073.5	557
GCA_016281685.1_ASM1628168v1_genomic__JAEEJB010000049.1_9	RGIG5887__Sheep_Jejunum-4__c127770_6	0.406593	3396	5	0.87878	3858	2062.5	555
GCA_016281685.1_ASM1628168v1_genomic__JAEEJB010000049.1_9	RGIG6004__Sheep_Omasum-3__c633624_36	0.29746	3431	5	0.709864	3901	2138	557
GCA_016281685.1_ASM1628168v1_genomic__JAEEJB010000049.1_9	RGIG6080__Sheep_Omasum.Co__c736789_3	0.406593	3396	5	0.87878	3858	2062.5	555
GCA_016281685.1_ASM1628168v1_genomic__JAEEJB010000049.1_9	RGIG6509__Sheep_Rectum.Co__c1078410_4	0.303821	3272	5	1.0127	3835	1952.5	557
GCA_016281685.1_ASM1628168v1_genomic__JAEEJB010000049.1_9	RGIG6509__Sheep_Rectum.Co__c1767098_27	0.32447	3237	5	0.860285	3846	2000.5	557
GCA_016281685.1_ASM1628168v1_genomic__JAEEJB010000049.1_9	RGIG6921__Sheep_Rumen-5__c1262156_11	0.253015	3309	5	0.72476	3908	2139	557
GCA_016281685.1_ASM1628168v1_genomic__JAEEJB010000049.1_9	RGIG7075__Sheep_Rumen.Co__c3202882_5	0.335286	3394	5	0.739111	3894	2123	557
GCA_016281685.1_ASM1628168v1_genomic__JAEEJB010000049.1_9	RGIG7236__Water_buffalos_Cecum-2__c793666_3	0.294146	3312	5	0.860274	3908	2188.5	557
GCA_016281685.1_ASM1628168v1_genomic__JAEEJB010000049.1_9	RGIG7407__Water_buffalos_Cecum.Co__c2119032_12	0.341524	3457	5	0.894659	3921	2230.5	557
GCA_016281685.1_ASM1628168v1_genomic__JAEEJB010000049.1_9	RGIG8000__Water_buffalos_Rumen-1__c113823_29	0.272924	3173	5	0.739022	3853	2092	557
GCA_016281685.1_ASM1628168v1_genomic__JAEEJB010000049.1_9	RGIG8248__Water_buffalos_Rumen-5__c983477_3	0.304899	3202	5	0.896299	3821	2061	552
GCA_016281685.1_ASM1628168v1_genomic__JAEEJB010000049.1_9	RGIG8675__Water_deer_Colon-1__c276641_22	0.29097	3323	5	0.840785	3915	2198.5	557
GCA_016281685.1_ASM1628168v1_genomic__JAEEJB010000049.1_9	RMAG102__cattle10_SRR4435562_metabat_single_bins.43_cattle10-7_k87_265817_7	0.339814	3405	5	0.948329	3902	2151.5	557
GCA_016281685.1_ASM1628168v1_genomic__JAEEJB010000049.1_9	RMAG1056__contigs1_sample_bins_2500.10423_NODE_13_length_44460_cov_5.577338_19	0.39949	3287	5	1.03505	3840	2007	558
GCA_016281685.1_ASM1628168v1_genomic__JAEEJB010000049.1_9	RMAG1799__contigs1_sample_bins_2500.9422_NODE_1_length_192048_cov_2.303035_96	0.303556	3364	5	0.834041	3924	2210.5	557
GCA_016281685.1_ASM1628168v1_genomic__JAEEJB010000049.1_9	RMAG1799__contigs1_sample_bins_2500.9422_NODE_2_length_155028_cov_3.092297_39	0.288788	3344	5	0.839452	3930	2212.5	557
GCA_016281685.1_ASM1628168v1_genomic__JAEEJB010000049.1_9	RMAG669__cattle19_SAMEA104395223_metabat_single_bins.183_cattle19-233_k87_540996_10	0.335286	3394	5	0.739111	3894	2123	557
GCA_016281685.1_ASM1628168v1_genomic__JAEEJB010000049.1_9	s17_SRR8397892_metabat2_bin.14__s17_SRR8397892_metabat2_bin.14_94_9	0.297443	3160	5	0.765132	3861	2074	557
GCA_016281685.1_ASM1628168v1_genomic__JAEEJB010000049.1_9	s17_SRR8397911_metabat2_bin.73_sub__s17_SRR8397911_metabat2_bin.73_sub_147_14	0.424988	3491	5	1.11402	3911	2175.5	555
GCA_016281685.1_ASM1628168v1_genomic__JAEEJB010000049.1_9	s20_SRR094926_metabat1_bin.308__s20_SRR094926_metabat1_bin.308_224_3	0.392168	3379	5	1.10336	3856	2063	554
GCA_016281685.1_ASM1628168v1_genomic__JAEEJB010000049.1_9	s4_SRR873596.1_metabat1_bin.77__s4_SRR873596.1_metabat1_bin.77_64_23	0.336794	3272	5	0.912749	3867	2081.5	558
GCA_016281685.1_ASM1628168v1_genomic__JAEEJB010000049.1_9	s4_SRR873601.1_metabat1_bin.84__s4_SRR873601.1_metabat1_bin.84_186_21	0.300681	3197	5	0.897378	3867	2079.5	558
GCA_016281685.1_ASM1628168v1_genomic__JAEEJB010000049.1_9	s4_SRR873601.1_metabat2_bin.23_sub__s4_SRR873601.1_metabat2_bin.23_sub_45_17	0.42643	3434	5	1.13121	3915	2176.5	555
GCA_016281685.1_ASM1628168v1_genomic__JAEEJB010000049.1_9	s4_SRR873604.1_metabat2_bin.376__s4_SRR873604.1_metabat2_bin.376_116_4	0.281098	3316	5	0.776387	3895	2095	557
GCA_016281685.1_ASM1628168v1_genomic__JAEEJB010000049.1_9	s5_SRR18274464_metabat2_bin.12_sub__s5_SRR18274464_metabat2_bin.12_sub_154_7	0.372769	3391	5	0.974925	3903	2147.5	557
GCA_016281685.1_ASM1628168v1_genomic__JAEEJB010000049.1_9	s9_SRR5190270_metabat2_bin.19_sub__s9_SRR5190270_metabat2_bin.19_sub_163_33	0.30576	3381	5	0.837123	3908	2197.5	557
GCA_016281685.1_ASM1628168v1_genomic__JAEEJB010000049.1_9	s9_SRR5190274_metabat2_bin.60__s9_SRR5190274_metabat2_bin.60_13_18	0.335415	3258	5	0.913099	3868	2083.5	558
GCA_016281685.1_ASM1628168v1_genomic__JAEEJB010000049.1_9	s9_SRR5190278_metabat1_bin.18_sub__s9_SRR5190278_metabat1_bin.18_sub_29_3	0.432828	3485	5	1.13489	3914	2175.5	555
GCA_016281685.1_ASM1628168v1_genomic__JAEEJB010000049.1_9	s9_SRR5190282_metabat1_bin.5_sub__s9_SRR5190282_metabat1_bin.5_sub_291_8	0.432828	3485	5	1.13489	3914	2175.5	555
GCA_016281685.1_ASM1628168v1_genomic__JAEEJB010000049.1_9	supersetMAG1309.ok__supersetMAG1309__568	0.296969	3159	5	1.11173	3856	2090	556
GCA_016281685.1_ASM1628168v1_genomic__JAEEJB010000049.1_9	supersetMAG149.ok__supersetMAG149__3003	0.298468	3271	5	0.707125	3894	2093	558
GCA_016281685.1_ASM1628168v1_genomic__JAEEJB010000049.1_9	supersetMAG151.ok__supersetMAG151__287	0.309432	3298	5	0.737243	3893	2089	558
GCA_016281685.1_ASM1628168v1_genomic__JAEEJB010000049.1_9	supersetMAG1558.ok__supersetMAG1558__749	0.325858	3331	5	0.907504	3875	2053	557
GCA_016281685.1_ASM1628168v1_genomic__JAEEJB010000049.1_9	supersetMAG254.ok__supersetMAG254__498	0.267665	3246	5	0.737628	3879	2082	558
GCA_016281685.1_ASM1628168v1_genomic__JAEEJB010000049.1_9	supersetMAG257.ok__supersetMAG257__727__supersetMAG257__727	0.2986	3269	5	0.848805	3881	2079	557
GCA_016281685.1_ASM1628168v1_genomic__JAEEJB010000049.1_9	supersetMAG3040.ok__supersetMAG3040__1751	0.424988	3491	5	1.11402	3911	2175.5	555
GCA_016281685.1_ASM1628168v1_genomic__JAEEJB010000049.1_9	supersetMAG3139.ok__supersetMAG3139__263	0.424988	3491	5	1.11402	3911	2175.5	555
GCA_016281685.1_ASM1628168v1_genomic__JAEEJB010000049.1_9	supersetMAG4104.ok__supersetMAG4104__546	0.424988	3491	5	1.11402	3911	2175.5	555
GCA_016281685.1_ASM1628168v1_genomic__JAEEJB010000049.1_9	supersetMAG422.ok__supersetMAG422__3156	0.281061	3255	5	1.03545	3878	2031.5	556
GCA_016281685.1_ASM1628168v1_genomic__JAEEJB010000049.1_9	supersetMAG422.ok__supersetMAG422__3273	0.359997	3421	5	0.829823	3889	2092	557
GCA_016281685.1_ASM1628168v1_genomic__JAEEJB010000049.1_9	supersetMAG4489.ok__supersetMAG4489__1611	0.293931	3279	5	0.863649	3883	2077.5	557
GCA_016281685.1_ASM1628168v1_genomic__JAEEJB010000049.1_9	supersetMAG4549.ok__supersetMAG4549__882	0.34576	3325	5	0.892621	3871	2048.5	557
GCA_016281685.1_ASM1628168v1_genomic__JAEEJB010000049.1_9	supersetMAG4623.ok__supersetMAG4623__1946	0.314198	3218	5	0.913409	3866	2081.5	558
GCA_016281685.1_ASM1628168v1_genomic__JAEEJB010000049.1_9	supersetMAG50.ok__supersetMAG50__3495	0.370148	3475	5	0.852465	3928	2225.5	557
GCA_016281685.1_ASM1628168v1_genomic__JAEEJB010000049.1_9	supersetMAG50.ok__supersetMAG50__3560	0.345879	3443	5	0.847426	3923	2221.5	557
GCA_016281685.1_ASM1628168v1_genomic__JAEEJB010000049.1_9	supersetMAG51.ok__supersetMAG51__126	0.285125	3336	5	0.835006	3924	2203.5	557
GCA_016281685.1_ASM1628168v1_genomic__JAEEJB010000049.1_9	supersetMAG51.ok__supersetMAG51__2330	0.361393	3416	5	0.880972	3919	2193.5	557
GCA_016281685.1_ASM1628168v1_genomic__JAEEJB010000049.1_9	supersetMAG52.ok__supersetMAG52__1353	0.289353	3344	5	0.83224	3914	2193.5	557
GCA_016281685.1_ASM1628168v1_genomic__JAEEJB010000049.1_9	supersetMAG594.ok__supersetMAG594__497	0.432828	3485	5	1.13489	3914	2175.5	555
GCA_016281685.1_ASM1628168v1_genomic__JAEEJB010000049.1_9	supersetMAG630.ok__supersetMAG630__605	0.360927	3448	5	1.08197	3918	2179.5	555
GCA_016281685.1_ASM1628168v1_genomic__JAEEJB010000098.1_4	GCA_024697365.1_ASM2469736v1_genomic__JAILFW010000182.1_67	0.252654	3279	5	0.730675	3913	2144	557
GCA_016281685.1_ASM1628168v1_genomic__JAEEJB010000098.1_4	GCA_024697365.1_ASM2469736v1_genomic__JAILFW010000182.1_67	0.294782	3377	5	0.755262	3913	2144	557
GCA_016281685.1_ASM1628168v1_genomic__JAEEJB010000098.1_4	GCA_024697365.1_ASM2469736v1_genomic__JAILFW010000182.1_67	0.348722	3474	5	0.768666	3913	2144	557
GCA_016281685.1_ASM1628168v1_genomic__JAEEJB010000098.1_4	GCA_024697365.1_ASM2469736v1_genomic__JAILFW010000182.1_67	0.334452	3465	5	0.759086	3913	2144	557
GCA_016281685.1_ASM1628168v1_genomic__JAEEJB010000098.1_4	GCA_024697365.1_ASM2469736v1_genomic__JAILFW010000182.1_67	0.284177	3383	5	0.741482	3913	2144	557
GCA_016281685.1_ASM1628168v1_genomic__JAEEJB010000098.1_4	HF_Duodenum-3.concoct.008.contigs__HF_Duodenum-3__c44656_1	0.356274	3290	5	0.905832	3855	2044	556
GCA_016281685.1_ASM1628168v1_genomic__JAEEJB010000098.1_4	HG_Cecum-11.maxbin.054_sub.contigs__HG_Cecum-11__c370334_1	0.39178	3409	5	1.01184	3845	2019	556
GCA_016281685.1_ASM1628168v1_genomic__JAEEJB010000098.1_4	HG_Colon-8.metabat2.017.contigs__HG_Colon-8__c134381_74	0.411567	3474	5	0.879667	3901	2161.5	557
GCA_016281685.1_ASM1628168v1_genomic__JAEEJB010000098.1_4	MAG-0656__MAG-0656__contig_k141_16669_175_4	0.304389	3378	5	0.830243	3910	2197.5	557
GCA_016281685.1_ASM1628168v1_genomic__JAEEJB010000098.1_4	MAG-0789__MAG-0789__contig_k141_603064_173_21	0.28637	3254	5	0.816144	3903	2183.5	557
GCA_016281685.1_ASM1628168v1_genomic__JAEEJB010000098.1_4	MAG-1005__MAG-1005__contig_k141_149483_175_8	0.299339	3281	5	0.840051	3904	2179.5	557
GCA_016281685.1_ASM1628168v1_genomic__JAEEJB010000098.1_4	MAG-1295__MAG-1295__contig_k141_425652_20_3	0.370446	3426	5	0.790319	3893	2161	557
GCA_016281685.1_ASM1628168v1_genomic__JAEEJB010000098.1_4	MAG-2776__MAG-2776__contig_k141_76431_95_56	0.355081	3370	5	0.854468	3912	2200.5	557
GCA_016281685.1_ASM1628168v1_genomic__JAEEJB010000098.1_4	MAG-2798__MAG-2798__contig_k141_123957_90_4	0.344377	3445	5	0.777076	3910	2197	557
GCA_016281685.1_ASM1628168v1_genomic__JAEEJB010000098.1_4	MAG-3400__MAG-3400__contig_k141_86656_171_22	0.316627	3307	5	0.842292	3904	2185.5	557
GCA_016281685.1_ASM1628168v1_genomic__JAEEJB010000098.1_4	MAG-3814__MAG-3814__scaffold_NODE_142_length_104492_cov_17.192209_4_57	0.277061	3267	5	0.818764	3906	2188.5	557
GCA_016281685.1_ASM1628168v1_genomic__JAEEJB010000098.1_4	MAG-3871__MAG-3871__scaffold_NODE_56_length_140905_cov_29.617505_8_41	0.325115	3372	5	0.814295	3931	2231.5	557
GCA_016281685.1_ASM1628168v1_genomic__JAEEJB010000098.1_4	Oxobacter_pfennigii_DSM_3222__WP_054873633.1	0.284834	3239	5	0.758228	3875	2079	558
GCA_016281685.1_ASM1628168v1_genomic__JAEEJB010000098.1_4	RGIG1371__Dairy_cattle_Rumen.Co__c1762457_3	0.394074	3395	5	0.963532	3876	2060	557
GCA_016281685.1_ASM1628168v1_genomic__JAEEJB010000098.1_4	RGIG1949__Goat_Cecum.Co__c1332507_3	0.346827	3316	5	0.764916	3902	2135	557
GCA_016281685.1_ASM1628168v1_genomic__JAEEJB010000098.1_4	RGIG2447__Goat_Ileum.Co__c171953_24	0.309275	3280	5	0.863546	3876	2073.5	557
GCA_016281685.1_ASM1628168v1_genomic__JAEEJB010000098.1_4	RGIG4038__Roe_deer_Cecum-5__c1582_26	0.312088	3387	5	0.810659	3925	2218.5	557
GCA_016281685.1_ASM1628168v1_genomic__JAEEJB010000098.1_4	RGIG4300__Roe_deer_Duodenum-2__c24422_13	0.280781	3309	5	0.750016	3903	2145	557
GCA_016281685.1_ASM1628168v1_genomic__JAEEJB010000098.1_4	RGIG5612__Sheep_Duodenum-2__c222643_6	0.400432	3362	5	0.903103	3853	2055.5	555
GCA_016281685.1_ASM1628168v1_genomic__JAEEJB010000098.1_4	RGIG5635__Sheep_Duodenum-3__c564_12	0.0682928	3641	5	0.258611	4212	2850	558
GCA_016281685.1_ASM1628168v1_genomic__JAEEJB010000098.1_4	RGIG5706__Sheep_Duodenum.Co__c286254_4	0.297131	3342	5	0.820987	3912	2176.5	557
GCA_016281685.1_ASM1628168v1_genomic__JAEEJB010000098.1_4	RGIG575__Dairy_cattle_Duodenum.Co__c23416_18	0.333527	3294	5	0.885388	3874	2064.5	557
GCA_016281685.1_ASM1628168v1_genomic__JAEEJB010000098.1_4	RGIG5856__Sheep_Jejunum-2__c326017_27	0.302406	3256	5	0.852704	3879	2079.5	557
GCA_016281685.1_ASM1628168v1_genomic__JAEEJB010000098.1_4	RGIG5887__Sheep_Jejunum-4__c127770_6	0.400432	3362	5	0.903103	3853	2055.5	555
GCA_016281685.1_ASM1628168v1_genomic__JAEEJB010000098.1_4	RGIG6004__Sheep_Omasum-3__c633624_36	0.291598	3438	5	0.702093	3908	2146	557
GCA_016281685.1_ASM1628168v1_genomic__JAEEJB010000098.1_4	RGIG6080__Sheep_Omasum.Co__c736789_3	0.400432	3362	5	0.903103	3853	2055.5	555
GCA_016281685.1_ASM1628168v1_genomic__JAEEJB010000098.1_4	RGIG6509__Sheep_Rectum.Co__c1078410_4	0.33397	3309	5	1.01421	3831	1953.5	557
GCA_016281685.1_ASM1628168v1_genomic__JAEEJB010000098.1_4	RGIG6509__Sheep_Rectum.Co__c1767098_27	0.339317	3285	5	0.855412	3846	2006.5	557
GCA_016281685.1_ASM1628168v1_genomic__JAEEJB010000098.1_4	RGIG6921__Sheep_Rumen-5__c1262156_11	0.263034	3297	5	0.726854	3914	2147	557
GCA_016281685.1_ASM1628168v1_genomic__JAEEJB010000098.1_4	RGIG7075__Sheep_Rumen.Co__c3202882_5	0.346907	3456	5	0.749792	3902	2142	557
GCA_016281685.1_ASM1628168v1_genomic__JAEEJB010000098.1_4	RGIG7236__Water_buffalos_Cecum-2__c793666_3	0.293636	3285	5	0.833778	3906	2183.5	557
GCA_016281685.1_ASM1628168v1_genomic__JAEEJB010000098.1_4	RGIG7407__Water_buffalos_Cecum.Co__c2119032_12	0.333321	3342	5	0.881697	3922	2237.5	557
GCA_016281685.1_ASM1628168v1_genomic__JAEEJB010000098.1_4	RGIG8000__Water_buffalos_Rumen-1__c113823_29	0.306837	3209	5	0.768103	3852	2084	557
GCA_016281685.1_ASM1628168v1_genomic__JAEEJB010000098.1_4	RGIG8248__Water_buffalos_Rumen-5__c983477_3	0.305677	3195	5	0.895659	3821	2055	552
GCA_016281685.1_ASM1628168v1_genomic__JAEEJB010000098.1_4	RGIG8675__Water_deer_Colon-1__c276641_22	0.291614	3285	5	0.822339	3914	2206.5	557
GCA_016281685.1_ASM1628168v1_genomic__JAEEJB010000098.1_4	RMAG102__cattle10_SRR4435562_metabat_single_bins.43_cattle10-7_k87_265817_7	0.350811	3388	5	0.934971	3898	2153.5	557
GCA_016281685.1_ASM1628168v1_genomic__JAEEJB010000098.1_4	RMAG1056__contigs1_sample_bins_2500.10423_NODE_13_length_44460_cov_5.577338_19	0.399656	3222	5	1.04491	3836	2007	558
GCA_016281685.1_ASM1628168v1_genomic__JAEEJB010000098.1_4	RMAG1799__contigs1_sample_bins_2500.9422_NODE_1_length_192048_cov_2.303035_96	0.328383	3362	5	0.833762	3921	2206.5	557
GCA_016281685.1_ASM1628168v1_genomic__JAEEJB010000098.1_4	RMAG1799__contigs1_sample_bins_2500.9422_NODE_2_length_155028_cov_3.092297_39	0.30757	3335	5	0.823764	3929	2218.5	557
GCA_016281685.1_ASM1628168v1_genomic__JAEEJB010000098.1_4	RMAG669__cattle19_SAMEA104395223_metabat_single_bins.183_cattle19-233_k87_540996_10	0.346907	3456	5	0.749792	3902	2142	557
GCA_016281685.1_ASM1628168v1_genomic__JAEEJB010000098.1_4	s17_SRR8397892_metabat2_bin.14__s17_SRR8397892_metabat2_bin.14_94_9	0.318377	3173	5	0.791931	3859	2064	557
GCA_016281685.1_ASM1628168v1_genomic__JAEEJB010000098.1_4	s17_SRR8397911_metabat2_bin.73_sub__s17_SRR8397911_metabat2_bin.73_sub_147_14	0.408309	3405	5	0.853138	3924	2190	557
GCA_016281685.1_ASM1628168v1_genomic__JAEEJB010000098.1_4	s20_SRR094926_metabat1_bin.308__s20_SRR094926_metabat1_bin.308_224_3	0.401543	3370	5	0.995107	3853	2054.5	555
GCA_016281685.1_ASM1628168v1_genomic__JAEEJB010000098.1_4	s4_SRR873596.1_metabat1_bin.77__s4_SRR873596.1_metabat1_bin.77_64_23	0.356921	3293	5	0.903308	3866	2087.5	558
GCA_016281685.1_ASM1628168v1_genomic__JAEEJB010000098.1_4	s4_SRR873601.1_metabat1_bin.84__s4_SRR873601.1_metabat1_bin.84_186_21	0.328073	3234	5	0.889482	3866	2085.5	558
GCA_016281685.1_ASM1628168v1_genomic__JAEEJB010000098.1_4	s4_SRR873601.1_metabat2_bin.23_sub__s4_SRR873601.1_metabat2_bin.23_sub_45_17	0.428855	3417	5	0.872872	3928	2191	557
GCA_016281685.1_ASM1628168v1_genomic__JAEEJB010000098.1_4	s4_SRR873604.1_metabat2_bin.376__s4_SRR873604.1_metabat2_bin.376_116_4	0.284228	3272	5	0.78268	3898	2100	557
GCA_016281685.1_ASM1628168v1_genomic__JAEEJB010000098.1_4	s5_SRR18274464_metabat2_bin.12_sub__s5_SRR18274464_metabat2_bin.12_sub_154_7	0.38462	3365	5	0.966761	3899	2149.5	557
GCA_016281685.1_ASM1628168v1_genomic__JAEEJB010000098.1_4	s9_SRR5190270_metabat2_bin.19_sub__s9_SRR5190270_metabat2_bin.19_sub_163_33	0.318085	3366	5	0.8229	3909	2204.5	557
GCA_016281685.1_ASM1628168v1_genomic__JAEEJB010000098.1_4	s9_SRR5190274_metabat2_bin.60__s9_SRR5190274_metabat2_bin.60_13_18	0.359018	3277	5	0.907328	3867	2089.5	558
GCA_016281685.1_ASM1628168v1_genomic__JAEEJB010000098.1_4	s9_SRR5190278_metabat1_bin.18_sub__s9_SRR5190278_metabat1_bin.18_sub_29_3	0.419946	3414	5	0.8801	3927	2190	557
GCA_016281685.1_ASM1628168v1_genomic__JAEEJB010000098.1_4	s9_SRR5190282_metabat1_bin.5_sub__s9_SRR5190282_metabat1_bin.5_sub_291_8	0.419946	3414	5	0.8801	3927	2190	557
GCA_016281685.1_ASM1628168v1_genomic__JAEEJB010000098.1_4	supersetMAG1309.ok__supersetMAG1309__568	0.324833	3164	5	1.13728	3859	2085	556
GCA_016281685.1_ASM1628168v1_genomic__JAEEJB010000098.1_4	supersetMAG149.ok__supersetMAG149__3003	0.30927	3273	5	0.735969	3892	2091	558
GCA_016281685.1_ASM1628168v1_genomic__JAEEJB010000098.1_4	supersetMAG151.ok__supersetMAG151__287	0.319694	3283	5	0.761561	3891	2087	558
GCA_016281685.1_ASM1628168v1_genomic__JAEEJB010000098.1_4	supersetMAG1558.ok__supersetMAG1558__749	0.321716	3276	5	0.92567	3876	2060	557
GCA_016281685.1_ASM1628168v1_genomic__JAEEJB010000098.1_4	supersetMAG254.ok__supersetMAG254__498	0.284833	3239	5	0.758228	3875	2079	558
GCA_016281685.1_ASM1628168v1_genomic__JAEEJB010000098.1_4	supersetMAG257.ok__supersetMAG257__727__supersetMAG257__727	0.315491	3298	5	0.851794	3874	2074	557
GCA_016281685.1_ASM1628168v1_genomic__JAEEJB010000098.1_4	supersetMAG3040.ok__supersetMAG3040__1751	0.408308	3405	5	0.853138	3924	2190	557
GCA_016281685.1_ASM1628168v1_genomic__JAEEJB010000098.1_4	supersetMAG3139.ok__supersetMAG3139__263	0.408308	3405	5	0.853138	3924	2190	557
GCA_016281685.1_ASM1628168v1_genomic__JAEEJB010000098.1_4	supersetMAG4104.ok__supersetMAG4104__546	0.408308	3405	5	0.853138	3924	2190	557
GCA_016281685.1_ASM1628168v1_genomic__JAEEJB010000098.1_4	supersetMAG422.ok__supersetMAG422__3156	0.301883	3258	5	0.895054	3885	2039	557
GCA_016281685.1_ASM1628168v1_genomic__JAEEJB010000098.1_4	supersetMAG422.ok__supersetMAG422__3273	0.354571	3398	5	0.840668	3881	2086	557
GCA_016281685.1_ASM1628168v1_genomic__JAEEJB010000098.1_4	supersetMAG4489.ok__supersetMAG4489__1611	0.288842	3246	5	0.870582	3882	2079.5	557
GCA_016281685.1_ASM1628168v1_genomic__JAEEJB010000098.1_4	supersetMAG4549.ok__supersetMAG4549__882	0.347235	3319	5	0.899479	3874	2057.5	557
GCA_016281685.1_ASM1628168v1_genomic__JAEEJB010000098.1_4	supersetMAG4623.ok__supersetMAG4623__1946	0.340893	3236	5	0.909375	3863	2082.5	558
GCA_016281685.1_ASM1628168v1_genomic__JAEEJB010000098.1_4	supersetMAG50.ok__supersetMAG50__3495	0.388231	3473	5	0.842972	3927	2231.5	557
GCA_016281685.1_ASM1628168v1_genomic__JAEEJB010000098.1_4	supersetMAG50.ok__supersetMAG50__3560	0.359724	3427	5	0.834993	3922	2227.5	557
GCA_016281685.1_ASM1628168v1_genomic__JAEEJB010000098.1_4	supersetMAG51.ok__supersetMAG51__126	0.295576	3293	5	0.833235	3923	2201.5	557
GCA_016281685.1_ASM1628168v1_genomic__JAEEJB010000098.1_4	supersetMAG51.ok__supersetMAG51__2330	0.375526	3379	5	0.885156	3918	2191.5	557
GCA_016281685.1_ASM1628168v1_genomic__JAEEJB010000098.1_4	supersetMAG52.ok__supersetMAG52__1353	0.304196	3340	5	0.820661	3913	2191.5	557
GCA_016281685.1_ASM1628168v1_genomic__JAEEJB010000098.1_4	supersetMAG594.ok__supersetMAG594__497	0.419946	3414	5	0.8801	3927	2190	557
GCA_016281685.1_ASM1628168v1_genomic__JAEEJB010000098.1_4	supersetMAG630.ok__supersetMAG630__605	0.3549	3359	5	0.819839	3931	2194	557
GCA_024697365.1_ASM2469736v1_genomic__JAILFW010000182.1_67	GCA_024697365.1_ASM2469736v1_genomic__JAILFW010000182.1_67	0.0908793	3582	5	0.383147	4193	2857	557
GCA_024697365.1_ASM2469736v1_genomic__JAILFW010000182.1_67	GCA_024697365.1_ASM2469736v1_genomic__JAILFW010000182.1_67	0.157212	3568	5	0.416786	4193	2857	557
GCA_024697365.1_ASM2469736v1_genomic__JAILFW010000182.1_67	GCA_024697365.1_ASM2469736v1_genomic__JAILFW010000182.1_67	0.140599	3540	5	0.408421	4193	2857	557
GCA_024697365.1_ASM2469736v1_genomic__JAILFW010000182.1_67	GCA_024697365.1_ASM2469736v1_genomic__JAILFW010000182.1_67	0.0810675	3535	5	0.365807	4193	2857	557
GCA_024697365.1_ASM2469736v1_genomic__JAILFW010000182.1_67	HF_Duodenum-3.concoct.008.contigs__HF_Duodenum-3__c44656_1	0.35851	3345	5	1.55391	3837	2050.5	554
GCA_024697365.1_ASM2469736v1_genomic__JAILFW010000182.1_67	HG_Cecum-11.maxbin.054_sub.contigs__HG_Cecum-11__c370334_1	0.379763	3390	5	0.841515	3863	2065	557
GCA_024697365.1_ASM2469736v1_genomic__JAILFW010000182.1_67	HG_Colon-8.metabat2.017.contigs__HG_Colon-8__c134381_74	0.328011	3491	5	0.693536	3977	2358.5	557
GCA_024697365.1_ASM2469736v1_genomic__JAILFW010000182.1_67	MAG-0656__MAG-0656__contig_k141_16669_175_4	0.231069	3469	5	0.610683	3972	2340.5	557
GCA_024697365.1_ASM2469736v1_genomic__JAILFW010000182.1_67	MAG-0789__MAG-0789__contig_k141_603064_173_21	0.231721	3495	5	0.57767	3969	2346.5	557
GCA_024697365.1_ASM2469736v1_genomic__JAILFW010000182.1_67	MAG-1005__MAG-1005__contig_k141_149483_175_8	0.241402	3487	5	0.624586	3972	2356.5	557
GCA_024697365.1_ASM2469736v1_genomic__JAILFW010000182.1_67	MAG-1295__MAG-1295__contig_k141_425652_20_3	0.286802	3560	5	0.872688	3980	2389.5	555
GCA_024697365.1_ASM2469736v1_genomic__JAILFW010000182.1_67	MAG-2776__MAG-2776__contig_k141_76431_95_56	0.28106	3464	5	0.652838	3972	2340.5	557
GCA_024697365.1_ASM2469736v1_genomic__JAILFW010000182.1_67	MAG-2798__MAG-2798__contig_k141_123957_90_4	0.267684	3542	5	0.985699	3971	2359.5	555
GCA_024697365.1_ASM2469736v1_genomic__JAILFW010000182.1_67	MAG-3400__MAG-3400__contig_k141_86656_171_22	0.247942	3456	5	0.637022	3969	2346.5	557
GCA_024697365.1_ASM2469736v1_genomic__JAILFW010000182.1_67	MAG-3814__MAG-3814__scaffold_NODE_142_length_104492_cov_17.192209_4_57	0.220642	3471	5	0.601825	3970	2347.5	557
GCA_024697365.1_ASM2469736v1_genomic__JAILFW010000182.1_67	MAG-3871__MAG-3871__scaffold_NODE_56_length_140905_cov_29.617505_8_41	0.281103	3485	5	0.675736	3976	2350.5	557
GCA_024697365.1_ASM2469736v1_genomic__JAILFW010000182.1_67	Oxobacter_pfennigii_DSM_3222__WP_054873633.1	0.278479	3334	5	0.797101	3912	2166	557
GCA_024697365.1_ASM2469736v1_genomic__JAILFW010000182.1_67	RGIG1371__Dairy_cattle_Rumen.Co__c1762457_3	0.391246	3481	5	0.902553	3874	2102	557
GCA_024697365.1_ASM2469736v1_genomic__JAILFW010000182.1_67	RGIG1949__Goat_Cecum.Co__c1332507_3	0.307695	3356	5	0.80577	3945	2213	557
GCA_024697365.1_ASM2469736v1_genomic__JAILFW010000182.1_67	RGIG2447__Goat_Ileum.Co__c171953_24	0.305951	3280	5	0.817802	3865	2088.5	557
GCA_024697365.1_ASM2469736v1_genomic__JAILFW010000182.1_67	RGIG4038__Roe_deer_Cecum-5__c1582_26	0.251061	3463	5	0.616659	3967	2338.5	557
GCA_024697365.1_ASM2469736v1_genomic__JAILFW010000182.1_67	RGIG4300__Roe_deer_Duodenum-2__c24422_13	0.154141	3412	5	0.551509	4070	2589	557
GCA_024697365.1_ASM2469736v1_genomic__JAILFW010000182.1_67	RGIG5612__Sheep_Duodenum-2__c222643_6	0.412476	3445	5	1.10133	3867	2078	554
GCA_024697365.1_ASM2469736v1_genomic__JAILFW010000182.1_67	RGIG5635__Sheep_Duodenum-3__c564_12	0.274582	3331	5	0.764415	3911	2142	557
GCA_024697365.1_ASM2469736v1_genomic__JAILFW010000182.1_67	RGIG5706__Sheep_Duodenum.Co__c286254_4	0.235078	3421	5	0.650305	3985	2374.5	557
GCA_024697365.1_ASM2469736v1_genomic__JAILFW010000182.1_67	RGIG575__Dairy_cattle_Duodenum.Co__c23416_18	0.365116	3371	5	1.0514	3861	2032.5	557
GCA_024697365.1_ASM2469736v1_genomic__JAILFW010000182.1_67	RGIG5856__Sheep_Jejunum-2__c326017_27	0.309517	3267	5	0.807731	3863	2083.5	557
GCA_024697365.1_ASM2469736v1_genomic__JAILFW010000182.1_67	RGIG5887__Sheep_Jejunum-4__c127770_6	0.412476	3445	5	1.10133	3867	2078	554
GCA_024697365.1_ASM2469736v1_genomic__JAILFW010000182.1_67	RGIG6004__Sheep_Omasum-3__c633624_36	0.110975	3419	5	0.371641	4176	2827	557
GCA_024697365.1_ASM2469736v1_genomic__JAILFW010000182.1_67	RGIG6080__Sheep_Omasum.Co__c736789_3	0.412476	3445	5	1.10133	3867	2078	554
GCA_024697365.1_ASM2469736v1_genomic__JAILFW010000182.1_67	RGIG6509__Sheep_Rectum.Co__c1078410_4	0.289776	3232	5	0.827783	3851	2005.5	557
GCA_024697365.1_ASM2469736v1_genomic__JAILFW010000182.1_67	RGIG6509__Sheep_Rectum.Co__c1767098_27	0.336869	3223	5	0.833952	3828	1986.5	557
GCA_024697365.1_ASM2469736v1_genomic__JAILFW010000182.1_67	RGIG6921__Sheep_Rumen-5__c1262156_11	0.0613102	3520	5	0.324449	4192	2850	557
GCA_024697365.1_ASM2469736v1_genomic__JAILFW010000182.1_67	RGIG7075__Sheep_Rumen.Co__c3202882_5	0.229727	3509	5	0.551258	4071	2589	557
GCA_024697365.1_ASM2469736v1_genomic__JAILFW010000182.1_67	RGIG7236__Water_buffalos_Cecum-2__c793666_3	0.229868	3492	5	0.547651	3974	2360.5	557
GCA_024697365.1_ASM2469736v1_genomic__JAILFW010000182.1_67	RGIG7407__Water_buffalos_Cecum.Co__c2119032_12	0.309924	3579	5	0.611871	3973	2349.5	557
GCA_024697365.1_ASM2469736v1_genomic__JAILFW010000182.1_67	RGIG8000__Water_buffalos_Rumen-1__c113823_29	0.207975	3339	5	0.561095	3982	2369	557
GCA_024697365.1_ASM2469736v1_genomic__JAILFW010000182.1_67	RGIG8248__Water_buffalos_Rumen-5__c983477_3	0.328854	3205	5	0.840674	3803	1965	553
GCA_024697365.1_ASM2469736v1_genomic__JAILFW010000182.1_67	RGIG8675__Water_deer_Colon-1__c276641_22	0.239173	3425	5	0.615617	3981	2363.5	557
GCA_024697365.1_ASM2469736v1_genomic__JAILFW010000182.1_67	RMAG102__cattle10_SRR4435562_metabat_single_bins.43_cattle10-7_k87_265817_7	0.28409	3490	5	0.99374	3962	2347	555
GCA_024697365.1_ASM2469736v1_genomic__JAILFW010000182.1_67	RMAG1056__contigs1_sample_bins_2500.10423_NODE_13_length_44460_cov_5.577338_19	0.436696	3373	5	1.04025	3857	2072	557
GCA_024697365.1_ASM2469736v1_genomic__JAILFW010000182.1_67	RMAG1799__contigs1_sample_bins_2500.9422_NODE_1_length_192048_cov_2.303035_96	0.256856	3484	5	0.608275	3981	2345.5	557
GCA_024697365.1_ASM2469736v1_genomic__JAILFW010000182.1_67	RMAG1799__contigs1_sample_bins_2500.9422_NODE_2_length_155028_cov_3.092297_39	0.247946	3476	5	0.623885	3982	2358.5	557
GCA_024697365.1_ASM2469736v1_genomic__JAILFW010000182.1_67	RMAG669__cattle19_SAMEA104395223_metabat_single_bins.183_cattle19-233_k87_540996_10	0.229727	3509	5	0.551258	4071	2589	557
GCA_024697365.1_ASM2469736v1_genomic__JAILFW010000182.1_67	s17_SRR8397892_metabat2_bin.14__s17_SRR8397892_metabat2_bin.14_94_9	0.232183	3441	5	0.621753	3978	2337	557
GCA_024697365.1_ASM2469736v1_genomic__JAILFW010000182.1_67	s17_SRR8397911_metabat2_bin.73_sub__s17_SRR8397911_metabat2_bin.73_sub_147_14	0.370885	3491	5	0.808015	3975	2285	557
GCA_024697365.1_ASM2469736v1_genomic__JAILFW010000182.1_67	s20_SRR094926_metabat1_bin.308__s20_SRR094926_metabat1_bin.308_224_3	0.414595	3443	5	1.02859	3854	2067	554
GCA_024697365.1_ASM2469736v1_genomic__JAILFW010000182.1_67	s4_SRR873596.1_metabat1_bin.77__s4_SRR873596.1_metabat1_bin.77_64_23	0.338703	3344	5	1.07804	3878	2102.5	555
GCA_024697365.1_ASM2469736v1_genomic__JAILFW010000182.1_67	s4_SRR873601.1_metabat1_bin.84__s4_SRR873601.1_metabat1_bin.84_186_21	0.326079	3348	5	1.06394	3876	2101.5	555
GCA_024697365.1_ASM2469736v1_genomic__JAILFW010000182.1_67	s4_SRR873601.1_metabat2_bin.23_sub__s4_SRR873601.1_metabat2_bin.23_sub_45_17	0.404784	3587	5	0.82811	3980	2283	557
GCA_024697365.1_ASM2469736v1_genomic__JAILFW010000182.1_67	s4_SRR873604.1_metabat2_bin.376__s4_SRR873604.1_metabat2_bin.376_116_4	0.2769	3471	5	0.765383	3959	2233	557
GCA_024697365.1_ASM2469736v1_genomic__JAILFW010000182.1_67	s5_SRR18274464_metabat2_bin.12_sub__s5_SRR18274464_metabat2_bin.12_sub_154_7	0.321912	3495	5	1.04211	3965	2354	555
GCA_024697365.1_ASM2469736v1_genomic__JAILFW010000182.1_67	s9_SRR5190270_metabat2_bin.19_sub__s9_SRR5190270_metabat2_bin.19_sub_163_33	0.259668	3477	5	0.641796	3985	2378.5	557
GCA_024697365.1_ASM2469736v1_genomic__JAILFW010000182.1_67	s9_SRR5190274_metabat2_bin.60__s9_SRR5190274_metabat2_bin.60_13_18	0.338745	3310	5	1.08598	3878	2103.5	555
GCA_024697365.1_ASM2469736v1_genomic__JAILFW010000182.1_67	s9_SRR5190278_metabat1_bin.18_sub__s9_SRR5190278_metabat1_bin.18_sub_29_3	0.393056	3573	5	0.839795	3982	2289	557
GCA_024697365.1_ASM2469736v1_genomic__JAILFW010000182.1_67	s9_SRR5190282_metabat1_bin.5_sub__s9_SRR5190282_metabat1_bin.5_sub_291_8	0.393056	3573	5	0.839795	3982	2289	557
GCA_024697365.1_ASM2469736v1_genomic__JAILFW010000182.1_67	supersetMAG1309.ok__supersetMAG1309__568	0.283418	3294	5	0.70836	3911	2205.5	556
GCA_024697365.1_ASM2469736v1_genomic__JAILFW010000182.1_67	supersetMAG149.ok__supersetMAG149__3003	0.295579	3404	5	0.817163	3900	2126	557
GCA_024697365.1_ASM2469736v1_genomic__JAILFW010000182.1_67	supersetMAG151.ok__supersetMAG151__287	0.293241	3382	5	0.823128	3902	2132	557
GCA_024697365.1_ASM2469736v1_genomic__JAILFW010000182.1_67	supersetMAG1558.ok__supersetMAG1558__749	0.329143	3401	5	0.88681	3875	2105	557
GCA_024697365.1_ASM2469736v1_genomic__JAILFW010000182.1_67	supersetMAG254.ok__supersetMAG254__498	0.278479	3334	5	0.797102	3912	2166	557
GCA_024697365.1_ASM2469736v1_genomic__JAILFW010000182.1_67	supersetMAG257.ok__supersetMAG257__727__supersetMAG257__727	0.296439	3428	5	0.855496	3890	2107	557
GCA_024697365.1_ASM2469736v1_genomic__JAILFW010000182.1_67	supersetMAG3040.ok__supersetMAG3040__1751	0.370885	3491	5	0.808015	3975	2285	557
GCA_024697365.1_ASM2469736v1_genomic__JAILFW010000182.1_67	supersetMAG3139.ok__supersetMAG3139__263	0.370885	3491	5	0.808015	3975	2285	557
GCA_024697365.1_ASM2469736v1_genomic__JAILFW010000182.1_67	supersetMAG4104.ok__supersetMAG4104__546	0.370885	3491	5	0.808015	3975	2285	557
GCA_024697365.1_ASM2469736v1_genomic__JAILFW010000182.1_67	supersetMAG422.ok__supersetMAG422__3156	0.303297	3401	5	0.91436	3894	2044	557
GCA_024697365.1_ASM2469736v1_genomic__JAILFW010000182.1_67	supersetMAG422.ok__supersetMAG422__3273	0.325783	3422	5	0.863508	3888	2118	557
GCA_024697365.1_ASM2469736v1_genomic__JAILFW010000182.1_67	supersetMAG4489.ok__supersetMAG4489__1611	0.303345	3260	5	0.821141	3862	2076.5	557
GCA_024697365.1_ASM2469736v1_genomic__JAILFW010000182.1_67	supersetMAG4549.ok__supersetMAG4549__882	0.358647	3355	5	1.06129	3865	2039.5	557
GCA_024697365.1_ASM2469736v1_genomic__JAILFW010000182.1_67	supersetMAG4623.ok__supersetMAG4623__1946	0.335159	3287	5	1.09397	3877	2095.5	555
GCA_024697365.1_ASM2469736v1_genomic__JAILFW010000182.1_67	supersetMAG50.ok__supersetMAG50__3495	0.332779	3597	5	0.651662	3975	2352.5	557
GCA_024697365.1_ASM2469736v1_genomic__JAILFW010000182.1_67	supersetMAG50.ok__supersetMAG50__3560	0.299277	3520	5	0.630712	3969	2345.5	557
GCA_024697365.1_ASM2469736v1_genomic__JAILFW010000182.1_67	supersetMAG51.ok__supersetMAG51__126	0.237103	3417	5	0.636693	3967	2325.5	557
GCA_024697365.1_ASM2469736v1_genomic__JAILFW010000182.1_67	supersetMAG51.ok__supersetMAG51__2330	0.301577	3471	5	0.692377	3978	2346.5	557
GCA_024697365.1_ASM2469736v1_genomic__JAILFW010000182.1_67	supersetMAG52.ok__supersetMAG52__1353	0.234927	3438	5	0.630027	3973	2353.5	557
GCA_024697365.1_ASM2469736v1_genomic__JAILFW010000182.1_67	supersetMAG594.ok__supersetMAG594__497	0.393056	3573	5	0.839794	3982	2289	557
GCA_024697365.1_ASM2469736v1_genomic__JAILFW010000182.1_67	supersetMAG630.ok__supersetMAG630__605	0.321846	3462	5	0.783769	3985	2293	557
GCA_024697365.1_ASM2469736v1_genomic__JAILFW010000182.1_67	GCA_024697365.1_ASM2469736v1_genomic__JAILFW010000182.1_67	0.14074	3792	5	0.324158	4193	2857	557
GCA_024697365.1_ASM2469736v1_genomic__JAILFW010000182.1_67	GCA_024697365.1_ASM2469736v1_genomic__JAILFW010000182.1_67	0.121547	3647	5	0.349739	4193	2857	557
GCA_024697365.1_ASM2469736v1_genomic__JAILFW010000182.1_67	GCA_024697365.1_ASM2469736v1_genomic__JAILFW010000182.1_67	0.078861	3410	5	0.334477	4193	2857	557
GCA_024697365.1_ASM2469736v1_genomic__JAILFW010000182.1_67	HF_Duodenum-3.concoct.008.contigs__HF_Duodenum-3__c44656_1	0.338763	3339	5	1.52228	3837	2050.5	554
GCA_024697365.1_ASM2469736v1_genomic__JAILFW010000182.1_67	HG_Cecum-11.maxbin.054_sub.contigs__HG_Cecum-11__c370334_1	0.351609	3389	5	0.774944	3863	2065	557
GCA_024697365.1_ASM2469736v1_genomic__JAILFW010000182.1_67	HG_Colon-8.metabat2.017.contigs__HG_Colon-8__c134381_74	0.292024	3538	5	0.597878	3977	2358.5	557
GCA_024697365.1_ASM2469736v1_genomic__JAILFW010000182.1_67	MAG-0656__MAG-0656__contig_k141_16669_175_4	0.240863	3457	5	0.650159	3972	2340.5	557
GCA_024697365.1_ASM2469736v1_genomic__JAILFW010000182.1_67	MAG-0789__MAG-0789__contig_k141_603064_173_21	0.232424	3501	5	0.571624	3969	2346.5	557
GCA_024697365.1_ASM2469736v1_genomic__JAILFW010000182.1_67	MAG-1005__MAG-1005__contig_k141_149483_175_8	0.197851	3439	5	0.53427	3972	2356.5	557
GCA_024697365.1_ASM2469736v1_genomic__JAILFW010000182.1_67	MAG-1295__MAG-1295__contig_k141_425652_20_3	0.251667	3557	5	0.818098	3980	2389.5	555
GCA_024697365.1_ASM2469736v1_genomic__JAILFW010000182.1_67	MAG-2776__MAG-2776__contig_k141_76431_95_56	0.25939	3478	5	0.608427	3972	2340.5	557
GCA_024697365.1_ASM2469736v1_genomic__JAILFW010000182.1_67	MAG-2798__MAG-2798__contig_k141_123957_90_4	0.238997	3483	5	0.957425	3971	2359.5	555
GCA_024697365.1_ASM2469736v1_genomic__JAILFW010000182.1_67	MAG-3400__MAG-3400__contig_k141_86656_171_22	0.202442	3443	5	0.540954	3969	2346.5	557
GCA_024697365.1_ASM2469736v1_genomic__JAILFW010000182.1_67	MAG-3814__MAG-3814__scaffold_NODE_142_length_104492_cov_17.192209_4_57	0.223133	3491	5	0.591231	3970	2347.5	557
GCA_024697365.1_ASM2469736v1_genomic__JAILFW010000182.1_67	MAG-3871__MAG-3871__scaffold_NODE_56_length_140905_cov_29.617505_8_41	0.258682	3448	5	0.64717	3976	2350.5	557
GCA_024697365.1_ASM2469736v1_genomic__JAILFW010000182.1_67	Oxobacter_pfennigii_DSM_3222__WP_054873633.1	0.289714	3372	5	0.790716	3912	2166	557
GCA_024697365.1_ASM2469736v1_genomic__JAILFW010000182.1_67	RGIG1371__Dairy_cattle_Rumen.Co__c1762457_3	0.34214	3460	5	0.827664	3874	2102	557
GCA_024697365.1_ASM2469736v1_genomic__JAILFW010000182.1_67	RGIG1949__Goat_Cecum.Co__c1332507_3	0.283413	3306	5	0.793594	3945	2213	557
GCA_024697365.1_ASM2469736v1_genomic__JAILFW010000182.1_67	RGIG2447__Goat_Ileum.Co__c171953_24	0.283229	3278	5	0.782146	3865	2088.5	557
GCA_024697365.1_ASM2469736v1_genomic__JAILFW010000182.1_67	RGIG4038__Roe_deer_Cecum-5__c1582_26	0.239437	3486	5	0.562932	3967	2338.5	557
GCA_024697365.1_ASM2469736v1_genomic__JAILFW010000182.1_67	RGIG4300__Roe_deer_Duodenum-2__c24422_13	0.165391	3527	5	0.521082	4070	2589	557
GCA_024697365.1_ASM2469736v1_genomic__JAILFW010000182.1_67	RGIG5612__Sheep_Duodenum-2__c222643_6	0.358149	3407	5	1.06353	3867	2078	554
GCA_024697365.1_ASM2469736v1_genomic__JAILFW010000182.1_67	RGIG5635__Sheep_Duodenum-3__c564_12	0.320785	3436	5	0.766949	3911	2142	557
GCA_024697365.1_ASM2469736v1_genomic__JAILFW010000182.1_67	RGIG5706__Sheep_Duodenum.Co__c286254_4	0.239158	3448	5	0.64003	3985	2374.5	557
GCA_024697365.1_ASM2469736v1_genomic__JAILFW010000182.1_67	RGIG575__Dairy_cattle_Duodenum.Co__c23416_18	0.34007	3303	5	1.03933	3861	2032.5	557
GCA_024697365.1_ASM2469736v1_genomic__JAILFW010000182.1_67	RGIG5856__Sheep_Jejunum-2__c326017_27	0.292311	3281	5	0.772833	3863	2083.5	557
GCA_024697365.1_ASM2469736v1_genomic__JAILFW010000182.1_67	RGIG5887__Sheep_Jejunum-4__c127770_6	0.358149	3407	5	1.06353	3867	2078	554
GCA_024697365.1_ASM2469736v1_genomic__JAILFW010000182.1_67	RGIG6004__Sheep_Omasum-3__c633624_36	0.134174	3331	5	0.468348	4176	2827	557
GCA_024697365.1_ASM2469736v1_genomic__JAILFW010000182.1_67	RGIG6080__Sheep_Omasum.Co__c736789_3	0.358149	3407	5	1.06353	3867	2078	554
GCA_024697365.1_ASM2469736v1_genomic__JAILFW010000182.1_67	RGIG6509__Sheep_Rectum.Co__c1078410_4	0.322519	3331	5	0.814101	3851	2005.5	557
GCA_024697365.1_ASM2469736v1_genomic__JAILFW010000182.1_67	RGIG6509__Sheep_Rectum.Co__c1767098_27	0.341433	3242	5	0.832753	3828	1986.5	557
GCA_024697365.1_ASM2469736v1_genomic__JAILFW010000182.1_67	RGIG6921__Sheep_Rumen-5__c1262156_11	0.112888	3661	5	0.387875	4192	2850	557
GCA_024697365.1_ASM2469736v1_genomic__JAILFW010000182.1_67	RGIG7075__Sheep_Rumen.Co__c3202882_5	0.214498	3639	5	0.445509	4071	2589	557
GCA_024697365.1_ASM2469736v1_genomic__JAILFW010000182.1_67	RGIG7236__Water_buffalos_Cecum-2__c793666_3	0.222234	3456	5	0.619522	3974	2360.5	557
GCA_024697365.1_ASM2469736v1_genomic__JAILFW010000182.1_67	RGIG7407__Water_buffalos_Cecum.Co__c2119032_12	0.27872	3502	5	0.613443	3973	2349.5	557
GCA_024697365.1_ASM2469736v1_genomic__JAILFW010000182.1_67	RGIG8000__Water_buffalos_Rumen-1__c113823_29	0.227947	3451	5	0.549181	3982	2369	557
GCA_024697365.1_ASM2469736v1_genomic__JAILFW010000182.1_67	RGIG8248__Water_buffalos_Rumen-5__c983477_3	0.315479	3201	5	0.827019	3803	1965	553
GCA_024697365.1_ASM2469736v1_genomic__JAILFW010000182.1_67	RGIG8675__Water_deer_Colon-1__c276641_22	0.198166	3404	5	0.533145	3981	2363.5	557
GCA_024697365.1_ASM2469736v1_genomic__JAILFW010000182.1_67	RMAG102__cattle10_SRR4435562_metabat_single_bins.43_cattle10-7_k87_265817_7	0.262696	3456	5	0.974528	3962	2347	555
GCA_024697365.1_ASM2469736v1_genomic__JAILFW010000182.1_67	RMAG1056__contigs1_sample_bins_2500.10423_NODE_13_length_44460_cov_5.577338_19	0.417341	3363	5	1.00286	3857	2072	557
GCA_024697365.1_ASM2469736v1_genomic__JAILFW010000182.1_67	RMAG1799__contigs1_sample_bins_2500.9422_NODE_1_length_192048_cov_2.303035_96	0.255458	3522	5	0.583427	3981	2345.5	557
GCA_024697365.1_ASM2469736v1_genomic__JAILFW010000182.1_67	RMAG1799__contigs1_sample_bins_2500.9422_NODE_2_length_155028_cov_3.092297_39	0.267383	3555	5	0.621354	3982	2358.5	557
GCA_024697365.1_ASM2469736v1_genomic__JAILFW010000182.1_67	RMAG669__cattle19_SAMEA104395223_metabat_single_bins.183_cattle19-233_k87_540996_10	0.214498	3639	5	0.445509	4071	2589	557
GCA_024697365.1_ASM2469736v1_genomic__JAILFW010000182.1_67	s17_SRR8397892_metabat2_bin.14__s17_SRR8397892_metabat2_bin.14_94_9	0.236687	3474	5	0.574233	3978	2337	557
GCA_024697365.1_ASM2469736v1_genomic__JAILFW010000182.1_67	s17_SRR8397911_metabat2_bin.73_sub__s17_SRR8397911_metabat2_bin.73_sub_147_14	0.336342	3449	5	0.791519	3975	2285	557
GCA_024697365.1_ASM2469736v1_genomic__JAILFW010000182.1_67	s20_SRR094926_metabat1_bin.308__s20_SRR094926_metabat1_bin.308_224_3	0.376677	3393	5	0.992463	3854	2067	554
GCA_024697365.1_ASM2469736v1_genomic__JAILFW010000182.1_67	s4_SRR873596.1_metabat1_bin.77__s4_SRR873596.1_metabat1_bin.77_64_23	0.319995	3321	5	1.05579	3878	2102.5	555
GCA_024697365.1_ASM2469736v1_genomic__JAILFW010000182.1_67	s4_SRR873601.1_metabat1_bin.84__s4_SRR873601.1_metabat1_bin.84_186_21	0.327573	3360	5	1.05417	3876	2101.5	555
GCA_024697365.1_ASM2469736v1_genomic__JAILFW010000182.1_67	s4_SRR873601.1_metabat2_bin.23_sub__s4_SRR873601.1_metabat2_bin.23_sub_45_17	0.350975	3465	5	0.796056	3980	2283	557
GCA_024697365.1_ASM2469736v1_genomic__JAILFW010000182.1_67	s4_SRR873604.1_metabat2_bin.376__s4_SRR873604.1_metabat2_bin.376_116_4	0.264634	3432	5	0.793799	3959	2233	557
GCA_024697365.1_ASM2469736v1_genomic__JAILFW010000182.1_67	s5_SRR18274464_metabat2_bin.12_sub__s5_SRR18274464_metabat2_bin.12_sub_154_7	0.290604	3463	5	1.00136	3965	2354	555
GCA_024697365.1_ASM2469736v1_genomic__JAILFW010000182.1_67	s9_SRR5190270_metabat2_bin.19_sub__s9_SRR5190270_metabat2_bin.19_sub_163_33	0.246677	3499	5	0.609241	3985	2378.5	557
GCA_024697365.1_ASM2469736v1_genomic__JAILFW010000182.1_67	s9_SRR5190274_metabat2_bin.60__s9_SRR5190274_metabat2_bin.60_13_18	0.324502	3326	5	1.05772	3878	2103.5	555
GCA_024697365.1_ASM2469736v1_genomic__JAILFW010000182.1_67	s9_SRR5190278_metabat1_bin.18_sub__s9_SRR5190278_metabat1_bin.18_sub_29_3	0.343519	3487	5	0.801881	3982	2289	557
GCA_024697365.1_ASM2469736v1_genomic__JAILFW010000182.1_67	s9_SRR5190282_metabat1_bin.5_sub__s9_SRR5190282_metabat1_bin.5_sub_291_8	0.34352	3487	5	0.801881	3982	2289	557
GCA_024697365.1_ASM2469736v1_genomic__JAILFW010000182.1_67	supersetMAG1309.ok__supersetMAG1309__568	0.273859	3327	5	0.670524	3911	2205.5	556
GCA_024697365.1_ASM2469736v1_genomic__JAILFW010000182.1_67	supersetMAG149.ok__supersetMAG149__3003	0.264093	3333	5	0.78538	3900	2126	557
GCA_024697365.1_ASM2469736v1_genomic__JAILFW010000182.1_67	supersetMAG151.ok__supersetMAG151__287	0.282639	3360	5	0.798713	3902	2132	557
GCA_024697365.1_ASM2469736v1_genomic__JAILFW010000182.1_67	supersetMAG1558.ok__supersetMAG1558__749	0.31405	3387	5	0.847679	3875	2105	557
GCA_024697365.1_ASM2469736v1_genomic__JAILFW010000182.1_67	supersetMAG254.ok__supersetMAG254__498	0.289714	3372	5	0.790716	3912	2166	557
GCA_024697365.1_ASM2469736v1_genomic__JAILFW010000182.1_67	supersetMAG257.ok__supersetMAG257__727__supersetMAG257__727	0.285967	3410	5	0.834001	3890	2107	557
GCA_024697365.1_ASM2469736v1_genomic__JAILFW010000182.1_67	supersetMAG3040.ok__supersetMAG3040__1751	0.336341	3449	5	0.791518	3975	2285	557
GCA_024697365.1_ASM2469736v1_genomic__JAILFW010000182.1_67	supersetMAG3139.ok__supersetMAG3139__263	0.336341	3449	5	0.791518	3975	2285	557
GCA_024697365.1_ASM2469736v1_genomic__JAILFW010000182.1_67	supersetMAG4104.ok__supersetMAG4104__546	0.336341	3449	5	0.791518	3975	2285	557
GCA_024697365.1_ASM2469736v1_genomic__JAILFW010000182.1_67	supersetMAG422.ok__supersetMAG422__3156	0.312369	3442	5	0.900533	3894	2044	557
GCA_024697365.1_ASM2469736v1_genomic__JAILFW010000182.1_67	supersetMAG422.ok__supersetMAG422__3273	0.281825	3364	5	0.799076	3888	2118	557
GCA_024697365.1_ASM2469736v1_genomic__JAILFW010000182.1_67	supersetMAG4489.ok__supersetMAG4489__1611	0.290008	3267	5	0.792165	3862	2076.5	557
GCA_024697365.1_ASM2469736v1_genomic__JAILFW010000182.1_67	supersetMAG4549.ok__supersetMAG4549__882	0.325988	3287	5	1.03865	3865	2039.5	557
GCA_024697365.1_ASM2469736v1_genomic__JAILFW010000182.1_67	supersetMAG4623.ok__supersetMAG4623__1946	0.327154	3311	5	1.06361	3877	2095.5	555
GCA_024697365.1_ASM2469736v1_genomic__JAILFW010000182.1_67	supersetMAG50.ok__supersetMAG50__3495	0.297905	3575	5	0.596876	3975	2352.5	557
GCA_024697365.1_ASM2469736v1_genomic__JAILFW010000182.1_67	supersetMAG50.ok__supersetMAG50__3560	0.273242	3526	5	0.593701	3969	2345.5	557
GCA_024697365.1_ASM2469736v1_genomic__JAILFW010000182.1_67	supersetMAG51.ok__supersetMAG51__126	0.235488	3408	5	0.619356	3967	2325.5	557
GCA_024697365.1_ASM2469736v1_genomic__JAILFW010000182.1_67	supersetMAG51.ok__supersetMAG51__2330	0.247557	3466	5	0.574078	3978	2346.5	557
GCA_024697365.1_ASM2469736v1_genomic__JAILFW010000182.1_67	supersetMAG52.ok__supersetMAG52__1353	0.238395	3465	5	0.606234	3973	2353.5	557
GCA_024697365.1_ASM2469736v1_genomic__JAILFW010000182.1_67	supersetMAG594.ok__supersetMAG594__497	0.343519	3487	5	0.801881	3982	2289	557
GCA_024697365.1_ASM2469736v1_genomic__JAILFW010000182.1_67	supersetMAG630.ok__supersetMAG630__605	0.283542	3370	5	0.782167	3985	2293	557
GCA_024697365.1_ASM2469736v1_genomic__JAILFW010000182.1_67	GCA_024697365.1_ASM2469736v1_genomic__JAILFW010000182.1_67	0.0736698	3668	5	0.236085	4193	2857	557
GCA_024697365.1_ASM2469736v1_genomic__JAILFW010000182.1_67	GCA_024697365.1_ASM2469736v1_genomic__JAILFW010000182.1_67	0.13602	3514	5	0.401084	4193	2857	557
GCA_024697365.1_ASM2469736v1_genomic__JAILFW010000182.1_67	HF_Duodenum-3.concoct.008.contigs__HF_Duodenum-3__c44656_1	0.327447	3341	5	1.53197	3837	2050.5	554
GCA_024697365.1_ASM2469736v1_genomic__JAILFW010000182.1_67	HG_Cecum-11.maxbin.054_sub.contigs__HG_Cecum-11__c370334_1	0.36279	3352	5	0.806722	3863	2065	557
GCA_024697365.1_ASM2469736v1_genomic__JAILFW010000182.1_67	HG_Colon-8.metabat2.017.contigs__HG_Colon-8__c134381_74	0.23361	3445	5	0.603856	3977	2358.5	557
GCA_024697365.1_ASM2469736v1_genomic__JAILFW010000182.1_67	MAG-0656__MAG-0656__contig_k141_16669_175_4	0.275551	3434	5	0.679441	3972	2340.5	557
GCA_024697365.1_ASM2469736v1_genomic__JAILFW010000182.1_67	MAG-0789__MAG-0789__contig_k141_603064_173_21	0.255724	3526	5	0.583852	3969	2346.5	557
GCA_024697365.1_ASM2469736v1_genomic__JAILFW010000182.1_67	MAG-1005__MAG-1005__contig_k141_149483_175_8	0.250446	3473	5	0.593132	3972	2356.5	557
GCA_024697365.1_ASM2469736v1_genomic__JAILFW010000182.1_67	MAG-1295__MAG-1295__contig_k141_425652_20_3	0.222746	3519	5	0.830988	3980	2389.5	555
GCA_024697365.1_ASM2469736v1_genomic__JAILFW010000182.1_67	MAG-2776__MAG-2776__contig_k141_76431_95_56	0.236953	3452	5	0.608305	3972	2340.5	557
GCA_024697365.1_ASM2469736v1_genomic__JAILFW010000182.1_67	MAG-2798__MAG-2798__contig_k141_123957_90_4	0.199352	3431	5	0.961535	3971	2359.5	555
GCA_024697365.1_ASM2469736v1_genomic__JAILFW010000182.1_67	MAG-3400__MAG-3400__contig_k141_86656_171_22	0.245025	3498	5	0.590898	3969	2346.5	557
GCA_024697365.1_ASM2469736v1_genomic__JAILFW010000182.1_67	MAG-3814__MAG-3814__scaffold_NODE_142_length_104492_cov_17.192209_4_57	0.251201	3524	5	0.593094	3970	2347.5	557
GCA_024697365.1_ASM2469736v1_genomic__JAILFW010000182.1_67	MAG-3871__MAG-3871__scaffold_NODE_56_length_140905_cov_29.617505_8_41	0.255736	3531	5	0.64227	3976	2350.5	557
GCA_024697365.1_ASM2469736v1_genomic__JAILFW010000182.1_67	Oxobacter_pfennigii_DSM_3222__WP_054873633.1	0.307928	3408	5	0.789834	3912	2166	557
GCA_024697365.1_ASM2469736v1_genomic__JAILFW010000182.1_67	RGIG1371__Dairy_cattle_Rumen.Co__c1762457_3	0.35739	3449	5	0.859584	3874	2102	557
GCA_024697365.1_ASM2469736v1_genomic__JAILFW010000182.1_67	RGIG1949__Goat_Cecum.Co__c1332507_3	0.283916	3311	5	0.787017	3945	2213	557
GCA_024697365.1_ASM2469736v1_genomic__JAILFW010000182.1_67	RGIG2447__Goat_Ileum.Co__c171953_24	0.338815	3360	5	0.802948	3865	2088.5	557
GCA_024697365.1_ASM2469736v1_genomic__JAILFW010000182.1_67	RGIG4038__Roe_deer_Cecum-5__c1582_26	0.2491	3518	5	0.589921	3967	2338.5	557
GCA_024697365.1_ASM2469736v1_genomic__JAILFW010000182.1_67	RGIG4300__Roe_deer_Duodenum-2__c24422_13	0.233542	3635	5	0.567842	4070	2589	557
GCA_024697365.1_ASM2469736v1_genomic__JAILFW010000182.1_67	RGIG5612__Sheep_Duodenum-2__c222643_6	0.341448	3367	5	1.05211	3867	2078	554
GCA_024697365.1_ASM2469736v1_genomic__JAILFW010000182.1_67	RGIG5635__Sheep_Duodenum-3__c564_12	0.385102	3508	5	0.792662	3911	2142	557
GCA_024697365.1_ASM2469736v1_genomic__JAILFW010000182.1_67	RGIG5706__Sheep_Duodenum.Co__c286254_4	0.272156	3448	5	0.65203	3985	2374.5	557
GCA_024697365.1_ASM2469736v1_genomic__JAILFW010000182.1_67	RGIG575__Dairy_cattle_Duodenum.Co__c23416_18	0.328508	3338	5	1.02841	3861	2032.5	557
GCA_024697365.1_ASM2469736v1_genomic__JAILFW010000182.1_67	RGIG5856__Sheep_Jejunum-2__c326017_27	0.337084	3343	5	0.79339	3863	2083.5	557
GCA_024697365.1_ASM2469736v1_genomic__JAILFW010000182.1_67	RGIG5887__Sheep_Jejunum-4__c127770_6	0.341448	3367	5	1.05211	3867	2078	554
GCA_024697365.1_ASM2469736v1_genomic__JAILFW010000182.1_67	RGIG6004__Sheep_Omasum-3__c633624_36	0.213792	3393	5	0.520918	4176	2827	557
GCA_024697365.1_ASM2469736v1_genomic__JAILFW010000182.1_67	RGIG6080__Sheep_Omasum.Co__c736789_3	0.341448	3367	5	1.05211	3867	2078	554
GCA_024697365.1_ASM2469736v1_genomic__JAILFW010000182.1_67	RGIG6509__Sheep_Rectum.Co__c1078410_4	0.38121	3377	5	0.850625	3851	2005.5	557
GCA_024697365.1_ASM2469736v1_genomic__JAILFW010000182.1_67	RGIG6509__Sheep_Rectum.Co__c1767098_27	0.345924	3181	5	0.862747	3828	1986.5	557
GCA_024697365.1_ASM2469736v1_genomic__JAILFW010000182.1_67	RGIG6921__Sheep_Rumen-5__c1262156_11	0.157741	3538	5	0.409222	4192	2850	557
GCA_024697365.1_ASM2469736v1_genomic__JAILFW010000182.1_67	RGIG7075__Sheep_Rumen.Co__c3202882_5	0.181676	3577	5	0.420937	4071	2589	557
[truncated: 2,818 more rows]

## Sheet: hydA2
Item	Taget	RMSD after refinement	Number of aligned atoms after refinement	Number of refinement cycles	RMSD before refinement	Number of aligned atoms before refinement	Raw alignment score	Number of residues aligned	Mean	SD
[truncated: 28 more rows]

[truncated: 11 more sheets: fdhA, fdhF, hycB, metV, rnfC2, acsE, fchA, metF, acsA, acsC, acsD]
