# Supplementary material for: Metabolic versatility enables acetogens to colonize ruminants with diet-driven niche partitioning
Source: ISME J. 2025 Sep 1;19(1):wraf183. doi: 10.1093/ismejo/wraf183 (PMC12449052; doi:10.1093/ismejo/wraf183)
Supplement: Supplementary_FileS7_wraf183 [file supplementary_files7_wraf183.xlsx]

## Sheet: Sheet1
	Metabolic genes in 75 acetogenic genomes
Pathway	Query	Gene	MAG	Infor	Phylum	Order	Genus	MAG new name
WL	K25008	WP_243166226.1	Acetobacterium_fimetarium_DER_2019	rnfC2	p__Firmicutes_A	o__Eubacteriales	g__Acetobacterium	SAG_2
WL	K25007	WP_186843354.1	Acetobacterium_fimetarium_DER_2019	metV	p__Firmicutes_A	o__Eubacteriales	g__Acetobacterium	SAG_2
WL	K01500	WP_186843351.1	Acetobacterium_fimetarium_DER_2019	fchA	p__Firmicutes_A	o__Eubacteriales	g__Acetobacterium	SAG_2
WL	K01938	WP_186843350.1	Acetobacterium_fimetarium_DER_2019	fhs	p__Firmicutes_A	o__Eubacteriales	g__Acetobacterium	SAG_2
WL	K15023	WP_186843192.1	Acetobacterium_fimetarium_DER_2019	acsE	p__Firmicutes_A	o__Eubacteriales	g__Acetobacterium	SAG_2
WL	K15023	WP_186841324.1	Acetobacterium_fimetarium_DER_2019	acsE	p__Firmicutes_A	o__Eubacteriales	g__Acetobacterium	SAG_2
WL	K15023	WP_186843349.1	Acetobacterium_fimetarium_DER_2019	acsE	p__Firmicutes_A	o__Eubacteriales	g__Acetobacterium	SAG_2
WL	K15023	WP_186841304.1	Acetobacterium_fimetarium_DER_2019	acsE	p__Firmicutes_A	o__Eubacteriales	g__Acetobacterium	SAG_2
WL	K15023	WP_186841288.1	Acetobacterium_fimetarium_DER_2019	acsE	p__Firmicutes_A	o__Eubacteriales	g__Acetobacterium	SAG_2
WL	K15023	WP_186841916.1	Acetobacterium_fimetarium_DER_2019	acsE	p__Firmicutes_A	o__Eubacteriales	g__Acetobacterium	SAG_2
WL	K15023	WP_186841036.1	Acetobacterium_fimetarium_DER_2019	acsE	p__Firmicutes_A	o__Eubacteriales	g__Acetobacterium	SAG_2
WL	K15023	WP_186841362.1	Acetobacterium_fimetarium_DER_2019	acsE	p__Firmicutes_A	o__Eubacteriales	g__Acetobacterium	SAG_2
WL	K25124	WP_186842538.1	Acetobacterium_fimetarium_DER_2019	hycB	p__Firmicutes_A	o__Eubacteriales	g__Acetobacterium	SAG_2
WL	K22015	WP_186842535.1	Acetobacterium_fimetarium_DER_2019	fdhF	p__Firmicutes_A	o__Eubacteriales	g__Acetobacterium	SAG_2
WL	K00194	WP_186841364.1	Acetobacterium_fimetarium_DER_2019	acsD	p__Firmicutes_A	o__Eubacteriales	g__Acetobacterium	SAG_2
WL	K00197	WP_186841363.1	Acetobacterium_fimetarium_DER_2019	acsC	p__Firmicutes_A	o__Eubacteriales	g__Acetobacterium	SAG_2
WL	K00198	WP_186841361.1	Acetobacterium_fimetarium_DER_2019	acsA	p__Firmicutes_A	o__Eubacteriales	g__Acetobacterium	SAG_2
WL	K14138	WP_186841358.1	Acetobacterium_fimetarium_DER_2019	acsB	p__Firmicutes_A	o__Eubacteriales	g__Acetobacterium	SAG_2
WL	K14138	WP_186841456.1	Acetobacterium_fimetarium_DER_2019	acsB	p__Firmicutes_A	o__Eubacteriales	g__Acetobacterium	SAG_2
WL	K00194	WP_092874946.1	Acetitomaculum_ruminis_DSM_5522	acsD	p__Firmicutes_A	o__Lachnospirales	g__Acetitomaculum	SAG_1
WL	K00197	WP_092874943.1	Acetitomaculum_ruminis_DSM_5522	acsC	p__Firmicutes_A	o__Lachnospirales	g__Acetitomaculum	SAG_1
WL	K00198	WP_092874480.1	Acetitomaculum_ruminis_DSM_5522	acsA	p__Firmicutes_A	o__Lachnospirales	g__Acetitomaculum	SAG_1
WL	K00198	WP_092874302.1	Acetitomaculum_ruminis_DSM_5522	acsA	p__Firmicutes_A	o__Lachnospirales	g__Acetitomaculum	SAG_1
WL	K15023	WP_092871651.1	Acetitomaculum_ruminis_DSM_5522	acsE	p__Firmicutes_A	o__Lachnospirales	g__Acetitomaculum	SAG_1
WL	K14138	WP_092869798.1	Acetitomaculum_ruminis_DSM_5522	acsB	p__Firmicutes_A	o__Lachnospirales	g__Acetitomaculum	SAG_1
WL	K00297	WP_092869788.1	Acetitomaculum_ruminis_DSM_5522	metF	p__Firmicutes_A	o__Lachnospirales	g__Acetitomaculum	SAG_1
WL	K01500	WP_092869785.1	Acetitomaculum_ruminis_DSM_5522	fchA	p__Firmicutes_A	o__Lachnospirales	g__Acetitomaculum	SAG_1
WL	K01938	WP_092869784.1	Acetitomaculum_ruminis_DSM_5522	fhs	p__Firmicutes_A	o__Lachnospirales	g__Acetitomaculum	SAG_1
WL	K22015	WP_084171994.1	Blautia_schinkii_DSM_10518	fdhF	p__Firmicutes_A	o__Lachnospirales	g__Blautia_A	SAG_3
WL	K25008	WP_084171433.1	Blautia_schinkii_DSM_10518	rnfC2	p__Firmicutes_A	o__Lachnospirales	g__Blautia_A	SAG_3
WL	K05299	WP_083479966.1	Oxobacter_pfennigii_DSM_3222	fdhA	p__Firmicutes_A	o__Clostridiales	g__Oxobacter	SAG_6
WL	K05299	WP_083479858.1	Oxobacter_pfennigii_DSM_3222	fdhA	p__Firmicutes_A	o__Clostridiales	g__Oxobacter	SAG_6
WL	K00198	WP_083479950.1	Oxobacter_pfennigii_DSM_3222	acsA	p__Firmicutes_A	o__Clostridiales	g__Oxobacter	SAG_6
WL	K00198	WP_054874310.1	Oxobacter_pfennigii_DSM_3222	acsA	p__Firmicutes_A	o__Clostridiales	g__Oxobacter	SAG_6
WL	K00198	WP_054873350.1	Oxobacter_pfennigii_DSM_3222	acsA	p__Firmicutes_A	o__Clostridiales	g__Oxobacter	SAG_6
WL	K25008	WP_083479902.1	Oxobacter_pfennigii_DSM_3222	rnfC2	p__Firmicutes_A	o__Clostridiales	g__Oxobacter	SAG_6
WL	K15023	WP_054877178.1	Oxobacter_pfennigii_DSM_3222	acsE	p__Firmicutes_A	o__Clostridiales	g__Oxobacter	SAG_6
WL	K15023	WP_054873953.1	Oxobacter_pfennigii_DSM_3222	acsE	p__Firmicutes_A	o__Clostridiales	g__Oxobacter	SAG_6
WL	K15023	WP_054874260.1	Oxobacter_pfennigii_DSM_3222	acsE	p__Firmicutes_A	o__Clostridiales	g__Oxobacter	SAG_6
WL	K15023	WP_054874015.1	Oxobacter_pfennigii_DSM_3222	acsE	p__Firmicutes_A	o__Clostridiales	g__Oxobacter	SAG_6
WL	K15023	WP_054875703.1	Oxobacter_pfennigii_DSM_3222	acsE	p__Firmicutes_A	o__Clostridiales	g__Oxobacter	SAG_6
WL	K15023	WP_054873477.1	Oxobacter_pfennigii_DSM_3222	acsE	p__Firmicutes_A	o__Clostridiales	g__Oxobacter	SAG_6
WL	K00194	WP_054875702.1	Oxobacter_pfennigii_DSM_3222	acsD	p__Firmicutes_A	o__Clostridiales	g__Oxobacter	SAG_6
WL	K00197	WP_054875699.1	Oxobacter_pfennigii_DSM_3222	acsC	p__Firmicutes_A	o__Clostridiales	g__Oxobacter	SAG_6
WL	K14138	WP_054875698.1	Oxobacter_pfennigii_DSM_3222	acsB	p__Firmicutes_A	o__Clostridiales	g__Oxobacter	SAG_6
WL	K14138	WP_054875435.1	Oxobacter_pfennigii_DSM_3222	acsB	p__Firmicutes_A	o__Clostridiales	g__Oxobacter	SAG_6
WL	K00297	WP_054875514.1	Oxobacter_pfennigii_DSM_3222	metF	p__Firmicutes_A	o__Clostridiales	g__Oxobacter	SAG_6
WL	K01500	WP_054873634.1	Oxobacter_pfennigii_DSM_3222	fchA	p__Firmicutes_A	o__Clostridiales	g__Oxobacter	SAG_6
WL	K01500	WP_054876498.1	Oxobacter_pfennigii_DSM_3222	fchA	p__Firmicutes_A	o__Clostridiales	g__Oxobacter	SAG_6
WL	K01938	WP_054873633.1	Oxobacter_pfennigii_DSM_3222	fhs	p__Firmicutes_A	o__Clostridiales	g__Oxobacter	SAG_6
WL	K25123	WP_044948011.1	Blautia_schinkii_DSM_10518	hydA2	p__Firmicutes_A	o__Lachnospirales	g__Blautia_A	SAG_3
WL	K25124	WP_044948009.1	Blautia_schinkii_DSM_10518	hycB	p__Firmicutes_A	o__Lachnospirales	g__Blautia_A	SAG_3
WL	K00198	WP_044942530.1	Blautia_schinkii_DSM_10518	acsA	p__Firmicutes_A	o__Lachnospirales	g__Blautia_A	SAG_3
WL	K00198	WP_044947999.1	Blautia_schinkii_DSM_10518	acsA	p__Firmicutes_A	o__Lachnospirales	g__Blautia_A	SAG_3
WL	K14138	WP_044942525.1	Blautia_schinkii_DSM_10518	acsB	p__Firmicutes_A	o__Lachnospirales	g__Blautia_A	SAG_3
WL	K14138	WP_044942526.1	Blautia_schinkii_DSM_10518	acsB	p__Firmicutes_A	o__Lachnospirales	g__Blautia_A	SAG_3
WL	K00194	WP_044942523.1	Blautia_schinkii_DSM_10518	acsD	p__Firmicutes_A	o__Lachnospirales	g__Blautia_A	SAG_3
WL	K00197	WP_044942521.1	Blautia_schinkii_DSM_10518	acsC	p__Firmicutes_A	o__Lachnospirales	g__Blautia_A	SAG_3
WL	K01500	WP_044942506.1	Blautia_schinkii_DSM_10518	fchA	p__Firmicutes_A	o__Lachnospirales	g__Blautia_A	SAG_3
WL	K01938	WP_044942357.1	Blautia_schinkii_DSM_10518	fhs	p__Firmicutes_A	o__Lachnospirales	g__Blautia_A	SAG_3
WL	K01938	WP_044942510.1	Blautia_schinkii_DSM_10518	fhs	p__Firmicutes_A	o__Lachnospirales	g__Blautia_A	SAG_3
WL	K25007	WP_044939217.1	Blautia_schinkii_DSM_10518	metV	p__Firmicutes_A	o__Lachnospirales	g__Blautia_A	SAG_3
WL	K00297	WP_044939215.1	Blautia_schinkii_DSM_10518	metF	p__Firmicutes_A	o__Lachnospirales	g__Blautia_A	SAG_3
WL	K15023	WP_044938425.1	Blautia_schinkii_DSM_10518	acsE	p__Firmicutes_A	o__Lachnospirales	g__Blautia_A	SAG_3
WL	K15023	WP_044945361.1	Blautia_schinkii_DSM_10518	acsE	p__Firmicutes_A	o__Lachnospirales	g__Blautia_A	SAG_3
WL	K15023	WP_044946483.1	Blautia_schinkii_DSM_10518	acsE	p__Firmicutes_A	o__Lachnospirales	g__Blautia_A	SAG_3
WL	K15023	WP_044942519.1	Blautia_schinkii_DSM_10518	acsE	p__Firmicutes_A	o__Lachnospirales	g__Blautia_A	SAG_3
WL	K00194	WP_038352892.1	Eubacterium_limosum_SA11	acsD	p__Firmicutes_A	o__Eubacteriales	g__Eubacterium	SAG_5
WL	K00197	WP_038352891.1	Eubacterium_limosum_SA11	acsC	p__Firmicutes_A	o__Eubacteriales	g__Eubacterium	SAG_5
WL	K00198	WP_038352890.1	Eubacterium_limosum_SA11	acsA	p__Firmicutes_A	o__Eubacteriales	g__Eubacterium	SAG_5
WL	K14138	WP_038352888.1	Eubacterium_limosum_SA11	acsB	p__Firmicutes_A	o__Eubacteriales	g__Eubacterium	SAG_5
WL	K01938	WP_038351869.1	Eubacterium_limosum_SA11	fhs	p__Firmicutes_A	o__Eubacteriales	g__Eubacterium	SAG_5
WL	K01500	WP_038351868.1	Eubacterium_limosum_SA11	fchA	p__Firmicutes_A	o__Eubacteriales	g__Eubacterium	SAG_5
WL	K00297	WP_038351520.1	Eubacterium_limosum_SA11	metF	p__Firmicutes_A	o__Eubacteriales	g__Eubacterium	SAG_5
WL	K15023	WP_038350933.1	Eubacterium_limosum_SA11	acsE	p__Firmicutes_A	o__Eubacteriales	g__Eubacterium	SAG_5
WL	K15023	WP_038352459.1	Eubacterium_limosum_SA11	acsE	p__Firmicutes_A	o__Eubacteriales	g__Eubacterium	SAG_5
WL	K15023	WP_038351870.1	Eubacterium_limosum_SA11	acsE	p__Firmicutes_A	o__Eubacteriales	g__Eubacterium	SAG_5
WL	K15023	WP_038352971.1	Eubacterium_limosum_SA11	acsE	p__Firmicutes_A	o__Eubacteriales	g__Eubacterium	SAG_5
WL	K15023	WP_013381869.1	Eubacterium_limosum_SA11	acsE	p__Firmicutes_A	o__Eubacteriales	g__Eubacterium	SAG_5
WL	K22015	WP_011861905.1	Clostridioides_difficile_BR81	fdhF	p__Firmicutes_A	o__Peptostreptococcales	g__Clostridioides	SAG_4
WL	K00198	WP_011860935.1	Clostridioides_difficile_BR81	acsA	p__Firmicutes_A	o__Peptostreptococcales	g__Clostridioides	SAG_4
WL	K00198	WP_009888019.1	Clostridioides_difficile_BR81	acsA	p__Firmicutes_A	o__Peptostreptococcales	g__Clostridioides	SAG_4
WL	K25124	WP_009891793.1	Clostridioides_difficile_BR81	hycB	p__Firmicutes_A	o__Peptostreptococcales	g__Clostridioides	SAG_4
WL	K25124	WP_003417046.1	Clostridioides_difficile_BR81	hycB	p__Firmicutes_A	o__Peptostreptococcales	g__Clostridioides	SAG_4
WL	K01938	WP_009888533.1	Clostridioides_difficile_BR81	fhs	p__Firmicutes_A	o__Peptostreptococcales	g__Clostridioides	SAG_4
WL	K00197	WP_003436924.1	Clostridioides_difficile_BR81	acsC	p__Firmicutes_A	o__Peptostreptococcales	g__Clostridioides	SAG_4
WL	K00297	WP_003436920.1	Clostridioides_difficile_BR81	metF	p__Firmicutes_A	o__Peptostreptococcales	g__Clostridioides	SAG_4
WL	K01500	WP_003432265.1	Clostridioides_difficile_BR81	fchA	p__Firmicutes_A	o__Peptostreptococcales	g__Clostridioides	SAG_4
WL	K00194	WP_003432254.1	Clostridioides_difficile_BR81	acsD	p__Firmicutes_A	o__Peptostreptococcales	g__Clostridioides	SAG_4
WL	K14138	WP_003418359.1	Clostridioides_difficile_BR81	acsB	p__Firmicutes_A	o__Peptostreptococcales	g__Clostridioides	SAG_4
WL	K15023	WP_003418356.1	Clostridioides_difficile_BR81	acsE	p__Firmicutes_A	o__Peptostreptococcales	g__Clostridioides	SAG_4
WL	K25123	WP_003417040.1	Clostridioides_difficile_BR81	hydA2	p__Firmicutes_A	o__Peptostreptococcales	g__Clostridioides	SAG_4
WL	K00297	Water_deer_Colon-1__c369803_33	RGIG8675	metF	p__Firmicutes_A	o__Lachnospirales	g__HGM12587	ACETG_35
WL	K25007	Water_deer_Colon-1__c369803_32	RGIG8675	metV	p__Firmicutes_A	o__Lachnospirales	g__HGM12587	ACETG_35
WL	K25008	Water_deer_Colon-1__c369803_31	RGIG8675	rnfC2	p__Firmicutes_A	o__Lachnospirales	g__HGM12587	ACETG_35
WL	K15023	Water_deer_Colon-1__c360512_89	RGIG8675	acsE	p__Firmicutes_A	o__Lachnospirales	g__HGM12587	ACETG_35
WL	K15023	Water_deer_Colon-1__c276641_19	RGIG8675	acsE	p__Firmicutes_A	o__Lachnospirales	g__HGM12587	ACETG_35
WL	K01500	Water_deer_Colon-1__c276641_23	RGIG8675	fchA	p__Firmicutes_A	o__Lachnospirales	g__HGM12587	ACETG_35
WL	K01938	Water_deer_Colon-1__c276641_22	RGIG8675	fhs	p__Firmicutes_A	o__Lachnospirales	g__HGM12587	ACETG_35
WL	K00197	Water_deer_Colon-1__c276641_18	RGIG8675	acsC	p__Firmicutes_A	o__Lachnospirales	g__HGM12587	ACETG_35
WL	K00194	Water_deer_Colon-1__c276641_17	RGIG8675	acsD	p__Firmicutes_A	o__Lachnospirales	g__HGM12587	ACETG_35
WL	K14138	Water_deer_Colon-1__c276641_16	RGIG8675	acsB	p__Firmicutes_A	o__Lachnospirales	g__HGM12587	ACETG_35
WL	K14138	Water_deer_Colon-1__c276641_15	RGIG8675	acsB	p__Firmicutes_A	o__Lachnospirales	g__HGM12587	ACETG_35
WL	K00198	Water_deer_Colon-1__c276641_13	RGIG8675	acsA	p__Firmicutes_A	o__Lachnospirales	g__HGM12587	ACETG_35
WL	K22015	Water_deer_Colon-1__c162229_35	RGIG8675	fdhF	p__Firmicutes_A	o__Lachnospirales	g__HGM12587	ACETG_35
WL	K25124	Water_deer_Colon-1__c162229_33	RGIG8675	hycB	p__Firmicutes_A	o__Lachnospirales	g__HGM12587	ACETG_35
WL	K25123	Water_deer_Colon-1__c162229_32	RGIG8675	hydA2	p__Firmicutes_A	o__Lachnospirales	g__HGM12587	ACETG_35
WL	K01938	Water_buffalos_Rumen-5__c983477_3	RGIG8248	fhs	p__Firmicutes_A	o__Oscillospirales	g__RUG11783	ACETG_34
WL	K01500	Water_buffalos_Rumen-5__c983477_2	RGIG8248	fchA	p__Firmicutes_A	o__Oscillospirales	g__RUG11783	ACETG_34
WL	K00297	Water_buffalos_Rumen-5__c848774_1	RGIG8248	metF	p__Firmicutes_A	o__Oscillospirales	g__RUG11783	ACETG_34
WL	K00197	Water_buffalos_Rumen-5__c2538637_9	RGIG8248	acsC	p__Firmicutes_A	o__Oscillospirales	g__RUG11783	ACETG_34
WL	K00194	Water_buffalos_Rumen-5__c2538637_8	RGIG8248	acsD	p__Firmicutes_A	o__Oscillospirales	g__RUG11783	ACETG_34
WL	K15023	Water_buffalos_Rumen-5__c2538637_3	RGIG8248	acsE	p__Firmicutes_A	o__Oscillospirales	g__RUG11783	ACETG_34
WL	K15023	Water_buffalos_Rumen-5__c2538637_10	RGIG8248	acsE	p__Firmicutes_A	o__Oscillospirales	g__RUG11783	ACETG_34
WL	K14138	Water_buffalos_Rumen-5__c2538637_11	RGIG8248	acsB	p__Firmicutes_A	o__Oscillospirales	g__RUG11783	ACETG_34
WL	K14138	Water_buffalos_Rumen-5__c1328562_5	RGIG8248	acsB	p__Firmicutes_A	o__Oscillospirales	g__RUG11783	ACETG_34
WL	K00198	Water_buffalos_Rumen-5__c1328562_3	RGIG8248	acsA	p__Firmicutes_A	o__Oscillospirales	g__RUG11783	ACETG_34
WL	K15023	Water_buffalos_Rumen-1__c289433_70	RGIG8000	acsE	p__Firmicutes_A	o__Lachnospirales	g__SIG280	ACETG_33
WL	K01938	Water_buffalos_Rumen-1__c113823_29	RGIG8000	fhs	p__Firmicutes_A	o__Lachnospirales	g__SIG280	ACETG_33
WL	K01500	Water_buffalos_Rumen-1__c113823_28	RGIG8000	fchA	p__Firmicutes_A	o__Lachnospirales	g__SIG280	ACETG_33
WL	K00297	Water_buffalos_Rumen-1__c113823_25	RGIG8000	metF	p__Firmicutes_A	o__Lachnospirales	g__SIG280	ACETG_33
WL	K00197	Water_buffalos_Rumen-1__c102184_46	RGIG8000	acsC	p__Firmicutes_A	o__Lachnospirales	g__SIG280	ACETG_33
WL	K00194	Water_buffalos_Rumen-1__c102184_45	RGIG8000	acsD	p__Firmicutes_A	o__Lachnospirales	g__SIG280	ACETG_33
WL	K14138	Water_buffalos_Rumen-1__c102184_44	RGIG8000	acsB	p__Firmicutes_A	o__Lachnospirales	g__SIG280	ACETG_33
WL	K14138	Water_buffalos_Rumen-1__c102184_43	RGIG8000	acsB	p__Firmicutes_A	o__Lachnospirales	g__SIG280	ACETG_33
WL	K00198	Water_buffalos_Rumen-1__c102184_41	RGIG8000	acsA	p__Firmicutes_A	o__Lachnospirales	g__SIG280	ACETG_33
WL	K14138	Water_buffalos_Cecum-2__c819139_2	RGIG7236	acsB	p__Firmicutes_A	o__Lachnospirales	g__HGM12587	ACETG_31
WL	K14138	Water_buffalos_Cecum-2__c585201_1	RGIG7236	acsB	p__Firmicutes_A	o__Lachnospirales	g__HGM12587	ACETG_31
WL	K00194	Water_buffalos_Cecum-2__c793666_8	RGIG7236	acsD	p__Firmicutes_A	o__Lachnospirales	g__HGM12587	ACETG_31
WL	K00197	Water_buffalos_Cecum-2__c793666_7	RGIG7236	acsC	p__Firmicutes_A	o__Lachnospirales	g__HGM12587	ACETG_31
WL	K15023	Water_buffalos_Cecum-2__c793666_6	RGIG7236	acsE	p__Firmicutes_A	o__Lachnospirales	g__HGM12587	ACETG_31
WL	K01938	Water_buffalos_Cecum-2__c793666_3	RGIG7236	fhs	p__Firmicutes_A	o__Lachnospirales	g__HGM12587	ACETG_31
WL	K01500	Water_buffalos_Cecum-2__c793666_2	RGIG7236	fchA	p__Firmicutes_A	o__Lachnospirales	g__HGM12587	ACETG_31
WL	K25007	Water_buffalos_Cecum-2__c610385_3	RGIG7236	metV	p__Firmicutes_A	o__Lachnospirales	g__HGM12587	ACETG_31
WL	K25008	Water_buffalos_Cecum-2__c610385_2	RGIG7236	rnfC2	p__Firmicutes_A	o__Lachnospirales	g__HGM12587	ACETG_31
WL	K00297	Water_buffalos_Cecum-2__c585201_7	RGIG7236	metF	p__Firmicutes_A	o__Lachnospirales	g__HGM12587	ACETG_31
WL	K00198	Water_buffalos_Cecum-2__c585201_3	RGIG7236	acsA	p__Firmicutes_A	o__Lachnospirales	g__HGM12587	ACETG_31
WL	K25008	Water_buffalos_Cecum.Co__c2119032_26	RGIG7407	rnfC2	p__Firmicutes_A	o__Lachnospirales	g__Choladocola	ACETG_32
WL	K25007	Water_buffalos_Cecum.Co__c2119032_25	RGIG7407	metV	p__Firmicutes_A	o__Lachnospirales	g__Choladocola	ACETG_32
WL	K00297	Water_buffalos_Cecum.Co__c2119032_24	RGIG7407	metF	p__Firmicutes_A	o__Lachnospirales	g__Choladocola	ACETG_32
WL	K00198	Water_buffalos_Cecum.Co__c2119032_20	RGIG7407	acsA	p__Firmicutes_A	o__Lachnospirales	g__Choladocola	ACETG_32
WL	K14138	Water_buffalos_Cecum.Co__c2119032_18	RGIG7407	acsB	p__Firmicutes_A	o__Lachnospirales	g__Choladocola	ACETG_32
WL	K00194	Water_buffalos_Cecum.Co__c2119032_17	RGIG7407	acsD	p__Firmicutes_A	o__Lachnospirales	g__Choladocola	ACETG_32
WL	K00197	Water_buffalos_Cecum.Co__c2119032_16	RGIG7407	acsC	p__Firmicutes_A	o__Lachnospirales	g__Choladocola	ACETG_32
WL	K15023	Water_buffalos_Cecum.Co__c2119032_15	RGIG7407	acsE	p__Firmicutes_A	o__Lachnospirales	g__Choladocola	ACETG_32
WL	K01938	Water_buffalos_Cecum.Co__c2119032_12	RGIG7407	fhs	p__Firmicutes_A	o__Lachnospirales	g__Choladocola	ACETG_32
WL	K01500	Water_buffalos_Cecum.Co__c2119032_11	RGIG7407	fchA	p__Firmicutes_A	o__Lachnospirales	g__Choladocola	ACETG_32
WL	K00198	supersetMAG630__749	supersetMAG630	acsA	p__Firmicutes_A	o__Lachnospirales	g__Bilifractor	ACETG_69
WL	K00198	supersetMAG630__612	supersetMAG630	acsA	p__Firmicutes_A	o__Lachnospirales	g__Bilifractor	ACETG_69
WL	K00297	supersetMAG630__635	supersetMAG630	metF	p__Firmicutes_A	o__Lachnospirales	g__Bilifractor	ACETG_69
WL	K14138	supersetMAG630__610	supersetMAG630	acsB	p__Firmicutes_A	o__Lachnospirales	g__Bilifractor	ACETG_69
WL	K00194	supersetMAG630__609	supersetMAG630	acsD	p__Firmicutes_A	o__Lachnospirales	g__Bilifractor	ACETG_69
WL	K00197	supersetMAG630__608	supersetMAG630	acsC	p__Firmicutes_A	o__Lachnospirales	g__Bilifractor	ACETG_69
WL	K01938	supersetMAG630__605	supersetMAG630	fhs	p__Firmicutes_A	o__Lachnospirales	g__Bilifractor	ACETG_69
WL	K01500	supersetMAG630__604	supersetMAG630	fchA	p__Firmicutes_A	o__Lachnospirales	g__Bilifractor	ACETG_69
WL	K15023	supersetMAG630__1031	supersetMAG630	acsE	p__Firmicutes_A	o__Lachnospirales	g__Bilifractor	ACETG_69
WL	K15023	supersetMAG630__607	supersetMAG630	acsE	p__Firmicutes_A	o__Lachnospirales	g__Bilifractor	ACETG_69
WL	K00198	supersetMAG594__504	supersetMAG594	acsA	p__Firmicutes_A	o__Lachnospirales	g__Bilifractor	ACETG_68
WL	K00198	supersetMAG594__1001	supersetMAG594	acsA	p__Firmicutes_A	o__Lachnospirales	g__Bilifractor	ACETG_68
WL	K14138	supersetMAG594__502	supersetMAG594	acsB	p__Firmicutes_A	o__Lachnospirales	g__Bilifractor	ACETG_68
WL	K00194	supersetMAG594__501	supersetMAG594	acsD	p__Firmicutes_A	o__Lachnospirales	g__Bilifractor	ACETG_68
WL	K00197	supersetMAG594__500	supersetMAG594	acsC	p__Firmicutes_A	o__Lachnospirales	g__Bilifractor	ACETG_68
WL	K01938	supersetMAG594__497	supersetMAG594	fhs	p__Firmicutes_A	o__Lachnospirales	g__Bilifractor	ACETG_68
WL	K01500	supersetMAG594__496	supersetMAG594	fchA	p__Firmicutes_A	o__Lachnospirales	g__Bilifractor	ACETG_68
WL	K00297	supersetMAG594__251	supersetMAG594	metF	p__Firmicutes_A	o__Lachnospirales	g__Bilifractor	ACETG_68
WL	K15023	supersetMAG594__1521	supersetMAG594	acsE	p__Firmicutes_A	o__Lachnospirales	g__Bilifractor	ACETG_68
WL	K15023	supersetMAG594__499	supersetMAG594	acsE	p__Firmicutes_A	o__Lachnospirales	g__Bilifractor	ACETG_68
WL	K01500	supersetMAG52__88	supersetMAG52	fchA	p__Firmicutes_A	o__Lachnospirales	g__Blautia_A	ACETG_67
WL	K00197	supersetMAG52__84	supersetMAG52	acsC	p__Firmicutes_A	o__Lachnospirales	g__Blautia_A	ACETG_67
WL	K00194	supersetMAG52__83	supersetMAG52	acsD	p__Firmicutes_A	o__Lachnospirales	g__Blautia_A	ACETG_67
WL	K14138	supersetMAG52__82	supersetMAG52	acsB	p__Firmicutes_A	o__Lachnospirales	g__Blautia_A	ACETG_67
WL	K00198	supersetMAG52__80	supersetMAG52	acsA	p__Firmicutes_A	o__Lachnospirales	g__Blautia_A	ACETG_67
WL	K25008	supersetMAG52__2978	supersetMAG52	rnfC2	p__Firmicutes_A	o__Lachnospirales	g__Blautia_A	ACETG_67
WL	K25007	supersetMAG52__2977	supersetMAG52	metV	p__Firmicutes_A	o__Lachnospirales	g__Blautia_A	ACETG_67
WL	K00297	supersetMAG52__2976	supersetMAG52	metF	p__Firmicutes_A	o__Lachnospirales	g__Blautia_A	ACETG_67
WL	K15023	supersetMAG52__2553	supersetMAG52	acsE	p__Firmicutes_A	o__Lachnospirales	g__Blautia_A	ACETG_67
WL	K01938	supersetMAG52__1353	supersetMAG52	fhs	p__Firmicutes_A	o__Lachnospirales	g__Blautia_A	ACETG_67
WL	K15023	supersetMAG51__382	supersetMAG51	acsE	p__Firmicutes_A	o__Lachnospirales	g__Blautia_A	ACETG_66
WL	K00297	supersetMAG51__2340	supersetMAG51	metF	p__Firmicutes_A	o__Lachnospirales	g__Blautia_A	ACETG_66
WL	K00297	supersetMAG51__1009	supersetMAG51	metF	p__Firmicutes_A	o__Lachnospirales	g__Blautia_A	ACETG_66
WL	K00198	supersetMAG51__2338	supersetMAG51	acsA	p__Firmicutes_A	o__Lachnospirales	g__Blautia_A	ACETG_66
WL	K14138	supersetMAG51__2336	supersetMAG51	acsB	p__Firmicutes_A	o__Lachnospirales	g__Blautia_A	ACETG_66
WL	K00194	supersetMAG51__2335	supersetMAG51	acsD	p__Firmicutes_A	o__Lachnospirales	g__Blautia_A	ACETG_66
WL	K00197	supersetMAG51__2334	supersetMAG51	acsC	p__Firmicutes_A	o__Lachnospirales	g__Blautia_A	ACETG_66
WL	K01938	supersetMAG51__2330	supersetMAG51	fhs	p__Firmicutes_A	o__Lachnospirales	g__Blautia_A	ACETG_66
WL	K01938	supersetMAG51__126	supersetMAG51	fhs	p__Firmicutes_A	o__Lachnospirales	g__Blautia_A	ACETG_66
WL	K01500	supersetMAG51__2329	supersetMAG51	fchA	p__Firmicutes_A	o__Lachnospirales	g__Blautia_A	ACETG_66
WL	K25007	supersetMAG51__1008	supersetMAG51	metV	p__Firmicutes_A	o__Lachnospirales	g__Blautia_A	ACETG_66
WL	K25008	supersetMAG51__1007	supersetMAG51	rnfC2	p__Firmicutes_A	o__Lachnospirales	g__Blautia_A	ACETG_66
WL	K25123	supersetMAG50__942	supersetMAG50	hydA2	p__Firmicutes_A	o__Lachnospirales	g__Blautia_A	ACETG_65
WL	K25124	supersetMAG50__941	supersetMAG50	hycB	p__Firmicutes_A	o__Lachnospirales	g__Blautia_A	ACETG_65
WL	K22015	supersetMAG50__938	supersetMAG50	fdhF	p__Firmicutes_A	o__Lachnospirales	g__Blautia_A	ACETG_65
WL	K15023	supersetMAG50__5313	supersetMAG50	acsE	p__Firmicutes_A	o__Lachnospirales	g__Blautia_A	ACETG_65
WL	K15023	supersetMAG50__1575	supersetMAG50	acsE	p__Firmicutes_A	o__Lachnospirales	g__Blautia_A	ACETG_65
WL	K15023	supersetMAG50__4930	supersetMAG50	acsE	p__Firmicutes_A	o__Lachnospirales	g__Blautia_A	ACETG_65
WL	K15023	supersetMAG50__5550	supersetMAG50	acsE	p__Firmicutes_A	o__Lachnospirales	g__Blautia_A	ACETG_65
WL	K15023	supersetMAG50__3563	supersetMAG50	acsE	p__Firmicutes_A	o__Lachnospirales	g__Blautia_A	ACETG_65
WL	K00198	supersetMAG50__3569	supersetMAG50	acsA	p__Firmicutes_A	o__Lachnospirales	g__Blautia_A	ACETG_65
WL	K00198	supersetMAG50__931	supersetMAG50	acsA	p__Firmicutes_A	o__Lachnospirales	g__Blautia_A	ACETG_65
WL	K14138	supersetMAG50__3566	supersetMAG50	acsB	p__Firmicutes_A	o__Lachnospirales	g__Blautia_A	ACETG_65
WL	K14138	supersetMAG50__3567	supersetMAG50	acsB	p__Firmicutes_A	o__Lachnospirales	g__Blautia_A	ACETG_65
WL	K00194	supersetMAG50__3565	supersetMAG50	acsD	p__Firmicutes_A	o__Lachnospirales	g__Blautia_A	ACETG_65
WL	K00197	supersetMAG50__3564	supersetMAG50	acsC	p__Firmicutes_A	o__Lachnospirales	g__Blautia_A	ACETG_65
WL	K01500	supersetMAG50__3559	supersetMAG50	fchA	p__Firmicutes_A	o__Lachnospirales	g__Blautia_A	ACETG_65
WL	K01938	supersetMAG50__3495	supersetMAG50	fhs	p__Firmicutes_A	o__Lachnospirales	g__Blautia_A	ACETG_65
WL	K01938	supersetMAG50__3560	supersetMAG50	fhs	p__Firmicutes_A	o__Lachnospirales	g__Blautia_A	ACETG_65
WL	K25008	supersetMAG50__1856	supersetMAG50	rnfC2	p__Firmicutes_A	o__Lachnospirales	g__Blautia_A	ACETG_65
WL	K25007	supersetMAG50__1855	supersetMAG50	metV	p__Firmicutes_A	o__Lachnospirales	g__Blautia_A	ACETG_65
WL	K00297	supersetMAG50__1854	supersetMAG50	metF	p__Firmicutes_A	o__Lachnospirales	g__Blautia_A	ACETG_65
WL	K14138	supersetMAG4623__1951	supersetMAG4623	acsB	p__Firmicutes_A	o__Lachnospirales	g__Bilifractor	ACETG_64
WL	K00194	supersetMAG4623__1950	supersetMAG4623	acsD	p__Firmicutes_A	o__Lachnospirales	g__Bilifractor	ACETG_64
WL	K00197	supersetMAG4623__1949	supersetMAG4623	acsC	p__Firmicutes_A	o__Lachnospirales	g__Bilifractor	ACETG_64
WL	K01938	supersetMAG4623__1946	supersetMAG4623	fhs	p__Firmicutes_A	o__Lachnospirales	g__Bilifractor	ACETG_64
WL	K01500	supersetMAG4623__1945	supersetMAG4623	fchA	p__Firmicutes_A	o__Lachnospirales	g__Bilifractor	ACETG_64
WL	K00297	supersetMAG4623__1688	supersetMAG4623	metF	p__Firmicutes_A	o__Lachnospirales	g__Bilifractor	ACETG_64
WL	K00198	supersetMAG4623__1081	supersetMAG4623	acsA	p__Firmicutes_A	o__Lachnospirales	g__Bilifractor	ACETG_64
WL	K00198	supersetMAG4623__1036	supersetMAG4623	acsA	p__Firmicutes_A	o__Lachnospirales	g__Bilifractor	ACETG_64
WL	K15023	supersetMAG4623__1015	supersetMAG4623	acsE	p__Firmicutes_A	o__Lachnospirales	g__Bilifractor	ACETG_64
WL	K15023	supersetMAG4623__1948	supersetMAG4623	acsE	p__Firmicutes_A	o__Lachnospirales	g__Bilifractor	ACETG_64
WL	K01938	supersetMAG4549__882	supersetMAG4549	fhs	p__Firmicutes_A	o__Eubacteriales	g__RUG14186	ACETG_63
WL	K01500	supersetMAG4549__881	supersetMAG4549	fchA	p__Firmicutes_A	o__Eubacteriales	g__RUG14186	ACETG_63
WL	K14138	supersetMAG4549__849	supersetMAG4549	acsB	p__Firmicutes_A	o__Eubacteriales	g__RUG14186	ACETG_63
WL	K14138	supersetMAG4549__561	supersetMAG4549	acsB	p__Firmicutes_A	o__Eubacteriales	g__RUG14186	ACETG_63
WL	K00197	supersetMAG4549__847	supersetMAG4549	acsC	p__Firmicutes_A	o__Eubacteriales	g__RUG14186	ACETG_63
WL	K00194	supersetMAG4549__846	supersetMAG4549	acsD	p__Firmicutes_A	o__Eubacteriales	g__RUG14186	ACETG_63
WL	K00198	supersetMAG4549__559	supersetMAG4549	acsA	p__Firmicutes_A	o__Eubacteriales	g__RUG14186	ACETG_63
WL	K00297	supersetMAG4549__2006	supersetMAG4549	metF	p__Firmicutes_A	o__Eubacteriales	g__RUG14186	ACETG_63
WL	K15023	supersetMAG4549__1292	supersetMAG4549	acsE	p__Firmicutes_A	o__Eubacteriales	g__RUG14186	ACETG_63
WL	K15023	supersetMAG4549__1551	supersetMAG4549	acsE	p__Firmicutes_A	o__Eubacteriales	g__RUG14186	ACETG_63
WL	K14138	supersetMAG4489__1885	supersetMAG4489	acsB	p__Firmicutes_A	o__Lachnospirales	g__Alectryocaccobium	ACETG_62
WL	K14138	supersetMAG4489__1032	supersetMAG4489	acsB	p__Firmicutes_A	o__Lachnospirales	g__Alectryocaccobium	ACETG_62
WL	K00297	supersetMAG4489__1857	supersetMAG4489	metF	p__Firmicutes_A	o__Lachnospirales	g__Alectryocaccobium	ACETG_62
WL	K01938	supersetMAG4489__1611	supersetMAG4489	fhs	p__Firmicutes_A	o__Lachnospirales	g__Alectryocaccobium	ACETG_62
WL	K01500	supersetMAG4489__1610	supersetMAG4489	fchA	p__Firmicutes_A	o__Lachnospirales	g__Alectryocaccobium	ACETG_62
WL	K15023	supersetMAG4489__1053	supersetMAG4489	acsE	p__Firmicutes_A	o__Lachnospirales	g__Alectryocaccobium	ACETG_62
WL	K15023	supersetMAG4489__1035	supersetMAG4489	acsE	p__Firmicutes_A	o__Lachnospirales	g__Alectryocaccobium	ACETG_62
WL	K00194	supersetMAG4489__1037	supersetMAG4489	acsD	p__Firmicutes_A	o__Lachnospirales	g__Alectryocaccobium	ACETG_62
WL	K00197	supersetMAG4489__1036	supersetMAG4489	acsC	p__Firmicutes_A	o__Lachnospirales	g__Alectryocaccobium	ACETG_62
WL	K00198	supersetMAG4489__1034	supersetMAG4489	acsA	p__Firmicutes_A	o__Lachnospirales	g__Alectryocaccobium	ACETG_62
WL	K01938	supersetMAG422__3273	supersetMAG422	fhs	p__Firmicutes_A	o__Peptostreptococcales	g__Terrisporobacter	ACETG_61
WL	K01938	supersetMAG422__3156	supersetMAG422	fhs	p__Firmicutes_A	o__Peptostreptococcales	g__Terrisporobacter	ACETG_61
WL	K01500	supersetMAG422__3272	supersetMAG422	fchA	p__Firmicutes_A	o__Peptostreptococcales	g__Terrisporobacter	ACETG_61
WL	K01500	supersetMAG422__1459	supersetMAG422	fchA	p__Firmicutes_A	o__Peptostreptococcales	g__Terrisporobacter	ACETG_61
WL	K01500	supersetMAG422__164	supersetMAG422	fchA	p__Firmicutes_A	o__Peptostreptococcales	g__Terrisporobacter	ACETG_61
WL	K00297	supersetMAG422__3269	supersetMAG422	metF	p__Firmicutes_A	o__Peptostreptococcales	g__Terrisporobacter	ACETG_61
WL	K00194	supersetMAG422__3266	supersetMAG422	acsD	p__Firmicutes_A	o__Peptostreptococcales	g__Terrisporobacter	ACETG_61
WL	K00197	supersetMAG422__3265	supersetMAG422	acsC	p__Firmicutes_A	o__Peptostreptococcales	g__Terrisporobacter	ACETG_61
WL	K15023	supersetMAG422__3264	supersetMAG422	acsE	p__Firmicutes_A	o__Peptostreptococcales	g__Terrisporobacter	ACETG_61
WL	K14138	supersetMAG422__3263	supersetMAG422	acsB	p__Firmicutes_A	o__Peptostreptococcales	g__Terrisporobacter	ACETG_61
WL	K25123	supersetMAG422__2959	supersetMAG422	hydA2	p__Firmicutes_A	o__Peptostreptococcales	g__Terrisporobacter	ACETG_61
WL	K25124	supersetMAG422__2958	supersetMAG422	hycB	p__Firmicutes_A	o__Peptostreptococcales	g__Terrisporobacter	ACETG_61
WL	K25124	supersetMAG422__2960	supersetMAG422	hycB	p__Firmicutes_A	o__Peptostreptococcales	g__Terrisporobacter	ACETG_61
WL	K22015	supersetMAG422__2957	supersetMAG422	fdhF	p__Firmicutes_A	o__Peptostreptococcales	g__Terrisporobacter	ACETG_61
WL	K00198	supersetMAG422__1399	supersetMAG422	acsA	p__Firmicutes_A	o__Peptostreptococcales	g__Terrisporobacter	ACETG_61
WL	K00198	supersetMAG422__3275	supersetMAG422	acsA	p__Firmicutes_A	o__Peptostreptococcales	g__Terrisporobacter	ACETG_61
WL	K00198	supersetMAG422__2296	supersetMAG422	acsA	p__Firmicutes_A	o__Peptostreptococcales	g__Terrisporobacter	ACETG_61
WL	K01500	supersetMAG4104__547	supersetMAG4104	fchA	p__Firmicutes_A	o__Lachnospirales	g__Bilifractor	ACETG_60
WL	K01938	supersetMAG4104__546	supersetMAG4104	fhs	p__Firmicutes_A	o__Lachnospirales	g__Bilifractor	ACETG_60
WL	K00197	supersetMAG4104__543	supersetMAG4104	acsC	p__Firmicutes_A	o__Lachnospirales	g__Bilifractor	ACETG_60
WL	K00194	supersetMAG4104__542	supersetMAG4104	acsD	p__Firmicutes_A	o__Lachnospirales	g__Bilifractor	ACETG_60
WL	K14138	supersetMAG4104__541	supersetMAG4104	acsB	p__Firmicutes_A	o__Lachnospirales	g__Bilifractor	ACETG_60
WL	K00198	supersetMAG4104__539	supersetMAG4104	acsA	p__Firmicutes_A	o__Lachnospirales	g__Bilifractor	ACETG_60
WL	K00297	supersetMAG4104__207	supersetMAG4104	metF	p__Firmicutes_A	o__Lachnospirales	g__Bilifractor	ACETG_60
WL	K15023	supersetMAG4104__129	supersetMAG4104	acsE	p__Firmicutes_A	o__Lachnospirales	g__Bilifractor	ACETG_60
WL	K15023	supersetMAG4104__544	supersetMAG4104	acsE	p__Firmicutes_A	o__Lachnospirales	g__Bilifractor	ACETG_60
WL	K15023	supersetMAG3139__852	supersetMAG3139	acsE	p__Firmicutes_A	o__Lachnospirales	g__Bilifractor	ACETG_59
WL	K15023	supersetMAG3139__261	supersetMAG3139	acsE	p__Firmicutes_A	o__Lachnospirales	g__Bilifractor	ACETG_59
WL	K01500	supersetMAG3139__264	supersetMAG3139	fchA	p__Firmicutes_A	o__Lachnospirales	g__Bilifractor	ACETG_59
WL	K01938	supersetMAG3139__263	supersetMAG3139	fhs	p__Firmicutes_A	o__Lachnospirales	g__Bilifractor	ACETG_59
WL	K00197	supersetMAG3139__260	supersetMAG3139	acsC	p__Firmicutes_A	o__Lachnospirales	g__Bilifractor	ACETG_59
WL	K00194	supersetMAG3139__259	supersetMAG3139	acsD	p__Firmicutes_A	o__Lachnospirales	g__Bilifractor	ACETG_59
WL	K14138	supersetMAG3139__258	supersetMAG3139	acsB	p__Firmicutes_A	o__Lachnospirales	g__Bilifractor	ACETG_59
WL	K00198	supersetMAG3139__256	supersetMAG3139	acsA	p__Firmicutes_A	o__Lachnospirales	g__Bilifractor	ACETG_59
WL	K00297	supersetMAG3139__100	supersetMAG3139	metF	p__Firmicutes_A	o__Lachnospirales	g__Bilifractor	ACETG_59
WL	K15023	supersetMAG3040__885	supersetMAG3040	acsE	p__Firmicutes_A	o__Lachnospirales	g__Bilifractor	ACETG_58
WL	K15023	supersetMAG3040__852	supersetMAG3040	acsE	p__Firmicutes_A	o__Lachnospirales	g__Bilifractor	ACETG_58
WL	K00197	supersetMAG3040__851	supersetMAG3040	acsC	p__Firmicutes_A	o__Lachnospirales	g__Bilifractor	ACETG_58
WL	K00194	supersetMAG3040__850	supersetMAG3040	acsD	p__Firmicutes_A	o__Lachnospirales	g__Bilifractor	ACETG_58
WL	K14138	supersetMAG3040__849	supersetMAG3040	acsB	p__Firmicutes_A	o__Lachnospirales	g__Bilifractor	ACETG_58
WL	K00198	supersetMAG3040__847	supersetMAG3040	acsA	p__Firmicutes_A	o__Lachnospirales	g__Bilifractor	ACETG_58
WL	K00297	supersetMAG3040__657	supersetMAG3040	metF	p__Firmicutes_A	o__Lachnospirales	g__Bilifractor	ACETG_58
WL	K01938	supersetMAG3040__1751	supersetMAG3040	fhs	p__Firmicutes_A	o__Lachnospirales	g__Bilifractor	ACETG_58
WL	K01500	supersetMAG3040__1626	supersetMAG3040	fchA	p__Firmicutes_A	o__Lachnospirales	g__Bilifractor	ACETG_58
WL	K14138	supersetMAG257__737|>supersetMAG257__737	supersetMAG257	acsB	p__Firmicutes_A	o__Peptostreptococcales	g__Romboutsia_D	ACETG_57
WL	K15023	supersetMAG257__736|>supersetMAG257__736	supersetMAG257	acsE	p__Firmicutes_A	o__Peptostreptococcales	g__Romboutsia_D	ACETG_57
WL	K00197	supersetMAG257__735|>supersetMAG257__735	supersetMAG257	acsC	p__Firmicutes_A	o__Peptostreptococcales	g__Romboutsia_D	ACETG_57
WL	K00194	supersetMAG257__734|>supersetMAG257__734	supersetMAG257	acsD	p__Firmicutes_A	o__Peptostreptococcales	g__Romboutsia_D	ACETG_57
WL	K00297	supersetMAG257__731|>supersetMAG257__731	supersetMAG257	metF	p__Firmicutes_A	o__Peptostreptococcales	g__Romboutsia_D	ACETG_57
WL	K01500	supersetMAG257__728|>supersetMAG257__728	supersetMAG257	fchA	p__Firmicutes_A	o__Peptostreptococcales	g__Romboutsia_D	ACETG_57
WL	K01500	supersetMAG257__2862|>supersetMAG257__2862	supersetMAG257	fchA	p__Firmicutes_A	o__Peptostreptococcales	g__Romboutsia_D	ACETG_57
WL	K01938	supersetMAG257__727|>supersetMAG257__727	supersetMAG257	fhs	p__Firmicutes_A	o__Peptostreptococcales	g__Romboutsia_D	ACETG_57
WL	K00198	supersetMAG257__3030|>supersetMAG257__3030	supersetMAG257	acsA	p__Firmicutes_A	o__Peptostreptococcales	g__Romboutsia_D	ACETG_57
WL	K00198	supersetMAG257__725|>supersetMAG257__725	supersetMAG257	acsA	p__Firmicutes_A	o__Peptostreptococcales	g__Romboutsia_D	ACETG_57
WL	K00198	supersetMAG257__541|>supersetMAG257__541	supersetMAG257	acsA	p__Firmicutes_A	o__Peptostreptococcales	g__Romboutsia_D	ACETG_57
WL	K01500	supersetMAG254__499	supersetMAG254	fchA	p__Firmicutes_A	o__Clostridiales	g__Oxobacter	ACETG_56
WL	K01500	supersetMAG254__3485	supersetMAG254	fchA	p__Firmicutes_A	o__Clostridiales	g__Oxobacter	ACETG_56
WL	K01938	supersetMAG254__498	supersetMAG254	fhs	p__Firmicutes_A	o__Clostridiales	g__Oxobacter	ACETG_56
WL	K15023	supersetMAG254__4221	supersetMAG254	acsE	p__Firmicutes_A	o__Clostridiales	g__Oxobacter	ACETG_56
WL	K15023	supersetMAG254__844	supersetMAG254	acsE	p__Firmicutes_A	o__Clostridiales	g__Oxobacter	ACETG_56
WL	K15023	supersetMAG254__1157	supersetMAG254	acsE	p__Firmicutes_A	o__Clostridiales	g__Oxobacter	ACETG_56
WL	K15023	supersetMAG254__907	supersetMAG254	acsE	p__Firmicutes_A	o__Clostridiales	g__Oxobacter	ACETG_56
WL	K15023	supersetMAG254__2657	supersetMAG254	acsE	p__Firmicutes_A	o__Clostridiales	g__Oxobacter	ACETG_56
WL	K15023	supersetMAG254__328	supersetMAG254	acsE	p__Firmicutes_A	o__Clostridiales	g__Oxobacter	ACETG_56
WL	K00194	supersetMAG254__2656	supersetMAG254	acsD	p__Firmicutes_A	o__Clostridiales	g__Oxobacter	ACETG_56
WL	K00197	supersetMAG254__2653	supersetMAG254	acsC	p__Firmicutes_A	o__Clostridiales	g__Oxobacter	ACETG_56
WL	K14138	supersetMAG254__2652	supersetMAG254	acsB	p__Firmicutes_A	o__Clostridiales	g__Oxobacter	ACETG_56
WL	K14138	supersetMAG254__2396	supersetMAG254	acsB	p__Firmicutes_A	o__Clostridiales	g__Oxobacter	ACETG_56
WL	K00198	supersetMAG254__2651	supersetMAG254	acsA	p__Firmicutes_A	o__Clostridiales	g__Oxobacter	ACETG_56
WL	K00198	supersetMAG254__1212	supersetMAG254	acsA	p__Firmicutes_A	o__Clostridiales	g__Oxobacter	ACETG_56
WL	K00198	supersetMAG254__199	supersetMAG254	acsA	p__Firmicutes_A	o__Clostridiales	g__Oxobacter	ACETG_56
WL	K00297	supersetMAG254__2480	supersetMAG254	metF	p__Firmicutes_A	o__Clostridiales	g__Oxobacter	ACETG_56
WL	K25008	supersetMAG254__2478	supersetMAG254	rnfC2	p__Firmicutes_A	o__Clostridiales	g__Oxobacter	ACETG_56
WL	K01500	supersetMAG1558__750	supersetMAG1558	fchA	p__Firmicutes_A	o__Oscillospirales	g__RUG612	ACETG_55
WL	K01938	supersetMAG1558__749	supersetMAG1558	fhs	p__Firmicutes_A	o__Oscillospirales	g__RUG612	ACETG_55
WL	K00297	supersetMAG1558__746	supersetMAG1558	metF	p__Firmicutes_A	o__Oscillospirales	g__RUG612	ACETG_55
WL	K15023	supersetMAG1558__739	supersetMAG1558	acsE	p__Firmicutes_A	o__Oscillospirales	g__RUG612	ACETG_55
WL	K15023	supersetMAG1558__734	supersetMAG1558	acsE	p__Firmicutes_A	o__Oscillospirales	g__RUG612	ACETG_55
WL	K00197	supersetMAG1558__733	supersetMAG1558	acsC	p__Firmicutes_A	o__Oscillospirales	g__RUG612	ACETG_55
WL	K00198	supersetMAG1558__297	supersetMAG1558	acsA	p__Firmicutes_A	o__Oscillospirales	g__RUG612	ACETG_55
WL	K14138	supersetMAG1558__295	supersetMAG1558	acsB	p__Firmicutes_A	o__Oscillospirales	g__RUG612	ACETG_55
WL	K01500	supersetMAG151__288	supersetMAG151	fchA	p__Firmicutes_A	o__Eubacteriales	g__Eubacterium	ACETG_54
WL	K01938	supersetMAG151__287	supersetMAG151	fhs	p__Firmicutes_A	o__Eubacteriales	g__Eubacterium	ACETG_54
WL	K00194	supersetMAG151__2854	supersetMAG151	acsD	p__Firmicutes_A	o__Eubacteriales	g__Eubacterium	ACETG_54
WL	K00197	supersetMAG151__2853	supersetMAG151	acsC	p__Firmicutes_A	o__Eubacteriales	g__Eubacterium	ACETG_54
WL	K00198	supersetMAG151__2851	supersetMAG151	acsA	p__Firmicutes_A	o__Eubacteriales	g__Eubacterium	ACETG_54
WL	K14138	supersetMAG151__2849	supersetMAG151	acsB	p__Firmicutes_A	o__Eubacteriales	g__Eubacterium	ACETG_54
WL	K15023	supersetMAG151__2028	supersetMAG151	acsE	p__Firmicutes_A	o__Eubacteriales	g__Eubacterium	ACETG_54
WL	K15023	supersetMAG151__3407	supersetMAG151	acsE	p__Firmicutes_A	o__Eubacteriales	g__Eubacterium	ACETG_54
WL	K15023	supersetMAG151__342	supersetMAG151	acsE	p__Firmicutes_A	o__Eubacteriales	g__Eubacterium	ACETG_54
WL	K15023	supersetMAG151__286	supersetMAG151	acsE	p__Firmicutes_A	o__Eubacteriales	g__Eubacterium	ACETG_54
WL	K15023	supersetMAG151__2852	supersetMAG151	acsE	p__Firmicutes_A	o__Eubacteriales	g__Eubacterium	ACETG_54
WL	K15023	supersetMAG151__3466	supersetMAG151	acsE	p__Firmicutes_A	o__Eubacteriales	g__Eubacterium	ACETG_54
WL	K00297	supersetMAG151__1616	supersetMAG151	metF	p__Firmicutes_A	o__Eubacteriales	g__Eubacterium	ACETG_54
WL	K00297	supersetMAG151__291	supersetMAG151	metF	p__Firmicutes_A	o__Eubacteriales	g__Eubacterium	ACETG_54
WL	K01938	supersetMAG149__3003	supersetMAG149	fhs	p__Firmicutes_A	o__Eubacteriales	g__Eubacterium	ACETG_53
WL	K01500	supersetMAG149__3002	supersetMAG149	fchA	p__Firmicutes_A	o__Eubacteriales	g__Eubacterium	ACETG_53
WL	K15023	supersetMAG149__244	supersetMAG149	acsE	p__Firmicutes_A	o__Eubacteriales	g__Eubacterium	ACETG_53
WL	K15023	supersetMAG149__3910	supersetMAG149	acsE	p__Firmicutes_A	o__Eubacteriales	g__Eubacterium	ACETG_53
WL	K15023	supersetMAG149__1892	supersetMAG149	acsE	p__Firmicutes_A	o__Eubacteriales	g__Eubacterium	ACETG_53
WL	K15023	supersetMAG149__3004	supersetMAG149	acsE	p__Firmicutes_A	o__Eubacteriales	g__Eubacterium	ACETG_53
WL	K15023	supersetMAG149__2217	supersetMAG149	acsE	p__Firmicutes_A	o__Eubacteriales	g__Eubacterium	ACETG_53
WL	K15023	supersetMAG149__2313	supersetMAG149	acsE	p__Firmicutes_A	o__Eubacteriales	g__Eubacterium	ACETG_53
WL	K14138	supersetMAG149__2316	supersetMAG149	acsB	p__Firmicutes_A	o__Eubacteriales	g__Eubacterium	ACETG_53
WL	K00198	supersetMAG149__2314	supersetMAG149	acsA	p__Firmicutes_A	o__Eubacteriales	g__Eubacterium	ACETG_53
WL	K00197	supersetMAG149__2312	supersetMAG149	acsC	p__Firmicutes_A	o__Eubacteriales	g__Eubacterium	ACETG_53
WL	K00194	supersetMAG149__2311	supersetMAG149	acsD	p__Firmicutes_A	o__Eubacteriales	g__Eubacterium	ACETG_53
WL	K00297	supersetMAG149__1887	supersetMAG149	metF	p__Firmicutes_A	o__Eubacteriales	g__Eubacterium	ACETG_53
WL	K00297	supersetMAG149__2999	supersetMAG149	metF	p__Firmicutes_A	o__Eubacteriales	g__Eubacterium	ACETG_53
WL	K00197	supersetMAG1309__804	supersetMAG1309	acsC	p__Firmicutes_A	o__Lachnospirales	g__Bilifractor	ACETG_52
WL	K00194	supersetMAG1309__803	supersetMAG1309	acsD	p__Firmicutes_A	o__Lachnospirales	g__Bilifractor	ACETG_52
WL	K14138	supersetMAG1309__802	supersetMAG1309	acsB	p__Firmicutes_A	o__Lachnospirales	g__Bilifractor	ACETG_52
WL	K00198	supersetMAG1309__800	supersetMAG1309	acsA	p__Firmicutes_A	o__Lachnospirales	g__Bilifractor	ACETG_52
WL	K01938	supersetMAG1309__568	supersetMAG1309	fhs	p__Firmicutes_A	o__Lachnospirales	g__Bilifractor	ACETG_52
WL	K01500	supersetMAG1309__1780	supersetMAG1309	fchA	p__Firmicutes_A	o__Lachnospirales	g__Bilifractor	ACETG_52
WL	K15023	supersetMAG1309__1208	supersetMAG1309	acsE	p__Firmicutes_A	o__Lachnospirales	g__Bilifractor	ACETG_52
WL	K00297	supersetMAG1309__1198	supersetMAG1309	metF	p__Firmicutes_A	o__Lachnospirales	g__Bilifractor	ACETG_52
WL	K00198	Sheep_Rumen-5__c275972_38	RGIG6921	acsA	p__Firmicutes_A	o__Oscillospirales	g__Alloscillospira	ACETG_29
WL	K00194	Sheep_Rumen-5__c275972_32	RGIG6921	acsD	p__Firmicutes_A	o__Oscillospirales	g__Alloscillospira	ACETG_29
WL	K00197	Sheep_Rumen-5__c275972_31	RGIG6921	acsC	p__Firmicutes_A	o__Oscillospirales	g__Alloscillospira	ACETG_29
WL	K14138	Sheep_Rumen-5__c275972_29	RGIG6921	acsB	p__Firmicutes_A	o__Oscillospirales	g__Alloscillospira	ACETG_29
WL	K14138	Sheep_Rumen-5__c275972_40	RGIG6921	acsB	p__Firmicutes_A	o__Oscillospirales	g__Alloscillospira	ACETG_29
WL	K15023	Sheep_Rumen-5__c1524781_2	RGIG6921	acsE	p__Firmicutes_A	o__Oscillospirales	g__Alloscillospira	ACETG_29
WL	K15023	Sheep_Rumen-5__c275972_30	RGIG6921	acsE	p__Firmicutes_A	o__Oscillospirales	g__Alloscillospira	ACETG_29
WL	K01500	Sheep_Rumen-5__c1262156_12	RGIG6921	fchA	p__Firmicutes_A	o__Oscillospirales	g__Alloscillospira	ACETG_29
WL	K01938	Sheep_Rumen-5__c1262156_11	RGIG6921	fhs	p__Firmicutes_A	o__Oscillospirales	g__Alloscillospira	ACETG_29
WL	K00297	Sheep_Rumen-5__c1262156_10	RGIG6921	metF	p__Firmicutes_A	o__Oscillospirales	g__Alloscillospira	ACETG_29
WL	K25008	Sheep_Rumen.Co__c881408_4	RGIG7075	rnfC2	p__Firmicutes_A	o__Oscillospirales	g__RUG678	ACETG_30
WL	K00297	Sheep_Rumen.Co__c881408_2	RGIG7075	metF	p__Firmicutes_A	o__Oscillospirales	g__RUG678	ACETG_30
WL	K00194	Sheep_Rumen.Co__c79056_23	RGIG7075	acsD	p__Firmicutes_A	o__Oscillospirales	g__RUG678	ACETG_30
WL	K00197	Sheep_Rumen.Co__c79056_22	RGIG7075	acsC	p__Firmicutes_A	o__Oscillospirales	g__RUG678	ACETG_30
WL	K15023	Sheep_Rumen.Co__c79056_21	RGIG7075	acsE	p__Firmicutes_A	o__Oscillospirales	g__RUG678	ACETG_30
WL	K01500	Sheep_Rumen.Co__c3202882_6	RGIG7075	fchA	p__Firmicutes_A	o__Oscillospirales	g__RUG678	ACETG_30
WL	K01938	Sheep_Rumen.Co__c3202882_5	RGIG7075	fhs	p__Firmicutes_A	o__Oscillospirales	g__RUG678	ACETG_30
WL	K14138	Sheep_Rumen.Co__c3157764_15	RGIG7075	acsB	p__Firmicutes_A	o__Oscillospirales	g__RUG678	ACETG_30
WL	K00198	Sheep_Rumen.Co__c1554065_9	RGIG7075	acsA	p__Firmicutes_A	o__Oscillospirales	g__RUG678	ACETG_30
WL	K00194	Sheep_Rectum.Co__c3212068_29	RGIG6509	acsD	p__Firmicutes_A	o__Eubacteriales	g__SVCP01	ACETG_28
WL	K00197	Sheep_Rectum.Co__c3212068_28	RGIG6509	acsC	p__Firmicutes_A	o__Eubacteriales	g__SVCP01	ACETG_28
WL	K15023	Sheep_Rectum.Co__c3212068_27	RGIG6509	acsE	p__Firmicutes_A	o__Eubacteriales	g__SVCP01	ACETG_28
WL	K14138	Sheep_Rectum.Co__c3212068_26	RGIG6509	acsB	p__Firmicutes_A	o__Eubacteriales	g__SVCP01	ACETG_28
WL	K14138	Sheep_Rectum.Co__c1690497_14	RGIG6509	acsB	p__Firmicutes_A	o__Eubacteriales	g__SVCP01	ACETG_28
WL	K01938	Sheep_Rectum.Co__c1767098_27	RGIG6509	fhs	p__Firmicutes_A	o__Eubacteriales	g__SVCP01	ACETG_28
WL	K01938	Sheep_Rectum.Co__c1078410_4	RGIG6509	fhs	p__Firmicutes_A	o__Eubacteriales	g__SVCP01	ACETG_28
WL	K01500	Sheep_Rectum.Co__c1767098_26	RGIG6509	fchA	p__Firmicutes_A	o__Eubacteriales	g__SVCP01	ACETG_28
WL	K00297	Sheep_Rectum.Co__c1767098_23	RGIG6509	metF	p__Firmicutes_A	o__Eubacteriales	g__SVCP01	ACETG_28
WL	K00198	Sheep_Rectum.Co__c1690497_16	RGIG6509	acsA	p__Firmicutes_A	o__Eubacteriales	g__SVCP01	ACETG_28
WL	K14138	Sheep_Omasum-3__c633624_88	RGIG6004	acsB	p__Firmicutes_A	o__Oscillospirales	g__Alloscillospira	ACETG_26
WL	K15023	Sheep_Omasum-3__c633624_87	RGIG6004	acsE	p__Firmicutes_A	o__Oscillospirales	g__Alloscillospira	ACETG_26
WL	K00197	Sheep_Omasum-3__c633624_86	RGIG6004	acsC	p__Firmicutes_A	o__Oscillospirales	g__Alloscillospira	ACETG_26
WL	K00194	Sheep_Omasum-3__c633624_85	RGIG6004	acsD	p__Firmicutes_A	o__Oscillospirales	g__Alloscillospira	ACETG_26
WL	K00198	Sheep_Omasum-3__c633624_79	RGIG6004	acsA	p__Firmicutes_A	o__Oscillospirales	g__Alloscillospira	ACETG_26
WL	K00297	Sheep_Omasum-3__c633624_37	RGIG6004	metF	p__Firmicutes_A	o__Oscillospirales	g__Alloscillospira	ACETG_26
WL	K01938	Sheep_Omasum-3__c633624_36	RGIG6004	fhs	p__Firmicutes_A	o__Oscillospirales	g__Alloscillospira	ACETG_26
WL	K01500	Sheep_Omasum-3__c633624_35	RGIG6004	fchA	p__Firmicutes_A	o__Oscillospirales	g__Alloscillospira	ACETG_26
WL	K01500	Sheep_Omasum.Co__c736789_4	RGIG6080	fchA	p__Firmicutes_A	o__Lachnospirales	g__RGIG5612	ACETG_27
WL	K01938	Sheep_Omasum.Co__c736789_3	RGIG6080	fhs	p__Firmicutes_A	o__Lachnospirales	g__RGIG5612	ACETG_27
WL	K00198	Sheep_Omasum.Co__c646851_3	RGIG6080	acsA	p__Firmicutes_A	o__Lachnospirales	g__RGIG5612	ACETG_27
WL	K00297	Sheep_Omasum.Co__c1854153_10	RGIG6080	metF	p__Firmicutes_A	o__Lachnospirales	g__RGIG5612	ACETG_27
WL	K15023	Sheep_Omasum.Co__c1694016_3	RGIG6080	acsE	p__Firmicutes_A	o__Lachnospirales	g__RGIG5612	ACETG_27
WL	K15023	Sheep_Omasum.Co__c1485204_5	RGIG6080	acsE	p__Firmicutes_A	o__Lachnospirales	g__RGIG5612	ACETG_27
WL	K14138	Sheep_Omasum.Co__c1485204_6	RGIG6080	acsB	p__Firmicutes_A	o__Lachnospirales	g__RGIG5612	ACETG_27
WL	K00197	Sheep_Omasum.Co__c1485204_4	RGIG6080	acsC	p__Firmicutes_A	o__Lachnospirales	g__RGIG5612	ACETG_27
WL	K00194	Sheep_Omasum.Co__c1485204_3	RGIG6080	acsD	p__Firmicutes_A	o__Lachnospirales	g__RGIG5612	ACETG_27
WL	K15023	Sheep_Jejunum-4__c940_21	RGIG5887	acsE	p__Firmicutes_A	o__Lachnospirales	g__RGIG5612	ACETG_25
WL	K14138	Sheep_Jejunum-4__c671_1	RGIG5887	acsB	p__Firmicutes_A	o__Lachnospirales	g__RGIG5612	ACETG_25
WL	K00297	Sheep_Jejunum-4__c140569_3	RGIG5887	metF	p__Firmicutes_A	o__Lachnospirales	g__RGIG5612	ACETG_25
WL	K01938	Sheep_Jejunum-4__c127770_6	RGIG5887	fhs	p__Firmicutes_A	o__Lachnospirales	g__RGIG5612	ACETG_25
WL	K01500	Sheep_Jejunum-4__c127770_5	RGIG5887	fchA	p__Firmicutes_A	o__Lachnospirales	g__RGIG5612	ACETG_25
WL	K00198	Sheep_Jejunum-4__c1248_40	RGIG5887	acsA	p__Firmicutes_A	o__Lachnospirales	g__RGIG5612	ACETG_25
WL	K05299	Sheep_Jejunum-4__c1141_6	RGIG5887	fdhA	p__Firmicutes_A	o__Lachnospirales	g__RGIG5612	ACETG_25
WL	K00194	Sheep_Jejunum-2__c93002_15	RGIG5856	acsD	p__Firmicutes_A	o__Lachnospirales	g__Alectryocaccobium	ACETG_24
WL	K00197	Sheep_Jejunum-2__c93002_14	RGIG5856	acsC	p__Firmicutes_A	o__Lachnospirales	g__Alectryocaccobium	ACETG_24
WL	K00198	Sheep_Jejunum-2__c93002_12	RGIG5856	acsA	p__Firmicutes_A	o__Lachnospirales	g__Alectryocaccobium	ACETG_24
WL	K14138	Sheep_Jejunum-2__c93002_10	RGIG5856	acsB	p__Firmicutes_A	o__Lachnospirales	g__Alectryocaccobium	ACETG_24
WL	K01500	Sheep_Jejunum-2__c326017_28	RGIG5856	fchA	p__Firmicutes_A	o__Lachnospirales	g__Alectryocaccobium	ACETG_24
WL	K01938	Sheep_Jejunum-2__c326017_27	RGIG5856	fhs	p__Firmicutes_A	o__Lachnospirales	g__Alectryocaccobium	ACETG_24
WL	K15023	Sheep_Jejunum-2__c112176_53	RGIG5856	acsE	p__Firmicutes_A	o__Lachnospirales	g__Alectryocaccobium	ACETG_24
WL	K15023	Sheep_Jejunum-2__c93002_13	RGIG5856	acsE	p__Firmicutes_A	o__Lachnospirales	g__Alectryocaccobium	ACETG_24
WL	K00297	Sheep_Jejunum-2__c101241_27	RGIG5856	metF	p__Firmicutes_A	o__Lachnospirales	g__Alectryocaccobium	ACETG_24
WL	K00198	Sheep_Duodenum-3__c564_69	RGIG5635	acsA	p__Firmicutes_A	o__Oscillospirales	g__RUG11783	ACETG_21
WL	K01938	Sheep_Duodenum-3__c564_12	RGIG5635	fhs	p__Firmicutes_A	o__Oscillospirales	g__RUG11783	ACETG_21
WL	K14138	Sheep_Duodenum-3__c39_84	RGIG5635	acsB	p__Firmicutes_A	o__Oscillospirales	g__RUG11783	ACETG_21
WL	K14138	Sheep_Duodenum-3__c564_67	RGIG5635	acsB	p__Firmicutes_A	o__Oscillospirales	g__RUG11783	ACETG_21
WL	K00197	Sheep_Duodenum-3__c39_82	RGIG5635	acsC	p__Firmicutes_A	o__Oscillospirales	g__RUG11783	ACETG_21
WL	K00194	Sheep_Duodenum-3__c39_81	RGIG5635	acsD	p__Firmicutes_A	o__Oscillospirales	g__RUG11783	ACETG_21
WL	K15023	Sheep_Duodenum-3__c39_76	RGIG5635	acsE	p__Firmicutes_A	o__Oscillospirales	g__RUG11783	ACETG_21
WL	K15023	Sheep_Duodenum-3__c39_83	RGIG5635	acsE	p__Firmicutes_A	o__Oscillospirales	g__RUG11783	ACETG_21
WL	K01500	Sheep_Duodenum-3__c1294_172	RGIG5635	fchA	p__Firmicutes_A	o__Oscillospirales	g__RUG11783	ACETG_21
WL	K00297	Sheep_Duodenum-3__c1021_60	RGIG5635	metF	p__Firmicutes_A	o__Oscillospirales	g__RUG11783	ACETG_21
WL	K00198	Sheep_Duodenum-2__c24411_35	RGIG5612	acsA	p__Firmicutes_A	o__Lachnospirales	g__RGIG5612	ACETG_20
WL	K00297	Sheep_Duodenum-2__c23056_8	RGIG5612	metF	p__Firmicutes_A	o__Lachnospirales	g__RGIG5612	ACETG_20
WL	K15023	Sheep_Duodenum-2__c222643_9	RGIG5612	acsE	p__Firmicutes_A	o__Lachnospirales	g__RGIG5612	ACETG_20
WL	K15023	Sheep_Duodenum-2__c240063_4	RGIG5612	acsE	p__Firmicutes_A	o__Lachnospirales	g__RGIG5612	ACETG_20
WL	K15023	Sheep_Duodenum-2__c101188_34	RGIG5612	acsE	p__Firmicutes_A	o__Lachnospirales	g__RGIG5612	ACETG_20
WL	K01938	Sheep_Duodenum-2__c222643_6	RGIG5612	fhs	p__Firmicutes_A	o__Lachnospirales	g__RGIG5612	ACETG_20
WL	K01500	Sheep_Duodenum-2__c222643_5	RGIG5612	fchA	p__Firmicutes_A	o__Lachnospirales	g__RGIG5612	ACETG_20
WL	K05299	Sheep_Duodenum-2__c123597_34	RGIG5612	fdhA	p__Firmicutes_A	o__Lachnospirales	g__RGIG5612	ACETG_20
WL	K14138	Sheep_Duodenum-2__c101188_35	RGIG5612	acsB	p__Firmicutes_A	o__Lachnospirales	g__RGIG5612	ACETG_20
WL	K14138	Sheep_Duodenum-2__c24411_33	RGIG5612	acsB	p__Firmicutes_A	o__Lachnospirales	g__RGIG5612	ACETG_20
WL	K00197	Sheep_Duodenum-2__c101188_33	RGIG5612	acsC	p__Firmicutes_A	o__Lachnospirales	g__RGIG5612	ACETG_20
WL	K00194	Sheep_Duodenum-2__c101188_32	RGIG5612	acsD	p__Firmicutes_A	o__Lachnospirales	g__RGIG5612	ACETG_20
WL	K15023	Sheep_Duodenum.Co__c89357_3	RGIG5706	acsE	p__Firmicutes_A	o__Lachnospirales	g__Blautia_A	ACETG_22
WL	K15023	Sheep_Duodenum.Co__c233265_88	RGIG5706	acsE	p__Firmicutes_A	o__Lachnospirales	g__Blautia_A	ACETG_22
WL	K01938	Sheep_Duodenum.Co__c286254_4	RGIG5706	fhs	p__Firmicutes_A	o__Lachnospirales	g__Blautia_A	ACETG_22
WL	K01500	Sheep_Duodenum.Co__c233265_91	RGIG5706	fchA	p__Firmicutes_A	o__Lachnospirales	g__Blautia_A	ACETG_22
WL	K00197	Sheep_Duodenum.Co__c233265_87	RGIG5706	acsC	p__Firmicutes_A	o__Lachnospirales	g__Blautia_A	ACETG_22
WL	K00194	Sheep_Duodenum.Co__c233265_86	RGIG5706	acsD	p__Firmicutes_A	o__Lachnospirales	g__Blautia_A	ACETG_22
WL	K14138	Sheep_Duodenum.Co__c233265_85	RGIG5706	acsB	p__Firmicutes_A	o__Lachnospirales	g__Blautia_A	ACETG_22
WL	K00198	Sheep_Duodenum.Co__c233265_83	RGIG5706	acsA	p__Firmicutes_A	o__Lachnospirales	g__Blautia_A	ACETG_22
WL	K00297	Sheep_Duodenum.Co__c233265_81	RGIG5706	metF	p__Firmicutes_A	o__Lachnospirales	g__Blautia_A	ACETG_22
WL	K15023	s9_SRR5190282_metabat1_bin.5_sub_329_5	s9_SRR5190282_metabat1_bin.5_sub	acsE	p__Firmicutes_A	o__Lachnospirales	g__Bilifractor	ACETG_51
WL	K15023	s9_SRR5190282_metabat1_bin.5_sub_291_6	s9_SRR5190282_metabat1_bin.5_sub	acsE	p__Firmicutes_A	o__Lachnospirales	g__Bilifractor	ACETG_51
WL	K01500	s9_SRR5190282_metabat1_bin.5_sub_291_9	s9_SRR5190282_metabat1_bin.5_sub	fchA	p__Firmicutes_A	o__Lachnospirales	g__Bilifractor	ACETG_51
WL	K01938	s9_SRR5190282_metabat1_bin.5_sub_291_8	s9_SRR5190282_metabat1_bin.5_sub	fhs	p__Firmicutes_A	o__Lachnospirales	g__Bilifractor	ACETG_51
WL	K00197	s9_SRR5190282_metabat1_bin.5_sub_291_5	s9_SRR5190282_metabat1_bin.5_sub	acsC	p__Firmicutes_A	o__Lachnospirales	g__Bilifractor	ACETG_51
WL	K00194	s9_SRR5190282_metabat1_bin.5_sub_291_4	s9_SRR5190282_metabat1_bin.5_sub	acsD	p__Firmicutes_A	o__Lachnospirales	g__Bilifractor	ACETG_51
WL	K14138	s9_SRR5190282_metabat1_bin.5_sub_291_3	s9_SRR5190282_metabat1_bin.5_sub	acsB	p__Firmicutes_A	o__Lachnospirales	g__Bilifractor	ACETG_51
WL	K00198	s9_SRR5190282_metabat1_bin.5_sub_196_2	s9_SRR5190282_metabat1_bin.5_sub	acsA	p__Firmicutes_A	o__Lachnospirales	g__Bilifractor	ACETG_51
WL	K00198	s9_SRR5190282_metabat1_bin.5_sub_331_1	s9_SRR5190282_metabat1_bin.5_sub	acsA	p__Firmicutes_A	o__Lachnospirales	g__Bilifractor	ACETG_51
WL	K00297	s9_SRR5190282_metabat1_bin.5_sub_129_5	s9_SRR5190282_metabat1_bin.5_sub	metF	p__Firmicutes_A	o__Lachnospirales	g__Bilifractor	ACETG_51
WL	K14138	s9_SRR5190278_metabat1_bin.18_sub_29_8	s9_SRR5190278_metabat1_bin.18_sub	acsB	p__Firmicutes_A	o__Lachnospirales	g__Bilifractor	ACETG_50
WL	K00194	s9_SRR5190278_metabat1_bin.18_sub_29_7	s9_SRR5190278_metabat1_bin.18_sub	acsD	p__Firmicutes_A	o__Lachnospirales	g__Bilifractor	ACETG_50
WL	K00197	s9_SRR5190278_metabat1_bin.18_sub_29_6	s9_SRR5190278_metabat1_bin.18_sub	acsC	p__Firmicutes_A	o__Lachnospirales	g__Bilifractor	ACETG_50
WL	K01938	s9_SRR5190278_metabat1_bin.18_sub_29_3	s9_SRR5190278_metabat1_bin.18_sub	fhs	p__Firmicutes_A	o__Lachnospirales	g__Bilifractor	ACETG_50
WL	K01500	s9_SRR5190278_metabat1_bin.18_sub_29_2	s9_SRR5190278_metabat1_bin.18_sub	fchA	p__Firmicutes_A	o__Lachnospirales	g__Bilifractor	ACETG_50
WL	K15023	s9_SRR5190278_metabat1_bin.18_sub_159_3	s9_SRR5190278_metabat1_bin.18_sub	acsE	p__Firmicutes_A	o__Lachnospirales	g__Bilifractor	ACETG_50
WL	K15023	s9_SRR5190278_metabat1_bin.18_sub_29_5	s9_SRR5190278_metabat1_bin.18_sub	acsE	p__Firmicutes_A	o__Lachnospirales	g__Bilifractor	ACETG_50
WL	K00198	s9_SRR5190278_metabat1_bin.18_sub_149_2	s9_SRR5190278_metabat1_bin.18_sub	acsA	p__Firmicutes_A	o__Lachnospirales	g__Bilifractor	ACETG_50
WL	K00198	s9_SRR5190278_metabat1_bin.18_sub_29_10	s9_SRR5190278_metabat1_bin.18_sub	acsA	p__Firmicutes_A	o__Lachnospirales	g__Bilifractor	ACETG_50
WL	K00297	s9_SRR5190278_metabat1_bin.18_sub_110_10	s9_SRR5190278_metabat1_bin.18_sub	metF	p__Firmicutes_A	o__Lachnospirales	g__Bilifractor	ACETG_50
WL	K15023	s9_SRR5190274_metabat2_bin.60_65_14	s9_SRR5190274_metabat2_bin.60	acsE	p__Firmicutes_A	o__Lachnospirales	g__Bilifractor	ACETG_49
WL	K15023	s9_SRR5190274_metabat2_bin.60_13_16	s9_SRR5190274_metabat2_bin.60	acsE	p__Firmicutes_A	o__Lachnospirales	g__Bilifractor	ACETG_49
WL	K01500	s9_SRR5190274_metabat2_bin.60_13_19	s9_SRR5190274_metabat2_bin.60	fchA	p__Firmicutes_A	o__Lachnospirales	g__Bilifractor	ACETG_49
WL	K01938	s9_SRR5190274_metabat2_bin.60_13_18	s9_SRR5190274_metabat2_bin.60	fhs	p__Firmicutes_A	o__Lachnospirales	g__Bilifractor	ACETG_49
WL	K00197	s9_SRR5190274_metabat2_bin.60_13_15	s9_SRR5190274_metabat2_bin.60	acsC	p__Firmicutes_A	o__Lachnospirales	g__Bilifractor	ACETG_49
WL	K00194	s9_SRR5190274_metabat2_bin.60_13_14	s9_SRR5190274_metabat2_bin.60	acsD	p__Firmicutes_A	o__Lachnospirales	g__Bilifractor	ACETG_49
WL	K14138	s9_SRR5190274_metabat2_bin.60_13_13	s9_SRR5190274_metabat2_bin.60	acsB	p__Firmicutes_A	o__Lachnospirales	g__Bilifractor	ACETG_49
WL	K00198	s9_SRR5190274_metabat2_bin.60_13_11	s9_SRR5190274_metabat2_bin.60	acsA	p__Firmicutes_A	o__Lachnospirales	g__Bilifractor	ACETG_49
WL	K00198	s9_SRR5190274_metabat2_bin.60_104_12	s9_SRR5190274_metabat2_bin.60	acsA	p__Firmicutes_A	o__Lachnospirales	g__Bilifractor	ACETG_49
WL	K00297	s9_SRR5190274_metabat2_bin.60_101_22	s9_SRR5190274_metabat2_bin.60	metF	p__Firmicutes_A	o__Lachnospirales	g__Bilifractor	ACETG_49
WL	K01500	s9_SRR5190270_metabat2_bin.19_sub_73_6	s9_SRR5190270_metabat2_bin.19_sub	fchA	p__Firmicutes_A	o__Lachnospirales	g__Blautia	ACETG_48
WL	K01500	s9_SRR5190270_metabat2_bin.19_sub_74_4	s9_SRR5190270_metabat2_bin.19_sub	fchA	p__Firmicutes_A	o__Lachnospirales	g__Blautia	ACETG_48
WL	K00297	s9_SRR5190270_metabat2_bin.19_sub_73_17	s9_SRR5190270_metabat2_bin.19_sub	metF	p__Firmicutes_A	o__Lachnospirales	g__Blautia	ACETG_48
WL	K00198	s9_SRR5190270_metabat2_bin.19_sub_73_15	s9_SRR5190270_metabat2_bin.19_sub	acsA	p__Firmicutes_A	o__Lachnospirales	g__Blautia	ACETG_48
WL	K00198	s9_SRR5190270_metabat2_bin.19_sub_68_1	s9_SRR5190270_metabat2_bin.19_sub	acsA	p__Firmicutes_A	o__Lachnospirales	g__Blautia	ACETG_48
WL	K00198	s9_SRR5190270_metabat2_bin.19_sub_189_1	s9_SRR5190270_metabat2_bin.19_sub	acsA	p__Firmicutes_A	o__Lachnospirales	g__Blautia	ACETG_48
WL	K14138	s9_SRR5190270_metabat2_bin.19_sub_73_13	s9_SRR5190270_metabat2_bin.19_sub	acsB	p__Firmicutes_A	o__Lachnospirales	g__Blautia	ACETG_48
WL	K00194	s9_SRR5190270_metabat2_bin.19_sub_73_12	s9_SRR5190270_metabat2_bin.19_sub	acsD	p__Firmicutes_A	o__Lachnospirales	g__Blautia	ACETG_48
WL	K00197	s9_SRR5190270_metabat2_bin.19_sub_73_11	s9_SRR5190270_metabat2_bin.19_sub	acsC	p__Firmicutes_A	o__Lachnospirales	g__Blautia	ACETG_48
WL	K15023	s9_SRR5190270_metabat2_bin.19_sub_180_22	s9_SRR5190270_metabat2_bin.19_sub	acsE	p__Firmicutes_A	o__Lachnospirales	g__Blautia	ACETG_48
WL	K15023	s9_SRR5190270_metabat2_bin.19_sub_312_11	s9_SRR5190270_metabat2_bin.19_sub	acsE	p__Firmicutes_A	o__Lachnospirales	g__Blautia	ACETG_48
WL	K15023	s9_SRR5190270_metabat2_bin.19_sub_73_10	s9_SRR5190270_metabat2_bin.19_sub	acsE	p__Firmicutes_A	o__Lachnospirales	g__Blautia	ACETG_48
WL	K01938	s9_SRR5190270_metabat2_bin.19_sub_163_33	s9_SRR5190270_metabat2_bin.19_sub	fhs	p__Firmicutes_A	o__Lachnospirales	g__Blautia	ACETG_48
WL	K05299	s9_SRR5190270_metabat2_bin.19_sub_152_8	s9_SRR5190270_metabat2_bin.19_sub	fdhA	p__Firmicutes_A	o__Lachnospirales	g__Blautia	ACETG_48
WL	K00197	s5_SRR18274464_metabat2_bin.12_sub_76_22	s5_SRR18274464_metabat2_bin.12_sub	acsC	p__Firmicutes_A	o__Lachnospirales	g__Porcincola	ACETG_47
WL	K00194	s5_SRR18274464_metabat2_bin.12_sub_76_21	s5_SRR18274464_metabat2_bin.12_sub	acsD	p__Firmicutes_A	o__Lachnospirales	g__Porcincola	ACETG_47
WL	K14138	s5_SRR18274464_metabat2_bin.12_sub_76_20	s5_SRR18274464_metabat2_bin.12_sub	acsB	p__Firmicutes_A	o__Lachnospirales	g__Porcincola	ACETG_47
WL	K00198	s5_SRR18274464_metabat2_bin.12_sub_76_18	s5_SRR18274464_metabat2_bin.12_sub	acsA	p__Firmicutes_A	o__Lachnospirales	g__Porcincola	ACETG_47
WL	K01500	s5_SRR18274464_metabat2_bin.12_sub_7_21	s5_SRR18274464_metabat2_bin.12_sub	fchA	p__Firmicutes_A	o__Lachnospirales	g__Porcincola	ACETG_47
WL	K01938	s5_SRR18274464_metabat2_bin.12_sub_154_7	s5_SRR18274464_metabat2_bin.12_sub	fhs	p__Firmicutes_A	o__Lachnospirales	g__Porcincola	ACETG_47
WL	K00297	s5_SRR18274464_metabat2_bin.12_sub_131_5	s5_SRR18274464_metabat2_bin.12_sub	metF	p__Firmicutes_A	o__Lachnospirales	g__Porcincola	ACETG_47
WL	K15023	s5_SRR18274464_metabat2_bin.12_sub_121_31	s5_SRR18274464_metabat2_bin.12_sub	acsE	p__Firmicutes_A	o__Lachnospirales	g__Porcincola	ACETG_47
WL	K14138	s4_SRR873604.1_metabat2_bin.376_277_5	s4_SRR873604.1_metabat2_bin.376	acsB	p__Firmicutes_A	o__Lachnospirales	g__Bilifractor	ACETG_46
WL	K00194	s4_SRR873604.1_metabat2_bin.376_277_4	s4_SRR873604.1_metabat2_bin.376	acsD	p__Firmicutes_A	o__Lachnospirales	g__Bilifractor	ACETG_46
WL	K00197	s4_SRR873604.1_metabat2_bin.376_277_3	s4_SRR873604.1_metabat2_bin.376	acsC	p__Firmicutes_A	o__Lachnospirales	g__Bilifractor	ACETG_46
WL	K15023	s4_SRR873604.1_metabat2_bin.376_267_10	s4_SRR873604.1_metabat2_bin.376	acsE	p__Firmicutes_A	o__Lachnospirales	g__Bilifractor	ACETG_46
WL	K15023	s4_SRR873604.1_metabat2_bin.376_277_2	s4_SRR873604.1_metabat2_bin.376	acsE	p__Firmicutes_A	o__Lachnospirales	g__Bilifractor	ACETG_46
WL	K00198	s4_SRR873604.1_metabat2_bin.376_241_3	s4_SRR873604.1_metabat2_bin.376	acsA	p__Firmicutes_A	o__Lachnospirales	g__Bilifractor	ACETG_46
WL	K00297	s4_SRR873604.1_metabat2_bin.376_215_7	s4_SRR873604.1_metabat2_bin.376	metF	p__Firmicutes_A	o__Lachnospirales	g__Bilifractor	ACETG_46
WL	K01938	s4_SRR873604.1_metabat2_bin.376_116_4	s4_SRR873604.1_metabat2_bin.376	fhs	p__Firmicutes_A	o__Lachnospirales	g__Bilifractor	ACETG_46
WL	K01500	s4_SRR873604.1_metabat2_bin.376_116_3	s4_SRR873604.1_metabat2_bin.376	fchA	p__Firmicutes_A	o__Lachnospirales	g__Bilifractor	ACETG_46
WL	K01500	s4_SRR873601.1_metabat2_bin.23_sub_45_18	s4_SRR873601.1_metabat2_bin.23_sub	fchA	p__Firmicutes_A	o__Lachnospirales	g__Bilifractor	ACETG_45
WL	K01938	s4_SRR873601.1_metabat2_bin.23_sub_45_17	s4_SRR873601.1_metabat2_bin.23_sub	fhs	p__Firmicutes_A	o__Lachnospirales	g__Bilifractor	ACETG_45
WL	K00197	s4_SRR873601.1_metabat2_bin.23_sub_45_14	s4_SRR873601.1_metabat2_bin.23_sub	acsC	p__Firmicutes_A	o__Lachnospirales	g__Bilifractor	ACETG_45
WL	K00194	s4_SRR873601.1_metabat2_bin.23_sub_45_13	s4_SRR873601.1_metabat2_bin.23_sub	acsD	p__Firmicutes_A	o__Lachnospirales	g__Bilifractor	ACETG_45
WL	K14138	s4_SRR873601.1_metabat2_bin.23_sub_45_12	s4_SRR873601.1_metabat2_bin.23_sub	acsB	p__Firmicutes_A	o__Lachnospirales	g__Bilifractor	ACETG_45
WL	K00297	s4_SRR873601.1_metabat2_bin.23_sub_131_7	s4_SRR873601.1_metabat2_bin.23_sub	metF	p__Firmicutes_A	o__Lachnospirales	g__Bilifractor	ACETG_45
WL	K15023	s4_SRR873601.1_metabat2_bin.23_sub_131_52	s4_SRR873601.1_metabat2_bin.23_sub	acsE	p__Firmicutes_A	o__Lachnospirales	g__Bilifractor	ACETG_45
WL	K15023	s4_SRR873601.1_metabat2_bin.23_sub_45_15	s4_SRR873601.1_metabat2_bin.23_sub	acsE	p__Firmicutes_A	o__Lachnospirales	g__Bilifractor	ACETG_45
WL	K00198	s4_SRR873601.1_metabat2_bin.23_sub_124_7	s4_SRR873601.1_metabat2_bin.23_sub	acsA	p__Firmicutes_A	o__Lachnospirales	g__Bilifractor	ACETG_45
WL	K00198	s4_SRR873601.1_metabat2_bin.23_sub_45_10	s4_SRR873601.1_metabat2_bin.23_sub	acsA	p__Firmicutes_A	o__Lachnospirales	g__Bilifractor	ACETG_45
WL	K01491	s4_SRR873601.1_metabat1_bin.84_79_1	s4_SRR873601.1_metabat1_bin.84	folD	p__Firmicutes_A	o__Lachnospirales	g__Bilifractor	ACETG_44
WL	K01500	s4_SRR873601.1_metabat1_bin.84_186_22	s4_SRR873601.1_metabat1_bin.84	fchA	p__Firmicutes_A	o__Lachnospirales	g__Bilifractor	ACETG_44
WL	K01938	s4_SRR873601.1_metabat1_bin.84_186_21	s4_SRR873601.1_metabat1_bin.84	fhs	p__Firmicutes_A	o__Lachnospirales	g__Bilifractor	ACETG_44
WL	K15023	s4_SRR873601.1_metabat1_bin.84_186_19	s4_SRR873601.1_metabat1_bin.84	acsE	p__Firmicutes_A	o__Lachnospirales	g__Bilifractor	ACETG_44
WL	K00197	s4_SRR873601.1_metabat1_bin.84_186_18	s4_SRR873601.1_metabat1_bin.84	acsC	p__Firmicutes_A	o__Lachnospirales	g__Bilifractor	ACETG_44
WL	K00194	s4_SRR873601.1_metabat1_bin.84_186_17	s4_SRR873601.1_metabat1_bin.84	acsD	p__Firmicutes_A	o__Lachnospirales	g__Bilifractor	ACETG_44
WL	K14138	s4_SRR873601.1_metabat1_bin.84_186_16	s4_SRR873601.1_metabat1_bin.84	acsB	p__Firmicutes_A	o__Lachnospirales	g__Bilifractor	ACETG_44
WL	K00198	s4_SRR873601.1_metabat1_bin.84_186_14	s4_SRR873601.1_metabat1_bin.84	acsA	p__Firmicutes_A	o__Lachnospirales	g__Bilifractor	ACETG_44
WL	K00198	s4_SRR873601.1_metabat1_bin.84_87_24	s4_SRR873601.1_metabat1_bin.84	acsA	p__Firmicutes_A	o__Lachnospirales	g__Bilifractor	ACETG_44
WL	K00297	s4_SRR873601.1_metabat1_bin.84_113_7	s4_SRR873601.1_metabat1_bin.84	metF	p__Firmicutes_A	o__Lachnospirales	g__Bilifractor	ACETG_44
WL	K01500	s4_SRR873596.1_metabat1_bin.77_64_24	s4_SRR873596.1_metabat1_bin.77	fchA	p__Firmicutes_A	o__Lachnospirales	g__Bilifractor	ACETG_43
WL	K01938	s4_SRR873596.1_metabat1_bin.77_64_23	s4_SRR873596.1_metabat1_bin.77	fhs	p__Firmicutes_A	o__Lachnospirales	g__Bilifractor	ACETG_43
WL	K00197	s4_SRR873596.1_metabat1_bin.77_64_20	s4_SRR873596.1_metabat1_bin.77	acsC	p__Firmicutes_A	o__Lachnospirales	g__Bilifractor	ACETG_43
WL	K00194	s4_SRR873596.1_metabat1_bin.77_64_19	s4_SRR873596.1_metabat1_bin.77	acsD	p__Firmicutes_A	o__Lachnospirales	g__Bilifractor	ACETG_43
WL	K14138	s4_SRR873596.1_metabat1_bin.77_64_18	s4_SRR873596.1_metabat1_bin.77	acsB	p__Firmicutes_A	o__Lachnospirales	g__Bilifractor	ACETG_43
WL	K00198	s4_SRR873596.1_metabat1_bin.77_20_63	s4_SRR873596.1_metabat1_bin.77	acsA	p__Firmicutes_A	o__Lachnospirales	g__Bilifractor	ACETG_43
WL	K00198	s4_SRR873596.1_metabat1_bin.77_64_16	s4_SRR873596.1_metabat1_bin.77	acsA	p__Firmicutes_A	o__Lachnospirales	g__Bilifractor	ACETG_43
WL	K15023	s4_SRR873596.1_metabat1_bin.77_20_20	s4_SRR873596.1_metabat1_bin.77	acsE	p__Firmicutes_A	o__Lachnospirales	g__Bilifractor	ACETG_43
WL	K15023	s4_SRR873596.1_metabat1_bin.77_64_21	s4_SRR873596.1_metabat1_bin.77	acsE	p__Firmicutes_A	o__Lachnospirales	g__Bilifractor	ACETG_43
WL	K00297	s4_SRR873596.1_metabat1_bin.77_1_1	s4_SRR873596.1_metabat1_bin.77	metF	p__Firmicutes_A	o__Lachnospirales	g__Bilifractor	ACETG_43
WL	K00198	s20_SRR094926_metabat1_bin.308_354_1	s20_SRR094926_metabat1_bin.308	acsA	p__Firmicutes_A	o__Lachnospirales	g__RGIG5612	ACETG_42
WL	K00297	s20_SRR094926_metabat1_bin.308_32_2	s20_SRR094926_metabat1_bin.308	metF	p__Firmicutes_A	o__Lachnospirales	g__RGIG5612	ACETG_42
WL	K15023	s20_SRR094926_metabat1_bin.308_224_6	s20_SRR094926_metabat1_bin.308	acsE	p__Firmicutes_A	o__Lachnospirales	g__RGIG5612	ACETG_42
WL	K01938	s20_SRR094926_metabat1_bin.308_224_3	s20_SRR094926_metabat1_bin.308	fhs	p__Firmicutes_A	o__Lachnospirales	g__RGIG5612	ACETG_42
WL	K01500	s20_SRR094926_metabat1_bin.308_224_2	s20_SRR094926_metabat1_bin.308	fchA	p__Firmicutes_A	o__Lachnospirales	g__RGIG5612	ACETG_42
WL	K14138	s20_SRR094926_metabat1_bin.308_191_2	s20_SRR094926_metabat1_bin.308	acsB	p__Firmicutes_A	o__Lachnospirales	g__RGIG5612	ACETG_42
WL	K00297	s17_SRR8397911_metabat2_bin.73_sub_8_26	s17_SRR8397911_metabat2_bin.73_sub	metF	p__Firmicutes_A	o__Lachnospirales	g__Bilifractor	ACETG_41
WL	K15023	s17_SRR8397911_metabat2_bin.73_sub_77_20	s17_SRR8397911_metabat2_bin.73_sub	acsE	p__Firmicutes_A	o__Lachnospirales	g__Bilifractor	ACETG_41
WL	K15023	s17_SRR8397911_metabat2_bin.73_sub_147_12	s17_SRR8397911_metabat2_bin.73_sub	acsE	p__Firmicutes_A	o__Lachnospirales	g__Bilifractor	ACETG_41
WL	K14138	s17_SRR8397911_metabat2_bin.73_sub_147_9	s17_SRR8397911_metabat2_bin.73_sub	acsB	p__Firmicutes_A	o__Lachnospirales	g__Bilifractor	ACETG_41
WL	K00198	s17_SRR8397911_metabat2_bin.73_sub_147_7	s17_SRR8397911_metabat2_bin.73_sub	acsA	p__Firmicutes_A	o__Lachnospirales	g__Bilifractor	ACETG_41
WL	K01938	s17_SRR8397911_metabat2_bin.73_sub_147_14	s17_SRR8397911_metabat2_bin.73_sub	fhs	p__Firmicutes_A	o__Lachnospirales	g__Bilifractor	ACETG_41
WL	K00197	s17_SRR8397911_metabat2_bin.73_sub_147_11	s17_SRR8397911_metabat2_bin.73_sub	acsC	p__Firmicutes_A	o__Lachnospirales	g__Bilifractor	ACETG_41
WL	K00194	s17_SRR8397911_metabat2_bin.73_sub_147_10	s17_SRR8397911_metabat2_bin.73_sub	acsD	p__Firmicutes_A	o__Lachnospirales	g__Bilifractor	ACETG_41
WL	K01500	s17_SRR8397911_metabat2_bin.73_sub_1_1	s17_SRR8397911_metabat2_bin.73_sub	fchA	p__Firmicutes_A	o__Lachnospirales	g__Bilifractor	ACETG_41
WL	K01938	s17_SRR8397892_metabat2_bin.14_94_9	s17_SRR8397892_metabat2_bin.14	fhs	p__Firmicutes_A	o__Lachnospirales	g__SIG280	ACETG_40
WL	K01500	s17_SRR8397892_metabat2_bin.14_94_8	s17_SRR8397892_metabat2_bin.14	fchA	p__Firmicutes_A	o__Lachnospirales	g__SIG280	ACETG_40
WL	K00297	s17_SRR8397892_metabat2_bin.14_94_5	s17_SRR8397892_metabat2_bin.14	metF	p__Firmicutes_A	o__Lachnospirales	g__SIG280	ACETG_40
WL	K15023	s17_SRR8397892_metabat2_bin.14_82_9	s17_SRR8397892_metabat2_bin.14	acsE	p__Firmicutes_A	o__Lachnospirales	g__SIG280	ACETG_40
WL	K14138	s17_SRR8397892_metabat2_bin.14_82_15	s17_SRR8397892_metabat2_bin.14	acsB	p__Firmicutes_A	o__Lachnospirales	g__SIG280	ACETG_40
WL	K00194	s17_SRR8397892_metabat2_bin.14_82_14	s17_SRR8397892_metabat2_bin.14	acsD	p__Firmicutes_A	o__Lachnospirales	g__SIG280	ACETG_40
WL	K00197	s17_SRR8397892_metabat2_bin.14_82_13	s17_SRR8397892_metabat2_bin.14	acsC	p__Firmicutes_A	o__Lachnospirales	g__SIG280	ACETG_40
WL	K00198	s17_SRR8397892_metabat2_bin.14_57_13	s17_SRR8397892_metabat2_bin.14	acsA	p__Firmicutes_A	o__Lachnospirales	g__SIG280	ACETG_40
WL	K00198	Roe_deer_Duodenum-2__c86645_9	RGIG4300	acsA	p__Firmicutes_A	o__Oscillospirales	g__RUG678	ACETG_19
WL	K15023	Roe_deer_Duodenum-2__c38584_11	RGIG4300	acsE	p__Firmicutes_A	o__Oscillospirales	g__RUG678	ACETG_19
WL	K15023	Roe_deer_Duodenum-2__c251729_5	RGIG4300	acsE	p__Firmicutes_A	o__Oscillospirales	g__RUG678	ACETG_19
WL	K14138	Roe_deer_Duodenum-2__c294272_2	RGIG4300	acsB	p__Firmicutes_A	o__Oscillospirales	g__RUG678	ACETG_19
WL	K00194	Roe_deer_Duodenum-2__c251729_7	RGIG4300	acsD	p__Firmicutes_A	o__Oscillospirales	g__RUG678	ACETG_19
WL	K00197	Roe_deer_Duodenum-2__c251729_6	RGIG4300	acsC	p__Firmicutes_A	o__Oscillospirales	g__RUG678	ACETG_19
WL	K01500	Roe_deer_Duodenum-2__c24422_14	RGIG4300	fchA	p__Firmicutes_A	o__Oscillospirales	g__RUG678	ACETG_19
WL	K01938	Roe_deer_Duodenum-2__c24422_13	RGIG4300	fhs	p__Firmicutes_A	o__Oscillospirales	g__RUG678	ACETG_19
WL	K25008	Roe_deer_Duodenum-2__c115349_8	RGIG4300	rnfC2	p__Firmicutes_A	o__Oscillospirales	g__RUG678	ACETG_19
WL	K00297	Roe_deer_Duodenum-2__c115349_6	RGIG4300	metF	p__Firmicutes_A	o__Oscillospirales	g__RUG678	ACETG_19
WL	K14138	Roe_deer_Cecum-5__c5805_111	RGIG4038	acsB	p__Firmicutes_A	o__Lachnospirales	g__Blautia_A	ACETG_18
WL	K00198	Roe_deer_Cecum-5__c5805_109	RGIG4038	acsA	p__Firmicutes_A	o__Lachnospirales	g__Blautia_A	ACETG_18
WL	K00297	Roe_deer_Cecum-5__c5805_107	RGIG4038	metF	p__Firmicutes_A	o__Lachnospirales	g__Blautia_A	ACETG_18
WL	K00194	Roe_deer_Cecum-5__c3720_55	RGIG4038	acsD	p__Firmicutes_A	o__Lachnospirales	g__Blautia_A	ACETG_18
WL	K00197	Roe_deer_Cecum-5__c3720_54	RGIG4038	acsC	p__Firmicutes_A	o__Lachnospirales	g__Blautia_A	ACETG_18
WL	K01500	Roe_deer_Cecum-5__c3720_50	RGIG4038	fchA	p__Firmicutes_A	o__Lachnospirales	g__Blautia_A	ACETG_18
WL	K01500	Roe_deer_Cecum-5__c3803_53	RGIG4038	fchA	p__Firmicutes_A	o__Lachnospirales	g__Blautia_A	ACETG_18
WL	K01938	Roe_deer_Cecum-5__c1582_26	RGIG4038	fhs	p__Firmicutes_A	o__Lachnospirales	g__Blautia_A	ACETG_18
WL	K15023	Roe_deer_Cecum-5__c1468_21	RGIG4038	acsE	p__Firmicutes_A	o__Lachnospirales	g__Blautia_A	ACETG_18
WL	K15023	Roe_deer_Cecum-5__c3720_53	RGIG4038	acsE	p__Firmicutes_A	o__Lachnospirales	g__Blautia_A	ACETG_18
WL	K25008	MAG-3871__scaffold_NODE_56_length_140905_cov_29.617505_8_56	MAG-3871	rnfC2	p__Firmicutes_A	o__Lachnospirales	g__Choladocola	ACETG_14
WL	K25007	MAG-3871__scaffold_NODE_56_length_140905_cov_29.617505_8_55	MAG-3871	metV	p__Firmicutes_A	o__Lachnospirales	g__Choladocola	ACETG_14
WL	K00297	MAG-3871__scaffold_NODE_56_length_140905_cov_29.617505_8_54	MAG-3871	metF	p__Firmicutes_A	o__Lachnospirales	g__Choladocola	ACETG_14
WL	K00198	MAG-3871__scaffold_NODE_56_length_140905_cov_29.617505_8_50	MAG-3871	acsA	p__Firmicutes_A	o__Lachnospirales	g__Choladocola	ACETG_14
WL	K14138	MAG-3871__scaffold_NODE_56_length_140905_cov_29.617505_8_48	MAG-3871	acsB	p__Firmicutes_A	o__Lachnospirales	g__Choladocola	ACETG_14
WL	K14138	MAG-3871__scaffold_NODE_56_length_140905_cov_29.617505_8_44	MAG-3871	acsB	p__Firmicutes_A	o__Lachnospirales	g__Choladocola	ACETG_14
WL	K00194	MAG-3871__scaffold_NODE_56_length_140905_cov_29.617505_8_47	MAG-3871	acsD	p__Firmicutes_A	o__Lachnospirales	g__Choladocola	ACETG_14
WL	K00197	MAG-3871__scaffold_NODE_56_length_140905_cov_29.617505_8_46	MAG-3871	acsC	p__Firmicutes_A	o__Lachnospirales	g__Choladocola	ACETG_14
WL	K15023	MAG-3871__scaffold_NODE_56_length_140905_cov_29.617505_8_45	MAG-3871	acsE	p__Firmicutes_A	o__Lachnospirales	g__Choladocola	ACETG_14
WL	K01938	MAG-3871__scaffold_NODE_56_length_140905_cov_29.617505_8_41	MAG-3871	fhs	p__Firmicutes_A	o__Lachnospirales	g__Choladocola	ACETG_14
WL	K01500	MAG-3871__scaffold_NODE_56_length_140905_cov_29.617505_8_40	MAG-3871	fchA	p__Firmicutes_A	o__Lachnospirales	g__Choladocola	ACETG_14
WL	K00297	MAG-3814__scaffold_NODE_524_length_47646_cov_17.438300_16_30	MAG-3814	metF	p__Firmicutes_A	o__Lachnospirales	g__HGM12587	ACETG_13
WL	K25007	MAG-3814__scaffold_NODE_524_length_47646_cov_17.438300_16_29	MAG-3814	metV	p__Firmicutes_A	o__Lachnospirales	g__HGM12587	ACETG_13
WL	K01500	MAG-3814__scaffold_NODE_142_length_104492_cov_17.192209_4_58	MAG-3814	fchA	p__Firmicutes_A	o__Lachnospirales	g__HGM12587	ACETG_13
WL	K01938	MAG-3814__scaffold_NODE_142_length_104492_cov_17.192209_4_57	MAG-3814	fhs	p__Firmicutes_A	o__Lachnospirales	g__HGM12587	ACETG_13
WL	K15023	MAG-3814__scaffold_NODE_142_length_104492_cov_17.192209_4_54	MAG-3814	acsE	p__Firmicutes_A	o__Lachnospirales	g__HGM12587	ACETG_13
WL	K00197	MAG-3814__scaffold_NODE_142_length_104492_cov_17.192209_4_53	MAG-3814	acsC	p__Firmicutes_A	o__Lachnospirales	g__HGM12587	ACETG_13
WL	K00194	MAG-3814__scaffold_NODE_142_length_104492_cov_17.192209_4_52	MAG-3814	acsD	p__Firmicutes_A	o__Lachnospirales	g__HGM12587	ACETG_13
WL	K14138	MAG-3814__scaffold_NODE_142_length_104492_cov_17.192209_4_51	MAG-3814	acsB	p__Firmicutes_A	o__Lachnospirales	g__HGM12587	ACETG_13
WL	K00198	MAG-3814__scaffold_NODE_142_length_104492_cov_17.192209_4_49	MAG-3814	acsA	p__Firmicutes_A	o__Lachnospirales	g__HGM12587	ACETG_13
WL	K14138	MAG-3400__contig_k141_86656_171_28	MAG-3400	acsB	p__Firmicutes_A	o__Lachnospirales	g__HGM12587	ACETG_12
WL	K14138	MAG-3400__contig_k141_181073_81_10	MAG-3400	acsB	p__Firmicutes_A	o__Lachnospirales	g__HGM12587	ACETG_12
WL	K00194	MAG-3400__contig_k141_86656_171_27	MAG-3400	acsD	p__Firmicutes_A	o__Lachnospirales	g__HGM12587	ACETG_12
WL	K00197	MAG-3400__contig_k141_86656_171_26	MAG-3400	acsC	p__Firmicutes_A	o__Lachnospirales	g__HGM12587	ACETG_12
WL	K15023	MAG-3400__contig_k141_86656_171_25	MAG-3400	acsE	p__Firmicutes_A	o__Lachnospirales	g__HGM12587	ACETG_12
WL	K01938	MAG-3400__contig_k141_86656_171_22	MAG-3400	fhs	p__Firmicutes_A	o__Lachnospirales	g__HGM12587	ACETG_12
WL	K01500	MAG-3400__contig_k141_86656_171_21	MAG-3400	fchA	p__Firmicutes_A	o__Lachnospirales	g__HGM12587	ACETG_12
WL	K00198	MAG-3400__contig_k141_181073_81_8	MAG-3400	acsA	p__Firmicutes_A	o__Lachnospirales	g__HGM12587	ACETG_12
WL	K00297	MAG-3400__contig_k141_181073_81_4	MAG-3400	metF	p__Firmicutes_A	o__Lachnospirales	g__HGM12587	ACETG_12
WL	K25007	MAG-3400__contig_k141_181073_81_3	MAG-3400	metV	p__Firmicutes_A	o__Lachnospirales	g__HGM12587	ACETG_12
WL	K14138	MAG-2798__contig_k141_31617_68_8	MAG-2798	acsB	p__Firmicutes_A	o__Oscillospirales	g__Faecousia	ACETG_11
WL	K14138	MAG-2798__contig_k141_147439_115_12	MAG-2798	acsB	p__Firmicutes_A	o__Oscillospirales	g__Faecousia	ACETG_11
WL	K00198	MAG-2798__contig_k141_31617_68_6	MAG-2798	acsA	p__Firmicutes_A	o__Oscillospirales	g__Faecousia	ACETG_11
WL	K00297	MAG-2798__contig_k141_177223_30_4	MAG-2798	metF	p__Firmicutes_A	o__Oscillospirales	g__Faecousia	ACETG_11
WL	K00194	MAG-2798__contig_k141_147439_115_14	MAG-2798	acsD	p__Firmicutes_A	o__Oscillospirales	g__Faecousia	ACETG_11
WL	K00197	MAG-2798__contig_k141_147439_115_13	MAG-2798	acsC	p__Firmicutes_A	o__Oscillospirales	g__Faecousia	ACETG_11
WL	K15023	MAG-2798__contig_k141_129770_122_31	MAG-2798	acsE	p__Firmicutes_A	o__Oscillospirales	g__Faecousia	ACETG_11
WL	K01938	MAG-2798__contig_k141_123957_90_4	MAG-2798	fhs	p__Firmicutes_A	o__Oscillospirales	g__Faecousia	ACETG_11
WL	K01500	MAG-2798__contig_k141_123957_90_3	MAG-2798	fchA	p__Firmicutes_A	o__Oscillospirales	g__Faecousia	ACETG_11
WL	K01938	MAG-2776__contig_k141_76431_95_56	MAG-2776	fhs	p__Firmicutes_A	o__Lachnospirales	g__Blautia_A	ACETG_10
WL	K00198	MAG-2776__contig_k141_72949_66_50	MAG-2776	acsA	p__Firmicutes_A	o__Lachnospirales	g__Blautia_A	ACETG_10
WL	K14138	MAG-2776__contig_k141_72949_66_48	MAG-2776	acsB	p__Firmicutes_A	o__Lachnospirales	g__Blautia_A	ACETG_10
WL	K00194	MAG-2776__contig_k141_72949_66_47	MAG-2776	acsD	p__Firmicutes_A	o__Lachnospirales	g__Blautia_A	ACETG_10
WL	K00197	MAG-2776__contig_k141_72949_66_46	MAG-2776	acsC	p__Firmicutes_A	o__Lachnospirales	g__Blautia_A	ACETG_10
WL	K01500	MAG-2776__contig_k141_72949_66_42	MAG-2776	fchA	p__Firmicutes_A	o__Lachnospirales	g__Blautia_A	ACETG_10
WL	K22015	MAG-2776__contig_k141_52228_35_9	MAG-2776	fdhF	p__Firmicutes_A	o__Lachnospirales	g__Blautia_A	ACETG_10
WL	K25124	MAG-2776__contig_k141_52228_35_11	MAG-2776	hycB	p__Firmicutes_A	o__Lachnospirales	g__Blautia_A	ACETG_10
WL	K15023	MAG-2776__contig_k141_124870_91_25	MAG-2776	acsE	p__Firmicutes_A	o__Lachnospirales	g__Blautia_A	ACETG_10
WL	K15023	MAG-2776__contig_k141_72949_66_45	MAG-2776	acsE	p__Firmicutes_A	o__Lachnospirales	g__Blautia_A	ACETG_10
WL	K25007	MAG-2776__contig_k141_124658_89_7	MAG-2776	metV	p__Firmicutes_A	o__Lachnospirales	g__Blautia_A	ACETG_10
WL	K00297	MAG-2776__contig_k141_124658_89_6	MAG-2776	metF	p__Firmicutes_A	o__Lachnospirales	g__Blautia_A	ACETG_10
WL	K00297	MAG-1295__contig_k141_445134_83_4	MAG-1295	metF	p__Firmicutes_A	o__Oscillospirales	g__Faecousia	ACETG_9
WL	K01938	MAG-1295__contig_k141_425652_20_3	MAG-1295	fhs	p__Firmicutes_A	o__Oscillospirales	g__Faecousia	ACETG_9
WL	K01500	MAG-1295__contig_k141_425652_20_2	MAG-1295	fchA	p__Firmicutes_A	o__Oscillospirales	g__Faecousia	ACETG_9
WL	K00194	MAG-1295__contig_k141_38475_106_1	MAG-1295	acsD	p__Firmicutes_A	o__Oscillospirales	g__Faecousia	ACETG_9
WL	K15023	MAG-1295__contig_k141_319013_107_36	MAG-1295	acsE	p__Firmicutes_A	o__Oscillospirales	g__Faecousia	ACETG_9
WL	K14138	MAG-1295__contig_k141_319013_107_34	MAG-1295	acsB	p__Firmicutes_A	o__Oscillospirales	g__Faecousia	ACETG_9
WL	K00198	MAG-1295__contig_k141_20810_72_9	MAG-1295	acsA	p__Firmicutes_A	o__Oscillospirales	g__Faecousia	ACETG_9
WL	K25007	MAG-1005__contig_k141_4953_14_6	MAG-1005	metV	p__Firmicutes_A	o__Lachnospirales	g__HGM12587	ACETG_8
WL	K00297	MAG-1005__contig_k141_4953_14_5	MAG-1005	metF	p__Firmicutes_A	o__Lachnospirales	g__HGM12587	ACETG_8
WL	K00198	MAG-1005__contig_k141_440400_102_9	MAG-1005	acsA	p__Firmicutes_A	o__Lachnospirales	g__HGM12587	ACETG_8
WL	K14138	MAG-1005__contig_k141_440400_102_6	MAG-1005	acsB	p__Firmicutes_A	o__Lachnospirales	g__HGM12587	ACETG_8
WL	K14138	MAG-1005__contig_k141_440400_102_7	MAG-1005	acsB	p__Firmicutes_A	o__Lachnospirales	g__HGM12587	ACETG_8
WL	K00194	MAG-1005__contig_k141_440400_102_5	MAG-1005	acsD	p__Firmicutes_A	o__Lachnospirales	g__HGM12587	ACETG_8
WL	K00197	MAG-1005__contig_k141_440400_102_4	MAG-1005	acsC	p__Firmicutes_A	o__Lachnospirales	g__HGM12587	ACETG_8
WL	K15023	MAG-1005__contig_k141_440400_102_3	MAG-1005	acsE	p__Firmicutes_A	o__Lachnospirales	g__HGM12587	ACETG_8
WL	K01938	MAG-1005__contig_k141_149483_175_8	MAG-1005	fhs	p__Firmicutes_A	o__Lachnospirales	g__HGM12587	ACETG_8
WL	K01500	MAG-1005__contig_k141_149483_175_7	MAG-1005	fchA	p__Firmicutes_A	o__Lachnospirales	g__HGM12587	ACETG_8
WL	K00297	MAG-0789__contig_k141_603064_173_9	MAG-0789	metF	p__Firmicutes_A	o__Lachnospirales	g__HGM12587	ACETG_7
WL	K25007	MAG-0789__contig_k141_603064_173_8	MAG-0789	metV	p__Firmicutes_A	o__Lachnospirales	g__HGM12587	ACETG_7
WL	K25008	MAG-0789__contig_k141_603064_173_7	MAG-0789	rnfC2	p__Firmicutes_A	o__Lachnospirales	g__HGM12587	ACETG_7
WL	K01500	MAG-0789__contig_k141_603064_173_22	MAG-0789	fchA	p__Firmicutes_A	o__Lachnospirales	g__HGM12587	ACETG_7
WL	K01938	MAG-0789__contig_k141_603064_173_21	MAG-0789	fhs	p__Firmicutes_A	o__Lachnospirales	g__HGM12587	ACETG_7
WL	K15023	MAG-0789__contig_k141_603064_173_18	MAG-0789	acsE	p__Firmicutes_A	o__Lachnospirales	g__HGM12587	ACETG_7
WL	K00197	MAG-0789__contig_k141_603064_173_17	MAG-0789	acsC	p__Firmicutes_A	o__Lachnospirales	g__HGM12587	ACETG_7
WL	K00194	MAG-0789__contig_k141_603064_173_16	MAG-0789	acsD	p__Firmicutes_A	o__Lachnospirales	g__HGM12587	ACETG_7
WL	K14138	MAG-0789__contig_k141_603064_173_15	MAG-0789	acsB	p__Firmicutes_A	o__Lachnospirales	g__HGM12587	ACETG_7
WL	K00198	MAG-0789__contig_k141_603064_173_13	MAG-0789	acsA	p__Firmicutes_A	o__Lachnospirales	g__HGM12587	ACETG_7
WL	K25123	MAG-0789__contig_k141_188981_103_7	MAG-0789	hydA2	p__Firmicutes_A	o__Lachnospirales	g__HGM12587	ACETG_7
WL	K25124	MAG-0789__contig_k141_188981_103_6	MAG-0789	hycB	p__Firmicutes_A	o__Lachnospirales	g__HGM12587	ACETG_7
WL	K22015	MAG-0789__contig_k141_188981_103_4	MAG-0789	fdhF	p__Firmicutes_A	o__Lachnospirales	g__HGM12587	ACETG_7
WL	K15023	MAG-0656__contig_k141_54322_63_7	MAG-0656	acsE	p__Firmicutes_A	o__Lachnospirales	g__Blautia_A	ACETG_6
WL	K15023	MAG-0656__contig_k141_38230_158_9	MAG-0656	acsE	p__Firmicutes_A	o__Lachnospirales	g__Blautia_A	ACETG_6
WL	K00297	MAG-0656__contig_k141_49451_184_5	MAG-0656	metF	p__Firmicutes_A	o__Lachnospirales	g__Blautia_A	ACETG_6
WL	K25007	MAG-0656__contig_k141_49451_184_4	MAG-0656	metV	p__Firmicutes_A	o__Lachnospirales	g__Blautia_A	ACETG_6
WL	K25008	MAG-0656__contig_k141_49451_184_3	MAG-0656	rnfC2	p__Firmicutes_A	o__Lachnospirales	g__Blautia_A	ACETG_6
WL	K22015	MAG-0656__contig_k141_43994_53_8	MAG-0656	fdhF	p__Firmicutes_A	o__Lachnospirales	g__Blautia_A	ACETG_6
WL	K25124	MAG-0656__contig_k141_43994_53_6	MAG-0656	hycB	p__Firmicutes_A	o__Lachnospirales	g__Blautia_A	ACETG_6
WL	K25123	MAG-0656__contig_k141_43994_53_5	MAG-0656	hydA2	p__Firmicutes_A	o__Lachnospirales	g__Blautia_A	ACETG_6
WL	K01500	MAG-0656__contig_k141_38230_158_6	MAG-0656	fchA	p__Firmicutes_A	o__Lachnospirales	g__Blautia_A	ACETG_6
WL	K00198	MAG-0656__contig_k141_38230_158_14	MAG-0656	acsA	p__Firmicutes_A	o__Lachnospirales	g__Blautia_A	ACETG_6
WL	K14138	MAG-0656__contig_k141_38230_158_12	MAG-0656	acsB	p__Firmicutes_A	o__Lachnospirales	g__Blautia_A	ACETG_6
WL	K00194	MAG-0656__contig_k141_38230_158_11	MAG-0656	acsD	p__Firmicutes_A	o__Lachnospirales	g__Blautia_A	ACETG_6
WL	K00197	MAG-0656__contig_k141_38230_158_10	MAG-0656	acsC	p__Firmicutes_A	o__Lachnospirales	g__Blautia_A	ACETG_6
WL	K01938	MAG-0656__contig_k141_16669_175_4	MAG-0656	fhs	p__Firmicutes_A	o__Lachnospirales	g__Blautia_A	ACETG_6
WL	K01500	JAILFW010000182.1_68	GCA_024697365.1_ASM2469736v1_genomic	fchA	p__Firmicutes_A	o__Oscillospirales	g__Alloscillospira	ACETG_2
WL	K01938	JAILFW010000182.1_67	GCA_024697365.1_ASM2469736v1_genomic	fhs	p__Firmicutes_A	o__Oscillospirales	g__Alloscillospira	ACETG_2
WL	K00297	JAILFW010000182.1_66	GCA_024697365.1_ASM2469736v1_genomic	metF	p__Firmicutes_A	o__Oscillospirales	g__Alloscillospira	ACETG_2
WL	K00194	JAILFW010000131.1_35	GCA_024697365.1_ASM2469736v1_genomic	acsD	p__Firmicutes_A	o__Oscillospirales	g__Alloscillospira	ACETG_2
WL	K00197	JAILFW010000131.1_34	GCA_024697365.1_ASM2469736v1_genomic	acsC	p__Firmicutes_A	o__Oscillospirales	g__Alloscillospira	ACETG_2
WL	K15023	JAILFW010000131.1_33	GCA_024697365.1_ASM2469736v1_genomic	acsE	p__Firmicutes_A	o__Oscillospirales	g__Alloscillospira	ACETG_2
WL	K14138	JAILFW010000131.1_32	GCA_024697365.1_ASM2469736v1_genomic	acsB	p__Firmicutes_A	o__Oscillospirales	g__Alloscillospira	ACETG_2
WL	K14138	JAILFW010000082.1_5	GCA_024697365.1_ASM2469736v1_genomic	acsB	p__Firmicutes_A	o__Oscillospirales	g__Alloscillospira	ACETG_2
WL	K00198	JAILFW010000082.1_3	GCA_024697365.1_ASM2469736v1_genomic	acsA	p__Firmicutes_A	o__Oscillospirales	g__Alloscillospira	ACETG_2
WL	K00198	JAEEJB010000110.1_2	GCA_016281685.1_ASM1628168v1_genomic	acsA	p__Firmicutes_A	o__Oscillospirales	g__RUG11783	ACETG_1
WL	K01500	JAEEJB010000095.1_12	GCA_016281685.1_ASM1628168v1_genomic	fchA	p__Firmicutes_A	o__Oscillospirales	g__RUG11783	ACETG_1
WL	K00297	JAEEJB010000084.1_17	GCA_016281685.1_ASM1628168v1_genomic	metF	p__Firmicutes_A	o__Oscillospirales	g__RUG11783	ACETG_1
WL	K01938	JAEEJB010000049.1_9	GCA_016281685.1_ASM1628168v1_genomic	fhs	p__Firmicutes_A	o__Oscillospirales	g__RUG11783	ACETG_1
WL	K01938	JAEEJB010000098.1_4	GCA_016281685.1_ASM1628168v1_genomic	fhs	p__Firmicutes_A	o__Oscillospirales	g__RUG11783	ACETG_1
WL	K15023	JAEEJB010000027.1_41	GCA_016281685.1_ASM1628168v1_genomic	acsE	p__Firmicutes_A	o__Oscillospirales	g__RUG11783	ACETG_1
WL	K15023	JAEEJB010000027.1_34	GCA_016281685.1_ASM1628168v1_genomic	acsE	p__Firmicutes_A	o__Oscillospirales	g__RUG11783	ACETG_1
WL	K00194	JAEEJB010000027.1_36	GCA_016281685.1_ASM1628168v1_genomic	acsD	p__Firmicutes_A	o__Oscillospirales	g__RUG11783	ACETG_1
WL	K00197	JAEEJB010000027.1_35	GCA_016281685.1_ASM1628168v1_genomic	acsC	p__Firmicutes_A	o__Oscillospirales	g__RUG11783	ACETG_1
WL	K14138	JAEEJB010000027.1_33	GCA_016281685.1_ASM1628168v1_genomic	acsB	p__Firmicutes_A	o__Oscillospirales	g__RUG11783	ACETG_1
WL	K14138	JAEEJB010000062.1_2	GCA_016281685.1_ASM1628168v1_genomic	acsB	p__Firmicutes_A	o__Oscillospirales	g__RUG11783	ACETG_1
WL	K00297	HG_Colon-8__c134381_85	HG_Colon-8.metabat2.017.contigs	metF	p__Firmicutes_A	o__Lachnospirales	g__	ACETG_5
WL	K00198	HG_Colon-8__c134381_83	HG_Colon-8.metabat2.017.contigs	acsA	p__Firmicutes_A	o__Lachnospirales	g__	ACETG_5
WL	K14138	HG_Colon-8__c134381_81	HG_Colon-8.metabat2.017.contigs	acsB	p__Firmicutes_A	o__Lachnospirales	g__	ACETG_5
WL	K00194	HG_Colon-8__c134381_80	HG_Colon-8.metabat2.017.contigs	acsD	p__Firmicutes_A	o__Lachnospirales	g__	ACETG_5
WL	K00197	HG_Colon-8__c134381_79	HG_Colon-8.metabat2.017.contigs	acsC	p__Firmicutes_A	o__Lachnospirales	g__	ACETG_5
WL	K15023	HG_Colon-8__c134381_78	HG_Colon-8.metabat2.017.contigs	acsE	p__Firmicutes_A	o__Lachnospirales	g__	ACETG_5
WL	K01938	HG_Colon-8__c134381_74	HG_Colon-8.metabat2.017.contigs	fhs	p__Firmicutes_A	o__Lachnospirales	g__	ACETG_5
WL	K01500	HG_Colon-8__c134381_73	HG_Colon-8.metabat2.017.contigs	fchA	p__Firmicutes_A	o__Lachnospirales	g__	ACETG_5
WL	K00198	HG_Cecum-11__c501873_8	HG_Cecum-11.maxbin.054_sub.contigs	acsA	p__Firmicutes_A	o__Lachnospirales	g__TWA4	ACETG_4
WL	K14138	HG_Cecum-11__c501873_14	HG_Cecum-11.maxbin.054_sub.contigs	acsB	p__Firmicutes_A	o__Lachnospirales	g__TWA4	ACETG_4
WL	K14138	HG_Cecum-11__c501873_10	HG_Cecum-11.maxbin.054_sub.contigs	acsB	p__Firmicutes_A	o__Lachnospirales	g__TWA4	ACETG_4
WL	K00197	HG_Cecum-11__c501873_12	HG_Cecum-11.maxbin.054_sub.contigs	acsC	p__Firmicutes_A	o__Lachnospirales	g__TWA4	ACETG_4
WL	K00194	HG_Cecum-11__c501873_11	HG_Cecum-11.maxbin.054_sub.contigs	acsD	p__Firmicutes_A	o__Lachnospirales	g__TWA4	ACETG_4
WL	K01938	HG_Cecum-11__c370334_1	HG_Cecum-11.maxbin.054_sub.contigs	fhs	p__Firmicutes_A	o__Lachnospirales	g__TWA4	ACETG_4
WL	K15023	HG_Cecum-11__c213667_17	HG_Cecum-11.maxbin.054_sub.contigs	acsE	p__Firmicutes_A	o__Lachnospirales	g__TWA4	ACETG_4
WL	K15023	HG_Cecum-11__c120193_3	HG_Cecum-11.maxbin.054_sub.contigs	acsE	p__Firmicutes_A	o__Lachnospirales	g__TWA4	ACETG_4
WL	K22015	HG_Cecum-11__c204483_18	HG_Cecum-11.maxbin.054_sub.contigs	fdhF	p__Firmicutes_A	o__Lachnospirales	g__TWA4	ACETG_4
WL	K25124	HG_Cecum-11__c204483_16	HG_Cecum-11.maxbin.054_sub.contigs	hycB	p__Firmicutes_A	o__Lachnospirales	g__TWA4	ACETG_4
WL	K25123	HG_Cecum-11__c204483_15	HG_Cecum-11.maxbin.054_sub.contigs	hydA2	p__Firmicutes_A	o__Lachnospirales	g__TWA4	ACETG_4
WL	K00297	HG_Cecum-11__c13369_8	HG_Cecum-11.maxbin.054_sub.contigs	metF	p__Firmicutes_A	o__Lachnospirales	g__TWA4	ACETG_4
WL	K01500	HG_Cecum-11__c13369_12	HG_Cecum-11.maxbin.054_sub.contigs	fchA	p__Firmicutes_A	o__Lachnospirales	g__TWA4	ACETG_4
WL	K15023	HF_Duodenum-3__c962827_3	HF_Duodenum-3.concoct.008.contigs	acsE	p__Firmicutes_A	o__Lachnospirales	g__TWA4	ACETG_3
WL	K00198	HF_Duodenum-3__c62393_5	HF_Duodenum-3.concoct.008.contigs	acsA	p__Firmicutes_A	o__Lachnospirales	g__TWA4	ACETG_3
WL	K14138	HF_Duodenum-3__c62393_3	HF_Duodenum-3.concoct.008.contigs	acsB	p__Firmicutes_A	o__Lachnospirales	g__TWA4	ACETG_3
WL	K00194	HF_Duodenum-3__c62393_2	HF_Duodenum-3.concoct.008.contigs	acsD	p__Firmicutes_A	o__Lachnospirales	g__TWA4	ACETG_3
WL	K01500	HF_Duodenum-3__c44656_2	HF_Duodenum-3.concoct.008.contigs	fchA	p__Firmicutes_A	o__Lachnospirales	g__TWA4	ACETG_3
WL	K01938	HF_Duodenum-3__c44656_1	HF_Duodenum-3.concoct.008.contigs	fhs	p__Firmicutes_A	o__Lachnospirales	g__TWA4	ACETG_3
WL	K00297	HF_Duodenum-3__c1099795_3	HF_Duodenum-3.concoct.008.contigs	metF	p__Firmicutes_A	o__Lachnospirales	g__TWA4	ACETG_3
WL	K00297	Goat_Ileum.Co__c706934_12	RGIG2447	metF	p__Firmicutes_A	o__Lachnospirales	g__Alectryocaccobium	ACETG_17
WL	K15023	Goat_Ileum.Co__c611596_97	RGIG2447	acsE	p__Firmicutes_A	o__Lachnospirales	g__Alectryocaccobium	ACETG_17
WL	K15023	Goat_Ileum.Co__c611596_79	RGIG2447	acsE	p__Firmicutes_A	o__Lachnospirales	g__Alectryocaccobium	ACETG_17
WL	K00194	Goat_Ileum.Co__c611596_81	RGIG2447	acsD	p__Firmicutes_A	o__Lachnospirales	g__Alectryocaccobium	ACETG_17
WL	K00197	Goat_Ileum.Co__c611596_80	RGIG2447	acsC	p__Firmicutes_A	o__Lachnospirales	g__Alectryocaccobium	ACETG_17
WL	K00198	Goat_Ileum.Co__c611596_78	RGIG2447	acsA	p__Firmicutes_A	o__Lachnospirales	g__Alectryocaccobium	ACETG_17
WL	K14138	Goat_Ileum.Co__c611596_76	RGIG2447	acsB	p__Firmicutes_A	o__Lachnospirales	g__Alectryocaccobium	ACETG_17
WL	K01500	Goat_Ileum.Co__c171953_25	RGIG2447	fchA	p__Firmicutes_A	o__Lachnospirales	g__Alectryocaccobium	ACETG_17
WL	K01938	Goat_Ileum.Co__c171953_24	RGIG2447	fhs	p__Firmicutes_A	o__Lachnospirales	g__Alectryocaccobium	ACETG_17
WL	K00194	Goat_Cecum.Co__c1694961_4	RGIG1949	acsD	p__Firmicutes_A	o__Oscillospirales	g__Alloscillospira	ACETG_16
WL	K00197	Goat_Cecum.Co__c1694961_3	RGIG1949	acsC	p__Firmicutes_A	o__Oscillospirales	g__Alloscillospira	ACETG_16
WL	K15023	Goat_Cecum.Co__c1694961_2	RGIG1949	acsE	p__Firmicutes_A	o__Oscillospirales	g__Alloscillospira	ACETG_16
WL	K00198	Goat_Cecum.Co__c1694961_10	RGIG1949	acsA	p__Firmicutes_A	o__Oscillospirales	g__Alloscillospira	ACETG_16
WL	K14138	Goat_Cecum.Co__c1694961_1	RGIG1949	acsB	p__Firmicutes_A	o__Oscillospirales	g__Alloscillospira	ACETG_16
WL	K14138	Goat_Cecum.Co__c1694961_12	RGIG1949	acsB	p__Firmicutes_A	o__Oscillospirales	g__Alloscillospira	ACETG_16
WL	K00297	Goat_Cecum.Co__c1332507_4	RGIG1949	metF	p__Firmicutes_A	o__Oscillospirales	g__Alloscillospira	ACETG_16
WL	K01938	Goat_Cecum.Co__c1332507_3	RGIG1949	fhs	p__Firmicutes_A	o__Oscillospirales	g__Alloscillospira	ACETG_16
WL	K01500	Goat_Cecum.Co__c1332507_2	RGIG1949	fchA	p__Firmicutes_A	o__Oscillospirales	g__Alloscillospira	ACETG_16
WL	K00194	Dairy_cattle_Rumen.Co__c3400525_9	RGIG1371	acsD	p__Firmicutes_A	o__Oscillospirales	g__RUG612	ACETG_15
WL	K00197	Dairy_cattle_Rumen.Co__c3400525_8	RGIG1371	acsC	p__Firmicutes_A	o__Oscillospirales	g__RUG612	ACETG_15
WL	K15023	Dairy_cattle_Rumen.Co__c3400525_2	RGIG1371	acsE	p__Firmicutes_A	o__Oscillospirales	g__RUG612	ACETG_15
WL	K15023	Dairy_cattle_Rumen.Co__c3400525_7	RGIG1371	acsE	p__Firmicutes_A	o__Oscillospirales	g__RUG612	ACETG_15
WL	K00198	Dairy_cattle_Rumen.Co__c3400525_12	RGIG1371	acsA	p__Firmicutes_A	o__Oscillospirales	g__RUG612	ACETG_15
WL	K14138	Dairy_cattle_Rumen.Co__c3400525_10	RGIG1371	acsB	p__Firmicutes_A	o__Oscillospirales	g__RUG612	ACETG_15
WL	K00297	Dairy_cattle_Rumen.Co__c1762457_6	RGIG1371	metF	p__Firmicutes_A	o__Oscillospirales	g__RUG612	ACETG_15
WL	K01938	Dairy_cattle_Rumen.Co__c1762457_3	RGIG1371	fhs	p__Firmicutes_A	o__Oscillospirales	g__RUG612	ACETG_15
WL	K01500	Dairy_cattle_Rumen.Co__c1762457_2	RGIG1371	fchA	p__Firmicutes_A	o__Oscillospirales	g__RUG612	ACETG_15
WL	K15023	Dairy_cattle_Duodenum.Co__c3188588_67	RGIG575	acsE	p__Firmicutes_A	o__Eubacteriales	g__RUG14186	ACETG_23
WL	K00194	Dairy_cattle_Duodenum.Co__c24565_38	RGIG575	acsD	p__Firmicutes_A	o__Eubacteriales	g__RUG14186	ACETG_23
WL	K00197	Dairy_cattle_Duodenum.Co__c24565_37	RGIG575	acsC	p__Firmicutes_A	o__Eubacteriales	g__RUG14186	ACETG_23
WL	K14138	Dairy_cattle_Duodenum.Co__c24565_35	RGIG575	acsB	p__Firmicutes_A	o__Eubacteriales	g__RUG14186	ACETG_23
WL	K14138	Dairy_cattle_Duodenum.Co__c2431873_43	RGIG575	acsB	p__Firmicutes_A	o__Eubacteriales	g__RUG14186	ACETG_23
WL	K00198	Dairy_cattle_Duodenum.Co__c2431873_41	RGIG575	acsA	p__Firmicutes_A	o__Eubacteriales	g__RUG14186	ACETG_23
WL	K01938	Dairy_cattle_Duodenum.Co__c23416_18	RGIG575	fhs	p__Firmicutes_A	o__Eubacteriales	g__RUG14186	ACETG_23
WL	K01500	Dairy_cattle_Duodenum.Co__c23416_17	RGIG575	fchA	p__Firmicutes_A	o__Eubacteriales	g__RUG14186	ACETG_23
WL	K00297	Dairy_cattle_Duodenum.Co__c2247028_4	RGIG575	metF	p__Firmicutes_A	o__Eubacteriales	g__RUG14186	ACETG_23
WL	K01938	contigs1_sample_bins_2500.9422_NODE_2_length_155028_cov_3.092297_39	RMAG1799	fhs	p__Firmicutes_A	o__Lachnospirales	g__Blautia_A	ACETG_38
WL	K01938	contigs1_sample_bins_2500.9422_NODE_1_length_192048_cov_2.303035_96	RMAG1799	fhs	p__Firmicutes_A	o__Lachnospirales	g__Blautia_A	ACETG_38
WL	K01500	contigs1_sample_bins_2500.9422_NODE_1_length_192048_cov_2.303035_97	RMAG1799	fchA	p__Firmicutes_A	o__Lachnospirales	g__Blautia_A	ACETG_38
WL	K15023	contigs1_sample_bins_2500.9422_NODE_1_length_192048_cov_2.303035_93	RMAG1799	acsE	p__Firmicutes_A	o__Lachnospirales	g__Blautia_A	ACETG_38
WL	K00197	contigs1_sample_bins_2500.9422_NODE_1_length_192048_cov_2.303035_92	RMAG1799	acsC	p__Firmicutes_A	o__Lachnospirales	g__Blautia_A	ACETG_38
WL	K00194	contigs1_sample_bins_2500.9422_NODE_1_length_192048_cov_2.303035_91	RMAG1799	acsD	p__Firmicutes_A	o__Lachnospirales	g__Blautia_A	ACETG_38
WL	K14138	contigs1_sample_bins_2500.9422_NODE_1_length_192048_cov_2.303035_90	RMAG1799	acsB	p__Firmicutes_A	o__Lachnospirales	g__Blautia_A	ACETG_38
WL	K14138	contigs1_sample_bins_2500.9422_NODE_1_length_192048_cov_2.303035_89	RMAG1799	acsB	p__Firmicutes_A	o__Lachnospirales	g__Blautia_A	ACETG_38
WL	K00198	contigs1_sample_bins_2500.9422_NODE_1_length_192048_cov_2.303035_87	RMAG1799	acsA	p__Firmicutes_A	o__Lachnospirales	g__Blautia_A	ACETG_38
WL	K00297	contigs1_sample_bins_2500.9422_NODE_1_length_192048_cov_2.303035_85	RMAG1799	metF	p__Firmicutes_A	o__Lachnospirales	g__Blautia_A	ACETG_38
WL	K00297	contigs1_sample_bins_2500.10423_NODE_7_length_59299_cov_5.832562_19	RMAG1056	metF	p__Firmicutes_A	o__Oscillospirales	g__	ACETG_37
WL	K15023	contigs1_sample_bins_2500.10423_NODE_64_length_14113_cov_6.631733_3	RMAG1056	acsE	p__Firmicutes_A	o__Oscillospirales	g__	ACETG_37
WL	K15023	contigs1_sample_bins_2500.10423_NODE_20_length_39702_cov_6.320757_10	RMAG1056	acsE	p__Firmicutes_A	o__Oscillospirales	g__	ACETG_37
WL	K14138	contigs1_sample_bins_2500.10423_NODE_5_length_64665_cov_6.708955_12	RMAG1056	acsB	p__Firmicutes_A	o__Oscillospirales	g__	ACETG_37
WL	K14138	contigs1_sample_bins_2500.10423_NODE_27_length_34736_cov_6.168210_12	RMAG1056	acsB	p__Firmicutes_A	o__Oscillospirales	g__	ACETG_37
WL	K00198	contigs1_sample_bins_2500.10423_NODE_27_length_34736_cov_6.168210_14	RMAG1056	acsA	p__Firmicutes_A	o__Oscillospirales	g__	ACETG_37
WL	K00197	contigs1_sample_bins_2500.10423_NODE_20_length_39702_cov_6.320757_9	RMAG1056	acsC	p__Firmicutes_A	o__Oscillospirales	g__	ACETG_37
WL	K00194	contigs1_sample_bins_2500.10423_NODE_20_length_39702_cov_6.320757_8	RMAG1056	acsD	p__Firmicutes_A	o__Oscillospirales	g__	ACETG_37
WL	K01500	contigs1_sample_bins_2500.10423_NODE_13_length_44460_cov_5.577338_20	RMAG1056	fchA	p__Firmicutes_A	o__Oscillospirales	g__	ACETG_37
WL	K01938	contigs1_sample_bins_2500.10423_NODE_13_length_44460_cov_5.577338_19	RMAG1056	fhs	p__Firmicutes_A	o__Oscillospirales	g__	ACETG_37
WL	K01500	cattle19_SAMEA104395223_metabat_single_bins.183_cattle19-233_k87_540996_9	RMAG669	fchA	p__Firmicutes_A	o__Oscillospirales	g__RUG678	ACETG_39
WL	K01938	cattle19_SAMEA104395223_metabat_single_bins.183_cattle19-233_k87_540996_10	RMAG669	fhs	p__Firmicutes_A	o__Oscillospirales	g__RUG678	ACETG_39
WL	K15023	cattle19_SAMEA104395223_metabat_single_bins.183_cattle19-233_k87_441151_18	RMAG669	acsE	p__Firmicutes_A	o__Oscillospirales	g__RUG678	ACETG_39
WL	K00198	cattle19_SAMEA104395223_metabat_single_bins.183_cattle19-233_k87_380586_9	RMAG669	acsA	p__Firmicutes_A	o__Oscillospirales	g__RUG678	ACETG_39
WL	K00197	cattle19_SAMEA104395223_metabat_single_bins.183_cattle19-233_k87_380586_13	RMAG669	acsC	p__Firmicutes_A	o__Oscillospirales	g__RUG678	ACETG_39
WL	K00194	cattle19_SAMEA104395223_metabat_single_bins.183_cattle19-233_k87_380586_12	RMAG669	acsD	p__Firmicutes_A	o__Oscillospirales	g__RUG678	ACETG_39
WL	K00297	cattle19_SAMEA104395223_metabat_single_bins.183_cattle19-233_k87_32597_4	RMAG669	metF	p__Firmicutes_A	o__Oscillospirales	g__RUG678	ACETG_39
WL	K25008	cattle19_SAMEA104395223_metabat_single_bins.183_cattle19-233_k87_32597_2	RMAG669	rnfC2	p__Firmicutes_A	o__Oscillospirales	g__RUG678	ACETG_39
WL	K14138	cattle19_SAMEA104395223_metabat_single_bins.183_cattle19-233_k87_105602_4	RMAG669	acsB	p__Firmicutes_A	o__Oscillospirales	g__RUG678	ACETG_39
WL	K14138	cattle19_SAMEA104395223_metabat_single_bins.183_cattle19-233_k87_380586_11	RMAG669	acsB	p__Firmicutes_A	o__Oscillospirales	g__RUG678	ACETG_39
WL	K00198	cattle10_SRR4435562_metabat_single_bins.43_cattle10-7_k87_355811_7	RMAG102	acsA	p__Firmicutes_A	o__Lachnospirales	g__Porcincola	ACETG_36
WL	K14138	cattle10_SRR4435562_metabat_single_bins.43_cattle10-7_k87_355811_5	RMAG102	acsB	p__Firmicutes_A	o__Lachnospirales	g__Porcincola	ACETG_36
WL	K00194	cattle10_SRR4435562_metabat_single_bins.43_cattle10-7_k87_355811_4	RMAG102	acsD	p__Firmicutes_A	o__Lachnospirales	g__Porcincola	ACETG_36
WL	K00197	cattle10_SRR4435562_metabat_single_bins.43_cattle10-7_k87_355811_3	RMAG102	acsC	p__Firmicutes_A	o__Lachnospirales	g__Porcincola	ACETG_36
WL	K01500	cattle10_SRR4435562_metabat_single_bins.43_cattle10-7_k87_349788_4	RMAG102	fchA	p__Firmicutes_A	o__Lachnospirales	g__Porcincola	ACETG_36
WL	K00297	cattle10_SRR4435562_metabat_single_bins.43_cattle10-7_k87_327008_1	RMAG102	metF	p__Firmicutes_A	o__Lachnospirales	g__Porcincola	ACETG_36
WL	K01938	cattle10_SRR4435562_metabat_single_bins.43_cattle10-7_k87_265817_7	RMAG102	fhs	p__Firmicutes_A	o__Lachnospirales	g__Porcincola	ACETG_36
WL	K15023	cattle10_SRR4435562_metabat_single_bins.43_cattle10-7_k87_189849_7	RMAG102	acsE	p__Firmicutes_A	o__Lachnospirales	g__Porcincola	ACETG_36
WL	K15023	cattle10_SRR4435562_metabat_single_bins.43_cattle10-7_k87_355811_2	RMAG102	acsE	p__Firmicutes_A	o__Lachnospirales	g__Porcincola	ACETG_36
hyd	WP_006778965.1	WP_092873034.1	Acetitomaculum_ruminis_DSM_5522	FeFeA3	p__Firmicutes_A	o__Lachnospirales	g__Acetitomaculum	SAG_1
hyd	WP_013379523.1	WP_186842053.1	Acetobacterium_fimetarium_DER_2019	FeFeC3	p__Firmicutes_A	o__Eubacteriales	g__Acetobacterium	SAG_2
hyd	WP_014357055.1	WP_186843242.1	Acetobacterium_fimetarium_DER_2019	FeFeC1	p__Firmicutes_A	o__Eubacteriales	g__Acetobacterium	SAG_2
hyd	WP_014357048.1	WP_186843249.1	Acetobacterium_fimetarium_DER_2019	FeFeA3	p__Firmicutes_A	o__Eubacteriales	g__Acetobacterium	SAG_2
hyd	WP_013486154.1	WP_044941055.1	Blautia_schinkii_DSM_10518	FeFeA2	p__Firmicutes_A	o__Lachnospirales	g__Blautia_A	SAG_3
hyd	WP_026649549.1	WP_044941061.1	Blautia_schinkii_DSM_10518	FeFeA1	p__Firmicutes_A	o__Lachnospirales	g__Blautia_A	SAG_3
hyd	WP_004840268.1	WP_044941070.1	Blautia_schinkii_DSM_10518	FeFeB	p__Firmicutes_A	o__Lachnospirales	g__Blautia_A	SAG_3
hyd	WP_004614045.1	WP_044941075.1	Blautia_schinkii_DSM_10518	FeFeC3	p__Firmicutes_A	o__Lachnospirales	g__Blautia_A	SAG_3
hyd	WP_004614049.1	WP_044941078.1	Blautia_schinkii_DSM_10518	FeFeA3	p__Firmicutes_A	o__Lachnospirales	g__Blautia_A	SAG_3
hyd	WP_004608279.1	WP_044941095.1	Blautia_schinkii_DSM_10518	FeFeC1	p__Firmicutes_A	o__Lachnospirales	g__Blautia_A	SAG_3
hyd	WP_014355220.1	WP_044948011.1	Blautia_schinkii_DSM_10518	FeFeA4	p__Firmicutes_A	o__Lachnospirales	g__Blautia_A	SAG_3
hyd	WP_021432325.1	WP_003417040.1	Clostridioides_difficile_BR81	FeFeA4	p__Firmicutes_A	o__Peptostreptococcales	g__Clostridioides	SAG_4
hyd	WP_032508101.1	WP_003429109.1	Clostridioides_difficile_BR81	FeFeA3	p__Firmicutes_A	o__Peptostreptococcales	g__Clostridioides	SAG_4
hyd	WP_024622567.1	WP_009888725.1	Clostridioides_difficile_BR81	FeFeB	p__Firmicutes_A	o__Peptostreptococcales	g__Clostridioides	SAG_4
hyd	WP_032508759.1	WP_009895925.1	Clostridioides_difficile_BR81	FeFeB	p__Firmicutes_A	o__Peptostreptococcales	g__Clostridioides	SAG_4
hyd	WP_032509674.1	WP_009903677.1	Clostridioides_difficile_BR81	FeFeB	p__Firmicutes_A	o__Peptostreptococcales	g__Clostridioides	SAG_4
hyd	WP_013379523.1	WP_038350720.1	Eubacterium_limosum_SA11	FeFeC3	p__Firmicutes_A	o__Eubacteriales	g__Eubacterium	SAG_5
hyd	WP_013380841.1	WP_038351389.1	Eubacterium_limosum_SA11	FeFeB	p__Firmicutes_A	o__Eubacteriales	g__Eubacterium	SAG_5
hyd	WP_013379183.1	WP_038352187.1	Eubacterium_limosum_SA11	FeFeA3	p__Firmicutes_A	o__Eubacteriales	g__Eubacterium	SAG_5
hyd	WP_013379176.1	WP_038352192.1	Eubacterium_limosum_SA11	FeFeC1	p__Firmicutes_A	o__Eubacteriales	g__Eubacterium	SAG_5
hyd	WP_015359535.1	JAEEJB010000016.1_33	GCA_016281685.1_ASM1628168v1_genomic	FeFeB	p__Firmicutes_A	o__Oscillospirales	g__RUG11783	ACETG_1
hyd	WP_014118796.1	JAEEJB010000033.1_3	GCA_016281685.1_ASM1628168v1_genomic	FeFeA2	p__Firmicutes_A	o__Oscillospirales	g__RUG11783	ACETG_1
hyd	WP_006905160.1	HF_Duodenum-3__c633860_3	HF_Duodenum-3.concoct.008.contigs	FeFeB	p__Firmicutes_A	o__Lachnospirales	g__TWA4	ACETG_3
hyd	WP_015528722.1	HG_Cecum-11__c48609_5	HG_Cecum-11.maxbin.054_sub.contigs	FeFeA2	p__Firmicutes_A	o__Lachnospirales	g__TWA4	ACETG_4
hyd	WP_002848990.1	HG_Cecum-11__c60308_37	HG_Cecum-11.maxbin.054_sub.contigs	FeFeB	p__Firmicutes_A	o__Lachnospirales	g__TWA4	ACETG_4
hyd	WP_018591881.1	HG_Cecum-11__c204483_15	HG_Cecum-11.maxbin.054_sub.contigs	FeFeA4	p__Firmicutes_A	o__Lachnospirales	g__TWA4	ACETG_4
hyd	WP_015513462.1	HG_Cecum-11__c240306_8	HG_Cecum-11.maxbin.054_sub.contigs	FeFeA3	p__Firmicutes_A	o__Lachnospirales	g__TWA4	ACETG_4
hyd	WP_004840268.1	HG_Colon-8__c134381_70	HG_Colon-8.metabat2.017.contigs	FeFeB	p__Firmicutes_A	o__Lachnospirales	g__	ACETG_5
hyd	WP_026649549.1	HG_Colon-8__c485724_1	HG_Colon-8.metabat2.017.contigs	FeFeA1	p__Firmicutes_A	o__Lachnospirales	g__	ACETG_5
hyd	WP_014355220.1	MAG-0656__contig_k141_43994_53_5	MAG-0656	FeFeA4	p__Firmicutes_A	o__Lachnospirales	g__Blautia_A	ACETG_6
hyd	WP_026649549.1	MAG-0656__contig_k141_96678_68_2	MAG-0656	FeFeA1	p__Firmicutes_A	o__Lachnospirales	g__Blautia_A	ACETG_6
hyd	WP_004840268.1	MAG-0656__contig_k141_38230_158_3	MAG-0656	FeFeB	p__Firmicutes_A	o__Lachnospirales	g__Blautia_A	ACETG_6
hyd	WP_003020884.1	MAG-0789__contig_k141_77373_4_13	MAG-0789	FeFeA3	p__Firmicutes_A	o__Lachnospirales	g__HGM12587	ACETG_7
hyd	WP_018591881.1	MAG-0789__contig_k141_188981_103_7	MAG-0789	FeFeA4	p__Firmicutes_A	o__Lachnospirales	g__HGM12587	ACETG_7
hyd	WP_003020884.1	MAG-1005__contig_k141_648675_10_12	MAG-1005	FeFeA3	p__Firmicutes_A	o__Lachnospirales	g__HGM12587	ACETG_8
hyd	WP_014559401.1	MAG-1005__contig_k141_14381_42_3	MAG-1005	FeFeA3	p__Firmicutes_A	o__Lachnospirales	g__HGM12587	ACETG_8
hyd	WP_026649549.1	MAG-1295__contig_k141_429724_33_94	MAG-1295	FeFeA1	p__Firmicutes_A	o__Oscillospirales	g__Faecousia	ACETG_9
hyd	WP_014355220.1	MAG-2776__contig_k141_1528_19_1	MAG-2776	FeFeA4	p__Firmicutes_A	o__Lachnospirales	g__Blautia_A	ACETG_10
hyd	WP_026649549.1	MAG-2776__contig_k141_72949_66_36	MAG-2776	FeFeA1	p__Firmicutes_A	o__Lachnospirales	g__Blautia_A	ACETG_10
hyd	WP_004840268.1	MAG-2776__contig_k141_72949_66_39	MAG-2776	FeFeB	p__Firmicutes_A	o__Lachnospirales	g__Blautia_A	ACETG_10
hyd	WP_005583237.1	MAG-2776__contig_k141_123646_82_17	MAG-2776	FeFeA2	p__Firmicutes_A	o__Lachnospirales	g__Blautia_A	ACETG_10
hyd	WP_027639472.1	MAG-2798__contig_k141_93147_46_1	MAG-2798	FeFeA1	p__Firmicutes_A	o__Oscillospirales	g__Faecousia	ACETG_11
hyd	WP_007046798.1	MAG-2798__contig_k141_31617_68_2	MAG-2798	FeFeB	p__Firmicutes_A	o__Oscillospirales	g__Faecousia	ACETG_11
hyd	WP_026649549.1	MAG-2798__contig_k141_168613_100_4	MAG-2798	FeFeA1	p__Firmicutes_A	o__Oscillospirales	g__Faecousia	ACETG_11
hyd	WP_013174329.1	MAG-3400__contig_k141_250328_158_1	MAG-3400	FeFeA1	p__Firmicutes_A	o__Lachnospirales	g__HGM12587	ACETG_12
hyd	WP_003020884.1	MAG-3400__contig_k141_269751_229_1	MAG-3400	FeFeA3	p__Firmicutes_A	o__Lachnospirales	g__HGM12587	ACETG_12
hyd	WP_026649549.1	MAG-3814__scaffold_NODE_421_length_55148_cov_17.728021_13_19	MAG-3814	FeFeA1	p__Firmicutes_A	o__Lachnospirales	g__HGM12587	ACETG_13
hyd	WP_007046798.1	MAG-3871__scaffold_NODE_56_length_140905_cov_29.617505_8_116	MAG-3871	FeFeB	p__Firmicutes_A	o__Lachnospirales	g__Choladocola	ACETG_14
hyd	WP_027639472.1	MAG-3871__scaffold_NODE_2074_length_10871_cov_32.238921_30_8	MAG-3871	FeFeA1	p__Firmicutes_A	o__Lachnospirales	g__Choladocola	ACETG_14
hyd	WP_014792559.1	WP_054873235.1	Oxobacter_pfennigii_DSM_3222	FeFeA3	p__Firmicutes_A	o__Clostridiales	g__Oxobacter	SAG_6
hyd	WP_020814845.1	WP_054873375.1	Oxobacter_pfennigii_DSM_3222	FeFeC3	p__Firmicutes_A	o__Clostridiales	g__Oxobacter	SAG_6
hyd	WP_029460330.1	WP_054873620.1	Oxobacter_pfennigii_DSM_3222	FeFeA3	p__Firmicutes_A	o__Clostridiales	g__Oxobacter	SAG_6
hyd	WP_027642167.1	Dairy_cattle_Rumen.Co__c174899_2	RGIG1371	FeFeA3	p__Firmicutes_A	o__Oscillospirales	g__RUG612	ACETG_15
hyd	WP_015513457.1	Dairy_cattle_Rumen.Co__c174899_8	RGIG1371	FeFeC1	p__Firmicutes_A	o__Oscillospirales	g__RUG612	ACETG_15
hyd	WP_007716914.1	Goat_Cecum.Co__c3021288_2	RGIG1949	FeFeA1	p__Firmicutes_A	o__Oscillospirales	g__Alloscillospira	ACETG_16
hyd	WP_022418208.1	Roe_deer_Cecum-5__c3720_24	RGIG4038	FeFeA3	p__Firmicutes_A	o__Lachnospirales	g__Blautia_A	ACETG_18
hyd	WP_004608286.1	Sheep_Duodenum-2__c19314_7	RGIG5612	FeFeA3	p__Firmicutes_A	o__Lachnospirales	g__RGIG5612	ACETG_20
hyd	WP_003507872.1	Sheep_Duodenum-2__c73425_2	RGIG5612	FeFeA3	p__Firmicutes_A	o__Lachnospirales	g__RGIG5612	ACETG_20
hyd	WP_014118796.1	Sheep_Duodenum-3__c1021_30	RGIG5635	FeFeA2	p__Firmicutes_A	o__Oscillospirales	g__RUG11783	ACETG_21
hyd	WP_015359535.1	Sheep_Duodenum-3__c1294_60	RGIG5635	FeFeB	p__Firmicutes_A	o__Oscillospirales	g__RUG11783	ACETG_21
hyd	WP_027207458.1	Sheep_Duodenum.Co__c609381_106	RGIG5706	FeFeB	p__Firmicutes_A	o__Lachnospirales	g__Blautia_A	ACETG_22
hyd	WP_015556986.1	Sheep_Duodenum.Co__c769928_3	RGIG5706	FeFeA3	p__Firmicutes_A	o__Lachnospirales	g__Blautia_A	ACETG_22
hyd	WP_003507872.1	Sheep_Jejunum-4__c1171_17	RGIG5887	FeFeA3	p__Firmicutes_A	o__Lachnospirales	g__RGIG5612	ACETG_25
hyd	WP_004608286.1	Sheep_Jejunum-4__c185314_2	RGIG5887	FeFeA3	p__Firmicutes_A	o__Lachnospirales	g__RGIG5612	ACETG_25
hyd	WP_003507872.1	Sheep_Omasum.Co__c2545013_1	RGIG6080	FeFeA3	p__Firmicutes_A	o__Lachnospirales	g__RGIG5612	ACETG_27
hyd	WP_014254579.1	Sheep_Rectum.Co__c347045_29	RGIG6509	FeFeA3	p__Firmicutes_A	o__Eubacteriales	g__SVCP01	ACETG_28
hyd	WP_014559401.1	Water_buffalos_Cecum-2__c870898_6	RGIG7236	FeFeA3	p__Firmicutes_A	o__Lachnospirales	g__HGM12587	ACETG_31
hyd	WP_003020884.1	Water_buffalos_Cecum-2__c1160424_2	RGIG7236	FeFeA3	p__Firmicutes_A	o__Lachnospirales	g__HGM12587	ACETG_31
hyd	WP_007046798.1	Water_buffalos_Cecum.Co__c4448274_4	RGIG7407	FeFeB	p__Firmicutes_A	o__Lachnospirales	g__Choladocola	ACETG_32
hyd	WP_006778965.1	Water_buffalos_Rumen-1__c821801_48	RGIG8000	FeFeA3	p__Firmicutes_A	o__Lachnospirales	g__SIG280	ACETG_33
hyd	WP_015513457.1	Water_buffalos_Rumen-1__c821801_55	RGIG8000	FeFeC1	p__Firmicutes_A	o__Lachnospirales	g__SIG280	ACETG_33
hyd	WP_009146318.1	Water_buffalos_Rumen-1__c935054_118	RGIG8000	FeFeA2	p__Firmicutes_A	o__Lachnospirales	g__SIG280	ACETG_33
hyd	WP_004610503.1	Water_buffalos_Rumen-5__c1389428_12	RGIG8248	FeFeA3	p__Firmicutes_A	o__Oscillospirales	g__RUG11783	ACETG_34
hyd	WP_014355220.1	Water_deer_Colon-1__c162229_32	RGIG8675	FeFeA4	p__Firmicutes_A	o__Lachnospirales	g__HGM12587	ACETG_35
hyd	WP_003020884.1	Water_deer_Colon-1__c171554_33	RGIG8675	FeFeA3	p__Firmicutes_A	o__Lachnospirales	g__HGM12587	ACETG_35
hyd	WP_022418208.1	Water_deer_Colon-1__c171554_38	RGIG8675	FeFeA3	p__Firmicutes_A	o__Lachnospirales	g__HGM12587	ACETG_35
hyd	WP_007046798.1	cattle10_SRR4435562_metabat_single_bins.43_cattle10-7_k87_373647_5	RMAG102	FeFeB	p__Firmicutes_A	o__Lachnospirales	g__Porcincola	ACETG_36
hyd	WP_007046798.1	contigs1_sample_bins_2500.9422_NODE_7_length_87191_cov_2.763232_59	RMAG1799	FeFeB	p__Firmicutes_A	o__Lachnospirales	g__Blautia_A	ACETG_38
hyd	WP_026649549.1	contigs1_sample_bins_2500.9422_NODE_40_length_26540_cov_2.950252_23	RMAG1799	FeFeA1	p__Firmicutes_A	o__Lachnospirales	g__Blautia_A	ACETG_38
hyd	WP_014080084.1	s17_SRR8397892_metabat2_bin.14_15_8	s17_SRR8397892_metabat2_bin.14	FeFeC2	p__Firmicutes_A	o__Lachnospirales	g__SIG280	ACETG_40
hyd	WP_009146318.1	s17_SRR8397892_metabat2_bin.14_27_6	s17_SRR8397892_metabat2_bin.14	FeFeA2	p__Firmicutes_A	o__Lachnospirales	g__SIG280	ACETG_40
hyd	WP_015513457.1	s17_SRR8397892_metabat2_bin.14_70_5	s17_SRR8397892_metabat2_bin.14	FeFeC1	p__Firmicutes_A	o__Lachnospirales	g__SIG280	ACETG_40
hyd	WP_006778965.1	s17_SRR8397892_metabat2_bin.14_70_12	s17_SRR8397892_metabat2_bin.14	FeFeA3	p__Firmicutes_A	o__Lachnospirales	g__SIG280	ACETG_40
hyd	WP_004608286.1	s20_SRR094926_metabat1_bin.308_225_12	s20_SRR094926_metabat1_bin.308	FeFeA3	p__Firmicutes_A	o__Lachnospirales	g__RGIG5612	ACETG_42
hyd	WP_006861102.1	s4_SRR873596.1_metabat1_bin.77_8_6	s4_SRR873596.1_metabat1_bin.77	FeFeA3	p__Firmicutes_A	o__Lachnospirales	g__Bilifractor	ACETG_43
hyd	WP_004602330.1	s4_SRR873596.1_metabat1_bin.77_56_18	s4_SRR873596.1_metabat1_bin.77	FeFeB	p__Firmicutes_A	o__Lachnospirales	g__Bilifractor	ACETG_43
hyd	WP_004602330.1	s4_SRR873601.1_metabat1_bin.84_1_64	s4_SRR873601.1_metabat1_bin.84	FeFeB	p__Firmicutes_A	o__Lachnospirales	g__Bilifractor	ACETG_44
hyd	WP_006861102.1	s4_SRR873601.1_metabat1_bin.84_107_8	s4_SRR873601.1_metabat1_bin.84	FeFeA3	p__Firmicutes_A	o__Lachnospirales	g__Bilifractor	ACETG_44
hyd	WP_007716914.1	s4_SRR873601.1_metabat2_bin.23_sub_134_8	s4_SRR873601.1_metabat2_bin.23_sub	FeFeA1	p__Firmicutes_A	o__Lachnospirales	g__Bilifractor	ACETG_45
hyd	WP_027207458.1	s4_SRR873604.1_metabat2_bin.376_12_5	s4_SRR873604.1_metabat2_bin.376	FeFeB	p__Firmicutes_A	o__Lachnospirales	g__Bilifractor	ACETG_46
hyd	WP_004608286.1	s4_SRR873604.1_metabat2_bin.376_201_3	s4_SRR873604.1_metabat2_bin.376	FeFeA3	p__Firmicutes_A	o__Lachnospirales	g__Bilifractor	ACETG_46
hyd	WP_009165839.1	s4_SRR873604.1_metabat2_bin.376_210_16	s4_SRR873604.1_metabat2_bin.376	FeFeA2	p__Firmicutes_A	o__Lachnospirales	g__Bilifractor	ACETG_46
hyd	WP_007046798.1	s5_SRR18274464_metabat2_bin.12_sub_46_4	s5_SRR18274464_metabat2_bin.12_sub	FeFeB	p__Firmicutes_A	o__Lachnospirales	g__Porcincola	ACETG_47
hyd	WP_006861102.1	s5_SRR18274464_metabat2_bin.12_sub_117_16	s5_SRR18274464_metabat2_bin.12_sub	FeFeA3	p__Firmicutes_A	o__Lachnospirales	g__Porcincola	ACETG_47
hyd	WP_013486154.1	s9_SRR5190270_metabat2_bin.19_sub_10_60	s9_SRR5190270_metabat2_bin.19_sub	FeFeA2	p__Firmicutes_A	o__Lachnospirales	g__Blautia	ACETG_48
hyd	WP_028527755.1	s9_SRR5190270_metabat2_bin.19_sub_157_12	s9_SRR5190270_metabat2_bin.19_sub	FeFeB	p__Firmicutes_A	o__Lachnospirales	g__Blautia	ACETG_48
hyd	WP_003020884.1	s9_SRR5190270_metabat2_bin.19_sub_178_7	s9_SRR5190270_metabat2_bin.19_sub	FeFeA3	p__Firmicutes_A	o__Lachnospirales	g__Blautia	ACETG_48
hyd	WP_006861102.1	s9_SRR5190274_metabat2_bin.60_67_20	s9_SRR5190274_metabat2_bin.60	FeFeA3	p__Firmicutes_A	o__Lachnospirales	g__Bilifractor	ACETG_49
hyd	WP_004602330.1	s9_SRR5190274_metabat2_bin.60_99_17	s9_SRR5190274_metabat2_bin.60	FeFeB	p__Firmicutes_A	o__Lachnospirales	g__Bilifractor	ACETG_49
hyd	WP_013379176.1	supersetMAG149__541	supersetMAG149	FeFeC1	p__Firmicutes_A	o__Eubacteriales	g__Eubacterium	ACETG_53
hyd	WP_013379183.1	supersetMAG149__548	supersetMAG149	FeFeA3	p__Firmicutes_A	o__Eubacteriales	g__Eubacterium	ACETG_53
hyd	WP_013380841.1	supersetMAG149__2032	supersetMAG149	FeFeB	p__Firmicutes_A	o__Eubacteriales	g__Eubacterium	ACETG_53
hyd	WP_013379523.1	supersetMAG149__2651	supersetMAG149	FeFeC3	p__Firmicutes_A	o__Eubacteriales	g__Eubacterium	ACETG_53
hyd	WP_013379523.1	supersetMAG151__898	supersetMAG151	FeFeC3	p__Firmicutes_A	o__Eubacteriales	g__Eubacterium	ACETG_54
hyd	WP_013380841.1	supersetMAG151__1469	supersetMAG151	FeFeB	p__Firmicutes_A	o__Eubacteriales	g__Eubacterium	ACETG_54
hyd	WP_013379183.1	supersetMAG151__3129	supersetMAG151	FeFeA3	p__Firmicutes_A	o__Eubacteriales	g__Eubacterium	ACETG_54
hyd	WP_013379176.1	supersetMAG151__3136	supersetMAG151	FeFeC1	p__Firmicutes_A	o__Eubacteriales	g__Eubacterium	ACETG_54
hyd	WP_027642167.1	supersetMAG1558__1395	supersetMAG1558	FeFeA3	p__Firmicutes_A	o__Oscillospirales	g__RUG612	ACETG_55
hyd	WP_014792559.1	supersetMAG254__76	supersetMAG254	FeFeA3	p__Firmicutes_A	o__Clostridiales	g__Oxobacter	ACETG_56
hyd	WP_020814845.1	supersetMAG254__225	supersetMAG254	FeFeC3	p__Firmicutes_A	o__Clostridiales	g__Oxobacter	ACETG_56
hyd	WP_029460330.1	supersetMAG254__482	supersetMAG254	FeFeA3	p__Firmicutes_A	o__Clostridiales	g__Oxobacter	ACETG_56
hyd	WP_003493693.1	supersetMAG257__964|>supersetMAG257__964	supersetMAG257	FeFeA1	p__Firmicutes_A	o__Peptostreptococcales	g__Romboutsia_D	ACETG_57
hyd	WP_029504843.1	supersetMAG257__1940|>supersetMAG257__1940	supersetMAG257	FeFeA1	p__Firmicutes_A	o__Peptostreptococcales	g__Romboutsia_D	ACETG_57
hyd	WP_021434166.1	supersetMAG257__3236|>supersetMAG257__3236	supersetMAG257	FeFeA3	p__Firmicutes_A	o__Peptostreptococcales	g__Romboutsia_D	ACETG_57
hyd	WP_018591881.1	supersetMAG422__2959	supersetMAG422	FeFeA4	p__Firmicutes_A	o__Peptostreptococcales	g__Terrisporobacter	ACETG_61
hyd	WP_018592006.1	supersetMAG422__3333	supersetMAG422	FeFeA3	p__Firmicutes_A	o__Peptostreptococcales	g__Terrisporobacter	ACETG_61
hyd	WP_018592801.1	supersetMAG422__3423	supersetMAG422	FeFeC3	p__Firmicutes_A	o__Peptostreptococcales	g__Terrisporobacter	ACETG_61
hyd	WP_018592904.1	supersetMAG422__3527	supersetMAG422	FeFeA1	p__Firmicutes_A	o__Peptostreptococcales	g__Terrisporobacter	ACETG_61
hyd	WP_006861102.1	supersetMAG4623__1200	supersetMAG4623	FeFeA3	p__Firmicutes_A	o__Lachnospirales	g__Bilifractor	ACETG_64
hyd	WP_004602330.1	supersetMAG4623__1225	supersetMAG4623	FeFeB	p__Firmicutes_A	o__Lachnospirales	g__Bilifractor	ACETG_64
hyd	WP_014355220.1	supersetMAG50__942	supersetMAG50	FeFeA4	p__Firmicutes_A	o__Lachnospirales	g__Blautia_A	ACETG_65
hyd	WP_013486154.1	supersetMAG50__2708	supersetMAG50	FeFeA2	p__Firmicutes_A	o__Lachnospirales	g__Blautia_A	ACETG_65
hyd	WP_026649549.1	supersetMAG50__2711	supersetMAG50	FeFeA1	p__Firmicutes_A	o__Lachnospirales	g__Blautia_A	ACETG_65
hyd	WP_004840268.1	supersetMAG50__2714	supersetMAG50	FeFeB	p__Firmicutes_A	o__Lachnospirales	g__Blautia_A	ACETG_65
hyd	WP_004614045.1	supersetMAG50__2716	supersetMAG50	FeFeC3	p__Firmicutes_A	o__Lachnospirales	g__Blautia_A	ACETG_65
hyd	WP_004614049.1	supersetMAG50__2717	supersetMAG50	FeFeA3	p__Firmicutes_A	o__Lachnospirales	g__Blautia_A	ACETG_65
hyd	WP_004608279.1	supersetMAG50__2724	supersetMAG50	FeFeC1	p__Firmicutes_A	o__Lachnospirales	g__Blautia_A	ACETG_65
hyd	WP_026649549.1	supersetMAG51__2323	supersetMAG51	FeFeA1	p__Firmicutes_A	o__Lachnospirales	g__Blautia_A	ACETG_66
hyd	WP_004840268.1	supersetMAG51__2326	supersetMAG51	FeFeB	p__Firmicutes_A	o__Lachnospirales	g__Blautia_A	ACETG_66
hyd	WP_026649549.1	supersetMAG52__2144	supersetMAG52	FeFeA1	p__Firmicutes_A	o__Lachnospirales	g__Blautia_A	ACETG_67
hyd	WP_026649803.1	supersetMAG52__2481	supersetMAG52	FeFeC3	p__Firmicutes_A	o__Lachnospirales	g__Blautia_A	ACETG_67
hyd	WP_007046798.1	supersetMAG52__2569	supersetMAG52	FeFeB	p__Firmicutes_A	o__Lachnospirales	g__Blautia_A	ACETG_67
rnf/ech	K03612	WP_092874180.1	Acetitomaculum_ruminis_DSM_5522	rnfG	p__Firmicutes_A	o__Lachnospirales	g__Acetitomaculum	SAG_1
rnf/ech	K03613	WP_092874182.1	Acetitomaculum_ruminis_DSM_5522	rnfE	p__Firmicutes_A	o__Lachnospirales	g__Acetitomaculum	SAG_1
rnf/ech	K03614	WP_092874177.1	Acetitomaculum_ruminis_DSM_5522	rnfD	p__Firmicutes_A	o__Lachnospirales	g__Acetitomaculum	SAG_1
rnf/ech	K03615	WP_092874174.1	Acetitomaculum_ruminis_DSM_5522	rnfC	p__Firmicutes_A	o__Lachnospirales	g__Acetitomaculum	SAG_1
rnf/ech	K03615	WP_092873674.1	Acetitomaculum_ruminis_DSM_5522	rnfC	p__Firmicutes_A	o__Lachnospirales	g__Acetitomaculum	SAG_1
rnf/ech	K03616	WP_092874186.1	Acetitomaculum_ruminis_DSM_5522	rnfB	p__Firmicutes_A	o__Lachnospirales	g__Acetitomaculum	SAG_1
rnf/ech	K03617	WP_092874184.1	Acetitomaculum_ruminis_DSM_5522	rnfA	p__Firmicutes_A	o__Lachnospirales	g__Acetitomaculum	SAG_1
rnf/ech	K03612	WP_186842812.1	Acetobacterium_fimetarium_DER_2019	rnfG	p__Firmicutes_A	o__Eubacteriales	g__Acetobacterium	SAG_2
rnf/ech	K03612	WP_186842380.1	Acetobacterium_fimetarium_DER_2019	rnfG	p__Firmicutes_A	o__Eubacteriales	g__Acetobacterium	SAG_2
rnf/ech	K03613	WP_186842811.1	Acetobacterium_fimetarium_DER_2019	rnfE	p__Firmicutes_A	o__Eubacteriales	g__Acetobacterium	SAG_2
rnf/ech	K03613	WP_186842381.1	Acetobacterium_fimetarium_DER_2019	rnfE	p__Firmicutes_A	o__Eubacteriales	g__Acetobacterium	SAG_2
rnf/ech	K03614	WP_186842850.1	Acetobacterium_fimetarium_DER_2019	rnfD	p__Firmicutes_A	o__Eubacteriales	g__Acetobacterium	SAG_2
rnf/ech	K03614	WP_186842379.1	Acetobacterium_fimetarium_DER_2019	rnfD	p__Firmicutes_A	o__Eubacteriales	g__Acetobacterium	SAG_2
rnf/ech	K03615	WP_186842378.1	Acetobacterium_fimetarium_DER_2019	rnfC	p__Firmicutes_A	o__Eubacteriales	g__Acetobacterium	SAG_2
rnf/ech	K03615	WP_186842813.1	Acetobacterium_fimetarium_DER_2019	rnfC	p__Firmicutes_A	o__Eubacteriales	g__Acetobacterium	SAG_2
rnf/ech	K03615	WP_243166226.1	Acetobacterium_fimetarium_DER_2019	rnfC	p__Firmicutes_A	o__Eubacteriales	g__Acetobacterium	SAG_2
rnf/ech	K03615	WP_186841785.1	Acetobacterium_fimetarium_DER_2019	rnfC	p__Firmicutes_A	o__Eubacteriales	g__Acetobacterium	SAG_2
rnf/ech	K03616	WP_186842809.1	Acetobacterium_fimetarium_DER_2019	rnfB	p__Firmicutes_A	o__Eubacteriales	g__Acetobacterium	SAG_2
rnf/ech	K03616	WP_186842382.1	Acetobacterium_fimetarium_DER_2019	rnfB	p__Firmicutes_A	o__Eubacteriales	g__Acetobacterium	SAG_2
rnf/ech	K03617	WP_186842810.1	Acetobacterium_fimetarium_DER_2019	rnfA	p__Firmicutes_A	o__Eubacteriales	g__Acetobacterium	SAG_2
rnf/ech	K03617	WP_207722292.1	Acetobacterium_fimetarium_DER_2019	rnfA	p__Firmicutes_A	o__Eubacteriales	g__Acetobacterium	SAG_2
rnf/ech	K03612	WP_044948129.1	Blautia_schinkii_DSM_10518	rnfG	p__Firmicutes_A	o__Lachnospirales	g__Blautia_A	SAG_3
rnf/ech	K03613	WP_044948130.1	Blautia_schinkii_DSM_10518	rnfE	p__Firmicutes_A	o__Lachnospirales	g__Blautia_A	SAG_3
rnf/ech	K03614	WP_044948128.1	Blautia_schinkii_DSM_10518	rnfD	p__Firmicutes_A	o__Lachnospirales	g__Blautia_A	SAG_3
rnf/ech	K03614	WP_084171742.1	Blautia_schinkii_DSM_10518	rnfD	p__Firmicutes_A	o__Lachnospirales	g__Blautia_A	SAG_3
rnf/ech	K03615	WP_044948127.1	Blautia_schinkii_DSM_10518	rnfC	p__Firmicutes_A	o__Lachnospirales	g__Blautia_A	SAG_3
rnf/ech	K03615	WP_084171433.1	Blautia_schinkii_DSM_10518	rnfC	p__Firmicutes_A	o__Lachnospirales	g__Blautia_A	SAG_3
rnf/ech	K03615	WP_044943293.1	Blautia_schinkii_DSM_10518	rnfC	p__Firmicutes_A	o__Lachnospirales	g__Blautia_A	SAG_3
rnf/ech	K03615	WP_044941652.1	Blautia_schinkii_DSM_10518	rnfC	p__Firmicutes_A	o__Lachnospirales	g__Blautia_A	SAG_3
rnf/ech	K03616	WP_044948133.1	Blautia_schinkii_DSM_10518	rnfB	p__Firmicutes_A	o__Lachnospirales	g__Blautia_A	SAG_3
rnf/ech	K03617	WP_044948131.1	Blautia_schinkii_DSM_10518	rnfA	p__Firmicutes_A	o__Lachnospirales	g__Blautia_A	SAG_3
rnf/ech	K03612	WP_003438048.1	Clostridioides_difficile_BR81	rnfG	p__Firmicutes_A	o__Peptostreptococcales	g__Clostridioides	SAG_4
rnf/ech	K03613	WP_003419045.1	Clostridioides_difficile_BR81	rnfE	p__Firmicutes_A	o__Peptostreptococcales	g__Clostridioides	SAG_4
rnf/ech	K03614	WP_003428487.1	Clostridioides_difficile_BR81	rnfD	p__Firmicutes_A	o__Peptostreptococcales	g__Clostridioides	SAG_4
rnf/ech	K03615	WP_003428488.1	Clostridioides_difficile_BR81	rnfC	p__Firmicutes_A	o__Peptostreptococcales	g__Clostridioides	SAG_4
rnf/ech	K03615	WP_003431873.1	Clostridioides_difficile_BR81	rnfC	p__Firmicutes_A	o__Peptostreptococcales	g__Clostridioides	SAG_4
rnf/ech	K03616	WP_003428486.1	Clostridioides_difficile_BR81	rnfB	p__Firmicutes_A	o__Peptostreptococcales	g__Clostridioides	SAG_4
rnf/ech	K03617	WP_003419046.1	Clostridioides_difficile_BR81	rnfA	p__Firmicutes_A	o__Peptostreptococcales	g__Clostridioides	SAG_4
rnf/ech	K03612	WP_052237107.1	Eubacterium_limosum_SA11	rnfG	p__Firmicutes_A	o__Eubacteriales	g__Eubacterium	SAG_5
rnf/ech	K03613	WP_038351331.1	Eubacterium_limosum_SA11	rnfE	p__Firmicutes_A	o__Eubacteriales	g__Eubacterium	SAG_5
rnf/ech	K03614	WP_038351330.1	Eubacterium_limosum_SA11	rnfD	p__Firmicutes_A	o__Eubacteriales	g__Eubacterium	SAG_5
rnf/ech	K03615	WP_038351329.1	Eubacterium_limosum_SA11	rnfC	p__Firmicutes_A	o__Eubacteriales	g__Eubacterium	SAG_5
rnf/ech	K03615	WP_013382320.1	Eubacterium_limosum_SA11	rnfC	p__Firmicutes_A	o__Eubacteriales	g__Eubacterium	SAG_5
rnf/ech	K03616	WP_052237108.1	Eubacterium_limosum_SA11	rnfB	p__Firmicutes_A	o__Eubacteriales	g__Eubacterium	SAG_5
rnf/ech	K03617	WP_013380941.1	Eubacterium_limosum_SA11	rnfA	p__Firmicutes_A	o__Eubacteriales	g__Eubacterium	SAG_5
rnf/ech	K03615	JAEEJB010000084.1_19	GCA_016281685.1_ASM1628168v1_genomic	rnfC	p__Firmicutes_A	o__Oscillospirales	g__RUG11783	ACETG_1
rnf/ech	K03613	JAILFW010000162.1_24	GCA_024697365.1_ASM2469736v1_genomic	rnfE	p__Firmicutes_A	o__Oscillospirales	g__Alloscillospira	ACETG_2
rnf/ech	K03614	JAILFW010000162.1_26	GCA_024697365.1_ASM2469736v1_genomic	rnfD	p__Firmicutes_A	o__Oscillospirales	g__Alloscillospira	ACETG_2
rnf/ech	K03615	JAILFW010000162.1_27	GCA_024697365.1_ASM2469736v1_genomic	rnfC	p__Firmicutes_A	o__Oscillospirales	g__Alloscillospira	ACETG_2
rnf/ech	K03616	JAILFW010000162.1_22	GCA_024697365.1_ASM2469736v1_genomic	rnfB	p__Firmicutes_A	o__Oscillospirales	g__Alloscillospira	ACETG_2
rnf/ech	K03617	JAILFW010000162.1_23	GCA_024697365.1_ASM2469736v1_genomic	rnfA	p__Firmicutes_A	o__Oscillospirales	g__Alloscillospira	ACETG_2
rnf/ech	K03612	HF_Duodenum-3__c903377_6	HF_Duodenum-3.concoct.008.contigs	rnfG	p__Firmicutes_A	o__Lachnospirales	g__TWA4	ACETG_3
rnf/ech	K03613	HF_Duodenum-3__c903377_5	HF_Duodenum-3.concoct.008.contigs	rnfE	p__Firmicutes_A	o__Lachnospirales	g__TWA4	ACETG_3
rnf/ech	K03614	HF_Duodenum-3__c903377_7	HF_Duodenum-3.concoct.008.contigs	rnfD	p__Firmicutes_A	o__Lachnospirales	g__TWA4	ACETG_3
rnf/ech	K03615	HF_Duodenum-3__c903377_8	HF_Duodenum-3.concoct.008.contigs	rnfC	p__Firmicutes_A	o__Lachnospirales	g__TWA4	ACETG_3
rnf/ech	K03615	HF_Duodenum-3__c215922_4	HF_Duodenum-3.concoct.008.contigs	rnfC	p__Firmicutes_A	o__Lachnospirales	g__TWA4	ACETG_3
rnf/ech	K03616	HF_Duodenum-3__c903377_3	HF_Duodenum-3.concoct.008.contigs	rnfB	p__Firmicutes_A	o__Lachnospirales	g__TWA4	ACETG_3
rnf/ech	K03617	HF_Duodenum-3__c903377_4	HF_Duodenum-3.concoct.008.contigs	rnfA	p__Firmicutes_A	o__Lachnospirales	g__TWA4	ACETG_3
rnf/ech	K03612	HG_Cecum-11__c501873_3	HG_Cecum-11.maxbin.054_sub.contigs	rnfG	p__Firmicutes_A	o__Lachnospirales	g__TWA4	ACETG_4
rnf/ech	K03613	HG_Cecum-11__c501873_4	HG_Cecum-11.maxbin.054_sub.contigs	rnfE	p__Firmicutes_A	o__Lachnospirales	g__TWA4	ACETG_4
rnf/ech	K03614	HG_Cecum-11__c501873_2	HG_Cecum-11.maxbin.054_sub.contigs	rnfD	p__Firmicutes_A	o__Lachnospirales	g__TWA4	ACETG_4
rnf/ech	K03615	HG_Cecum-11__c13369_10	HG_Cecum-11.maxbin.054_sub.contigs	rnfC	p__Firmicutes_A	o__Lachnospirales	g__TWA4	ACETG_4
rnf/ech	K03615	HG_Cecum-11__c501873_1	HG_Cecum-11.maxbin.054_sub.contigs	rnfC	p__Firmicutes_A	o__Lachnospirales	g__TWA4	ACETG_4
rnf/ech	K03615	HG_Cecum-11__c129777_1	HG_Cecum-11.maxbin.054_sub.contigs	rnfC	p__Firmicutes_A	o__Lachnospirales	g__TWA4	ACETG_4
rnf/ech	K03616	HG_Cecum-11__c501873_6	HG_Cecum-11.maxbin.054_sub.contigs	rnfB	p__Firmicutes_A	o__Lachnospirales	g__TWA4	ACETG_4
rnf/ech	K03617	HG_Cecum-11__c501873_5	HG_Cecum-11.maxbin.054_sub.contigs	rnfA	p__Firmicutes_A	o__Lachnospirales	g__TWA4	ACETG_4
rnf/ech	K03612	HG_Colon-8__c134381_41	HG_Colon-8.metabat2.017.contigs	rnfG	p__Firmicutes_A	o__Lachnospirales	g__	ACETG_5
rnf/ech	K03613	HG_Colon-8__c134381_40	HG_Colon-8.metabat2.017.contigs	rnfE	p__Firmicutes_A	o__Lachnospirales	g__	ACETG_5
rnf/ech	K03614	HG_Colon-8__c134381_42	HG_Colon-8.metabat2.017.contigs	rnfD	p__Firmicutes_A	o__Lachnospirales	g__	ACETG_5
rnf/ech	K03615	HG_Colon-8__c134381_43	HG_Colon-8.metabat2.017.contigs	rnfC	p__Firmicutes_A	o__Lachnospirales	g__	ACETG_5
rnf/ech	K03616	HG_Colon-8__c134381_38	HG_Colon-8.metabat2.017.contigs	rnfB	p__Firmicutes_A	o__Lachnospirales	g__	ACETG_5
rnf/ech	K03617	HG_Colon-8__c134381_39	HG_Colon-8.metabat2.017.contigs	rnfA	p__Firmicutes_A	o__Lachnospirales	g__	ACETG_5
rnf/ech	K03612	MAG-0656__contig_k141_9596_227_7	MAG-0656	rnfG	p__Firmicutes_A	o__Lachnospirales	g__Blautia_A	ACETG_6
rnf/ech	K03613	MAG-0656__contig_k141_9596_227_6	MAG-0656	rnfE	p__Firmicutes_A	o__Lachnospirales	g__Blautia_A	ACETG_6
rnf/ech	K03614	MAG-0656__contig_k141_9596_227_8	MAG-0656	rnfD	p__Firmicutes_A	o__Lachnospirales	g__Blautia_A	ACETG_6
rnf/ech	K03614	MAG-0656__contig_k141_95694_39_2	MAG-0656	rnfD	p__Firmicutes_A	o__Lachnospirales	g__Blautia_A	ACETG_6
rnf/ech	K03615	MAG-0656__contig_k141_49451_184_3	MAG-0656	rnfC	p__Firmicutes_A	o__Lachnospirales	g__Blautia_A	ACETG_6
rnf/ech	K03615	MAG-0656__contig_k141_95694_39_3	MAG-0656	rnfC	p__Firmicutes_A	o__Lachnospirales	g__Blautia_A	ACETG_6
rnf/ech	K03615	MAG-0656__contig_k141_8995_217_3	MAG-0656	rnfC	p__Firmicutes_A	o__Lachnospirales	g__Blautia_A	ACETG_6
rnf/ech	K03615	MAG-0656__contig_k141_25058_91_1	MAG-0656	rnfC	p__Firmicutes_A	o__Lachnospirales	g__Blautia_A	ACETG_6
rnf/ech	K03616	MAG-0656__contig_k141_9596_227_4	MAG-0656	rnfB	p__Firmicutes_A	o__Lachnospirales	g__Blautia_A	ACETG_6
rnf/ech	K03617	MAG-0656__contig_k141_9596_227_5	MAG-0656	rnfA	p__Firmicutes_A	o__Lachnospirales	g__Blautia_A	ACETG_6
rnf/ech	K03612	MAG-0789__contig_k141_667203_160_12	MAG-0789	rnfG	p__Firmicutes_A	o__Lachnospirales	g__HGM12587	ACETG_7
rnf/ech	K03613	MAG-0789__contig_k141_667203_160_11	MAG-0789	rnfE	p__Firmicutes_A	o__Lachnospirales	g__HGM12587	ACETG_7
rnf/ech	K03614	MAG-0789__contig_k141_719527_109_16	MAG-0789	rnfD	p__Firmicutes_A	o__Lachnospirales	g__HGM12587	ACETG_7
rnf/ech	K03614	MAG-0789__contig_k141_667203_160_12	MAG-0789	rnfD	p__Firmicutes_A	o__Lachnospirales	g__HGM12587	ACETG_7
rnf/ech	K03615	MAG-0789__contig_k141_719527_109_17	MAG-0789	rnfC	p__Firmicutes_A	o__Lachnospirales	g__HGM12587	ACETG_7
rnf/ech	K03615	MAG-0789__contig_k141_667203_160_13	MAG-0789	rnfC	p__Firmicutes_A	o__Lachnospirales	g__HGM12587	ACETG_7
rnf/ech	K03615	MAG-0789__contig_k141_603064_173_7	MAG-0789	rnfC	p__Firmicutes_A	o__Lachnospirales	g__HGM12587	ACETG_7
rnf/ech	K03615	MAG-0789__contig_k141_311049_20_7	MAG-0789	rnfC	p__Firmicutes_A	o__Lachnospirales	g__HGM12587	ACETG_7
rnf/ech	K03615	MAG-0789__contig_k141_541951_30_10	MAG-0789	rnfC	p__Firmicutes_A	o__Lachnospirales	g__HGM12587	ACETG_7
rnf/ech	K03616	MAG-0789__contig_k141_667203_160_9	MAG-0789	rnfB	p__Firmicutes_A	o__Lachnospirales	g__HGM12587	ACETG_7
rnf/ech	K03617	MAG-0789__contig_k141_667203_160_10	MAG-0789	rnfA	p__Firmicutes_A	o__Lachnospirales	g__HGM12587	ACETG_7
rnf/ech	K03614	MAG-1005__contig_k141_283869_110_4	MAG-1005	rnfD	p__Firmicutes_A	o__Lachnospirales	g__HGM12587	ACETG_8
rnf/ech	K03615	MAG-1005__contig_k141_283869_110_3	MAG-1005	rnfC	p__Firmicutes_A	o__Lachnospirales	g__HGM12587	ACETG_8
rnf/ech	K03615	MAG-1005__contig_k141_4953_14_7	MAG-1005	rnfC	p__Firmicutes_A	o__Lachnospirales	g__HGM12587	ACETG_8
rnf/ech	K03615	MAG-1005__contig_k141_22883_65_6	MAG-1005	rnfC	p__Firmicutes_A	o__Lachnospirales	g__HGM12587	ACETG_8
rnf/ech	K03615	MAG-1005__contig_k141_463699_163_3	MAG-1005	rnfC	p__Firmicutes_A	o__Lachnospirales	g__HGM12587	ACETG_8
rnf/ech	K03612	MAG-1295__contig_k141_201645_160_2	MAG-1295	rnfG	p__Firmicutes_A	o__Oscillospirales	g__Faecousia	ACETG_9
rnf/ech	K03614	MAG-1295__contig_k141_201645_160_3	MAG-1295	rnfD	p__Firmicutes_A	o__Oscillospirales	g__Faecousia	ACETG_9
rnf/ech	K03614	MAG-1295__contig_k141_439013_67_9	MAG-1295	rnfD	p__Firmicutes_A	o__Oscillospirales	g__Faecousia	ACETG_9
rnf/ech	K03615	MAG-1295__contig_k141_439013_67_10	MAG-1295	rnfC	p__Firmicutes_A	o__Oscillospirales	g__Faecousia	ACETG_9
rnf/ech	K03615	MAG-1295__contig_k141_201645_160_4	MAG-1295	rnfC	p__Firmicutes_A	o__Oscillospirales	g__Faecousia	ACETG_9
rnf/ech	K03615	MAG-1295__contig_k141_445134_83_6	MAG-1295	rnfC	p__Firmicutes_A	o__Oscillospirales	g__Faecousia	ACETG_9
rnf/ech	K03616	MAG-1295__contig_k141_486857_171_4	MAG-1295	rnfB	p__Firmicutes_A	o__Oscillospirales	g__Faecousia	ACETG_9
rnf/ech	K03617	MAG-1295__contig_k141_486857_171_5	MAG-1295	rnfA	p__Firmicutes_A	o__Oscillospirales	g__Faecousia	ACETG_9
rnf/ech	K03612	MAG-2776__contig_k141_71722_57_8	MAG-2776	rnfG	p__Firmicutes_A	o__Lachnospirales	g__Blautia_A	ACETG_10
rnf/ech	K03613	MAG-2776__contig_k141_71722_57_7	MAG-2776	rnfE	p__Firmicutes_A	o__Lachnospirales	g__Blautia_A	ACETG_10
rnf/ech	K03614	MAG-2776__contig_k141_71722_57_9	MAG-2776	rnfD	p__Firmicutes_A	o__Lachnospirales	g__Blautia_A	ACETG_10
rnf/ech	K03614	MAG-2776__contig_k141_4873_50_21	MAG-2776	rnfD	p__Firmicutes_A	o__Lachnospirales	g__Blautia_A	ACETG_10
rnf/ech	K03615	MAG-2776__contig_k141_124658_89_8	MAG-2776	rnfC	p__Firmicutes_A	o__Lachnospirales	g__Blautia_A	ACETG_10
rnf/ech	K03615	MAG-2776__contig_k141_71722_57_10	MAG-2776	rnfC	p__Firmicutes_A	o__Lachnospirales	g__Blautia_A	ACETG_10
rnf/ech	K03615	MAG-2776__contig_k141_4873_50_22	MAG-2776	rnfC	p__Firmicutes_A	o__Lachnospirales	g__Blautia_A	ACETG_10
rnf/ech	K03616	MAG-2776__contig_k141_71722_57_5	MAG-2776	rnfB	p__Firmicutes_A	o__Lachnospirales	g__Blautia_A	ACETG_10
rnf/ech	K03617	MAG-2776__contig_k141_71722_57_6	MAG-2776	rnfA	p__Firmicutes_A	o__Lachnospirales	g__Blautia_A	ACETG_10
rnf/ech	K03612	MAG-2798__contig_k141_129770_122_61	MAG-2798	rnfG	p__Firmicutes_A	o__Oscillospirales	g__Faecousia	ACETG_11
rnf/ech	K03613	MAG-2798__contig_k141_129770_122_60	MAG-2798	rnfE	p__Firmicutes_A	o__Oscillospirales	g__Faecousia	ACETG_11
rnf/ech	K03614	MAG-2798__contig_k141_129770_122_61	MAG-2798	rnfD	p__Firmicutes_A	o__Oscillospirales	g__Faecousia	ACETG_11
rnf/ech	K03615	MAG-2798__contig_k141_129770_122_62	MAG-2798	rnfC	p__Firmicutes_A	o__Oscillospirales	g__Faecousia	ACETG_11
rnf/ech	K03615	MAG-2798__contig_k141_177223_30_6	MAG-2798	rnfC	p__Firmicutes_A	o__Oscillospirales	g__Faecousia	ACETG_11
rnf/ech	K03616	MAG-2798__contig_k141_129770_122_58	MAG-2798	rnfB	p__Firmicutes_A	o__Oscillospirales	g__Faecousia	ACETG_11
rnf/ech	K03617	MAG-2798__contig_k141_129770_122_59	MAG-2798	rnfA	p__Firmicutes_A	o__Oscillospirales	g__Faecousia	ACETG_11
rnf/ech	K03614	MAG-3400__contig_k141_414909_124_4	MAG-3400	rnfD	p__Firmicutes_A	o__Lachnospirales	g__HGM12587	ACETG_12
rnf/ech	K03615	MAG-3400__contig_k141_414909_124_5	MAG-3400	rnfC	p__Firmicutes_A	o__Lachnospirales	g__HGM12587	ACETG_12
rnf/ech	K03615	MAG-3400__contig_k141_181073_81_2	MAG-3400	rnfC	p__Firmicutes_A	o__Lachnospirales	g__HGM12587	ACETG_12
rnf/ech	K03615	MAG-3400__contig_k141_71786_104_4	MAG-3400	rnfC	p__Firmicutes_A	o__Lachnospirales	g__HGM12587	ACETG_12
rnf/ech	K03615	MAG-3400__contig_k141_367833_173_16	MAG-3400	rnfC	p__Firmicutes_A	o__Lachnospirales	g__HGM12587	ACETG_12
rnf/ech	K03612	MAG-3814__scaffold_NODE_183_length_90978_cov_21.471213_7_77	MAG-3814	rnfG	p__Firmicutes_A	o__Lachnospirales	g__HGM12587	ACETG_13
rnf/ech	K03613	MAG-3814__scaffold_NODE_183_length_90978_cov_21.471213_7_78	MAG-3814	rnfE	p__Firmicutes_A	o__Lachnospirales	g__HGM12587	ACETG_13
rnf/ech	K03614	MAG-3814__scaffold_NODE_143_length_103668_cov_21.051891_5_20	MAG-3814	rnfD	p__Firmicutes_A	o__Lachnospirales	g__HGM12587	ACETG_13
rnf/ech	K03614	MAG-3814__scaffold_NODE_183_length_90978_cov_21.471213_7_77	MAG-3814	rnfD	p__Firmicutes_A	o__Lachnospirales	g__HGM12587	ACETG_13
rnf/ech	K03615	MAG-3814__scaffold_NODE_143_length_103668_cov_21.051891_5_19	MAG-3814	rnfC	p__Firmicutes_A	o__Lachnospirales	g__HGM12587	ACETG_13
rnf/ech	K03615	MAG-3814__scaffold_NODE_524_length_47646_cov_17.438300_16_28	MAG-3814	rnfC	p__Firmicutes_A	o__Lachnospirales	g__HGM12587	ACETG_13
rnf/ech	K03615	MAG-3814__scaffold_NODE_183_length_90978_cov_21.471213_7_76	MAG-3814	rnfC	p__Firmicutes_A	o__Lachnospirales	g__HGM12587	ACETG_13
rnf/ech	K03615	MAG-3814__scaffold_NODE_283_length_71198_cov_16.963706_10_48	MAG-3814	rnfC	p__Firmicutes_A	o__Lachnospirales	g__HGM12587	ACETG_13
rnf/ech	K03615	MAG-3814__scaffold_NODE_77_length_134146_cov_15.357703_1_28	MAG-3814	rnfC	p__Firmicutes_A	o__Lachnospirales	g__HGM12587	ACETG_13
rnf/ech	K03616	MAG-3814__scaffold_NODE_183_length_90978_cov_21.471213_7_80	MAG-3814	rnfB	p__Firmicutes_A	o__Lachnospirales	g__HGM12587	ACETG_13
rnf/ech	K03617	MAG-3814__scaffold_NODE_183_length_90978_cov_21.471213_7_79	MAG-3814	rnfA	p__Firmicutes_A	o__Lachnospirales	g__HGM12587	ACETG_13
rnf/ech	K03612	MAG-3871__scaffold_NODE_65_length_131566_cov_30.359307_9_58	MAG-3871	rnfG	p__Firmicutes_A	o__Lachnospirales	g__Choladocola	ACETG_14
rnf/ech	K03613	MAG-3871__scaffold_NODE_65_length_131566_cov_30.359307_9_59	MAG-3871	rnfE	p__Firmicutes_A	o__Lachnospirales	g__Choladocola	ACETG_14
rnf/ech	K03614	MAG-3871__scaffold_NODE_65_length_131566_cov_30.359307_9_58	MAG-3871	rnfD	p__Firmicutes_A	o__Lachnospirales	g__Choladocola	ACETG_14
rnf/ech	K03615	MAG-3871__scaffold_NODE_56_length_140905_cov_29.617505_8_56	MAG-3871	rnfC	p__Firmicutes_A	o__Lachnospirales	g__Choladocola	ACETG_14
rnf/ech	K03615	MAG-3871__scaffold_NODE_65_length_131566_cov_30.359307_9_57	MAG-3871	rnfC	p__Firmicutes_A	o__Lachnospirales	g__Choladocola	ACETG_14
rnf/ech	K03615	MAG-3871__scaffold_NODE_18_length_217202_cov_29.404713_4_180	MAG-3871	rnfC	p__Firmicutes_A	o__Lachnospirales	g__Choladocola	ACETG_14
rnf/ech	K03616	MAG-3871__scaffold_NODE_65_length_131566_cov_30.359307_9_61	MAG-3871	rnfB	p__Firmicutes_A	o__Lachnospirales	g__Choladocola	ACETG_14
rnf/ech	K03617	MAG-3871__scaffold_NODE_65_length_131566_cov_30.359307_9_60	MAG-3871	rnfA	p__Firmicutes_A	o__Lachnospirales	g__Choladocola	ACETG_14
rnf/ech	K03612	WP_054875717.1	Oxobacter_pfennigii_DSM_3222	rnfG	p__Firmicutes_A	o__Clostridiales	g__Oxobacter	SAG_6
rnf/ech	K03613	WP_054875718.1	Oxobacter_pfennigii_DSM_3222	rnfE	p__Firmicutes_A	o__Clostridiales	g__Oxobacter	SAG_6
rnf/ech	K03614	WP_054875716.1	Oxobacter_pfennigii_DSM_3222	rnfD	p__Firmicutes_A	o__Clostridiales	g__Oxobacter	SAG_6
rnf/ech	K03615	WP_054875715.1	Oxobacter_pfennigii_DSM_3222	rnfC	p__Firmicutes_A	o__Clostridiales	g__Oxobacter	SAG_6
rnf/ech	K03615	WP_083479902.1	Oxobacter_pfennigii_DSM_3222	rnfC	p__Firmicutes_A	o__Clostridiales	g__Oxobacter	SAG_6
rnf/ech	K03615	WP_054875954.1	Oxobacter_pfennigii_DSM_3222	rnfC	p__Firmicutes_A	o__Clostridiales	g__Oxobacter	SAG_6
rnf/ech	K03616	WP_083479955.1	Oxobacter_pfennigii_DSM_3222	rnfB	p__Firmicutes_A	o__Clostridiales	g__Oxobacter	SAG_6
rnf/ech	K03617	WP_054875719.1	Oxobacter_pfennigii_DSM_3222	rnfA	p__Firmicutes_A	o__Clostridiales	g__Oxobacter	SAG_6
rnf/ech	K03614	Dairy_cattle_Rumen.Co__c6085086_8	RGIG1371	rnfD	p__Firmicutes_A	o__Oscillospirales	g__RUG612	ACETG_15
rnf/ech	K03615	Dairy_cattle_Rumen.Co__c1762457_4	RGIG1371	rnfC	p__Firmicutes_A	o__Oscillospirales	g__RUG612	ACETG_15
rnf/ech	K03615	Dairy_cattle_Rumen.Co__c6085086_7	RGIG1371	rnfC	p__Firmicutes_A	o__Oscillospirales	g__RUG612	ACETG_15
rnf/ech	K03614	Goat_Cecum.Co__c2789036_2	RGIG1949	rnfD	p__Firmicutes_A	o__Oscillospirales	g__Alloscillospira	ACETG_16
rnf/ech	K03615	Goat_Cecum.Co__c2789036_1	RGIG1949	rnfC	p__Firmicutes_A	o__Oscillospirales	g__Alloscillospira	ACETG_16
rnf/ech	K03615	Goat_Ileum.Co__c706934_10	RGIG2447	rnfC	p__Firmicutes_A	o__Lachnospirales	g__Alectryocaccobium	ACETG_17
rnf/ech	K03615	Goat_Ileum.Co__c156775_129	RGIG2447	rnfC	p__Firmicutes_A	o__Lachnospirales	g__Alectryocaccobium	ACETG_17
rnf/ech	K03612	Roe_deer_Cecum-5__c2569_135	RGIG4038	rnfG	p__Firmicutes_A	o__Lachnospirales	g__Blautia_A	ACETG_18
rnf/ech	K03613	Roe_deer_Cecum-5__c2569_134	RGIG4038	rnfE	p__Firmicutes_A	o__Lachnospirales	g__Blautia_A	ACETG_18
rnf/ech	K03614	Roe_deer_Cecum-5__c2569_136	RGIG4038	rnfD	p__Firmicutes_A	o__Lachnospirales	g__Blautia_A	ACETG_18
rnf/ech	K03615	Roe_deer_Cecum-5__c2569_137	RGIG4038	rnfC	p__Firmicutes_A	o__Lachnospirales	g__Blautia_A	ACETG_18
rnf/ech	K03615	Roe_deer_Cecum-5__c2592_17	RGIG4038	rnfC	p__Firmicutes_A	o__Lachnospirales	g__Blautia_A	ACETG_18
rnf/ech	K03616	Roe_deer_Cecum-5__c2569_132	RGIG4038	rnfB	p__Firmicutes_A	o__Lachnospirales	g__Blautia_A	ACETG_18
rnf/ech	K03617	Roe_deer_Cecum-5__c2569_133	RGIG4038	rnfA	p__Firmicutes_A	o__Lachnospirales	g__Blautia_A	ACETG_18
rnf/ech	K03612	Roe_deer_Duodenum-2__c168534_22	RGIG4300	rnfG	p__Firmicutes_A	o__Oscillospirales	g__RUG678	ACETG_19
rnf/ech	K03613	Roe_deer_Duodenum-2__c168534_23	RGIG4300	rnfE	p__Firmicutes_A	o__Oscillospirales	g__RUG678	ACETG_19
rnf/ech	K03614	Roe_deer_Duodenum-2__c168534_21	RGIG4300	rnfD	p__Firmicutes_A	o__Oscillospirales	g__RUG678	ACETG_19
rnf/ech	K03615	Roe_deer_Duodenum-2__c115349_8	RGIG4300	rnfC	p__Firmicutes_A	o__Oscillospirales	g__RUG678	ACETG_19
rnf/ech	K03615	Roe_deer_Duodenum-2__c168534_20	RGIG4300	rnfC	p__Firmicutes_A	o__Oscillospirales	g__RUG678	ACETG_19
rnf/ech	K03616	Roe_deer_Duodenum-2__c168534_25	RGIG4300	rnfB	p__Firmicutes_A	o__Oscillospirales	g__RUG678	ACETG_19
rnf/ech	K03617	Roe_deer_Duodenum-2__c168534_24	RGIG4300	rnfA	p__Firmicutes_A	o__Oscillospirales	g__RUG678	ACETG_19
rnf/ech	K03614	Sheep_Duodenum-2__c117232_20	RGIG5612	rnfD	p__Firmicutes_A	o__Lachnospirales	g__RGIG5612	ACETG_20
rnf/ech	K03615	Sheep_Duodenum-2__c23056_6	RGIG5612	rnfC	p__Firmicutes_A	o__Lachnospirales	g__RGIG5612	ACETG_20
rnf/ech	K03615	Sheep_Duodenum-2__c117232_21	RGIG5612	rnfC	p__Firmicutes_A	o__Lachnospirales	g__RGIG5612	ACETG_20
rnf/ech	K03615	Sheep_Duodenum-3__c1021_62	RGIG5635	rnfC	p__Firmicutes_A	o__Oscillospirales	g__RUG11783	ACETG_21
rnf/ech	K03612	Dairy_cattle_Duodenum.Co__c2431873_26	RGIG575	rnfG	p__Firmicutes_A	o__Eubacteriales	g__RUG14186	ACETG_23
rnf/ech	K03612	Dairy_cattle_Duodenum.Co__c520386_21	RGIG575	rnfG	p__Firmicutes_A	o__Eubacteriales	g__RUG14186	ACETG_23
rnf/ech	K03613	Dairy_cattle_Duodenum.Co__c520386_20	RGIG575	rnfE	p__Firmicutes_A	o__Eubacteriales	g__RUG14186	ACETG_23
rnf/ech	K03613	Dairy_cattle_Duodenum.Co__c2431873_27	RGIG575	rnfE	p__Firmicutes_A	o__Eubacteriales	g__RUG14186	ACETG_23
rnf/ech	K03614	Dairy_cattle_Duodenum.Co__c2431873_25	RGIG575	rnfD	p__Firmicutes_A	o__Eubacteriales	g__RUG14186	ACETG_23
rnf/ech	K03614	Dairy_cattle_Duodenum.Co__c520386_21	RGIG575	rnfD	p__Firmicutes_A	o__Eubacteriales	g__RUG14186	ACETG_23
rnf/ech	K03615	Dairy_cattle_Duodenum.Co__c2431873_24	RGIG575	rnfC	p__Firmicutes_A	o__Eubacteriales	g__RUG14186	ACETG_23
rnf/ech	K03615	Dairy_cattle_Duodenum.Co__c2247028_2	RGIG575	rnfC	p__Firmicutes_A	o__Eubacteriales	g__RUG14186	ACETG_23
rnf/ech	K03615	Dairy_cattle_Duodenum.Co__c520386_22	RGIG575	rnfC	p__Firmicutes_A	o__Eubacteriales	g__RUG14186	ACETG_23
rnf/ech	K03616	Dairy_cattle_Duodenum.Co__c2431873_29	RGIG575	rnfB	p__Firmicutes_A	o__Eubacteriales	g__RUG14186	ACETG_23
rnf/ech	K03616	Dairy_cattle_Duodenum.Co__c520386_18	RGIG575	rnfB	p__Firmicutes_A	o__Eubacteriales	g__RUG14186	ACETG_23
rnf/ech	K03617	Dairy_cattle_Duodenum.Co__c2431873_28	RGIG575	rnfA	p__Firmicutes_A	o__Eubacteriales	g__RUG14186	ACETG_23
rnf/ech	K03617	Dairy_cattle_Duodenum.Co__c520386_19	RGIG575	rnfA	p__Firmicutes_A	o__Eubacteriales	g__RUG14186	ACETG_23
rnf/ech	K03615	Sheep_Jejunum-2__c101241_29	RGIG5856	rnfC	p__Firmicutes_A	o__Lachnospirales	g__Alectryocaccobium	ACETG_24
rnf/ech	K03615	Sheep_Jejunum-2__c45202_29	RGIG5856	rnfC	p__Firmicutes_A	o__Lachnospirales	g__Alectryocaccobium	ACETG_24
rnf/ech	K03614	Sheep_Jejunum-4__c118_48	RGIG5887	rnfD	p__Firmicutes_A	o__Lachnospirales	g__RGIG5612	ACETG_25
rnf/ech	K03615	Sheep_Jejunum-4__c140569_5	RGIG5887	rnfC	p__Firmicutes_A	o__Lachnospirales	g__RGIG5612	ACETG_25
rnf/ech	K03615	Sheep_Jejunum-4__c118_49	RGIG5887	rnfC	p__Firmicutes_A	o__Lachnospirales	g__RGIG5612	ACETG_25
rnf/ech	K03613	Sheep_Omasum-3__c56025_11	RGIG6004	rnfE	p__Firmicutes_A	o__Oscillospirales	g__Alloscillospira	ACETG_26
rnf/ech	K03614	Sheep_Omasum-3__c56025_13	RGIG6004	rnfD	p__Firmicutes_A	o__Oscillospirales	g__Alloscillospira	ACETG_26
rnf/ech	K03615	Sheep_Omasum-3__c56025_14	RGIG6004	rnfC	p__Firmicutes_A	o__Oscillospirales	g__Alloscillospira	ACETG_26
rnf/ech	K03616	Sheep_Omasum-3__c56025_9	RGIG6004	rnfB	p__Firmicutes_A	o__Oscillospirales	g__Alloscillospira	ACETG_26
rnf/ech	K03617	Sheep_Omasum-3__c56025_10	RGIG6004	rnfA	p__Firmicutes_A	o__Oscillospirales	g__Alloscillospira	ACETG_26
rnf/ech	K03614	Sheep_Omasum.Co__c2789388_7	RGIG6080	rnfD	p__Firmicutes_A	o__Lachnospirales	g__RGIG5612	ACETG_27
rnf/ech	K03615	Sheep_Omasum.Co__c1854153_8	RGIG6080	rnfC	p__Firmicutes_A	o__Lachnospirales	g__RGIG5612	ACETG_27
rnf/ech	K03615	Sheep_Omasum.Co__c2789388_8	RGIG6080	rnfC	p__Firmicutes_A	o__Lachnospirales	g__RGIG5612	ACETG_27
rnf/ech	K03612	Sheep_Rectum.Co__c2728128_16	RGIG6509	rnfG	p__Firmicutes_A	o__Eubacteriales	g__SVCP01	ACETG_28
rnf/ech	K03613	Sheep_Rectum.Co__c2728128_15	RGIG6509	rnfE	p__Firmicutes_A	o__Eubacteriales	g__SVCP01	ACETG_28
rnf/ech	K03614	Sheep_Rectum.Co__c2728128_17	RGIG6509	rnfD	p__Firmicutes_A	o__Eubacteriales	g__SVCP01	ACETG_28
rnf/ech	K03615	Sheep_Rectum.Co__c2728128_18	RGIG6509	rnfC	p__Firmicutes_A	o__Eubacteriales	g__SVCP01	ACETG_28
rnf/ech	K03616	Sheep_Rectum.Co__c2728128_13	RGIG6509	rnfB	p__Firmicutes_A	o__Eubacteriales	g__SVCP01	ACETG_28
rnf/ech	K03617	Sheep_Rectum.Co__c2728128_14	RGIG6509	rnfA	p__Firmicutes_A	o__Eubacteriales	g__SVCP01	ACETG_28
rnf/ech	K03613	Sheep_Rumen-5__c629323_24	RGIG6921	rnfE	p__Firmicutes_A	o__Oscillospirales	g__Alloscillospira	ACETG_29
rnf/ech	K03614	Sheep_Rumen-5__c629323_26	RGIG6921	rnfD	p__Firmicutes_A	o__Oscillospirales	g__Alloscillospira	ACETG_29
rnf/ech	K03615	Sheep_Rumen-5__c629323_27	RGIG6921	rnfC	p__Firmicutes_A	o__Oscillospirales	g__Alloscillospira	ACETG_29
rnf/ech	K03616	Sheep_Rumen-5__c629323_22	RGIG6921	rnfB	p__Firmicutes_A	o__Oscillospirales	g__Alloscillospira	ACETG_29
rnf/ech	K03617	Sheep_Rumen-5__c629323_23	RGIG6921	rnfA	p__Firmicutes_A	o__Oscillospirales	g__Alloscillospira	ACETG_29
rnf/ech	K03612	Sheep_Rumen.Co__c2240889_8	RGIG7075	rnfG	p__Firmicutes_A	o__Oscillospirales	g__RUG678	ACETG_30
rnf/ech	K03613	Sheep_Rumen.Co__c2240889_9	RGIG7075	rnfE	p__Firmicutes_A	o__Oscillospirales	g__RUG678	ACETG_30
rnf/ech	K03614	Sheep_Rumen.Co__c2240889_7	RGIG7075	rnfD	p__Firmicutes_A	o__Oscillospirales	g__RUG678	ACETG_30
rnf/ech	K03615	Sheep_Rumen.Co__c881408_4	RGIG7075	rnfC	p__Firmicutes_A	o__Oscillospirales	g__RUG678	ACETG_30
rnf/ech	K03615	Sheep_Rumen.Co__c2240889_6	RGIG7075	rnfC	p__Firmicutes_A	o__Oscillospirales	g__RUG678	ACETG_30
rnf/ech	K03616	Sheep_Rumen.Co__c2240889_11	RGIG7075	rnfB	p__Firmicutes_A	o__Oscillospirales	g__RUG678	ACETG_30
rnf/ech	K03617	Sheep_Rumen.Co__c2240889_10	RGIG7075	rnfA	p__Firmicutes_A	o__Oscillospirales	g__RUG678	ACETG_30
rnf/ech	K03612	Water_buffalos_Cecum-2__c1002667_1	RGIG7236	rnfG	p__Firmicutes_A	o__Lachnospirales	g__HGM12587	ACETG_31
rnf/ech	K03613	Water_buffalos_Cecum-2__c314406_1	RGIG7236	rnfE	p__Firmicutes_A	o__Lachnospirales	g__HGM12587	ACETG_31
rnf/ech	K03614	Water_buffalos_Cecum-2__c659653_3	RGIG7236	rnfD	p__Firmicutes_A	o__Lachnospirales	g__HGM12587	ACETG_31
rnf/ech	K03614	Water_buffalos_Cecum-2__c504463_1	RGIG7236	rnfD	p__Firmicutes_A	o__Lachnospirales	g__HGM12587	ACETG_31
rnf/ech	K03614	Water_buffalos_Cecum-2__c50595_4	RGIG7236	rnfD	p__Firmicutes_A	o__Lachnospirales	g__HGM12587	ACETG_31
rnf/ech	K03614	Water_buffalos_Cecum-2__c1002667_1	RGIG7236	rnfD	p__Firmicutes_A	o__Lachnospirales	g__HGM12587	ACETG_31
rnf/ech	K03615	Water_buffalos_Cecum-2__c50595_3	RGIG7236	rnfC	p__Firmicutes_A	o__Lachnospirales	g__HGM12587	ACETG_31
rnf/ech	K03615	Water_buffalos_Cecum-2__c1002667_2	RGIG7236	rnfC	p__Firmicutes_A	o__Lachnospirales	g__HGM12587	ACETG_31
rnf/ech	K03615	Water_buffalos_Cecum-2__c998501_2	RGIG7236	rnfC	p__Firmicutes_A	o__Lachnospirales	g__HGM12587	ACETG_31
rnf/ech	K03615	Water_buffalos_Cecum-2__c610385_2	RGIG7236	rnfC	p__Firmicutes_A	o__Lachnospirales	g__HGM12587	ACETG_31
rnf/ech	K03615	Water_buffalos_Cecum-2__c209921_7	RGIG7236	rnfC	p__Firmicutes_A	o__Lachnospirales	g__HGM12587	ACETG_31
rnf/ech	K03615	Water_buffalos_Cecum-2__c659653_4	RGIG7236	rnfC	p__Firmicutes_A	o__Lachnospirales	g__HGM12587	ACETG_31
rnf/ech	K03615	Water_buffalos_Cecum-2__c624751_2	RGIG7236	rnfC	p__Firmicutes_A	o__Lachnospirales	g__HGM12587	ACETG_31
rnf/ech	K03615	Water_buffalos_Cecum-2__c371861_2	RGIG7236	rnfC	p__Firmicutes_A	o__Lachnospirales	g__HGM12587	ACETG_31
rnf/ech	K03616	Water_buffalos_Cecum-2__c314406_3	RGIG7236	rnfB	p__Firmicutes_A	o__Lachnospirales	g__HGM12587	ACETG_31
rnf/ech	K03617	Water_buffalos_Cecum-2__c314406_2	RGIG7236	rnfA	p__Firmicutes_A	o__Lachnospirales	g__HGM12587	ACETG_31
rnf/ech	K03612	Water_buffalos_Cecum.Co__c1549606_6	RGIG7407	rnfG	p__Firmicutes_A	o__Lachnospirales	g__Choladocola	ACETG_32
rnf/ech	K03613	Water_buffalos_Cecum.Co__c1549606_5	RGIG7407	rnfE	p__Firmicutes_A	o__Lachnospirales	g__Choladocola	ACETG_32
rnf/ech	K03614	Water_buffalos_Cecum.Co__c3931859_6	RGIG7407	rnfD	p__Firmicutes_A	o__Lachnospirales	g__Choladocola	ACETG_32
rnf/ech	K03614	Water_buffalos_Cecum.Co__c1549606_7	RGIG7407	rnfD	p__Firmicutes_A	o__Lachnospirales	g__Choladocola	ACETG_32
rnf/ech	K03615	Water_buffalos_Cecum.Co__c3931859_7	RGIG7407	rnfC	p__Firmicutes_A	o__Lachnospirales	g__Choladocola	ACETG_32
rnf/ech	K03615	Water_buffalos_Cecum.Co__c1549606_8	RGIG7407	rnfC	p__Firmicutes_A	o__Lachnospirales	g__Choladocola	ACETG_32
rnf/ech	K03615	Water_buffalos_Cecum.Co__c2119032_26	RGIG7407	rnfC	p__Firmicutes_A	o__Lachnospirales	g__Choladocola	ACETG_32
rnf/ech	K03616	Water_buffalos_Cecum.Co__c1549606_3	RGIG7407	rnfB	p__Firmicutes_A	o__Lachnospirales	g__Choladocola	ACETG_32
rnf/ech	K03617	Water_buffalos_Cecum.Co__c1549606_4	RGIG7407	rnfA	p__Firmicutes_A	o__Lachnospirales	g__Choladocola	ACETG_32
rnf/ech	K03612	Water_buffalos_Rumen-1__c899455_7	RGIG8000	rnfG	p__Firmicutes_A	o__Lachnospirales	g__SIG280	ACETG_33
rnf/ech	K03613	Water_buffalos_Rumen-1__c899455_6	RGIG8000	rnfE	p__Firmicutes_A	o__Lachnospirales	g__SIG280	ACETG_33
rnf/ech	K03614	Water_buffalos_Rumen-1__c899455_8	RGIG8000	rnfD	p__Firmicutes_A	o__Lachnospirales	g__SIG280	ACETG_33
rnf/ech	K03615	Water_buffalos_Rumen-1__c899455_9	RGIG8000	rnfC	p__Firmicutes_A	o__Lachnospirales	g__SIG280	ACETG_33
rnf/ech	K03616	Water_buffalos_Rumen-1__c899455_4	RGIG8000	rnfB	p__Firmicutes_A	o__Lachnospirales	g__SIG280	ACETG_33
rnf/ech	K03617	Water_buffalos_Rumen-1__c899455_5	RGIG8000	rnfA	p__Firmicutes_A	o__Lachnospirales	g__SIG280	ACETG_33
rnf/ech	K03615	Water_buffalos_Rumen-5__c848774_3	RGIG8248	rnfC	p__Firmicutes_A	o__Oscillospirales	g__RUG11783	ACETG_34
rnf/ech	K03612	Water_deer_Colon-1__c102644_6	RGIG8675	rnfG	p__Firmicutes_A	o__Lachnospirales	g__HGM12587	ACETG_35
rnf/ech	K03613	Water_deer_Colon-1__c102644_7	RGIG8675	rnfE	p__Firmicutes_A	o__Lachnospirales	g__HGM12587	ACETG_35
rnf/ech	K03614	Water_deer_Colon-1__c102644_6	RGIG8675	rnfD	p__Firmicutes_A	o__Lachnospirales	g__HGM12587	ACETG_35
rnf/ech	K03615	Water_deer_Colon-1__c369803_31	RGIG8675	rnfC	p__Firmicutes_A	o__Lachnospirales	g__HGM12587	ACETG_35
rnf/ech	K03615	Water_deer_Colon-1__c102644_5	RGIG8675	rnfC	p__Firmicutes_A	o__Lachnospirales	g__HGM12587	ACETG_35
rnf/ech	K03615	Water_deer_Colon-1__c140085_5	RGIG8675	rnfC	p__Firmicutes_A	o__Lachnospirales	g__HGM12587	ACETG_35
rnf/ech	K03615	Water_deer_Colon-1__c123204_100	RGIG8675	rnfC	p__Firmicutes_A	o__Lachnospirales	g__HGM12587	ACETG_35
rnf/ech	K03616	Water_deer_Colon-1__c102644_9	RGIG8675	rnfB	p__Firmicutes_A	o__Lachnospirales	g__HGM12587	ACETG_35
rnf/ech	K03617	Water_deer_Colon-1__c102644_8	RGIG8675	rnfA	p__Firmicutes_A	o__Lachnospirales	g__HGM12587	ACETG_35
rnf/ech	K03612	cattle10_SRR4435562_metabat_single_bins.43_cattle10-7_k87_87890_9	RMAG102	rnfG	p__Firmicutes_A	o__Lachnospirales	g__Porcincola	ACETG_36
rnf/ech	K03613	cattle10_SRR4435562_metabat_single_bins.43_cattle10-7_k87_87890_10	RMAG102	rnfE	p__Firmicutes_A	o__Lachnospirales	g__Porcincola	ACETG_36
rnf/ech	K03614	cattle10_SRR4435562_metabat_single_bins.43_cattle10-7_k87_87890_9	RMAG102	rnfD	p__Firmicutes_A	o__Lachnospirales	g__Porcincola	ACETG_36
rnf/ech	K03615	cattle10_SRR4435562_metabat_single_bins.43_cattle10-7_k87_87890_8	RMAG102	rnfC	p__Firmicutes_A	o__Lachnospirales	g__Porcincola	ACETG_36
rnf/ech	K03615	cattle10_SRR4435562_metabat_single_bins.43_cattle10-7_k87_327008_3	RMAG102	rnfC	p__Firmicutes_A	o__Lachnospirales	g__Porcincola	ACETG_36
rnf/ech	K03616	cattle10_SRR4435562_metabat_single_bins.43_cattle10-7_k87_87890_12	RMAG102	rnfB	p__Firmicutes_A	o__Lachnospirales	g__Porcincola	ACETG_36
rnf/ech	K03617	cattle10_SRR4435562_metabat_single_bins.43_cattle10-7_k87_87890_11	RMAG102	rnfA	p__Firmicutes_A	o__Lachnospirales	g__Porcincola	ACETG_36
rnf/ech	K03612	contigs1_sample_bins_2500.10423_NODE_8_length_58446_cov_5.639312_29	RMAG1056	rnfG	p__Firmicutes_A	o__Oscillospirales	g__	ACETG_37
rnf/ech	K03613	contigs1_sample_bins_2500.10423_NODE_8_length_58446_cov_5.639312_30	RMAG1056	rnfE	p__Firmicutes_A	o__Oscillospirales	g__	ACETG_37
rnf/ech	K03614	contigs1_sample_bins_2500.10423_NODE_8_length_58446_cov_5.639312_28	RMAG1056	rnfD	p__Firmicutes_A	o__Oscillospirales	g__	ACETG_37
rnf/ech	K03615	contigs1_sample_bins_2500.10423_NODE_8_length_58446_cov_5.639312_27	RMAG1056	rnfC	p__Firmicutes_A	o__Oscillospirales	g__	ACETG_37
rnf/ech	K03615	contigs1_sample_bins_2500.10423_NODE_7_length_59299_cov_5.832562_17	RMAG1056	rnfC	p__Firmicutes_A	o__Oscillospirales	g__	ACETG_37
rnf/ech	K03616	contigs1_sample_bins_2500.10423_NODE_8_length_58446_cov_5.639312_32	RMAG1056	rnfB	p__Firmicutes_A	o__Oscillospirales	g__	ACETG_37
rnf/ech	K03617	contigs1_sample_bins_2500.10423_NODE_8_length_58446_cov_5.639312_31	RMAG1056	rnfA	p__Firmicutes_A	o__Oscillospirales	g__	ACETG_37
rnf/ech	K03612	contigs1_sample_bins_2500.9422_NODE_3_length_126950_cov_2.455923_67	RMAG1799	rnfG	p__Firmicutes_A	o__Lachnospirales	g__Blautia_A	ACETG_38
rnf/ech	K03613	contigs1_sample_bins_2500.9422_NODE_3_length_126950_cov_2.455923_66	RMAG1799	rnfE	p__Firmicutes_A	o__Lachnospirales	g__Blautia_A	ACETG_38
rnf/ech	K03614	contigs1_sample_bins_2500.9422_NODE_3_length_126950_cov_2.455923_68	RMAG1799	rnfD	p__Firmicutes_A	o__Lachnospirales	g__Blautia_A	ACETG_38
rnf/ech	K03615	contigs1_sample_bins_2500.9422_NODE_3_length_126950_cov_2.455923_69	RMAG1799	rnfC	p__Firmicutes_A	o__Lachnospirales	g__Blautia_A	ACETG_38
rnf/ech	K03615	contigs1_sample_bins_2500.9422_NODE_5_length_106269_cov_2.870296_24	RMAG1799	rnfC	p__Firmicutes_A	o__Lachnospirales	g__Blautia_A	ACETG_38
rnf/ech	K03616	contigs1_sample_bins_2500.9422_NODE_3_length_126950_cov_2.455923_64	RMAG1799	rnfB	p__Firmicutes_A	o__Lachnospirales	g__Blautia_A	ACETG_38
rnf/ech	K03617	contigs1_sample_bins_2500.9422_NODE_3_length_126950_cov_2.455923_65	RMAG1799	rnfA	p__Firmicutes_A	o__Lachnospirales	g__Blautia_A	ACETG_38
rnf/ech	K03612	cattle19_SAMEA104395223_metabat_single_bins.183_cattle19-233_k87_358420_7	RMAG669	rnfG	p__Firmicutes_A	o__Oscillospirales	g__RUG678	ACETG_39
rnf/ech	K03613	cattle19_SAMEA104395223_metabat_single_bins.183_cattle19-233_k87_358420_8	RMAG669	rnfE	p__Firmicutes_A	o__Oscillospirales	g__RUG678	ACETG_39
rnf/ech	K03614	cattle19_SAMEA104395223_metabat_single_bins.183_cattle19-233_k87_358420_6	RMAG669	rnfD	p__Firmicutes_A	o__Oscillospirales	g__RUG678	ACETG_39
rnf/ech	K03615	cattle19_SAMEA104395223_metabat_single_bins.183_cattle19-233_k87_32597_2	RMAG669	rnfC	p__Firmicutes_A	o__Oscillospirales	g__RUG678	ACETG_39
rnf/ech	K03615	cattle19_SAMEA104395223_metabat_single_bins.183_cattle19-233_k87_358420_5	RMAG669	rnfC	p__Firmicutes_A	o__Oscillospirales	g__RUG678	ACETG_39
rnf/ech	K03616	cattle19_SAMEA104395223_metabat_single_bins.183_cattle19-233_k87_358420_10	RMAG669	rnfB	p__Firmicutes_A	o__Oscillospirales	g__RUG678	ACETG_39
rnf/ech	K03617	cattle19_SAMEA104395223_metabat_single_bins.183_cattle19-233_k87_358420_9	RMAG669	rnfA	p__Firmicutes_A	o__Oscillospirales	g__RUG678	ACETG_39
rnf/ech	K03612	s17_SRR8397892_metabat2_bin.14_104_19	s17_SRR8397892_metabat2_bin.14	rnfG	p__Firmicutes_A	o__Lachnospirales	g__SIG280	ACETG_40
rnf/ech	K03613	s17_SRR8397892_metabat2_bin.14_104_18	s17_SRR8397892_metabat2_bin.14	rnfE	p__Firmicutes_A	o__Lachnospirales	g__SIG280	ACETG_40
rnf/ech	K03614	s17_SRR8397892_metabat2_bin.14_104_20	s17_SRR8397892_metabat2_bin.14	rnfD	p__Firmicutes_A	o__Lachnospirales	g__SIG280	ACETG_40
rnf/ech	K03615	s17_SRR8397892_metabat2_bin.14_104_21	s17_SRR8397892_metabat2_bin.14	rnfC	p__Firmicutes_A	o__Lachnospirales	g__SIG280	ACETG_40
rnf/ech	K03616	s17_SRR8397892_metabat2_bin.14_104_16	s17_SRR8397892_metabat2_bin.14	rnfB	p__Firmicutes_A	o__Lachnospirales	g__SIG280	ACETG_40
rnf/ech	K03617	s17_SRR8397892_metabat2_bin.14_104_17	s17_SRR8397892_metabat2_bin.14	rnfA	p__Firmicutes_A	o__Lachnospirales	g__SIG280	ACETG_40
rnf/ech	K03615	s17_SRR8397911_metabat2_bin.73_sub_8_24	s17_SRR8397911_metabat2_bin.73_sub	rnfC	p__Firmicutes_A	o__Lachnospirales	g__Bilifractor	ACETG_41
rnf/ech	K03615	s17_SRR8397911_metabat2_bin.73_sub_56_8	s17_SRR8397911_metabat2_bin.73_sub	rnfC	p__Firmicutes_A	o__Lachnospirales	g__Bilifractor	ACETG_41
rnf/ech	K03614	s20_SRR094926_metabat1_bin.308_232_24	s20_SRR094926_metabat1_bin.308	rnfD	p__Firmicutes_A	o__Lachnospirales	g__RGIG5612	ACETG_42
rnf/ech	K03615	s20_SRR094926_metabat1_bin.308_32_4	s20_SRR094926_metabat1_bin.308	rnfC	p__Firmicutes_A	o__Lachnospirales	g__RGIG5612	ACETG_42
rnf/ech	K03615	s20_SRR094926_metabat1_bin.308_232_25	s20_SRR094926_metabat1_bin.308	rnfC	p__Firmicutes_A	o__Lachnospirales	g__RGIG5612	ACETG_42
rnf/ech	K03612	s4_SRR873596.1_metabat1_bin.77_127_36	s4_SRR873596.1_metabat1_bin.77	rnfG	p__Firmicutes_A	o__Lachnospirales	g__Bilifractor	ACETG_43
rnf/ech	K03613	s4_SRR873596.1_metabat1_bin.77_127_37	s4_SRR873596.1_metabat1_bin.77	rnfE	p__Firmicutes_A	o__Lachnospirales	g__Bilifractor	ACETG_43
rnf/ech	K03614	s4_SRR873596.1_metabat1_bin.77_127_35	s4_SRR873596.1_metabat1_bin.77	rnfD	p__Firmicutes_A	o__Lachnospirales	g__Bilifractor	ACETG_43
rnf/ech	K03615	s4_SRR873596.1_metabat1_bin.77_1_3	s4_SRR873596.1_metabat1_bin.77	rnfC	p__Firmicutes_A	o__Lachnospirales	g__Bilifractor	ACETG_43
rnf/ech	K03615	s4_SRR873596.1_metabat1_bin.77_127_34	s4_SRR873596.1_metabat1_bin.77	rnfC	p__Firmicutes_A	o__Lachnospirales	g__Bilifractor	ACETG_43
rnf/ech	K03615	s4_SRR873596.1_metabat1_bin.77_80_37	s4_SRR873596.1_metabat1_bin.77	rnfC	p__Firmicutes_A	o__Lachnospirales	g__Bilifractor	ACETG_43
rnf/ech	K03616	s4_SRR873596.1_metabat1_bin.77_127_39	s4_SRR873596.1_metabat1_bin.77	rnfB	p__Firmicutes_A	o__Lachnospirales	g__Bilifractor	ACETG_43
rnf/ech	K03617	s4_SRR873596.1_metabat1_bin.77_127_38	s4_SRR873596.1_metabat1_bin.77	rnfA	p__Firmicutes_A	o__Lachnospirales	g__Bilifractor	ACETG_43
rnf/ech	K03612	s4_SRR873601.1_metabat1_bin.84_161_107	s4_SRR873601.1_metabat1_bin.84	rnfG	p__Firmicutes_A	o__Lachnospirales	g__Bilifractor	ACETG_44
rnf/ech	K03613	s4_SRR873601.1_metabat1_bin.84_161_106	s4_SRR873601.1_metabat1_bin.84	rnfE	p__Firmicutes_A	o__Lachnospirales	g__Bilifractor	ACETG_44
rnf/ech	K03614	s4_SRR873601.1_metabat1_bin.84_161_108	s4_SRR873601.1_metabat1_bin.84	rnfD	p__Firmicutes_A	o__Lachnospirales	g__Bilifractor	ACETG_44
rnf/ech	K03615	s4_SRR873601.1_metabat1_bin.84_113_9	s4_SRR873601.1_metabat1_bin.84	rnfC	p__Firmicutes_A	o__Lachnospirales	g__Bilifractor	ACETG_44
rnf/ech	K03615	s4_SRR873601.1_metabat1_bin.84_161_109	s4_SRR873601.1_metabat1_bin.84	rnfC	p__Firmicutes_A	o__Lachnospirales	g__Bilifractor	ACETG_44
rnf/ech	K03615	s4_SRR873601.1_metabat1_bin.84_58_9	s4_SRR873601.1_metabat1_bin.84	rnfC	p__Firmicutes_A	o__Lachnospirales	g__Bilifractor	ACETG_44
rnf/ech	K03616	s4_SRR873601.1_metabat1_bin.84_161_104	s4_SRR873601.1_metabat1_bin.84	rnfB	p__Firmicutes_A	o__Lachnospirales	g__Bilifractor	ACETG_44
rnf/ech	K03617	s4_SRR873601.1_metabat1_bin.84_161_105	s4_SRR873601.1_metabat1_bin.84	rnfA	p__Firmicutes_A	o__Lachnospirales	g__Bilifractor	ACETG_44
rnf/ech	K03615	s4_SRR873601.1_metabat2_bin.23_sub_131_5	s4_SRR873601.1_metabat2_bin.23_sub	rnfC	p__Firmicutes_A	o__Lachnospirales	g__Bilifractor	ACETG_45
rnf/ech	K03615	s4_SRR873601.1_metabat2_bin.23_sub_53_14	s4_SRR873601.1_metabat2_bin.23_sub	rnfC	p__Firmicutes_A	o__Lachnospirales	g__Bilifractor	ACETG_45
rnf/ech	K03612	s4_SRR873604.1_metabat2_bin.376_253_4	s4_SRR873604.1_metabat2_bin.376	rnfG	p__Firmicutes_A	o__Lachnospirales	g__Bilifractor	ACETG_46
rnf/ech	K03613	s4_SRR873604.1_metabat2_bin.376_253_3	s4_SRR873604.1_metabat2_bin.376	rnfE	p__Firmicutes_A	o__Lachnospirales	g__Bilifractor	ACETG_46
rnf/ech	K03614	s4_SRR873604.1_metabat2_bin.376_253_5	s4_SRR873604.1_metabat2_bin.376	rnfD	p__Firmicutes_A	o__Lachnospirales	g__Bilifractor	ACETG_46
rnf/ech	K03615	s4_SRR873604.1_metabat2_bin.376_215_9	s4_SRR873604.1_metabat2_bin.376	rnfC	p__Firmicutes_A	o__Lachnospirales	g__Bilifractor	ACETG_46
rnf/ech	K03615	s4_SRR873604.1_metabat2_bin.376_253_6	s4_SRR873604.1_metabat2_bin.376	rnfC	p__Firmicutes_A	o__Lachnospirales	g__Bilifractor	ACETG_46
rnf/ech	K03615	s4_SRR873604.1_metabat2_bin.376_58_3	s4_SRR873604.1_metabat2_bin.376	rnfC	p__Firmicutes_A	o__Lachnospirales	g__Bilifractor	ACETG_46
rnf/ech	K03616	s4_SRR873604.1_metabat2_bin.376_253_1	s4_SRR873604.1_metabat2_bin.376	rnfB	p__Firmicutes_A	o__Lachnospirales	g__Bilifractor	ACETG_46
rnf/ech	K03617	s4_SRR873604.1_metabat2_bin.376_253_2	s4_SRR873604.1_metabat2_bin.376	rnfA	p__Firmicutes_A	o__Lachnospirales	g__Bilifractor	ACETG_46
rnf/ech	K03612	s5_SRR18274464_metabat2_bin.12_sub_118_25	s5_SRR18274464_metabat2_bin.12_sub	rnfG	p__Firmicutes_A	o__Lachnospirales	g__Porcincola	ACETG_47
rnf/ech	K03613	s5_SRR18274464_metabat2_bin.12_sub_118_26	s5_SRR18274464_metabat2_bin.12_sub	rnfE	p__Firmicutes_A	o__Lachnospirales	g__Porcincola	ACETG_47
rnf/ech	K03614	s5_SRR18274464_metabat2_bin.12_sub_118_25	s5_SRR18274464_metabat2_bin.12_sub	rnfD	p__Firmicutes_A	o__Lachnospirales	g__Porcincola	ACETG_47
rnf/ech	K03615	s5_SRR18274464_metabat2_bin.12_sub_118_24	s5_SRR18274464_metabat2_bin.12_sub	rnfC	p__Firmicutes_A	o__Lachnospirales	g__Porcincola	ACETG_47
rnf/ech	K03615	s5_SRR18274464_metabat2_bin.12_sub_131_7	s5_SRR18274464_metabat2_bin.12_sub	rnfC	p__Firmicutes_A	o__Lachnospirales	g__Porcincola	ACETG_47
rnf/ech	K03616	s5_SRR18274464_metabat2_bin.12_sub_118_28	s5_SRR18274464_metabat2_bin.12_sub	rnfB	p__Firmicutes_A	o__Lachnospirales	g__Porcincola	ACETG_47
rnf/ech	K03617	s5_SRR18274464_metabat2_bin.12_sub_118_27	s5_SRR18274464_metabat2_bin.12_sub	rnfA	p__Firmicutes_A	o__Lachnospirales	g__Porcincola	ACETG_47
rnf/ech	K03612	s9_SRR5190270_metabat2_bin.19_sub_189_27	s9_SRR5190270_metabat2_bin.19_sub	rnfG	p__Firmicutes_A	o__Lachnospirales	g__Blautia	ACETG_48
rnf/ech	K03613	s9_SRR5190270_metabat2_bin.19_sub_189_28	s9_SRR5190270_metabat2_bin.19_sub	rnfE	p__Firmicutes_A	o__Lachnospirales	g__Blautia	ACETG_48
rnf/ech	K03614	s9_SRR5190270_metabat2_bin.19_sub_189_26	s9_SRR5190270_metabat2_bin.19_sub	rnfD	p__Firmicutes_A	o__Lachnospirales	g__Blautia	ACETG_48
rnf/ech	K03615	s9_SRR5190270_metabat2_bin.19_sub_189_25	s9_SRR5190270_metabat2_bin.19_sub	rnfC	p__Firmicutes_A	o__Lachnospirales	g__Blautia	ACETG_48
rnf/ech	K03616	s9_SRR5190270_metabat2_bin.19_sub_189_30	s9_SRR5190270_metabat2_bin.19_sub	rnfB	p__Firmicutes_A	o__Lachnospirales	g__Blautia	ACETG_48
rnf/ech	K03617	s9_SRR5190270_metabat2_bin.19_sub_189_29	s9_SRR5190270_metabat2_bin.19_sub	rnfA	p__Firmicutes_A	o__Lachnospirales	g__Blautia	ACETG_48
rnf/ech	K03612	s9_SRR5190274_metabat2_bin.60_94_109	s9_SRR5190274_metabat2_bin.60	rnfG	p__Firmicutes_A	o__Lachnospirales	g__Bilifractor	ACETG_49
rnf/ech	K03613	s9_SRR5190274_metabat2_bin.60_94_108	s9_SRR5190274_metabat2_bin.60	rnfE	p__Firmicutes_A	o__Lachnospirales	g__Bilifractor	ACETG_49
rnf/ech	K03614	s9_SRR5190274_metabat2_bin.60_94_110	s9_SRR5190274_metabat2_bin.60	rnfD	p__Firmicutes_A	o__Lachnospirales	g__Bilifractor	ACETG_49
rnf/ech	K03615	s9_SRR5190274_metabat2_bin.60_101_20	s9_SRR5190274_metabat2_bin.60	rnfC	p__Firmicutes_A	o__Lachnospirales	g__Bilifractor	ACETG_49
rnf/ech	K03615	s9_SRR5190274_metabat2_bin.60_94_111	s9_SRR5190274_metabat2_bin.60	rnfC	p__Firmicutes_A	o__Lachnospirales	g__Bilifractor	ACETG_49
rnf/ech	K03615	s9_SRR5190274_metabat2_bin.60_14_25	s9_SRR5190274_metabat2_bin.60	rnfC	p__Firmicutes_A	o__Lachnospirales	g__Bilifractor	ACETG_49
rnf/ech	K03616	s9_SRR5190274_metabat2_bin.60_94_106	s9_SRR5190274_metabat2_bin.60	rnfB	p__Firmicutes_A	o__Lachnospirales	g__Bilifractor	ACETG_49
rnf/ech	K03617	s9_SRR5190274_metabat2_bin.60_94_107	s9_SRR5190274_metabat2_bin.60	rnfA	p__Firmicutes_A	o__Lachnospirales	g__Bilifractor	ACETG_49
rnf/ech	K03615	s9_SRR5190278_metabat1_bin.18_sub_110_12	s9_SRR5190278_metabat1_bin.18_sub	rnfC	p__Firmicutes_A	o__Lachnospirales	g__Bilifractor	ACETG_50
rnf/ech	K03615	s9_SRR5190278_metabat1_bin.18_sub_94_8	s9_SRR5190278_metabat1_bin.18_sub	rnfC	p__Firmicutes_A	o__Lachnospirales	g__Bilifractor	ACETG_50
rnf/ech	K03615	s9_SRR5190282_metabat1_bin.5_sub_129_3	s9_SRR5190282_metabat1_bin.5_sub	rnfC	p__Firmicutes_A	o__Lachnospirales	g__Bilifractor	ACETG_51
rnf/ech	K03615	s9_SRR5190282_metabat1_bin.5_sub_253_14	s9_SRR5190282_metabat1_bin.5_sub	rnfC	p__Firmicutes_A	o__Lachnospirales	g__Bilifractor	ACETG_51
rnf/ech	K03615	supersetMAG1309__1430	supersetMAG1309	rnfC	p__Firmicutes_A	o__Lachnospirales	g__Bilifractor	ACETG_52
rnf/ech	K03615	supersetMAG1309__88	supersetMAG1309	rnfC	p__Firmicutes_A	o__Lachnospirales	g__Bilifractor	ACETG_52
rnf/ech	K03615	supersetMAG1309__1200	supersetMAG1309	rnfC	p__Firmicutes_A	o__Lachnospirales	g__Bilifractor	ACETG_52
rnf/ech	K03612	supersetMAG149__3360	supersetMAG149	rnfG	p__Firmicutes_A	o__Eubacteriales	g__Eubacterium	ACETG_53
rnf/ech	K03613	supersetMAG149__3361	supersetMAG149	rnfE	p__Firmicutes_A	o__Eubacteriales	g__Eubacterium	ACETG_53
rnf/ech	K03614	supersetMAG149__3359	supersetMAG149	rnfD	p__Firmicutes_A	o__Eubacteriales	g__Eubacterium	ACETG_53
rnf/ech	K03615	supersetMAG149__3358	supersetMAG149	rnfC	p__Firmicutes_A	o__Eubacteriales	g__Eubacterium	ACETG_53
rnf/ech	K03615	supersetMAG149__3591	supersetMAG149	rnfC	p__Firmicutes_A	o__Eubacteriales	g__Eubacterium	ACETG_53
rnf/ech	K03616	supersetMAG149__3363	supersetMAG149	rnfB	p__Firmicutes_A	o__Eubacteriales	g__Eubacterium	ACETG_53
rnf/ech	K03617	supersetMAG149__3362	supersetMAG149	rnfA	p__Firmicutes_A	o__Eubacteriales	g__Eubacterium	ACETG_53
rnf/ech	K03612	supersetMAG151__1378	supersetMAG151	rnfG	p__Firmicutes_A	o__Eubacteriales	g__Eubacterium	ACETG_54
rnf/ech	K03613	supersetMAG151__1379	supersetMAG151	rnfE	p__Firmicutes_A	o__Eubacteriales	g__Eubacterium	ACETG_54
rnf/ech	K03614	supersetMAG151__1377	supersetMAG151	rnfD	p__Firmicutes_A	o__Eubacteriales	g__Eubacterium	ACETG_54
rnf/ech	K03615	supersetMAG151__1376	supersetMAG151	rnfC	p__Firmicutes_A	o__Eubacteriales	g__Eubacterium	ACETG_54
rnf/ech	K03615	supersetMAG151__482	supersetMAG151	rnfC	p__Firmicutes_A	o__Eubacteriales	g__Eubacterium	ACETG_54
rnf/ech	K03616	supersetMAG151__1381	supersetMAG151	rnfB	p__Firmicutes_A	o__Eubacteriales	g__Eubacterium	ACETG_54
rnf/ech	K03617	supersetMAG151__1380	supersetMAG151	rnfA	p__Firmicutes_A	o__Eubacteriales	g__Eubacterium	ACETG_54
rnf/ech	K03614	supersetMAG1558__649	supersetMAG1558	rnfD	p__Firmicutes_A	o__Oscillospirales	g__RUG612	ACETG_55
rnf/ech	K03615	supersetMAG1558__748	supersetMAG1558	rnfC	p__Firmicutes_A	o__Oscillospirales	g__RUG612	ACETG_55
rnf/ech	K03612	supersetMAG254__2677	supersetMAG254	rnfG	p__Firmicutes_A	o__Clostridiales	g__Oxobacter	ACETG_56
rnf/ech	K03613	supersetMAG254__2678	supersetMAG254	rnfE	p__Firmicutes_A	o__Clostridiales	g__Oxobacter	ACETG_56
rnf/ech	K03614	supersetMAG254__2676	supersetMAG254	rnfD	p__Firmicutes_A	o__Clostridiales	g__Oxobacter	ACETG_56
rnf/ech	K03615	supersetMAG254__2675	supersetMAG254	rnfC	p__Firmicutes_A	o__Clostridiales	g__Oxobacter	ACETG_56
rnf/ech	K03615	supersetMAG254__2478	supersetMAG254	rnfC	p__Firmicutes_A	o__Clostridiales	g__Oxobacter	ACETG_56
rnf/ech	K03615	supersetMAG254__2937	supersetMAG254	rnfC	p__Firmicutes_A	o__Clostridiales	g__Oxobacter	ACETG_56
rnf/ech	K03616	supersetMAG254__2680	supersetMAG254	rnfB	p__Firmicutes_A	o__Clostridiales	g__Oxobacter	ACETG_56
rnf/ech	K03617	supersetMAG254__2679	supersetMAG254	rnfA	p__Firmicutes_A	o__Clostridiales	g__Oxobacter	ACETG_56
rnf/ech	K03612	supersetMAG257__2825|>supersetMAG257__2825	supersetMAG257	rnfG	p__Firmicutes_A	o__Peptostreptococcales	g__Romboutsia_D	ACETG_57
rnf/ech	K03613	supersetMAG257__2824|>supersetMAG257__2824	supersetMAG257	rnfE	p__Firmicutes_A	o__Peptostreptococcales	g__Romboutsia_D	ACETG_57
rnf/ech	K03614	supersetMAG257__2826|>supersetMAG257__2826	supersetMAG257	rnfD	p__Firmicutes_A	o__Peptostreptococcales	g__Romboutsia_D	ACETG_57
rnf/ech	K03615	supersetMAG257__2827|>supersetMAG257__2827	supersetMAG257	rnfC	p__Firmicutes_A	o__Peptostreptococcales	g__Romboutsia_D	ACETG_57
rnf/ech	K03615	supersetMAG257__2776|>supersetMAG257__2776	supersetMAG257	rnfC	p__Firmicutes_A	o__Peptostreptococcales	g__Romboutsia_D	ACETG_57
rnf/ech	K03616	supersetMAG257__2822|>supersetMAG257__2822	supersetMAG257	rnfB	p__Firmicutes_A	o__Peptostreptococcales	g__Romboutsia_D	ACETG_57
rnf/ech	K03617	supersetMAG257__2823|>supersetMAG257__2823	supersetMAG257	rnfA	p__Firmicutes_A	o__Peptostreptococcales	g__Romboutsia_D	ACETG_57
rnf/ech	K03615	supersetMAG3040__659	supersetMAG3040	rnfC	p__Firmicutes_A	o__Lachnospirales	g__Bilifractor	ACETG_58
rnf/ech	K03615	supersetMAG3040__584	supersetMAG3040	rnfC	p__Firmicutes_A	o__Lachnospirales	g__Bilifractor	ACETG_58
rnf/ech	K03615	supersetMAG3139__102	supersetMAG3139	rnfC	p__Firmicutes_A	o__Lachnospirales	g__Bilifractor	ACETG_59
rnf/ech	K03615	supersetMAG3139__78	supersetMAG3139	rnfC	p__Firmicutes_A	o__Lachnospirales	g__Bilifractor	ACETG_59
rnf/ech	K03615	supersetMAG4104__209	supersetMAG4104	rnfC	p__Firmicutes_A	o__Lachnospirales	g__Bilifractor	ACETG_60
rnf/ech	K03615	supersetMAG4104__253	supersetMAG4104	rnfC	p__Firmicutes_A	o__Lachnospirales	g__Bilifractor	ACETG_60
rnf/ech	K03612	supersetMAG422__223	supersetMAG422	rnfG	p__Firmicutes_A	o__Peptostreptococcales	g__Terrisporobacter	ACETG_61
rnf/ech	K03613	supersetMAG422__224	supersetMAG422	rnfE	p__Firmicutes_A	o__Peptostreptococcales	g__Terrisporobacter	ACETG_61
rnf/ech	K03614	supersetMAG422__222	supersetMAG422	rnfD	p__Firmicutes_A	o__Peptostreptococcales	g__Terrisporobacter	ACETG_61
rnf/ech	K03615	supersetMAG422__221	supersetMAG422	rnfC	p__Firmicutes_A	o__Peptostreptococcales	g__Terrisporobacter	ACETG_61
rnf/ech	K03615	supersetMAG422__3771	supersetMAG422	rnfC	p__Firmicutes_A	o__Peptostreptococcales	g__Terrisporobacter	ACETG_61
rnf/ech	K03616	supersetMAG422__226	supersetMAG422	rnfB	p__Firmicutes_A	o__Peptostreptococcales	g__Terrisporobacter	ACETG_61
rnf/ech	K03617	supersetMAG422__225	supersetMAG422	rnfA	p__Firmicutes_A	o__Peptostreptococcales	g__Terrisporobacter	ACETG_61
rnf/ech	K03615	supersetMAG4489__1859	supersetMAG4489	rnfC	p__Firmicutes_A	o__Lachnospirales	g__Alectryocaccobium	ACETG_62
rnf/ech	K03615	supersetMAG4489__152	supersetMAG4489	rnfC	p__Firmicutes_A	o__Lachnospirales	g__Alectryocaccobium	ACETG_62
rnf/ech	K03612	supersetMAG4549__1107	supersetMAG4549	rnfG	p__Firmicutes_A	o__Eubacteriales	g__RUG14186	ACETG_63
rnf/ech	K03612	supersetMAG4549__1481	supersetMAG4549	rnfG	p__Firmicutes_A	o__Eubacteriales	g__RUG14186	ACETG_63
rnf/ech	K03612	supersetMAG4549__1823	supersetMAG4549	rnfG	p__Firmicutes_A	o__Eubacteriales	g__RUG14186	ACETG_63
rnf/ech	K03613	supersetMAG4549__1822	supersetMAG4549	rnfE	p__Firmicutes_A	o__Eubacteriales	g__RUG14186	ACETG_63
rnf/ech	K03613	supersetMAG4549__1482	supersetMAG4549	rnfE	p__Firmicutes_A	o__Eubacteriales	g__RUG14186	ACETG_63
rnf/ech	K03613	supersetMAG4549__1106	supersetMAG4549	rnfE	p__Firmicutes_A	o__Eubacteriales	g__RUG14186	ACETG_63
rnf/ech	K03614	supersetMAG4549__1108	supersetMAG4549	rnfD	p__Firmicutes_A	o__Eubacteriales	g__RUG14186	ACETG_63
rnf/ech	K03614	supersetMAG4549__1823	supersetMAG4549	rnfD	p__Firmicutes_A	o__Eubacteriales	g__RUG14186	ACETG_63
rnf/ech	K03614	supersetMAG4549__1481	supersetMAG4549	rnfD	p__Firmicutes_A	o__Eubacteriales	g__RUG14186	ACETG_63
rnf/ech	K03615	supersetMAG4549__1109	supersetMAG4549	rnfC	p__Firmicutes_A	o__Eubacteriales	g__RUG14186	ACETG_63
rnf/ech	K03615	supersetMAG4549__2004	supersetMAG4549	rnfC	p__Firmicutes_A	o__Eubacteriales	g__RUG14186	ACETG_63
rnf/ech	K03615	supersetMAG4549__1480	supersetMAG4549	rnfC	p__Firmicutes_A	o__Eubacteriales	g__RUG14186	ACETG_63
rnf/ech	K03615	supersetMAG4549__1824	supersetMAG4549	rnfC	p__Firmicutes_A	o__Eubacteriales	g__RUG14186	ACETG_63
rnf/ech	K03616	supersetMAG4549__1104	supersetMAG4549	rnfB	p__Firmicutes_A	o__Eubacteriales	g__RUG14186	ACETG_63
rnf/ech	K03616	supersetMAG4549__1484	supersetMAG4549	rnfB	p__Firmicutes_A	o__Eubacteriales	g__RUG14186	ACETG_63
rnf/ech	K03617	supersetMAG4549__1105	supersetMAG4549	rnfA	p__Firmicutes_A	o__Eubacteriales	g__RUG14186	ACETG_63
rnf/ech	K03617	supersetMAG4549__1483	supersetMAG4549	rnfA	p__Firmicutes_A	o__Eubacteriales	g__RUG14186	ACETG_63
rnf/ech	K03617	supersetMAG4549__1821	supersetMAG4549	rnfA	p__Firmicutes_A	o__Eubacteriales	g__RUG14186	ACETG_63
rnf/ech	K03612	supersetMAG4623__1624	supersetMAG4623	rnfG	p__Firmicutes_A	o__Lachnospirales	g__Bilifractor	ACETG_64
rnf/ech	K03613	supersetMAG4623__1623	supersetMAG4623	rnfE	p__Firmicutes_A	o__Lachnospirales	g__Bilifractor	ACETG_64
rnf/ech	K03614	supersetMAG4623__1625	supersetMAG4623	rnfD	p__Firmicutes_A	o__Lachnospirales	g__Bilifractor	ACETG_64
rnf/ech	K03615	supersetMAG4623__1686	supersetMAG4623	rnfC	p__Firmicutes_A	o__Lachnospirales	g__Bilifractor	ACETG_64
rnf/ech	K03615	supersetMAG4623__1626	supersetMAG4623	rnfC	p__Firmicutes_A	o__Lachnospirales	g__Bilifractor	ACETG_64
rnf/ech	K03615	supersetMAG4623__101	supersetMAG4623	rnfC	p__Firmicutes_A	o__Lachnospirales	g__Bilifractor	ACETG_64
rnf/ech	K03616	supersetMAG4623__1621	supersetMAG4623	rnfB	p__Firmicutes_A	o__Lachnospirales	g__Bilifractor	ACETG_64
rnf/ech	K03617	supersetMAG4623__1622	supersetMAG4623	rnfA	p__Firmicutes_A	o__Lachnospirales	g__Bilifractor	ACETG_64
rnf/ech	K03612	supersetMAG50__1053	supersetMAG50	rnfG	p__Firmicutes_A	o__Lachnospirales	g__Blautia_A	ACETG_65
rnf/ech	K03613	supersetMAG50__1054	supersetMAG50	rnfE	p__Firmicutes_A	o__Lachnospirales	g__Blautia_A	ACETG_65
rnf/ech	K03614	supersetMAG50__1052	supersetMAG50	rnfD	p__Firmicutes_A	o__Lachnospirales	g__Blautia_A	ACETG_65
rnf/ech	K03614	supersetMAG50__3984	supersetMAG50	rnfD	p__Firmicutes_A	o__Lachnospirales	g__Blautia_A	ACETG_65
rnf/ech	K03615	supersetMAG50__1051	supersetMAG50	rnfC	p__Firmicutes_A	o__Lachnospirales	g__Blautia_A	ACETG_65
rnf/ech	K03615	supersetMAG50__1856	supersetMAG50	rnfC	p__Firmicutes_A	o__Lachnospirales	g__Blautia_A	ACETG_65
rnf/ech	K03615	supersetMAG50__3983	supersetMAG50	rnfC	p__Firmicutes_A	o__Lachnospirales	g__Blautia_A	ACETG_65
rnf/ech	K03615	supersetMAG50__3182	supersetMAG50	rnfC	p__Firmicutes_A	o__Lachnospirales	g__Blautia_A	ACETG_65
rnf/ech	K03616	supersetMAG50__1056	supersetMAG50	rnfB	p__Firmicutes_A	o__Lachnospirales	g__Blautia_A	ACETG_65
rnf/ech	K03617	supersetMAG50__1055	supersetMAG50	rnfA	p__Firmicutes_A	o__Lachnospirales	g__Blautia_A	ACETG_65
rnf/ech	K03612	supersetMAG51__1521	supersetMAG51	rnfG	p__Firmicutes_A	o__Lachnospirales	g__Blautia_A	ACETG_66
rnf/ech	K03613	supersetMAG51__1520	supersetMAG51	rnfE	p__Firmicutes_A	o__Lachnospirales	g__Blautia_A	ACETG_66
rnf/ech	K03614	supersetMAG51__1522	supersetMAG51	rnfD	p__Firmicutes_A	o__Lachnospirales	g__Blautia_A	ACETG_66
rnf/ech	K03615	supersetMAG51__1007	supersetMAG51	rnfC	p__Firmicutes_A	o__Lachnospirales	g__Blautia_A	ACETG_66
rnf/ech	K03615	supersetMAG51__1523	supersetMAG51	rnfC	p__Firmicutes_A	o__Lachnospirales	g__Blautia_A	ACETG_66
rnf/ech	K03615	supersetMAG51__1197	supersetMAG51	rnfC	p__Firmicutes_A	o__Lachnospirales	g__Blautia_A	ACETG_66
rnf/ech	K03616	supersetMAG51__1518	supersetMAG51	rnfB	p__Firmicutes_A	o__Lachnospirales	g__Blautia_A	ACETG_66
rnf/ech	K03617	supersetMAG51__1519	supersetMAG51	rnfA	p__Firmicutes_A	o__Lachnospirales	g__Blautia_A	ACETG_66
rnf/ech	K03612	supersetMAG52__1254	supersetMAG52	rnfG	p__Firmicutes_A	o__Lachnospirales	g__Blautia_A	ACETG_67
rnf/ech	K03613	supersetMAG52__1255	supersetMAG52	rnfE	p__Firmicutes_A	o__Lachnospirales	g__Blautia_A	ACETG_67
rnf/ech	K03614	supersetMAG52__1253	supersetMAG52	rnfD	p__Firmicutes_A	o__Lachnospirales	g__Blautia_A	ACETG_67
rnf/ech	K03615	supersetMAG52__2978	supersetMAG52	rnfC	p__Firmicutes_A	o__Lachnospirales	g__Blautia_A	ACETG_67
rnf/ech	K03615	supersetMAG52__1252	supersetMAG52	rnfC	p__Firmicutes_A	o__Lachnospirales	g__Blautia_A	ACETG_67
rnf/ech	K03615	supersetMAG52__417	supersetMAG52	rnfC	p__Firmicutes_A	o__Lachnospirales	g__Blautia_A	ACETG_67
rnf/ech	K03616	supersetMAG52__1257	supersetMAG52	rnfB	p__Firmicutes_A	o__Lachnospirales	g__Blautia_A	ACETG_67
rnf/ech	K03617	supersetMAG52__1256	supersetMAG52	rnfA	p__Firmicutes_A	o__Lachnospirales	g__Blautia_A	ACETG_67
rnf/ech	K03615	supersetMAG594__249	supersetMAG594	rnfC	p__Firmicutes_A	o__Lachnospirales	g__Bilifractor	ACETG_68
rnf/ech	K03615	supersetMAG594__743	supersetMAG594	rnfC	p__Firmicutes_A	o__Lachnospirales	g__Bilifractor	ACETG_68
rnf/ech	K03615	supersetMAG630__637	supersetMAG630	rnfC	p__Firmicutes_A	o__Lachnospirales	g__Bilifractor	ACETG_69
rnf/ech	K03615	supersetMAG630__1110	supersetMAG630	rnfC	p__Firmicutes_A	o__Lachnospirales	g__Bilifractor	ACETG_69
Pyruvate_oxidation,_pyruvate_=>_acetyl-CoA	K00382	WP_092869789.1	Acetitomaculum_ruminis_DSM_5522	M00307+1	p__Firmicutes_A	o__Lachnospirales	g__Acetitomaculum	SAG_1
Pentose_phosphate_pathway_(Pentose_phosphate_cycle)	K01810	WP_092871514.1	Acetitomaculum_ruminis_DSM_5522	M00004+8	p__Firmicutes_A	o__Lachnospirales	g__Acetitomaculum	SAG_1
Pyruvate_oxidation,_pyruvate_=>_acetyl-CoA	K00382	WP_186841309.1	Acetobacterium_fimetarium_DER_2019	M00307+1	p__Firmicutes_A	o__Eubacteriales	g__Acetobacterium	SAG_2
Pyruvate_oxidation,_pyruvate_=>_acetyl-CoA	K00382	WP_186843432.1	Acetobacterium_fimetarium_DER_2019	M00307+1	p__Firmicutes_A	o__Eubacteriales	g__Acetobacterium	SAG_2
Pentose_phosphate_pathway_(Pentose_phosphate_cycle)	K01810	WP_186842688.1	Acetobacterium_fimetarium_DER_2019	M00004+8	p__Firmicutes_A	o__Eubacteriales	g__Acetobacterium	SAG_2
Entner-Doudoroff_pathway,_glucose-6P_=>_glyceraldehyde-3P_+_pyruvate	K00036	WP_044939566.1	Blautia_schinkii_DSM_10518	M00008+1	p__Firmicutes_A	o__Lachnospirales	g__Blautia_A	SAG_3
Pentose_phosphate_pathway_(Pentose_phosphate_cycle)	K01810	WP_044944694.1	Blautia_schinkii_DSM_10518	M00004+8	p__Firmicutes_A	o__Lachnospirales	g__Blautia_A	SAG_3
Pentose_phosphate_pathway_(Pentose_phosphate_cycle)	K01810	WP_044946133.1	Blautia_schinkii_DSM_10518	M00004+8	p__Firmicutes_A	o__Lachnospirales	g__Blautia_A	SAG_3
Pentose_phosphate_pathway_(Pentose_phosphate_cycle)	K06859	WP_044948320.1	Blautia_schinkii_DSM_10518	M00004+8	p__Firmicutes_A	o__Lachnospirales	g__Blautia_A	SAG_3
Entner-Doudoroff_pathway,_glucose-6P_=>_glyceraldehyde-3P_+_pyruvate	K07404	WP_044947921.1	Blautia_schinkii_DSM_10518	M00008+2	p__Firmicutes_A	o__Lachnospirales	g__Blautia_A	SAG_3
Entner-Doudoroff_pathway,_glucose-6P_=>_glyceraldehyde-3P_+_pyruvate	K07404	WP_044939570.1	Blautia_schinkii_DSM_10518	M00008+2	p__Firmicutes_A	o__Lachnospirales	g__Blautia_A	SAG_3
Entner-Doudoroff_pathway,_glucose-6P_=>_glyceraldehyde-3P_+_pyruvate	K07404	WP_044937878.1	Blautia_schinkii_DSM_10518	M00008+2	p__Firmicutes_A	o__Lachnospirales	g__Blautia_A	SAG_3
Pyruvate_oxidation,_pyruvate_=>_acetyl-CoA	K00382	WP_021373304.1	Clostridioides_difficile_BR81	M00307+1	p__Firmicutes_A	o__Peptostreptococcales	g__Clostridioides	SAG_4
Pyruvate_oxidation,_pyruvate_=>_acetyl-CoA	K00382	WP_021362098.1	Clostridioides_difficile_BR81	M00307+1	p__Firmicutes_A	o__Peptostreptococcales	g__Clostridioides	SAG_4
Pentose_phosphate_pathway_(Pentose_phosphate_cycle)	K01810	WP_009898449.1	Clostridioides_difficile_BR81	M00004+8	p__Firmicutes_A	o__Peptostreptococcales	g__Clostridioides	SAG_4
Pyruvate_oxidation,_pyruvate_=>_acetyl-CoA	K00382	WP_038351865.1	Eubacterium_limosum_SA11	M00307+1	p__Firmicutes_A	o__Eubacteriales	g__Eubacterium	SAG_5
Pyruvate_oxidation,_pyruvate_=>_acetyl-CoA	K00382	WP_038351973.1	Eubacterium_limosum_SA11	M00307+1	p__Firmicutes_A	o__Eubacteriales	g__Eubacterium	SAG_5
Pentose_phosphate_pathway_(Pentose_phosphate_cycle)	K01810	WP_038354178.1	Eubacterium_limosum_SA11	M00004+8	p__Firmicutes_A	o__Eubacteriales	g__Eubacterium	SAG_5
Pentose_phosphate_pathway_(Pentose_phosphate_cycle)	K01810	JAEEJB010000128.1_6	GCA_016281685.1_ASM1628168v1_genomic	M00004+8	p__Firmicutes_A	o__Oscillospirales	g__RUG11783	ACETG_1
Pentose_phosphate_pathway_(Pentose_phosphate_cycle)	K01810	JAEEJB010000027.1_139	GCA_016281685.1_ASM1628168v1_genomic	M00004+8	p__Firmicutes_A	o__Oscillospirales	g__RUG11783	ACETG_1
Pentose_phosphate_pathway_(Pentose_phosphate_cycle)	K01810	HF_Duodenum-3__c830407_1	HF_Duodenum-3.concoct.008.contigs	M00004+8	p__Firmicutes_A	o__Lachnospirales	g__TWA4	ACETG_3
Entner-Doudoroff_pathway,_glucose-6P_=>_glyceraldehyde-3P_+_pyruvate	K07404	HF_Duodenum-3__c553126_2	HF_Duodenum-3.concoct.008.contigs	M00008+2	p__Firmicutes_A	o__Lachnospirales	g__TWA4	ACETG_3
Pentose_phosphate_pathway_(Pentose_phosphate_cycle)	K01810	HG_Cecum-11__c192697_2	HG_Cecum-11.maxbin.054_sub.contigs	M00004+8	p__Firmicutes_A	o__Lachnospirales	g__TWA4	ACETG_4
Entner-Doudoroff_pathway,_glucose-6P_=>_glyceraldehyde-3P_+_pyruvate	K07404	HG_Cecum-11__c188018_7	HG_Cecum-11.maxbin.054_sub.contigs	M00008+2	p__Firmicutes_A	o__Lachnospirales	g__TWA4	ACETG_4
Pentose_phosphate_pathway_(Pentose_phosphate_cycle)	K01810	HG_Colon-8__c122068_2	HG_Colon-8.metabat2.017.contigs	M00004+8	p__Firmicutes_A	o__Lachnospirales	g__	ACETG_5
Entner-Doudoroff_pathway,_glucose-6P_=>_glyceraldehyde-3P_+_pyruvate	K07404	HG_Colon-8__c132802_18	HG_Colon-8.metabat2.017.contigs	M00008+2	p__Firmicutes_A	o__Lachnospirales	g__	ACETG_5
Pentose_phosphate_pathway_(Pentose_phosphate_cycle)	K01810	MAG-0656__contig_k141_92445_179_4	MAG-0656	M00004+8	p__Firmicutes_A	o__Lachnospirales	g__Blautia_A	ACETG_6
Entner-Doudoroff_pathway,_glucose-6P_=>_glyceraldehyde-3P_+_pyruvate	K07404	MAG-0656__contig_k141_55193_86_7	MAG-0656	M00008+2	p__Firmicutes_A	o__Lachnospirales	g__Blautia_A	ACETG_6
Entner-Doudoroff_pathway,_glucose-6P_=>_glyceraldehyde-3P_+_pyruvate	K07404	MAG-0789__contig_k141_169462_49_13	MAG-0789	M00008+2	p__Firmicutes_A	o__Lachnospirales	g__HGM12587	ACETG_7
Entner-Doudoroff_pathway,_glucose-6P_=>_glyceraldehyde-3P_+_pyruvate	K07404	MAG-1005__contig_k141_730947_17_7	MAG-1005	M00008+2	p__Firmicutes_A	o__Lachnospirales	g__HGM12587	ACETG_8
Pentose_phosphate_pathway_(Pentose_phosphate_cycle)	K01810	MAG-1295__contig_k141_429724_33_44	MAG-1295	M00004+8	p__Firmicutes_A	o__Oscillospirales	g__Faecousia	ACETG_9
Pentose_phosphate_pathway_(Pentose_phosphate_cycle)	K01810	MAG-2776__contig_k141_126173_101_12	MAG-2776	M00004+8	p__Firmicutes_A	o__Lachnospirales	g__Blautia_A	ACETG_10
Entner-Doudoroff_pathway,_glucose-6P_=>_glyceraldehyde-3P_+_pyruvate	K07404	MAG-2776__contig_k141_72949_66_11	MAG-2776	M00008+2	p__Firmicutes_A	o__Lachnospirales	g__Blautia_A	ACETG_10
Pentose_phosphate_pathway_(Pentose_phosphate_cycle)	K01810	MAG-2798__contig_k141_61452_113_30	MAG-2798	M00004+8	p__Firmicutes_A	o__Oscillospirales	g__Faecousia	ACETG_11
Pentose_phosphate_pathway_(Pentose_phosphate_cycle)	K01810	MAG-3400__contig_k141_185139_106_5	MAG-3400	M00004+8	p__Firmicutes_A	o__Lachnospirales	g__HGM12587	ACETG_12
Entner-Doudoroff_pathway,_glucose-6P_=>_glyceraldehyde-3P_+_pyruvate	K07404	MAG-3400__contig_k141_246603_139_9	MAG-3400	M00008+2	p__Firmicutes_A	o__Lachnospirales	g__HGM12587	ACETG_12
Pentose_phosphate_pathway_(Pentose_phosphate_cycle)	K01810	MAG-3814__scaffold_NODE_9711_length_4810_cov_19.975661_84_6	MAG-3814	M00004+8	p__Firmicutes_A	o__Lachnospirales	g__HGM12587	ACETG_13
Entner-Doudoroff_pathway,_glucose-6P_=>_glyceraldehyde-3P_+_pyruvate	K07404	MAG-3814__scaffold_NODE_210_length_84903_cov_19.100816_8_67	MAG-3814	M00008+2	p__Firmicutes_A	o__Lachnospirales	g__HGM12587	ACETG_13
Pyruvate_oxidation,_pyruvate_=>_acetyl-CoA	K00382	MAG-3871__scaffold_NODE_38_length_171627_cov_30.738962_7_135	MAG-3871	M00307+1	p__Firmicutes_A	o__Lachnospirales	g__Choladocola	ACETG_14
Pentose_phosphate_pathway_(Pentose_phosphate_cycle)	K01810	MAG-3871__scaffold_NODE_32_length_188113_cov_31.347672_6_122	MAG-3871	M00004+8	p__Firmicutes_A	o__Lachnospirales	g__Choladocola	ACETG_14
Entner-Doudoroff_pathway,_glucose-6P_=>_glyceraldehyde-3P_+_pyruvate	K07404	MAG-3871__scaffold_NODE_26_length_202737_cov_27.752132_5_65	MAG-3871	M00008+2	p__Firmicutes_A	o__Lachnospirales	g__Choladocola	ACETG_14
Pyruvate_oxidation,_pyruvate_=>_acetyl-CoA	K00382	WP_054873587.1	Oxobacter_pfennigii_DSM_3222	M00307+1	p__Firmicutes_A	o__Clostridiales	g__Oxobacter	SAG_6
Pentose_phosphate_pathway_(Pentose_phosphate_cycle)	K01810	WP_054873496.1	Oxobacter_pfennigii_DSM_3222	M00004+8	p__Firmicutes_A	o__Clostridiales	g__Oxobacter	SAG_6
Pentose_phosphate_pathway_(Pentose_phosphate_cycle)	K01810	Dairy_cattle_Rumen.Co__c5008924_3	RGIG1371	M00004+8	p__Firmicutes_A	o__Oscillospirales	g__RUG612	ACETG_15
Pentose_phosphate_pathway_(Pentose_phosphate_cycle)	K01810	Roe_deer_Cecum-5__c4466_21	RGIG4038	M00004+8	p__Firmicutes_A	o__Lachnospirales	g__Blautia_A	ACETG_18
Entner-Doudoroff_pathway,_glucose-6P_=>_glyceraldehyde-3P_+_pyruvate	K07404	Roe_deer_Cecum-5__c3720_42	RGIG4038	M00008+2	p__Firmicutes_A	o__Lachnospirales	g__Blautia_A	ACETG_18
Pentose_phosphate_pathway_(Pentose_phosphate_cycle)	K01810	Sheep_Duodenum-3__c57_20	RGIG5635	M00004+8	p__Firmicutes_A	o__Oscillospirales	g__RUG11783	ACETG_21
Pentose_phosphate_pathway_(Pentose_phosphate_cycle)	K01810	Sheep_Duodenum.Co__c140231_46	RGIG5706	M00004+8	p__Firmicutes_A	o__Lachnospirales	g__Blautia_A	ACETG_22
Entner-Doudoroff_pathway,_glucose-6P_=>_glyceraldehyde-3P_+_pyruvate	K07404	Sheep_Duodenum.Co__c483450_14	RGIG5706	M00008+2	p__Firmicutes_A	o__Lachnospirales	g__Blautia_A	ACETG_22
Pentose_phosphate_pathway_(Pentose_phosphate_cycle)	K01810	Dairy_cattle_Duodenum.Co__c1048208_18	RGIG575	M00004+8	p__Firmicutes_A	o__Eubacteriales	g__RUG14186	ACETG_23
Pentose_phosphate_pathway_(Pentose_phosphate_cycle)	K01810	Sheep_Jejunum-2__c52254_12	RGIG5856	M00004+8	p__Firmicutes_A	o__Lachnospirales	g__Alectryocaccobium	ACETG_24
Pentose_phosphate_pathway_(Pentose_phosphate_cycle)	K06859	Sheep_Jejunum-2__c103761_59	RGIG5856	M00004+8	p__Firmicutes_A	o__Lachnospirales	g__Alectryocaccobium	ACETG_24
Pentose_phosphate_pathway_(Pentose_phosphate_cycle)	K01810	Sheep_Jejunum-4__c813_5	RGIG5887	M00004+8	p__Firmicutes_A	o__Lachnospirales	g__RGIG5612	ACETG_25
Pentose_phosphate_pathway_(Pentose_phosphate_cycle)	K01810	Sheep_Omasum.Co__c624463_2	RGIG6080	M00004+8	p__Firmicutes_A	o__Lachnospirales	g__RGIG5612	ACETG_27
Pyruvate_oxidation,_pyruvate_=>_acetyl-CoA	K00382	Sheep_Rectum.Co__c1767098_22	RGIG6509	M00307+1	p__Firmicutes_A	o__Eubacteriales	g__SVCP01	ACETG_28
Pentose_phosphate_pathway_(Pentose_phosphate_cycle)	K01810	Water_buffalos_Cecum-2__c740797_5	RGIG7236	M00004+8	p__Firmicutes_A	o__Lachnospirales	g__HGM12587	ACETG_31
Pentose_phosphate_pathway_(Pentose_phosphate_cycle)	K01810	Water_buffalos_Cecum-2__c640984_5	RGIG7236	M00004+8	p__Firmicutes_A	o__Lachnospirales	g__HGM12587	ACETG_31
Entner-Doudoroff_pathway,_glucose-6P_=>_glyceraldehyde-3P_+_pyruvate	K07404	Water_buffalos_Cecum-2__c1349587_15	RGIG7236	M00008+2	p__Firmicutes_A	o__Lachnospirales	g__HGM12587	ACETG_31
Glycolysis_(Embden-Meyerhof_pathway),_glucose_=>_pyruvate	K00918	Water_buffalos_Cecum.Co__c1904375_1	RGIG7407	M00001+3	p__Firmicutes_A	o__Lachnospirales	g__Choladocola	ACETG_32
Pentose_phosphate_pathway_(Pentose_phosphate_cycle)	K01810	Water_buffalos_Cecum.Co__c2425248_3	RGIG7407	M00004+8	p__Firmicutes_A	o__Lachnospirales	g__Choladocola	ACETG_32
Entner-Doudoroff_pathway,_glucose-6P_=>_glyceraldehyde-3P_+_pyruvate	K07404	Water_buffalos_Cecum.Co__c3491333_11	RGIG7407	M00008+2	p__Firmicutes_A	o__Lachnospirales	g__Choladocola	ACETG_32
Pyruvate_oxidation,_pyruvate_=>_acetyl-CoA	K00382	Water_buffalos_Rumen-1__c113823_24	RGIG8000	M00307+1	p__Firmicutes_A	o__Lachnospirales	g__SIG280	ACETG_33
Pentose_phosphate_pathway_(Pentose_phosphate_cycle)	K01810	Water_buffalos_Rumen-1__c523373_7	RGIG8000	M00004+8	p__Firmicutes_A	o__Lachnospirales	g__SIG280	ACETG_33
Pentose_phosphate_pathway_(Pentose_phosphate_cycle)	K01810	Water_buffalos_Rumen-5__c403089_3	RGIG8248	M00004+8	p__Firmicutes_A	o__Oscillospirales	g__RUG11783	ACETG_34
Pentose_phosphate_pathway_(Pentose_phosphate_cycle)	K01810	Water_deer_Colon-1__c134435_51	RGIG8675	M00004+8	p__Firmicutes_A	o__Lachnospirales	g__HGM12587	ACETG_35
Entner-Doudoroff_pathway,_glucose-6P_=>_glyceraldehyde-3P_+_pyruvate	K07404	Water_deer_Colon-1__c268534_23	RGIG8675	M00008+2	p__Firmicutes_A	o__Lachnospirales	g__HGM12587	ACETG_35
Pyruvate_oxidation,_pyruvate_=>_acetyl-CoA	K00382	cattle10_SRR4435562_metabat_single_bins.43_cattle10-7_k87_136050_9	RMAG102	M00307+1	p__Firmicutes_A	o__Lachnospirales	g__Porcincola	ACETG_36
Pentose_phosphate_pathway_(Pentose_phosphate_cycle)	K01810	cattle10_SRR4435562_metabat_single_bins.43_cattle10-7_k87_224872_13	RMAG102	M00004+8	p__Firmicutes_A	o__Lachnospirales	g__Porcincola	ACETG_36
Entner-Doudoroff_pathway,_glucose-6P_=>_glyceraldehyde-3P_+_pyruvate	K07404	cattle10_SRR4435562_metabat_single_bins.43_cattle10-7_k87_86041_22	RMAG102	M00008+2	p__Firmicutes_A	o__Lachnospirales	g__Porcincola	ACETG_36
Entner-Doudoroff_pathway,_glucose-6P_=>_glyceraldehyde-3P_+_pyruvate	K07404	cattle10_SRR4435562_metabat_single_bins.43_cattle10-7_k87_149619_7	RMAG102	M00008+2	p__Firmicutes_A	o__Lachnospirales	g__Porcincola	ACETG_36
Pentose_phosphate_pathway_(Pentose_phosphate_cycle)	K01810	contigs1_sample_bins_2500.10423_NODE_43_length_23532_cov_6.857642_8	RMAG1056	M00004+8	p__Firmicutes_A	o__Oscillospirales	g__	ACETG_37
Pentose_phosphate_pathway_(Pentose_phosphate_cycle)	K01810	contigs1_sample_bins_2500.9422_NODE_19_length_53253_cov_2.453149_10	RMAG1799	M00004+8	p__Firmicutes_A	o__Lachnospirales	g__Blautia_A	ACETG_38
Entner-Doudoroff_pathway,_glucose-6P_=>_glyceraldehyde-3P_+_pyruvate	K07404	contigs1_sample_bins_2500.9422_NODE_4_length_116155_cov_2.529579_88	RMAG1799	M00008+2	p__Firmicutes_A	o__Lachnospirales	g__Blautia_A	ACETG_38
Pyruvate_oxidation,_pyruvate_=>_acetyl-CoA	K00382	s17_SRR8397892_metabat2_bin.14_94_4	s17_SRR8397892_metabat2_bin.14	M00307+1	p__Firmicutes_A	o__Lachnospirales	g__SIG280	ACETG_40
Pentose_phosphate_pathway_(Pentose_phosphate_cycle)	K01810	s17_SRR8397892_metabat2_bin.14_4_51	s17_SRR8397892_metabat2_bin.14	M00004+8	p__Firmicutes_A	o__Lachnospirales	g__SIG280	ACETG_40
Pentose_phosphate_pathway_(Pentose_phosphate_cycle)	K01810	s17_SRR8397911_metabat2_bin.73_sub_8_28	s17_SRR8397911_metabat2_bin.73_sub	M00004+8	p__Firmicutes_A	o__Lachnospirales	g__Bilifractor	ACETG_41
Entner-Doudoroff_pathway,_glucose-6P_=>_glyceraldehyde-3P_+_pyruvate	K07404	s17_SRR8397911_metabat2_bin.73_sub_69_5	s17_SRR8397911_metabat2_bin.73_sub	M00008+2	p__Firmicutes_A	o__Lachnospirales	g__Bilifractor	ACETG_41
Pentose_phosphate_pathway_(Pentose_phosphate_cycle)	K01810	s4_SRR873596.1_metabat1_bin.77_72_22	s4_SRR873596.1_metabat1_bin.77	M00004+8	p__Firmicutes_A	o__Lachnospirales	g__Bilifractor	ACETG_43
Entner-Doudoroff_pathway,_glucose-6P_=>_glyceraldehyde-3P_+_pyruvate	K07404	s4_SRR873596.1_metabat1_bin.77_38_36	s4_SRR873596.1_metabat1_bin.77	M00008+2	p__Firmicutes_A	o__Lachnospirales	g__Bilifractor	ACETG_43
Pentose_phosphate_pathway_(Pentose_phosphate_cycle)	K01810	s4_SRR873601.1_metabat1_bin.84_178_7	s4_SRR873601.1_metabat1_bin.84	M00004+8	p__Firmicutes_A	o__Lachnospirales	g__Bilifractor	ACETG_44
Entner-Doudoroff_pathway,_glucose-6P_=>_glyceraldehyde-3P_+_pyruvate	K07404	s4_SRR873601.1_metabat1_bin.84_29_5	s4_SRR873601.1_metabat1_bin.84	M00008+2	p__Firmicutes_A	o__Lachnospirales	g__Bilifractor	ACETG_44
Pentose_phosphate_pathway_(Pentose_phosphate_cycle)	K01810	s4_SRR873601.1_metabat2_bin.23_sub_131_9	s4_SRR873601.1_metabat2_bin.23_sub	M00004+8	p__Firmicutes_A	o__Lachnospirales	g__Bilifractor	ACETG_45
Entner-Doudoroff_pathway,_glucose-6P_=>_glyceraldehyde-3P_+_pyruvate	K07404	s4_SRR873601.1_metabat2_bin.23_sub_31_40	s4_SRR873601.1_metabat2_bin.23_sub	M00008+2	p__Firmicutes_A	o__Lachnospirales	g__Bilifractor	ACETG_45
Pentose_phosphate_pathway_(Pentose_phosphate_cycle)	K01810	s4_SRR873604.1_metabat2_bin.376_102_8	s4_SRR873604.1_metabat2_bin.376	M00004+8	p__Firmicutes_A	o__Lachnospirales	g__Bilifractor	ACETG_46
Entner-Doudoroff_pathway,_glucose-6P_=>_glyceraldehyde-3P_+_pyruvate	K07404	s4_SRR873604.1_metabat2_bin.376_255_11	s4_SRR873604.1_metabat2_bin.376	M00008+2	p__Firmicutes_A	o__Lachnospirales	g__Bilifractor	ACETG_46
Pyruvate_oxidation,_pyruvate_=>_acetyl-CoA	K00382	s5_SRR18274464_metabat2_bin.12_sub_132_7	s5_SRR18274464_metabat2_bin.12_sub	M00307+1	p__Firmicutes_A	o__Lachnospirales	g__Porcincola	ACETG_47
Pentose_phosphate_pathway_(Pentose_phosphate_cycle)	K01810	s5_SRR18274464_metabat2_bin.12_sub_127_9	s5_SRR18274464_metabat2_bin.12_sub	M00004+8	p__Firmicutes_A	o__Lachnospirales	g__Porcincola	ACETG_47
Entner-Doudoroff_pathway,_glucose-6P_=>_glyceraldehyde-3P_+_pyruvate	K07404	s5_SRR18274464_metabat2_bin.12_sub_82_1	s5_SRR18274464_metabat2_bin.12_sub	M00008+2	p__Firmicutes_A	o__Lachnospirales	g__Porcincola	ACETG_47
Entner-Doudoroff_pathway,_glucose-6P_=>_glyceraldehyde-3P_+_pyruvate	K00036	s9_SRR5190270_metabat2_bin.19_sub_71_12	s9_SRR5190270_metabat2_bin.19_sub	M00008+1	p__Firmicutes_A	o__Lachnospirales	g__Blautia	ACETG_48
Pentose_phosphate_pathway_(Pentose_phosphate_cycle)	K01810	s9_SRR5190270_metabat2_bin.19_sub_54_11	s9_SRR5190270_metabat2_bin.19_sub	M00004+8	p__Firmicutes_A	o__Lachnospirales	g__Blautia	ACETG_48
Pentose_phosphate_pathway_(Pentose_phosphate_cycle)	K01810	s9_SRR5190270_metabat2_bin.19_sub_168_4	s9_SRR5190270_metabat2_bin.19_sub	M00004+8	p__Firmicutes_A	o__Lachnospirales	g__Blautia	ACETG_48
Entner-Doudoroff_pathway,_glucose-6P_=>_glyceraldehyde-3P_+_pyruvate	K07404	s9_SRR5190270_metabat2_bin.19_sub_34_7	s9_SRR5190270_metabat2_bin.19_sub	M00008+2	p__Firmicutes_A	o__Lachnospirales	g__Blautia	ACETG_48
Entner-Doudoroff_pathway,_glucose-6P_=>_glyceraldehyde-3P_+_pyruvate	K07404	s9_SRR5190270_metabat2_bin.19_sub_43_5	s9_SRR5190270_metabat2_bin.19_sub	M00008+2	p__Firmicutes_A	o__Lachnospirales	g__Blautia	ACETG_48
Entner-Doudoroff_pathway,_glucose-6P_=>_glyceraldehyde-3P_+_pyruvate	K07404	s9_SRR5190270_metabat2_bin.19_sub_6_34	s9_SRR5190270_metabat2_bin.19_sub	M00008+2	p__Firmicutes_A	o__Lachnospirales	g__Blautia	ACETG_48
Entner-Doudoroff_pathway,_glucose-6P_=>_glyceraldehyde-3P_+_pyruvate	K07404	s9_SRR5190270_metabat2_bin.19_sub_71_10	s9_SRR5190270_metabat2_bin.19_sub	M00008+2	p__Firmicutes_A	o__Lachnospirales	g__Blautia	ACETG_48
Pentose_phosphate_pathway_(Pentose_phosphate_cycle)	K01810	s9_SRR5190274_metabat2_bin.60_75_22	s9_SRR5190274_metabat2_bin.60	M00004+8	p__Firmicutes_A	o__Lachnospirales	g__Bilifractor	ACETG_49
Entner-Doudoroff_pathway,_glucose-6P_=>_glyceraldehyde-3P_+_pyruvate	K07404	s9_SRR5190274_metabat2_bin.60_83_24	s9_SRR5190274_metabat2_bin.60	M00008+2	p__Firmicutes_A	o__Lachnospirales	g__Bilifractor	ACETG_49
Pentose_phosphate_pathway_(Pentose_phosphate_cycle)	K01810	s9_SRR5190278_metabat1_bin.18_sub_110_8	s9_SRR5190278_metabat1_bin.18_sub	M00004+8	p__Firmicutes_A	o__Lachnospirales	g__Bilifractor	ACETG_50
Entner-Doudoroff_pathway,_glucose-6P_=>_glyceraldehyde-3P_+_pyruvate	K07404	s9_SRR5190278_metabat1_bin.18_sub_181_18	s9_SRR5190278_metabat1_bin.18_sub	M00008+2	p__Firmicutes_A	o__Lachnospirales	g__Bilifractor	ACETG_50
Pentose_phosphate_pathway_(Pentose_phosphate_cycle)	K01810	s9_SRR5190282_metabat1_bin.5_sub_129_7	s9_SRR5190282_metabat1_bin.5_sub	M00004+8	p__Firmicutes_A	o__Lachnospirales	g__Bilifractor	ACETG_51
Entner-Doudoroff_pathway,_glucose-6P_=>_glyceraldehyde-3P_+_pyruvate	K07404	s9_SRR5190282_metabat1_bin.5_sub_167_3	s9_SRR5190282_metabat1_bin.5_sub	M00008+2	p__Firmicutes_A	o__Lachnospirales	g__Bilifractor	ACETG_51
Pentose_phosphate_pathway_(Pentose_phosphate_cycle)	K01810	supersetMAG1309__1128	supersetMAG1309	M00004+8	p__Firmicutes_A	o__Lachnospirales	g__Bilifractor	ACETG_52
Entner-Doudoroff_pathway,_glucose-6P_=>_glyceraldehyde-3P_+_pyruvate	K07404	supersetMAG1309__1189	supersetMAG1309	M00008+2	p__Firmicutes_A	o__Lachnospirales	g__Bilifractor	ACETG_52
Pyruvate_oxidation,_pyruvate_=>_acetyl-CoA	K00382	supersetMAG149__2998	supersetMAG149	M00307+1	p__Firmicutes_A	o__Eubacteriales	g__Eubacterium	ACETG_53
Pyruvate_oxidation,_pyruvate_=>_acetyl-CoA	K00382	supersetMAG149__2588	supersetMAG149	M00307+1	p__Firmicutes_A	o__Eubacteriales	g__Eubacterium	ACETG_53
Pentose_phosphate_pathway_(Pentose_phosphate_cycle)	K01810	supersetMAG149__1007	supersetMAG149	M00004+8	p__Firmicutes_A	o__Eubacteriales	g__Eubacterium	ACETG_53
Pyruvate_oxidation,_pyruvate_=>_acetyl-CoA	K00382	supersetMAG151__292	supersetMAG151	M00307+1	p__Firmicutes_A	o__Eubacteriales	g__Eubacterium	ACETG_54
Pyruvate_oxidation,_pyruvate_=>_acetyl-CoA	K00382	supersetMAG151__830	supersetMAG151	M00307+1	p__Firmicutes_A	o__Eubacteriales	g__Eubacterium	ACETG_54
Pentose_phosphate_pathway_(Pentose_phosphate_cycle)	K01810	supersetMAG151__2409	supersetMAG151	M00004+8	p__Firmicutes_A	o__Eubacteriales	g__Eubacterium	ACETG_54
Pentose_phosphate_pathway_(Pentose_phosphate_cycle)	K01810	supersetMAG1558__1114	supersetMAG1558	M00004+8	p__Firmicutes_A	o__Oscillospirales	g__RUG612	ACETG_55
Pyruvate_oxidation,_pyruvate_=>_acetyl-CoA	K00382	supersetMAG254__446	supersetMAG254	M00307+1	p__Firmicutes_A	o__Clostridiales	g__Oxobacter	ACETG_56
Pentose_phosphate_pathway_(Pentose_phosphate_cycle)	K01810	supersetMAG254__349	supersetMAG254	M00004+8	p__Firmicutes_A	o__Clostridiales	g__Oxobacter	ACETG_56
Pyruvate_oxidation,_pyruvate_=>_acetyl-CoA	K00382	supersetMAG257__732|>supersetMAG257__732	supersetMAG257	M00307+1	p__Firmicutes_A	o__Peptostreptococcales	g__Romboutsia_D	ACETG_57
Pentose_phosphate_pathway_(Pentose_phosphate_cycle)	K01810	supersetMAG257__3194|>supersetMAG257__3194	supersetMAG257	M00004+8	p__Firmicutes_A	o__Peptostreptococcales	g__Romboutsia_D	ACETG_57
Pentose_phosphate_pathway_(Pentose_phosphate_cycle)	K01810	supersetMAG3040__655	supersetMAG3040	M00004+8	p__Firmicutes_A	o__Lachnospirales	g__Bilifractor	ACETG_58
Entner-Doudoroff_pathway,_glucose-6P_=>_glyceraldehyde-3P_+_pyruvate	K07404	supersetMAG3040__1568	supersetMAG3040	M00008+2	p__Firmicutes_A	o__Lachnospirales	g__Bilifractor	ACETG_58
Pentose_phosphate_pathway_(Pentose_phosphate_cycle)	K01810	supersetMAG3139__98	supersetMAG3139	M00004+8	p__Firmicutes_A	o__Lachnospirales	g__Bilifractor	ACETG_59
Entner-Doudoroff_pathway,_glucose-6P_=>_glyceraldehyde-3P_+_pyruvate	K07404	supersetMAG3139__931	supersetMAG3139	M00008+2	p__Firmicutes_A	o__Lachnospirales	g__Bilifractor	ACETG_59
Pentose_phosphate_pathway_(Pentose_phosphate_cycle)	K01810	supersetMAG4104__205	supersetMAG4104	M00004+8	p__Firmicutes_A	o__Lachnospirales	g__Bilifractor	ACETG_60
Entner-Doudoroff_pathway,_glucose-6P_=>_glyceraldehyde-3P_+_pyruvate	K07404	supersetMAG4104__1169	supersetMAG4104	M00008+2	p__Firmicutes_A	o__Lachnospirales	g__Bilifractor	ACETG_60
Pyruvate_oxidation,_pyruvate_=>_acetyl-CoA	K00382	supersetMAG422__3268	supersetMAG422	M00307+1	p__Firmicutes_A	o__Peptostreptococcales	g__Terrisporobacter	ACETG_61
Pentose_phosphate_pathway_(Pentose_phosphate_cycle)	K01810	supersetMAG422__2906	supersetMAG422	M00004+8	p__Firmicutes_A	o__Peptostreptococcales	g__Terrisporobacter	ACETG_61
Pentose_phosphate_pathway_(Pentose_phosphate_cycle)	K01810	supersetMAG4489__1998	supersetMAG4489	M00004+8	p__Firmicutes_A	o__Lachnospirales	g__Alectryocaccobium	ACETG_62
Pentose_phosphate_pathway_(Pentose_phosphate_cycle)	K01810	supersetMAG4549__899	supersetMAG4549	M00004+8	p__Firmicutes_A	o__Eubacteriales	g__RUG14186	ACETG_63
Pentose_phosphate_pathway_(Pentose_phosphate_cycle)	K01810	supersetMAG4623__1379	supersetMAG4623	M00004+8	p__Firmicutes_A	o__Lachnospirales	g__Bilifractor	ACETG_64
Entner-Doudoroff_pathway,_glucose-6P_=>_glyceraldehyde-3P_+_pyruvate	K07404	supersetMAG4623__1569	supersetMAG4623	M00008+2	p__Firmicutes_A	o__Lachnospirales	g__Bilifractor	ACETG_64
Entner-Doudoroff_pathway,_glucose-6P_=>_glyceraldehyde-3P_+_pyruvate	K00036	supersetMAG50__2012	supersetMAG50	M00008+1	p__Firmicutes_A	o__Lachnospirales	g__Blautia_A	ACETG_65
Pentose_phosphate_pathway_(Pentose_phosphate_cycle)	K01810	supersetMAG50__4625	supersetMAG50	M00004+8	p__Firmicutes_A	o__Lachnospirales	g__Blautia_A	ACETG_65
Pentose_phosphate_pathway_(Pentose_phosphate_cycle)	K01810	supersetMAG50__5325	supersetMAG50	M00004+8	p__Firmicutes_A	o__Lachnospirales	g__Blautia_A	ACETG_65
Pentose_phosphate_pathway_(Pentose_phosphate_cycle)	K06859	supersetMAG50__2826	supersetMAG50	M00004+8	p__Firmicutes_A	o__Lachnospirales	g__Blautia_A	ACETG_65
Entner-Doudoroff_pathway,_glucose-6P_=>_glyceraldehyde-3P_+_pyruvate	K07404	supersetMAG50__893	supersetMAG50	M00008+2	p__Firmicutes_A	o__Lachnospirales	g__Blautia_A	ACETG_65
Entner-Doudoroff_pathway,_glucose-6P_=>_glyceraldehyde-3P_+_pyruvate	K07404	supersetMAG50__2014	supersetMAG50	M00008+2	p__Firmicutes_A	o__Lachnospirales	g__Blautia_A	ACETG_65
Entner-Doudoroff_pathway,_glucose-6P_=>_glyceraldehyde-3P_+_pyruvate	K07404	supersetMAG50__1389	supersetMAG50	M00008+2	p__Firmicutes_A	o__Lachnospirales	g__Blautia_A	ACETG_65
Pentose_phosphate_pathway_(Pentose_phosphate_cycle)	K01810	supersetMAG51__1084	supersetMAG51	M00004+8	p__Firmicutes_A	o__Lachnospirales	g__Blautia_A	ACETG_66
Entner-Doudoroff_pathway,_glucose-6P_=>_glyceraldehyde-3P_+_pyruvate	K07404	supersetMAG51__2308	supersetMAG51	M00008+2	p__Firmicutes_A	o__Lachnospirales	g__Blautia_A	ACETG_66
Pentose_phosphate_pathway_(Pentose_phosphate_cycle)	K01810	supersetMAG52__2996	supersetMAG52	M00004+8	p__Firmicutes_A	o__Lachnospirales	g__Blautia_A	ACETG_67
Entner-Doudoroff_pathway,_glucose-6P_=>_glyceraldehyde-3P_+_pyruvate	K07404	supersetMAG52__702	supersetMAG52	M00008+2	p__Firmicutes_A	o__Lachnospirales	g__Blautia_A	ACETG_67
Pentose_phosphate_pathway_(Pentose_phosphate_cycle)	K01810	supersetMAG594__1705	supersetMAG594	M00004+8	p__Firmicutes_A	o__Lachnospirales	g__Bilifractor	ACETG_68
Entner-Doudoroff_pathway,_glucose-6P_=>_glyceraldehyde-3P_+_pyruvate	K07404	supersetMAG594__1201	supersetMAG594	M00008+2	p__Firmicutes_A	o__Lachnospirales	g__Bilifractor	ACETG_68
Pentose_phosphate_pathway_(Pentose_phosphate_cycle)	K01810	supersetMAG630__633	supersetMAG630	M00004+8	p__Firmicutes_A	o__Lachnospirales	g__Bilifractor	ACETG_69
Entner-Doudoroff_pathway,_glucose-6P_=>_glyceraldehyde-3P_+_pyruvate	K07404	supersetMAG630__1018	supersetMAG630	M00008+2	p__Firmicutes_A	o__Lachnospirales	g__Bilifractor	ACETG_69
Citrate_cycle_(TCA_cycle,_Krebs_cycle)	K00031	WP_092869907.1	Acetitomaculum_ruminis_DSM_5522	M00009+3	p__Firmicutes_A	o__Lachnospirales	g__Acetitomaculum	SAG_1
Glycolysis_(Embden-Meyerhof_pathway),_glucose_=>_pyruvate	K00134	WP_092869747.1	Acetitomaculum_ruminis_DSM_5522	M00001+6	p__Firmicutes_A	o__Lachnospirales	g__Acetitomaculum	SAG_1
NAD_biosynthesis,_aspartate_=>_quinolinate_=>_NAD	K00278	WP_092872258.1	Acetitomaculum_ruminis_DSM_5522	M00115+1	p__Firmicutes_A	o__Lachnospirales	g__Acetitomaculum	SAG_1
Citrate_cycle_(TCA_cycle,_Krebs_cycle)	K00382	WP_092869789.1	Acetitomaculum_ruminis_DSM_5522	M00009+4	p__Firmicutes_A	o__Lachnospirales	g__Acetitomaculum	SAG_1
Pentose_phosphate_pathway_(Pentose_phosphate_cycle)	K00615	WP_092872347.1	Acetitomaculum_ruminis_DSM_5522	M00004+6	p__Firmicutes_A	o__Lachnospirales	g__Acetitomaculum	SAG_1
Pentose_phosphate_pathway_(Pentose_phosphate_cycle)	K00615	WP_092872349.1	Acetitomaculum_ruminis_DSM_5522	M00004+6	p__Firmicutes_A	o__Lachnospirales	g__Acetitomaculum	SAG_1
Phosphate_acetyltransferase-acetate_kinase_pathway,_acetyl-CoA_=>_acetate	K00625	WP_092870169.1	Acetitomaculum_ruminis_DSM_5522	M00579+1	p__Firmicutes_A	o__Lachnospirales	g__Acetitomaculum	SAG_1
NAD_biosynthesis,_aspartate_=>_quinolinate_=>_NAD	K00767	WP_092872260.1	Acetitomaculum_ruminis_DSM_5522	M00115+3	p__Firmicutes_A	o__Lachnospirales	g__Acetitomaculum	SAG_1
Glycolysis_(Embden-Meyerhof_pathway),_glucose_=>_pyruvate	K00850	WP_092871231.1	Acetitomaculum_ruminis_DSM_5522	M00001+3	p__Firmicutes_A	o__Lachnospirales	g__Acetitomaculum	SAG_1
Glycolysis_(Embden-Meyerhof_pathway),_glucose_=>_pyruvate	K00873	WP_092872493.1	Acetitomaculum_ruminis_DSM_5522	M00001+10	p__Firmicutes_A	o__Lachnospirales	g__Acetitomaculum	SAG_1
Phosphate_acetyltransferase-acetate_kinase_pathway,_acetyl-CoA_=>_acetate	K00925	WP_092870167.1	Acetitomaculum_ruminis_DSM_5522	M00579+2	p__Firmicutes_A	o__Lachnospirales	g__Acetitomaculum	SAG_1
Glycolysis_(Embden-Meyerhof_pathway),_glucose_=>_pyruvate	K00927	WP_092869748.1	Acetitomaculum_ruminis_DSM_5522	M00001+7	p__Firmicutes_A	o__Lachnospirales	g__Acetitomaculum	SAG_1
NAD_biosynthesis,_aspartate_=>_quinolinate_=>_NAD	K00969	WP_092869896.1	Acetitomaculum_ruminis_DSM_5522	M00115+4	p__Firmicutes_A	o__Lachnospirales	g__Acetitomaculum	SAG_1
Glycolysis_(Embden-Meyerhof_pathway),_glucose_=>_pyruvate	K01624	WP_092871446.1	Acetitomaculum_ruminis_DSM_5522	M00001+4	p__Firmicutes_A	o__Lachnospirales	g__Acetitomaculum	SAG_1
Citrate_cycle_(TCA_cycle,_Krebs_cycle)	K01677	WP_092873264.1	Acetitomaculum_ruminis_DSM_5522	M00009+7	p__Firmicutes_A	o__Lachnospirales	g__Acetitomaculum	SAG_1
Citrate_cycle_(TCA_cycle,_Krebs_cycle)	K01678	WP_278278337.1	Acetitomaculum_ruminis_DSM_5522	M00009+7	p__Firmicutes_A	o__Lachnospirales	g__Acetitomaculum	SAG_1
Pentose_phosphate_pathway_(Pentose_phosphate_cycle)	K01783	WP_092871908.1	Acetitomaculum_ruminis_DSM_5522	M00004+4	p__Firmicutes_A	o__Lachnospirales	g__Acetitomaculum	SAG_1
Glycolysis_(Embden-Meyerhof_pathway),_glucose_=>_pyruvate	K01803	WP_092869946.1	Acetitomaculum_ruminis_DSM_5522	M00001+5	p__Firmicutes_A	o__Lachnospirales	g__Acetitomaculum	SAG_1
Pentose_phosphate_pathway_(Pentose_phosphate_cycle)	K01808	WP_092872424.1	Acetitomaculum_ruminis_DSM_5522	M00004+5	p__Firmicutes_A	o__Lachnospirales	g__Acetitomaculum	SAG_1
Glycolysis_(Embden-Meyerhof_pathway),_glucose_=>_pyruvate	K01810	WP_092871514.1	Acetitomaculum_ruminis_DSM_5522	M00001+2	p__Firmicutes_A	o__Lachnospirales	g__Acetitomaculum	SAG_1
NAD_biosynthesis,_aspartate_=>_quinolinate_=>_NAD	K01950	WP_092871679.1	Acetitomaculum_ruminis_DSM_5522	M00115+5	p__Firmicutes_A	o__Lachnospirales	g__Acetitomaculum	SAG_1
NAD_biosynthesis,_aspartate_=>_quinolinate_=>_NAD	K03517	WP_092872256.1	Acetitomaculum_ruminis_DSM_5522	M00115+2	p__Firmicutes_A	o__Lachnospirales	g__Acetitomaculum	SAG_1
Pyruvate_oxidation,_pyruvate_=>_acetyl-CoA	K03737	WP_092869835.1	Acetitomaculum_ruminis_DSM_5522	M00307+1	p__Firmicutes_A	o__Lachnospirales	g__Acetitomaculum	SAG_1
Phosphate_acetyltransferase-acetate_kinase_pathway,_acetyl-CoA_=>_acetate	K15024	WP_092873683.1	Acetitomaculum_ruminis_DSM_5522	M00579+1	p__Firmicutes_A	o__Lachnospirales	g__Acetitomaculum	SAG_1
Glycolysis_(Embden-Meyerhof_pathway),_glucose_=>_pyruvate	K15633	WP_092869749.1	Acetitomaculum_ruminis_DSM_5522	M00001+8	p__Firmicutes_A	o__Lachnospirales	g__Acetitomaculum	SAG_1
Glycolysis_(Embden-Meyerhof_pathway),_glucose_=>_pyruvate	K25026	WP_092872000.1	Acetitomaculum_ruminis_DSM_5522	M00001+1	p__Firmicutes_A	o__Lachnospirales	g__Acetitomaculum	SAG_1
Glycolysis_(Embden-Meyerhof_pathway),_glucose_=>_pyruvate	K00134	WP_186842697.1	Acetobacterium_fimetarium_DER_2019	M00001+6	p__Firmicutes_A	o__Eubacteriales	g__Acetobacterium	SAG_2
beta-Oxidation	K00249	WP_186842988.1	Acetobacterium_fimetarium_DER_2019	M00087+1	p__Firmicutes_A	o__Eubacteriales	g__Acetobacterium	SAG_2
NAD_biosynthesis,_aspartate_=>_quinolinate_=>_NAD	K00278	WP_186843157.1	Acetobacterium_fimetarium_DER_2019	M00115+1	p__Firmicutes_A	o__Eubacteriales	g__Acetobacterium	SAG_2
Citrate_cycle_(TCA_cycle,_Krebs_cycle)	K00382	WP_186841309.1	Acetobacterium_fimetarium_DER_2019	M00009+4	p__Firmicutes_A	o__Eubacteriales	g__Acetobacterium	SAG_2
Citrate_cycle_(TCA_cycle,_Krebs_cycle)	K00382	WP_186843432.1	Acetobacterium_fimetarium_DER_2019	M00009+4	p__Firmicutes_A	o__Eubacteriales	g__Acetobacterium	SAG_2
Pentose_phosphate_pathway_(Pentose_phosphate_cycle)	K00615	WP_186841602.1	Acetobacterium_fimetarium_DER_2019	M00004+6	p__Firmicutes_A	o__Eubacteriales	g__Acetobacterium	SAG_2
Pentose_phosphate_pathway_(Pentose_phosphate_cycle)	K00615	WP_186841601.1	Acetobacterium_fimetarium_DER_2019	M00004+6	p__Firmicutes_A	o__Eubacteriales	g__Acetobacterium	SAG_2
NAD_biosynthesis,_aspartate_=>_quinolinate_=>_NAD	K00767	WP_186843158.1	Acetobacterium_fimetarium_DER_2019	M00115+3	p__Firmicutes_A	o__Eubacteriales	g__Acetobacterium	SAG_2
Glycolysis_(Embden-Meyerhof_pathway),_glucose_=>_pyruvate	K00873	WP_186841718.1	Acetobacterium_fimetarium_DER_2019	M00001+10	p__Firmicutes_A	o__Eubacteriales	g__Acetobacterium	SAG_2
Phosphate_acetyltransferase-acetate_kinase_pathway,_acetyl-CoA_=>_acetate	K00925	WP_186841045.1	Acetobacterium_fimetarium_DER_2019	M00579+2	p__Firmicutes_A	o__Eubacteriales	g__Acetobacterium	SAG_2
Glycolysis_(Embden-Meyerhof_pathway),_glucose_=>_pyruvate	K00927	WP_186842696.1	Acetobacterium_fimetarium_DER_2019	M00001+7	p__Firmicutes_A	o__Eubacteriales	g__Acetobacterium	SAG_2
NAD_biosynthesis,_aspartate_=>_quinolinate_=>_NAD	K00969	WP_186841160.1	Acetobacterium_fimetarium_DER_2019	M00115+4	p__Firmicutes_A	o__Eubacteriales	g__Acetobacterium	SAG_2
Glycolysis_(Embden-Meyerhof_pathway),_glucose_=>_pyruvate	K01623	WP_186843453.1	Acetobacterium_fimetarium_DER_2019	M00001+4	p__Firmicutes_A	o__Eubacteriales	g__Acetobacterium	SAG_2
Glycolysis_(Embden-Meyerhof_pathway),_glucose_=>_pyruvate	K01624	WP_186841332.1	Acetobacterium_fimetarium_DER_2019	M00001+4	p__Firmicutes_A	o__Eubacteriales	g__Acetobacterium	SAG_2
Citrate_cycle_(TCA_cycle,_Krebs_cycle)	K01678	WP_186843023.1	Acetobacterium_fimetarium_DER_2019	M00009+7	p__Firmicutes_A	o__Eubacteriales	g__Acetobacterium	SAG_2
Pentose_phosphate_pathway_(Pentose_phosphate_cycle)	K01783	WP_186842767.1	Acetobacterium_fimetarium_DER_2019	M00004+4	p__Firmicutes_A	o__Eubacteriales	g__Acetobacterium	SAG_2
Glycolysis_(Embden-Meyerhof_pathway),_glucose_=>_pyruvate	K01803	WP_186842695.1	Acetobacterium_fimetarium_DER_2019	M00001+5	p__Firmicutes_A	o__Eubacteriales	g__Acetobacterium	SAG_2
Pentose_phosphate_pathway_(Pentose_phosphate_cycle)	K01808	WP_207722287.1	Acetobacterium_fimetarium_DER_2019	M00004+5	p__Firmicutes_A	o__Eubacteriales	g__Acetobacterium	SAG_2
Glycolysis_(Embden-Meyerhof_pathway),_glucose_=>_pyruvate	K01810	WP_186842688.1	Acetobacterium_fimetarium_DER_2019	M00001+2	p__Firmicutes_A	o__Eubacteriales	g__Acetobacterium	SAG_2
NAD_biosynthesis,_aspartate_=>_quinolinate_=>_NAD	K01950	WP_186841490.1	Acetobacterium_fimetarium_DER_2019	M00115+5	p__Firmicutes_A	o__Eubacteriales	g__Acetobacterium	SAG_2
NAD_biosynthesis,_aspartate_=>_quinolinate_=>_NAD	K03517	WP_186843156.1	Acetobacterium_fimetarium_DER_2019	M00115+2	p__Firmicutes_A	o__Eubacteriales	g__Acetobacterium	SAG_2
Pyruvate_oxidation,_pyruvate_=>_acetyl-CoA	K03737	WP_186842683.1	Acetobacterium_fimetarium_DER_2019	M00307+1	p__Firmicutes_A	o__Eubacteriales	g__Acetobacterium	SAG_2
Phosphate_acetyltransferase-acetate_kinase_pathway,_acetyl-CoA_=>_acetate	K15024	WP_186841779.1	Acetobacterium_fimetarium_DER_2019	M00579+1	p__Firmicutes_A	o__Eubacteriales	g__Acetobacterium	SAG_2
Phosphate_acetyltransferase-acetate_kinase_pathway,_acetyl-CoA_=>_acetate	K15024	WP_186843416.1	Acetobacterium_fimetarium_DER_2019	M00579+1	p__Firmicutes_A	o__Eubacteriales	g__Acetobacterium	SAG_2
Glycolysis_(Embden-Meyerhof_pathway),_glucose_=>_pyruvate	K15633	WP_186842694.1	Acetobacterium_fimetarium_DER_2019	M00001+8	p__Firmicutes_A	o__Eubacteriales	g__Acetobacterium	SAG_2
Glycolysis_(Embden-Meyerhof_pathway),_glucose_=>_pyruvate	K25026	WP_186841960.1	Acetobacterium_fimetarium_DER_2019	M00001+1	p__Firmicutes_A	o__Eubacteriales	g__Acetobacterium	SAG_2
Citrate_cycle_(TCA_cycle,_Krebs_cycle)	K00031	WP_044947896.1	Blautia_schinkii_DSM_10518	M00009+3	p__Firmicutes_A	o__Lachnospirales	g__Blautia_A	SAG_3
Pentose_phosphate_pathway_(Pentose_phosphate_cycle)	K00033	WP_044939568.1	Blautia_schinkii_DSM_10518	M00004+3	p__Firmicutes_A	o__Lachnospirales	g__Blautia_A	SAG_3
Pentose_phosphate_pathway_(Pentose_phosphate_cycle)	K00036	WP_044939566.1	Blautia_schinkii_DSM_10518	M00004+1	p__Firmicutes_A	o__Lachnospirales	g__Blautia_A	SAG_3
Glycolysis_(Embden-Meyerhof_pathway),_glucose_=>_pyruvate	K00134	WP_044947517.1	Blautia_schinkii_DSM_10518	M00001+6	p__Firmicutes_A	o__Lachnospirales	g__Blautia_A	SAG_3
Pyruvate_oxidation,_pyruvate_=>_acetyl-CoA	K00169	WP_044945580.1	Blautia_schinkii_DSM_10518	M00307+1	p__Firmicutes_A	o__Lachnospirales	g__Blautia_A	SAG_3
Pyruvate_oxidation,_pyruvate_=>_acetyl-CoA	K00172	WP_044945583.1	Blautia_schinkii_DSM_10518	M00307+1	p__Firmicutes_A	o__Lachnospirales	g__Blautia_A	SAG_3
Citrate_cycle_(TCA_cycle,_Krebs_cycle)	K00174	WP_044945379.1	Blautia_schinkii_DSM_10518	M00009+4	p__Firmicutes_A	o__Lachnospirales	g__Blautia_A	SAG_3
Citrate_cycle_(TCA_cycle,_Krebs_cycle)	K00176	WP_044945382.1	Blautia_schinkii_DSM_10518	M00009+4	p__Firmicutes_A	o__Lachnospirales	g__Blautia_A	SAG_3
Citrate_cycle_(TCA_cycle,_Krebs_cycle)	K00177	WP_044945374.1	Blautia_schinkii_DSM_10518	M00009+4	p__Firmicutes_A	o__Lachnospirales	g__Blautia_A	SAG_3
Pentose_phosphate_pathway_(Pentose_phosphate_cycle)	K00615	WP_044946297.1	Blautia_schinkii_DSM_10518	M00004+6	p__Firmicutes_A	o__Lachnospirales	g__Blautia_A	SAG_3
Pentose_phosphate_pathway_(Pentose_phosphate_cycle)	K00615	WP_044948522.1	Blautia_schinkii_DSM_10518	M00004+6	p__Firmicutes_A	o__Lachnospirales	g__Blautia_A	SAG_3
Pentose_phosphate_pathway_(Pentose_phosphate_cycle)	K00615	WP_044940630.1	Blautia_schinkii_DSM_10518	M00004+6	p__Firmicutes_A	o__Lachnospirales	g__Blautia_A	SAG_3
Pentose_phosphate_pathway_(Pentose_phosphate_cycle)	K00615	WP_044936872.1	Blautia_schinkii_DSM_10518	M00004+6	p__Firmicutes_A	o__Lachnospirales	g__Blautia_A	SAG_3
Pentose_phosphate_pathway_(Pentose_phosphate_cycle)	K00615	WP_044939291.1	Blautia_schinkii_DSM_10518	M00004+6	p__Firmicutes_A	o__Lachnospirales	g__Blautia_A	SAG_3
Pentose_phosphate_pathway_(Pentose_phosphate_cycle)	K00615	WP_044937501.1	Blautia_schinkii_DSM_10518	M00004+6	p__Firmicutes_A	o__Lachnospirales	g__Blautia_A	SAG_3
Pentose_phosphate_pathway_(Pentose_phosphate_cycle)	K00615	WP_044940626.1	Blautia_schinkii_DSM_10518	M00004+6	p__Firmicutes_A	o__Lachnospirales	g__Blautia_A	SAG_3
Pentose_phosphate_pathway_(Pentose_phosphate_cycle)	K00615	WP_044948520.1	Blautia_schinkii_DSM_10518	M00004+6	p__Firmicutes_A	o__Lachnospirales	g__Blautia_A	SAG_3
Pentose_phosphate_pathway_(Pentose_phosphate_cycle)	K00615	WP_044946296.1	Blautia_schinkii_DSM_10518	M00004+6	p__Firmicutes_A	o__Lachnospirales	g__Blautia_A	SAG_3
Pentose_phosphate_pathway_(Pentose_phosphate_cycle)	K00616	WP_044946298.1	Blautia_schinkii_DSM_10518	M00004+7	p__Firmicutes_A	o__Lachnospirales	g__Blautia_A	SAG_3
Phosphate_acetyltransferase-acetate_kinase_pathway,_acetyl-CoA_=>_acetate	K00625	WP_044947972.1	Blautia_schinkii_DSM_10518	M00579+1	p__Firmicutes_A	o__Lachnospirales	g__Blautia_A	SAG_3
Glycolysis_(Embden-Meyerhof_pathway),_glucose_=>_pyruvate	K00850	WP_044937606.1	Blautia_schinkii_DSM_10518	M00001+3	p__Firmicutes_A	o__Lachnospirales	g__Blautia_A	SAG_3
Glycolysis_(Embden-Meyerhof_pathway),_glucose_=>_pyruvate	K00873	WP_044947931.1	Blautia_schinkii_DSM_10518	M00001+10	p__Firmicutes_A	o__Lachnospirales	g__Blautia_A	SAG_3
Phosphate_acetyltransferase-acetate_kinase_pathway,_acetyl-CoA_=>_acetate	K00925	WP_044948170.1	Blautia_schinkii_DSM_10518	M00579+2	p__Firmicutes_A	o__Lachnospirales	g__Blautia_A	SAG_3
Glycolysis_(Embden-Meyerhof_pathway),_glucose_=>_pyruvate	K00927	WP_044947515.1	Blautia_schinkii_DSM_10518	M00001+7	p__Firmicutes_A	o__Lachnospirales	g__Blautia_A	SAG_3
NAD_biosynthesis,_aspartate_=>_quinolinate_=>_NAD	K00969	WP_044938961.1	Blautia_schinkii_DSM_10518	M00115+4	p__Firmicutes_A	o__Lachnospirales	g__Blautia_A	SAG_3
Glycolysis_(Embden-Meyerhof_pathway),_glucose_=>_pyruvate	K01624	WP_044946593.1	Blautia_schinkii_DSM_10518	M00001+4	p__Firmicutes_A	o__Lachnospirales	g__Blautia_A	SAG_3
Glycolysis_(Embden-Meyerhof_pathway),_glucose_=>_pyruvate	K01624	WP_044939407.1	Blautia_schinkii_DSM_10518	M00001+4	p__Firmicutes_A	o__Lachnospirales	g__Blautia_A	SAG_3
Glycolysis_(Embden-Meyerhof_pathway),_glucose_=>_pyruvate	K01624	WP_044948538.1	Blautia_schinkii_DSM_10518	M00001+4	p__Firmicutes_A	o__Lachnospirales	g__Blautia_A	SAG_3
Glycolysis_(Embden-Meyerhof_pathway),_glucose_=>_pyruvate	K01624	WP_044941764.1	Blautia_schinkii_DSM_10518	M00001+4	p__Firmicutes_A	o__Lachnospirales	g__Blautia_A	SAG_3
Glycolysis_(Embden-Meyerhof_pathway),_glucose_=>_pyruvate	K01624	WP_044939638.1	Blautia_schinkii_DSM_10518	M00001+4	p__Firmicutes_A	o__Lachnospirales	g__Blautia_A	SAG_3
Glycolysis_(Embden-Meyerhof_pathway),_glucose_=>_pyruvate	K01624	WP_044945182.1	Blautia_schinkii_DSM_10518	M00001+4	p__Firmicutes_A	o__Lachnospirales	g__Blautia_A	SAG_3
Glycolysis_(Embden-Meyerhof_pathway),_glucose_=>_pyruvate	K01624	WP_044940188.1	Blautia_schinkii_DSM_10518	M00001+4	p__Firmicutes_A	o__Lachnospirales	g__Blautia_A	SAG_3
Glycolysis_(Embden-Meyerhof_pathway),_glucose_=>_pyruvate	K01624	WP_044938257.1	Blautia_schinkii_DSM_10518	M00001+4	p__Firmicutes_A	o__Lachnospirales	g__Blautia_A	SAG_3
Glycolysis_(Embden-Meyerhof_pathway),_glucose_=>_pyruvate	K01624	WP_044937529.1	Blautia_schinkii_DSM_10518	M00001+4	p__Firmicutes_A	o__Lachnospirales	g__Blautia_A	SAG_3
Glycolysis_(Embden-Meyerhof_pathway),_glucose_=>_pyruvate	K01624	WP_044937535.1	Blautia_schinkii_DSM_10518	M00001+4	p__Firmicutes_A	o__Lachnospirales	g__Blautia_A	SAG_3
Glycolysis_(Embden-Meyerhof_pathway),_glucose_=>_pyruvate	K01624	WP_044944115.1	Blautia_schinkii_DSM_10518	M00001+4	p__Firmicutes_A	o__Lachnospirales	g__Blautia_A	SAG_3
Glycolysis_(Embden-Meyerhof_pathway),_glucose_=>_pyruvate	K01624	WP_044937931.1	Blautia_schinkii_DSM_10518	M00001+4	p__Firmicutes_A	o__Lachnospirales	g__Blautia_A	SAG_3
Glycolysis_(Embden-Meyerhof_pathway),_glucose_=>_pyruvate	K01624	WP_044946135.1	Blautia_schinkii_DSM_10518	M00001+4	p__Firmicutes_A	o__Lachnospirales	g__Blautia_A	SAG_3
Glycolysis_(Embden-Meyerhof_pathway),_glucose_=>_pyruvate	K01624	WP_044943167.1	Blautia_schinkii_DSM_10518	M00001+4	p__Firmicutes_A	o__Lachnospirales	g__Blautia_A	SAG_3
Glycolysis_(Embden-Meyerhof_pathway),_glucose_=>_pyruvate	K01624	WP_044945568.1	Blautia_schinkii_DSM_10518	M00001+4	p__Firmicutes_A	o__Lachnospirales	g__Blautia_A	SAG_3
Glycolysis_(Embden-Meyerhof_pathway),_glucose_=>_pyruvate	K01624	WP_049975201.1	Blautia_schinkii_DSM_10518	M00001+4	p__Firmicutes_A	o__Lachnospirales	g__Blautia_A	SAG_3
Glycolysis_(Embden-Meyerhof_pathway),_glucose_=>_pyruvate	K01624	WP_044942419.1	Blautia_schinkii_DSM_10518	M00001+4	p__Firmicutes_A	o__Lachnospirales	g__Blautia_A	SAG_3
Entner-Doudoroff_pathway,_glucose-6P_=>_glyceraldehyde-3P_+_pyruvate	K01625	WP_044946450.1	Blautia_schinkii_DSM_10518	M00008+4	p__Firmicutes_A	o__Lachnospirales	g__Blautia_A	SAG_3
Entner-Doudoroff_pathway,_glucose-6P_=>_glyceraldehyde-3P_+_pyruvate	K01625	WP_044940148.1	Blautia_schinkii_DSM_10518	M00008+4	p__Firmicutes_A	o__Lachnospirales	g__Blautia_A	SAG_3
Entner-Doudoroff_pathway,_glucose-6P_=>_glyceraldehyde-3P_+_pyruvate	K01625	WP_044948323.1	Blautia_schinkii_DSM_10518	M00008+4	p__Firmicutes_A	o__Lachnospirales	g__Blautia_A	SAG_3
Citrate_cycle_(TCA_cycle,_Krebs_cycle)	K01677	WP_044941488.1	Blautia_schinkii_DSM_10518	M00009+7	p__Firmicutes_A	o__Lachnospirales	g__Blautia_A	SAG_3
Citrate_cycle_(TCA_cycle,_Krebs_cycle)	K01678	WP_044941521.1	Blautia_schinkii_DSM_10518	M00009+7	p__Firmicutes_A	o__Lachnospirales	g__Blautia_A	SAG_3
Glycolysis_(Embden-Meyerhof_pathway),_glucose_=>_pyruvate	K01689	WP_044945253.1	Blautia_schinkii_DSM_10518	M00001+9	p__Firmicutes_A	o__Lachnospirales	g__Blautia_A	SAG_3
Pentose_phosphate_pathway_(Pentose_phosphate_cycle)	K01783	WP_044948194.1	Blautia_schinkii_DSM_10518	M00004+4	p__Firmicutes_A	o__Lachnospirales	g__Blautia_A	SAG_3
Glycolysis_(Embden-Meyerhof_pathway),_glucose_=>_pyruvate	K01803	WP_044947513.1	Blautia_schinkii_DSM_10518	M00001+5	p__Firmicutes_A	o__Lachnospirales	g__Blautia_A	SAG_3
Pentose_phosphate_pathway_(Pentose_phosphate_cycle)	K01807	WP_044939931.1	Blautia_schinkii_DSM_10518	M00004+5	p__Firmicutes_A	o__Lachnospirales	g__Blautia_A	SAG_3
Pentose_phosphate_pathway_(Pentose_phosphate_cycle)	K01808	WP_044943858.1	Blautia_schinkii_DSM_10518	M00004+5	p__Firmicutes_A	o__Lachnospirales	g__Blautia_A	SAG_3
Pentose_phosphate_pathway_(Pentose_phosphate_cycle)	K01808	WP_044939294.1	Blautia_schinkii_DSM_10518	M00004+5	p__Firmicutes_A	o__Lachnospirales	g__Blautia_A	SAG_3
Glycolysis_(Embden-Meyerhof_pathway),_glucose_=>_pyruvate	K01810	WP_044944694.1	Blautia_schinkii_DSM_10518	M00001+2	p__Firmicutes_A	o__Lachnospirales	g__Blautia_A	SAG_3
Glycolysis_(Embden-Meyerhof_pathway),_glucose_=>_pyruvate	K01810	WP_044946133.1	Blautia_schinkii_DSM_10518	M00001+2	p__Firmicutes_A	o__Lachnospirales	g__Blautia_A	SAG_3
NAD_biosynthesis,_aspartate_=>_quinolinate_=>_NAD	K01950	WP_044942191.1	Blautia_schinkii_DSM_10518	M00115+5	p__Firmicutes_A	o__Lachnospirales	g__Blautia_A	SAG_3
Pyruvate_oxidation,_pyruvate_=>_acetyl-CoA	K03737	WP_044944924.1	Blautia_schinkii_DSM_10518	M00307+1	p__Firmicutes_A	o__Lachnospirales	g__Blautia_A	SAG_3
Citrate_cycle_(TCA_cycle,_Krebs_cycle)	K05942	WP_044947893.1	Blautia_schinkii_DSM_10518	M00009+1	p__Firmicutes_A	o__Lachnospirales	g__Blautia_A	SAG_3
Glycolysis_(Embden-Meyerhof_pathway),_glucose_=>_pyruvate	K06859	WP_044948320.1	Blautia_schinkii_DSM_10518	M00001+2	p__Firmicutes_A	o__Lachnospirales	g__Blautia_A	SAG_3
Pentose_phosphate_pathway_(Pentose_phosphate_cycle)	K07404	WP_044947921.1	Blautia_schinkii_DSM_10518	M00004+2	p__Firmicutes_A	o__Lachnospirales	g__Blautia_A	SAG_3
Pentose_phosphate_pathway_(Pentose_phosphate_cycle)	K07404	WP_044939570.1	Blautia_schinkii_DSM_10518	M00004+2	p__Firmicutes_A	o__Lachnospirales	g__Blautia_A	SAG_3
Pentose_phosphate_pathway_(Pentose_phosphate_cycle)	K07404	WP_044937878.1	Blautia_schinkii_DSM_10518	M00004+2	p__Firmicutes_A	o__Lachnospirales	g__Blautia_A	SAG_3
Phosphate_acetyltransferase-acetate_kinase_pathway,_acetyl-CoA_=>_acetate	K15024	WP_044941650.1	Blautia_schinkii_DSM_10518	M00579+1	p__Firmicutes_A	o__Lachnospirales	g__Blautia_A	SAG_3
Phosphate_acetyltransferase-acetate_kinase_pathway,_acetyl-CoA_=>_acetate	K15024	WP_156957314.1	Blautia_schinkii_DSM_10518	M00579+1	p__Firmicutes_A	o__Lachnospirales	g__Blautia_A	SAG_3
Glycolysis_(Embden-Meyerhof_pathway),_glucose_=>_pyruvate	K15633	WP_044947502.1	Blautia_schinkii_DSM_10518	M00001+8	p__Firmicutes_A	o__Lachnospirales	g__Blautia_A	SAG_3
Glycolysis_(Embden-Meyerhof_pathway),_glucose_=>_pyruvate	K15635	WP_044944822.1	Blautia_schinkii_DSM_10518	M00001+8	p__Firmicutes_A	o__Lachnospirales	g__Blautia_A	SAG_3
Glycolysis_(Embden-Meyerhof_pathway),_glucose_=>_pyruvate	K21071	WP_044946303.1	Blautia_schinkii_DSM_10518	M00001+3	p__Firmicutes_A	o__Lachnospirales	g__Blautia_A	SAG_3
Glycolysis_(Embden-Meyerhof_pathway),_glucose_=>_pyruvate	K21071	WP_044944577.1	Blautia_schinkii_DSM_10518	M00001+3	p__Firmicutes_A	o__Lachnospirales	g__Blautia_A	SAG_3
Glycolysis_(Embden-Meyerhof_pathway),_glucose_=>_pyruvate	K21071	WP_044943971.1	Blautia_schinkii_DSM_10518	M00001+3	p__Firmicutes_A	o__Lachnospirales	g__Blautia_A	SAG_3
Glycolysis_(Embden-Meyerhof_pathway),_glucose_=>_pyruvate	K25026	WP_044940135.1	Blautia_schinkii_DSM_10518	M00001+1	p__Firmicutes_A	o__Lachnospirales	g__Blautia_A	SAG_3
Glycolysis_(Embden-Meyerhof_pathway),_glucose_=>_pyruvate	K25026	WP_044943685.1	Blautia_schinkii_DSM_10518	M00001+1	p__Firmicutes_A	o__Lachnospirales	g__Blautia_A	SAG_3
Glycolysis_(Embden-Meyerhof_pathway),_glucose_=>_pyruvate	K25026	WP_044943348.1	Blautia_schinkii_DSM_10518	M00001+1	p__Firmicutes_A	o__Lachnospirales	g__Blautia_A	SAG_3
Citrate_cycle_(TCA_cycle,_Krebs_cycle)	K00030	WP_004454234.1	Clostridioides_difficile_BR81	M00009+3	p__Firmicutes_A	o__Peptostreptococcales	g__Clostridioides	SAG_4
Glycolysis_(Embden-Meyerhof_pathway),_glucose_=>_pyruvate	K00134	WP_003430259.1	Clostridioides_difficile_BR81	M00001+6	p__Firmicutes_A	o__Peptostreptococcales	g__Clostridioides	SAG_4
Glycolysis_(Embden-Meyerhof_pathway),_glucose_=>_pyruvate	K00134	WP_003421962.1	Clostridioides_difficile_BR81	M00001+6	p__Firmicutes_A	o__Peptostreptococcales	g__Clostridioides	SAG_4
Pyruvate_oxidation,_pyruvate_=>_acetyl-CoA	K00162	WP_004453964.1	Clostridioides_difficile_BR81	M00307+1	p__Firmicutes_A	o__Peptostreptococcales	g__Clostridioides	SAG_4
Citrate_cycle_(TCA_cycle,_Krebs_cycle)	K00174	WP_003432442.1	Clostridioides_difficile_BR81	M00009+4	p__Firmicutes_A	o__Peptostreptococcales	g__Clostridioides	SAG_4
Citrate_cycle_(TCA_cycle,_Krebs_cycle)	K00174	WP_009890635.1	Clostridioides_difficile_BR81	M00009+4	p__Firmicutes_A	o__Peptostreptococcales	g__Clostridioides	SAG_4
Citrate_cycle_(TCA_cycle,_Krebs_cycle)	K00174	WP_003433885.1	Clostridioides_difficile_BR81	M00009+4	p__Firmicutes_A	o__Peptostreptococcales	g__Clostridioides	SAG_4
Citrate_cycle_(TCA_cycle,_Krebs_cycle)	K00175	WP_003420710.1	Clostridioides_difficile_BR81	M00009+4	p__Firmicutes_A	o__Peptostreptococcales	g__Clostridioides	SAG_4
Citrate_cycle_(TCA_cycle,_Krebs_cycle)	K00176	WP_003420706.1	Clostridioides_difficile_BR81	M00009+4	p__Firmicutes_A	o__Peptostreptococcales	g__Clostridioides	SAG_4
Citrate_cycle_(TCA_cycle,_Krebs_cycle)	K00176	WP_003416663.1	Clostridioides_difficile_BR81	M00009+4	p__Firmicutes_A	o__Peptostreptococcales	g__Clostridioides	SAG_4
Citrate_cycle_(TCA_cycle,_Krebs_cycle)	K00177	WP_003420711.1	Clostridioides_difficile_BR81	M00009+4	p__Firmicutes_A	o__Peptostreptococcales	g__Clostridioides	SAG_4
Citrate_cycle_(TCA_cycle,_Krebs_cycle)	K00177	WP_003430880.1	Clostridioides_difficile_BR81	M00009+4	p__Firmicutes_A	o__Peptostreptococcales	g__Clostridioides	SAG_4
Citrate_cycle_(TCA_cycle,_Krebs_cycle)	K00177	WP_003433888.1	Clostridioides_difficile_BR81	M00009+4	p__Firmicutes_A	o__Peptostreptococcales	g__Clostridioides	SAG_4
beta-Oxidation	K00249	WP_003418888.1	Clostridioides_difficile_BR81	M00087+1	p__Firmicutes_A	o__Peptostreptococcales	g__Clostridioides	SAG_4
beta-Oxidation	K00249	WP_003427762.1	Clostridioides_difficile_BR81	M00087+1	p__Firmicutes_A	o__Peptostreptococcales	g__Clostridioides	SAG_4
beta-Oxidation	K00249	WP_003437554.1	Clostridioides_difficile_BR81	M00087+1	p__Firmicutes_A	o__Peptostreptococcales	g__Clostridioides	SAG_4
NAD_biosynthesis,_aspartate_=>_quinolinate_=>_NAD	K00278	WP_003430790.1	Clostridioides_difficile_BR81	M00115+1	p__Firmicutes_A	o__Peptostreptococcales	g__Clostridioides	SAG_4
Citrate_cycle_(TCA_cycle,_Krebs_cycle)	K00382	WP_021373304.1	Clostridioides_difficile_BR81	M00009+4	p__Firmicutes_A	o__Peptostreptococcales	g__Clostridioides	SAG_4
Citrate_cycle_(TCA_cycle,_Krebs_cycle)	K00382	WP_021362098.1	Clostridioides_difficile_BR81	M00009+4	p__Firmicutes_A	o__Peptostreptococcales	g__Clostridioides	SAG_4
Pentose_phosphate_pathway_(Pentose_phosphate_cycle)	K00615	WP_021363679.1	Clostridioides_difficile_BR81	M00004+6	p__Firmicutes_A	o__Peptostreptococcales	g__Clostridioides	SAG_4
Pentose_phosphate_pathway_(Pentose_phosphate_cycle)	K00615	WP_003421354.1	Clostridioides_difficile_BR81	M00004+6	p__Firmicutes_A	o__Peptostreptococcales	g__Clostridioides	SAG_4
Pentose_phosphate_pathway_(Pentose_phosphate_cycle)	K00615	WP_003437821.1	Clostridioides_difficile_BR81	M00004+6	p__Firmicutes_A	o__Peptostreptococcales	g__Clostridioides	SAG_4
Pentose_phosphate_pathway_(Pentose_phosphate_cycle)	K00615	WP_021364636.1	Clostridioides_difficile_BR81	M00004+6	p__Firmicutes_A	o__Peptostreptococcales	g__Clostridioides	SAG_4
Pentose_phosphate_pathway_(Pentose_phosphate_cycle)	K00616	WP_003423115.1	Clostridioides_difficile_BR81	M00004+7	p__Firmicutes_A	o__Peptostreptococcales	g__Clostridioides	SAG_4
Pentose_phosphate_pathway_(Pentose_phosphate_cycle)	K00616	WP_021373535.1	Clostridioides_difficile_BR81	M00004+7	p__Firmicutes_A	o__Peptostreptococcales	g__Clostridioides	SAG_4
NAD_biosynthesis,_aspartate_=>_quinolinate_=>_NAD	K00767	WP_004454666.1	Clostridioides_difficile_BR81	M00115+3	p__Firmicutes_A	o__Peptostreptococcales	g__Clostridioides	SAG_4
Glycolysis_(Embden-Meyerhof_pathway),_glucose_=>_pyruvate	K00850	WP_003429132.1	Clostridioides_difficile_BR81	M00001+3	p__Firmicutes_A	o__Peptostreptococcales	g__Clostridioides	SAG_4
Glycolysis_(Embden-Meyerhof_pathway),_glucose_=>_pyruvate	K00873	WP_003436250.1	Clostridioides_difficile_BR81	M00001+10	p__Firmicutes_A	o__Peptostreptococcales	g__Clostridioides	SAG_4
Phosphate_acetyltransferase-acetate_kinase_pathway,_acetyl-CoA_=>_acetate	K00925	WP_003438096.1	Clostridioides_difficile_BR81	M00579+2	p__Firmicutes_A	o__Peptostreptococcales	g__Clostridioides	SAG_4
Glycolysis_(Embden-Meyerhof_pathway),_glucose_=>_pyruvate	K00927	WP_003429565.1	Clostridioides_difficile_BR81	M00001+7	p__Firmicutes_A	o__Peptostreptococcales	g__Clostridioides	SAG_4
NAD_biosynthesis,_aspartate_=>_quinolinate_=>_NAD	K00969	WP_003416411.1	Clostridioides_difficile_BR81	M00115+4	p__Firmicutes_A	o__Peptostreptococcales	g__Clostridioides	SAG_4
Glycolysis_(Embden-Meyerhof_pathway),_glucose_=>_pyruvate	K01624	WP_016729187.1	Clostridioides_difficile_BR81	M00001+4	p__Firmicutes_A	o__Peptostreptococcales	g__Clostridioides	SAG_4
Glycolysis_(Embden-Meyerhof_pathway),_glucose_=>_pyruvate	K01624	WP_003417352.1	Clostridioides_difficile_BR81	M00001+4	p__Firmicutes_A	o__Peptostreptococcales	g__Clostridioides	SAG_4
Glycolysis_(Embden-Meyerhof_pathway),_glucose_=>_pyruvate	K01624	WP_009903502.1	Clostridioides_difficile_BR81	M00001+4	p__Firmicutes_A	o__Peptostreptococcales	g__Clostridioides	SAG_4
Glycolysis_(Embden-Meyerhof_pathway),_glucose_=>_pyruvate	K01624	WP_009898685.1	Clostridioides_difficile_BR81	M00001+4	p__Firmicutes_A	o__Peptostreptococcales	g__Clostridioides	SAG_4
Citrate_cycle_(TCA_cycle,_Krebs_cycle)	K01677	WP_021373369.1	Clostridioides_difficile_BR81	M00009+7	p__Firmicutes_A	o__Peptostreptococcales	g__Clostridioides	SAG_4
Citrate_cycle_(TCA_cycle,_Krebs_cycle)	K01678	WP_003437060.1	Clostridioides_difficile_BR81	M00009+7	p__Firmicutes_A	o__Peptostreptococcales	g__Clostridioides	SAG_4
Glycolysis_(Embden-Meyerhof_pathway),_glucose_=>_pyruvate	K01689	WP_009898301.1	Clostridioides_difficile_BR81	M00001+9	p__Firmicutes_A	o__Peptostreptococcales	g__Clostridioides	SAG_4
beta-Oxidation	K01692	WP_003437965.1	Clostridioides_difficile_BR81	M00087+2	p__Firmicutes_A	o__Peptostreptococcales	g__Clostridioides	SAG_4
beta-Oxidation	K01692	WP_021373316.1	Clostridioides_difficile_BR81	M00087+2	p__Firmicutes_A	o__Peptostreptococcales	g__Clostridioides	SAG_4
Pentose_phosphate_pathway_(Pentose_phosphate_cycle)	K01783	WP_003431138.1	Clostridioides_difficile_BR81	M00004+4	p__Firmicutes_A	o__Peptostreptococcales	g__Clostridioides	SAG_4
Glycolysis_(Embden-Meyerhof_pathway),_glucose_=>_pyruvate	K01803	WP_003434148.1	Clostridioides_difficile_BR81	M00001+5	p__Firmicutes_A	o__Peptostreptococcales	g__Clostridioides	SAG_4
Pentose_phosphate_pathway_(Pentose_phosphate_cycle)	K01808	WP_003430700.1	Clostridioides_difficile_BR81	M00004+5	p__Firmicutes_A	o__Peptostreptococcales	g__Clostridioides	SAG_4
Pentose_phosphate_pathway_(Pentose_phosphate_cycle)	K01808	WP_003437841.1	Clostridioides_difficile_BR81	M00004+5	p__Firmicutes_A	o__Peptostreptococcales	g__Clostridioides	SAG_4
Glycolysis_(Embden-Meyerhof_pathway),_glucose_=>_pyruvate	K01810	WP_009898449.1	Clostridioides_difficile_BR81	M00001+2	p__Firmicutes_A	o__Peptostreptococcales	g__Clostridioides	SAG_4
NAD_biosynthesis,_aspartate_=>_quinolinate_=>_NAD	K03517	WP_004454668.1	Clostridioides_difficile_BR81	M00115+2	p__Firmicutes_A	o__Peptostreptococcales	g__Clostridioides	SAG_4
Pyruvate_oxidation,_pyruvate_=>_acetyl-CoA	K03737	WP_021360866.1	Clostridioides_difficile_BR81	M00307+1	p__Firmicutes_A	o__Peptostreptococcales	g__Clostridioides	SAG_4
Phosphate_acetyltransferase-acetate_kinase_pathway,_acetyl-CoA_=>_acetate	K15024	WP_003416023.1	Clostridioides_difficile_BR81	M00579+1	p__Firmicutes_A	o__Peptostreptococcales	g__Clostridioides	SAG_4
Phosphate_acetyltransferase-acetate_kinase_pathway,_acetyl-CoA_=>_acetate	K15024	WP_009889877.1	Clostridioides_difficile_BR81	M00579+1	p__Firmicutes_A	o__Peptostreptococcales	g__Clostridioides	SAG_4
Glycolysis_(Embden-Meyerhof_pathway),_glucose_=>_pyruvate	K15633	WP_021373725.1	Clostridioides_difficile_BR81	M00001+8	p__Firmicutes_A	o__Peptostreptococcales	g__Clostridioides	SAG_4
Citrate_cycle_(TCA_cycle,_Krebs_cycle)	K18118	WP_004454647.1	Clostridioides_difficile_BR81	M00009+5	p__Firmicutes_A	o__Peptostreptococcales	g__Clostridioides	SAG_4
Glycolysis_(Embden-Meyerhof_pathway),_glucose_=>_pyruvate	K00134	WP_038350860.1	Eubacterium_limosum_SA11	M00001+6	p__Firmicutes_A	o__Eubacteriales	g__Eubacterium	SAG_5
Pyruvate_oxidation,_pyruvate_=>_acetyl-CoA	K00169	WP_038351932.1	Eubacterium_limosum_SA11	M00307+1	p__Firmicutes_A	o__Eubacteriales	g__Eubacterium	SAG_5
Pyruvate_oxidation,_pyruvate_=>_acetyl-CoA	K00169	WP_038353372.1	Eubacterium_limosum_SA11	M00307+1	p__Firmicutes_A	o__Eubacteriales	g__Eubacterium	SAG_5
Pyruvate_oxidation,_pyruvate_=>_acetyl-CoA	K00170	WP_038353373.1	Eubacterium_limosum_SA11	M00307+1	p__Firmicutes_A	o__Eubacteriales	g__Eubacterium	SAG_5
Pyruvate_oxidation,_pyruvate_=>_acetyl-CoA	K00170	WP_038351931.1	Eubacterium_limosum_SA11	M00307+1	p__Firmicutes_A	o__Eubacteriales	g__Eubacterium	SAG_5
Pyruvate_oxidation,_pyruvate_=>_acetyl-CoA	K00171	WP_038353371.1	Eubacterium_limosum_SA11	M00307+1	p__Firmicutes_A	o__Eubacteriales	g__Eubacterium	SAG_5
Pyruvate_oxidation,_pyruvate_=>_acetyl-CoA	K00171	WP_038351933.1	Eubacterium_limosum_SA11	M00307+1	p__Firmicutes_A	o__Eubacteriales	g__Eubacterium	SAG_5
Pyruvate_oxidation,_pyruvate_=>_acetyl-CoA	K00172	WP_038353370.1	Eubacterium_limosum_SA11	M00307+1	p__Firmicutes_A	o__Eubacteriales	g__Eubacterium	SAG_5
Pyruvate_oxidation,_pyruvate_=>_acetyl-CoA	K00172	WP_038351934.1	Eubacterium_limosum_SA11	M00307+1	p__Firmicutes_A	o__Eubacteriales	g__Eubacterium	SAG_5
Citrate_cycle_(TCA_cycle,_Krebs_cycle)	K00174	WP_038352228.1	Eubacterium_limosum_SA11	M00009+4	p__Firmicutes_A	o__Eubacteriales	g__Eubacterium	SAG_5
Citrate_cycle_(TCA_cycle,_Krebs_cycle)	K00174	WP_038352781.1	Eubacterium_limosum_SA11	M00009+4	p__Firmicutes_A	o__Eubacteriales	g__Eubacterium	SAG_5
Citrate_cycle_(TCA_cycle,_Krebs_cycle)	K00175	WP_038352229.1	Eubacterium_limosum_SA11	M00009+4	p__Firmicutes_A	o__Eubacteriales	g__Eubacterium	SAG_5
Citrate_cycle_(TCA_cycle,_Krebs_cycle)	K00175	WP_038352780.1	Eubacterium_limosum_SA11	M00009+4	p__Firmicutes_A	o__Eubacteriales	g__Eubacterium	SAG_5
Citrate_cycle_(TCA_cycle,_Krebs_cycle)	K00176	WP_038352782.1	Eubacterium_limosum_SA11	M00009+4	p__Firmicutes_A	o__Eubacteriales	g__Eubacterium	SAG_5
Citrate_cycle_(TCA_cycle,_Krebs_cycle)	K00177	WP_038352779.1	Eubacterium_limosum_SA11	M00009+4	p__Firmicutes_A	o__Eubacteriales	g__Eubacterium	SAG_5
beta-Oxidation	K00249	WP_013378878.1	Eubacterium_limosum_SA11	M00087+1	p__Firmicutes_A	o__Eubacteriales	g__Eubacterium	SAG_5
beta-Oxidation	K00249	WP_038351959.1	Eubacterium_limosum_SA11	M00087+1	p__Firmicutes_A	o__Eubacteriales	g__Eubacterium	SAG_5
beta-Oxidation	K00249	WP_081571245.1	Eubacterium_limosum_SA11	M00087+1	p__Firmicutes_A	o__Eubacteriales	g__Eubacterium	SAG_5
beta-Oxidation	K00249	WP_038353017.1	Eubacterium_limosum_SA11	M00087+1	p__Firmicutes_A	o__Eubacteriales	g__Eubacterium	SAG_5
NAD_biosynthesis,_aspartate_=>_quinolinate_=>_NAD	K00278	WP_038350675.1	Eubacterium_limosum_SA11	M00115+1	p__Firmicutes_A	o__Eubacteriales	g__Eubacterium	SAG_5
Citrate_cycle_(TCA_cycle,_Krebs_cycle)	K00382	WP_038351865.1	Eubacterium_limosum_SA11	M00009+4	p__Firmicutes_A	o__Eubacteriales	g__Eubacterium	SAG_5
Citrate_cycle_(TCA_cycle,_Krebs_cycle)	K00382	WP_038351973.1	Eubacterium_limosum_SA11	M00009+4	p__Firmicutes_A	o__Eubacteriales	g__Eubacterium	SAG_5
Pentose_phosphate_pathway_(Pentose_phosphate_cycle)	K00615	WP_038352503.1	Eubacterium_limosum_SA11	M00004+6	p__Firmicutes_A	o__Eubacteriales	g__Eubacterium	SAG_5
Pentose_phosphate_pathway_(Pentose_phosphate_cycle)	K00615	WP_038353687.1	Eubacterium_limosum_SA11	M00004+6	p__Firmicutes_A	o__Eubacteriales	g__Eubacterium	SAG_5
Pentose_phosphate_pathway_(Pentose_phosphate_cycle)	K00615	WP_038353838.1	Eubacterium_limosum_SA11	M00004+6	p__Firmicutes_A	o__Eubacteriales	g__Eubacterium	SAG_5
Pentose_phosphate_pathway_(Pentose_phosphate_cycle)	K00615	WP_038352504.1	Eubacterium_limosum_SA11	M00004+6	p__Firmicutes_A	o__Eubacteriales	g__Eubacterium	SAG_5
Pentose_phosphate_pathway_(Pentose_phosphate_cycle)	K00616	WP_038352906.1	Eubacterium_limosum_SA11	M00004+7	p__Firmicutes_A	o__Eubacteriales	g__Eubacterium	SAG_5
NAD_biosynthesis,_aspartate_=>_quinolinate_=>_NAD	K00767	WP_038350674.1	Eubacterium_limosum_SA11	M00115+3	p__Firmicutes_A	o__Eubacteriales	g__Eubacterium	SAG_5
Glycolysis_(Embden-Meyerhof_pathway),_glucose_=>_pyruvate	K00850	WP_013381359.1	Eubacterium_limosum_SA11	M00001+3	p__Firmicutes_A	o__Eubacteriales	g__Eubacterium	SAG_5
Glycolysis_(Embden-Meyerhof_pathway),_glucose_=>_pyruvate	K00873	WP_013381358.1	Eubacterium_limosum_SA11	M00001+10	p__Firmicutes_A	o__Eubacteriales	g__Eubacterium	SAG_5
Phosphate_acetyltransferase-acetate_kinase_pathway,_acetyl-CoA_=>_acetate	K00925	WP_038354231.1	Eubacterium_limosum_SA11	M00579+2	p__Firmicutes_A	o__Eubacteriales	g__Eubacterium	SAG_5
Glycolysis_(Embden-Meyerhof_pathway),_glucose_=>_pyruvate	K00927	WP_038350859.1	Eubacterium_limosum_SA11	M00001+7	p__Firmicutes_A	o__Eubacteriales	g__Eubacterium	SAG_5
NAD_biosynthesis,_aspartate_=>_quinolinate_=>_NAD	K00969	WP_038353874.1	Eubacterium_limosum_SA11	M00115+4	p__Firmicutes_A	o__Eubacteriales	g__Eubacterium	SAG_5
Glycolysis_(Embden-Meyerhof_pathway),_glucose_=>_pyruvate	K01623	WP_038352791.1	Eubacterium_limosum_SA11	M00001+4	p__Firmicutes_A	o__Eubacteriales	g__Eubacterium	SAG_5
Glycolysis_(Embden-Meyerhof_pathway),_glucose_=>_pyruvate	K01624	WP_013379100.1	Eubacterium_limosum_SA11	M00001+4	p__Firmicutes_A	o__Eubacteriales	g__Eubacterium	SAG_5
Glycolysis_(Embden-Meyerhof_pathway),_glucose_=>_pyruvate	K01624	WP_038352673.1	Eubacterium_limosum_SA11	M00001+4	p__Firmicutes_A	o__Eubacteriales	g__Eubacterium	SAG_5
Glycolysis_(Embden-Meyerhof_pathway),_glucose_=>_pyruvate	K01624	WP_038353685.1	Eubacterium_limosum_SA11	M00001+4	p__Firmicutes_A	o__Eubacteriales	g__Eubacterium	SAG_5
Glycolysis_(Embden-Meyerhof_pathway),_glucose_=>_pyruvate	K01624	WP_038351207.1	Eubacterium_limosum_SA11	M00001+4	p__Firmicutes_A	o__Eubacteriales	g__Eubacterium	SAG_5
Glycolysis_(Embden-Meyerhof_pathway),_glucose_=>_pyruvate	K01624	WP_038353253.1	Eubacterium_limosum_SA11	M00001+4	p__Firmicutes_A	o__Eubacteriales	g__Eubacterium	SAG_5
Glycolysis_(Embden-Meyerhof_pathway),_glucose_=>_pyruvate	K01624	WP_038351439.1	Eubacterium_limosum_SA11	M00001+4	p__Firmicutes_A	o__Eubacteriales	g__Eubacterium	SAG_5
Citrate_cycle_(TCA_cycle,_Krebs_cycle)	K01677	WP_038353867.1	Eubacterium_limosum_SA11	M00009+7	p__Firmicutes_A	o__Eubacteriales	g__Eubacterium	SAG_5
Citrate_cycle_(TCA_cycle,_Krebs_cycle)	K01678	WP_038353866.1	Eubacterium_limosum_SA11	M00009+7	p__Firmicutes_A	o__Eubacteriales	g__Eubacterium	SAG_5
Glycolysis_(Embden-Meyerhof_pathway),_glucose_=>_pyruvate	K01689	WP_038353181.1	Eubacterium_limosum_SA11	M00001+9	p__Firmicutes_A	o__Eubacteriales	g__Eubacterium	SAG_5
beta-Oxidation	K01692	WP_038353019.1	Eubacterium_limosum_SA11	M00087+2	p__Firmicutes_A	o__Eubacteriales	g__Eubacterium	SAG_5
beta-Oxidation	K01692	WP_038350952.1	Eubacterium_limosum_SA11	M00087+2	p__Firmicutes_A	o__Eubacteriales	g__Eubacterium	SAG_5
Pentose_phosphate_pathway_(Pentose_phosphate_cycle)	K01783	WP_038353319.1	Eubacterium_limosum_SA11	M00004+4	p__Firmicutes_A	o__Eubacteriales	g__Eubacterium	SAG_5
Pentose_phosphate_pathway_(Pentose_phosphate_cycle)	K01783	WP_038353588.1	Eubacterium_limosum_SA11	M00004+4	p__Firmicutes_A	o__Eubacteriales	g__Eubacterium	SAG_5
Glycolysis_(Embden-Meyerhof_pathway),_glucose_=>_pyruvate	K01803	WP_038350858.1	Eubacterium_limosum_SA11	M00001+5	p__Firmicutes_A	o__Eubacteriales	g__Eubacterium	SAG_5
Pentose_phosphate_pathway_(Pentose_phosphate_cycle)	K01808	WP_038352495.1	Eubacterium_limosum_SA11	M00004+5	p__Firmicutes_A	o__Eubacteriales	g__Eubacterium	SAG_5
Pentose_phosphate_pathway_(Pentose_phosphate_cycle)	K01808	WP_013382542.1	Eubacterium_limosum_SA11	M00004+5	p__Firmicutes_A	o__Eubacteriales	g__Eubacterium	SAG_5
Glycolysis_(Embden-Meyerhof_pathway),_glucose_=>_pyruvate	K01810	WP_038354178.1	Eubacterium_limosum_SA11	M00001+2	p__Firmicutes_A	o__Eubacteriales	g__Eubacterium	SAG_5
Glycolysis_(Embden-Meyerhof_pathway),_glucose_=>_pyruvate	K01834	WP_038351252.1	Eubacterium_limosum_SA11	M00001+8	p__Firmicutes_A	o__Eubacteriales	g__Eubacterium	SAG_5
NAD_biosynthesis,_aspartate_=>_quinolinate_=>_NAD	K01950	WP_038352508.1	Eubacterium_limosum_SA11	M00115+5	p__Firmicutes_A	o__Eubacteriales	g__Eubacterium	SAG_5
NAD_biosynthesis,_aspartate_=>_quinolinate_=>_NAD	K03517	WP_038350676.1	Eubacterium_limosum_SA11	M00115+2	p__Firmicutes_A	o__Eubacteriales	g__Eubacterium	SAG_5
Pyruvate_oxidation,_pyruvate_=>_acetyl-CoA	K03737	WP_038354167.1	Eubacterium_limosum_SA11	M00307+1	p__Firmicutes_A	o__Eubacteriales	g__Eubacterium	SAG_5
Phosphate_acetyltransferase-acetate_kinase_pathway,_acetyl-CoA_=>_acetate	K15024	WP_172611187.1	Eubacterium_limosum_SA11	M00579+1	p__Firmicutes_A	o__Eubacteriales	g__Eubacterium	SAG_5
Phosphate_acetyltransferase-acetate_kinase_pathway,_acetyl-CoA_=>_acetate	K15024	WP_038352709.1	Eubacterium_limosum_SA11	M00579+1	p__Firmicutes_A	o__Eubacteriales	g__Eubacterium	SAG_5
Glycolysis_(Embden-Meyerhof_pathway),_glucose_=>_pyruvate	K15633	WP_038350857.1	Eubacterium_limosum_SA11	M00001+8	p__Firmicutes_A	o__Eubacteriales	g__Eubacterium	SAG_5
Glycolysis_(Embden-Meyerhof_pathway),_glucose_=>_pyruvate	K25026	WP_038351090.1	Eubacterium_limosum_SA11	M00001+1	p__Firmicutes_A	o__Eubacteriales	g__Eubacterium	SAG_5
Citrate_cycle_(TCA_cycle,_Krebs_cycle)	K00031	JAEEJB010000115.1_53	GCA_016281685.1_ASM1628168v1_genomic	M00009+3	p__Firmicutes_A	o__Oscillospirales	g__RUG11783	ACETG_1
Glycolysis_(Embden-Meyerhof_pathway),_glucose_=>_pyruvate	K00134	JAEEJB010000028.1_6	GCA_016281685.1_ASM1628168v1_genomic	M00001+6	p__Firmicutes_A	o__Oscillospirales	g__RUG11783	ACETG_1
Glycolysis_(Embden-Meyerhof_pathway),_glucose_=>_pyruvate	K00134	JAEEJB010000092.1_33	GCA_016281685.1_ASM1628168v1_genomic	M00001+6	p__Firmicutes_A	o__Oscillospirales	g__RUG11783	ACETG_1
Pentose_phosphate_pathway_(Pentose_phosphate_cycle)	K00615	JAEEJB010000039.1_2	GCA_016281685.1_ASM1628168v1_genomic	M00004+6	p__Firmicutes_A	o__Oscillospirales	g__RUG11783	ACETG_1
Pentose_phosphate_pathway_(Pentose_phosphate_cycle)	K00615	JAEEJB010000125.1_10	GCA_016281685.1_ASM1628168v1_genomic	M00004+6	p__Firmicutes_A	o__Oscillospirales	g__RUG11783	ACETG_1
Pentose_phosphate_pathway_(Pentose_phosphate_cycle)	K00615	JAEEJB010000125.1_9	GCA_016281685.1_ASM1628168v1_genomic	M00004+6	p__Firmicutes_A	o__Oscillospirales	g__RUG11783	ACETG_1
Glycolysis_(Embden-Meyerhof_pathway),_glucose_=>_pyruvate	K00844	JAEEJB010000016.1_13	GCA_016281685.1_ASM1628168v1_genomic	M00001+1	p__Firmicutes_A	o__Oscillospirales	g__RUG11783	ACETG_1
Glycolysis_(Embden-Meyerhof_pathway),_glucose_=>_pyruvate	K00850	JAEEJB010000060.1_33	GCA_016281685.1_ASM1628168v1_genomic	M00001+3	p__Firmicutes_A	o__Oscillospirales	g__RUG11783	ACETG_1
Phosphate_acetyltransferase-acetate_kinase_pathway,_acetyl-CoA_=>_acetate	K00925	JAEEJB010000020.1_12	GCA_016281685.1_ASM1628168v1_genomic	M00579+2	p__Firmicutes_A	o__Oscillospirales	g__RUG11783	ACETG_1
Glycolysis_(Embden-Meyerhof_pathway),_glucose_=>_pyruvate	K00927	JAEEJB010000108.1_7	GCA_016281685.1_ASM1628168v1_genomic	M00001+7	p__Firmicutes_A	o__Oscillospirales	g__RUG11783	ACETG_1
NAD_biosynthesis,_aspartate_=>_quinolinate_=>_NAD	K00969	JAEEJB010000053.1_18	GCA_016281685.1_ASM1628168v1_genomic	M00115+4	p__Firmicutes_A	o__Oscillospirales	g__RUG11783	ACETG_1
Glycolysis_(Embden-Meyerhof_pathway),_glucose_=>_pyruvate	K01624	JAEEJB010000060.1_98	GCA_016281685.1_ASM1628168v1_genomic	M00001+4	p__Firmicutes_A	o__Oscillospirales	g__RUG11783	ACETG_1
Glycolysis_(Embden-Meyerhof_pathway),_glucose_=>_pyruvate	K01624	JAEEJB010000124.1_7	GCA_016281685.1_ASM1628168v1_genomic	M00001+4	p__Firmicutes_A	o__Oscillospirales	g__RUG11783	ACETG_1
Glycolysis_(Embden-Meyerhof_pathway),_glucose_=>_pyruvate	K01624	JAEEJB010000068.1_20	GCA_016281685.1_ASM1628168v1_genomic	M00001+4	p__Firmicutes_A	o__Oscillospirales	g__RUG11783	ACETG_1
Entner-Doudoroff_pathway,_glucose-6P_=>_glyceraldehyde-3P_+_pyruvate	K01625	JAEEJB010000013.1_7	GCA_016281685.1_ASM1628168v1_genomic	M00008+4	p__Firmicutes_A	o__Oscillospirales	g__RUG11783	ACETG_1
Pentose_phosphate_pathway_(Pentose_phosphate_cycle)	K01783	JAEEJB010000134.1_25	GCA_016281685.1_ASM1628168v1_genomic	M00004+4	p__Firmicutes_A	o__Oscillospirales	g__RUG11783	ACETG_1
Glycolysis_(Embden-Meyerhof_pathway),_glucose_=>_pyruvate	K01803	JAEEJB010000108.1_8	GCA_016281685.1_ASM1628168v1_genomic	M00001+5	p__Firmicutes_A	o__Oscillospirales	g__RUG11783	ACETG_1
Pentose_phosphate_pathway_(Pentose_phosphate_cycle)	K01808	JAEEJB010000020.1_8	GCA_016281685.1_ASM1628168v1_genomic	M00004+5	p__Firmicutes_A	o__Oscillospirales	g__RUG11783	ACETG_1
Glycolysis_(Embden-Meyerhof_pathway),_glucose_=>_pyruvate	K01810	JAEEJB010000128.1_6	GCA_016281685.1_ASM1628168v1_genomic	M00001+2	p__Firmicutes_A	o__Oscillospirales	g__RUG11783	ACETG_1
Glycolysis_(Embden-Meyerhof_pathway),_glucose_=>_pyruvate	K01810	JAEEJB010000027.1_139	GCA_016281685.1_ASM1628168v1_genomic	M00001+2	p__Firmicutes_A	o__Oscillospirales	g__RUG11783	ACETG_1
Citrate_cycle_(TCA_cycle,_Krebs_cycle)	K05942	JAEEJB010000115.1_56	GCA_016281685.1_ASM1628168v1_genomic	M00009+1	p__Firmicutes_A	o__Oscillospirales	g__RUG11783	ACETG_1
Phosphate_acetyltransferase-acetate_kinase_pathway,_acetyl-CoA_=>_acetate	K15024	JAEEJB010000027.1_113	GCA_016281685.1_ASM1628168v1_genomic	M00579+1	p__Firmicutes_A	o__Oscillospirales	g__RUG11783	ACETG_1
Glycolysis_(Embden-Meyerhof_pathway),_glucose_=>_pyruvate	K15633	JAEEJB010000108.1_9	GCA_016281685.1_ASM1628168v1_genomic	M00001+8	p__Firmicutes_A	o__Oscillospirales	g__RUG11783	ACETG_1
Glycolysis_(Embden-Meyerhof_pathway),_glucose_=>_pyruvate	K21071	JAEEJB010000060.1_99	GCA_016281685.1_ASM1628168v1_genomic	M00001+3	p__Firmicutes_A	o__Oscillospirales	g__RUG11783	ACETG_1
Citrate_cycle_(TCA_cycle,_Krebs_cycle)	K00031	JAILFW010000220.1_11	GCA_024697365.1_ASM2469736v1_genomic	M00009+3	p__Firmicutes_A	o__Oscillospirales	g__Alloscillospira	ACETG_2
Glycolysis_(Embden-Meyerhof_pathway),_glucose_=>_pyruvate	K00134	JAILFW010000240.1_9	GCA_024697365.1_ASM2469736v1_genomic	M00001+6	p__Firmicutes_A	o__Oscillospirales	g__Alloscillospira	ACETG_2
Pyruvate_oxidation,_pyruvate_=>_acetyl-CoA	K00169	JAILFW010000057.1_3	GCA_024697365.1_ASM2469736v1_genomic	M00307+1	p__Firmicutes_A	o__Oscillospirales	g__Alloscillospira	ACETG_2
Pyruvate_oxidation,_pyruvate_=>_acetyl-CoA	K00170	JAILFW010000057.1_2	GCA_024697365.1_ASM2469736v1_genomic	M00307+1	p__Firmicutes_A	o__Oscillospirales	g__Alloscillospira	ACETG_2
Pyruvate_oxidation,_pyruvate_=>_acetyl-CoA	K00172	JAILFW010000057.1_5	GCA_024697365.1_ASM2469736v1_genomic	M00307+1	p__Firmicutes_A	o__Oscillospirales	g__Alloscillospira	ACETG_2
beta-Oxidation	K00249	JAILFW010000018.1_10	GCA_024697365.1_ASM2469736v1_genomic	M00087+1	p__Firmicutes_A	o__Oscillospirales	g__Alloscillospira	ACETG_2
Pentose_phosphate_pathway_(Pentose_phosphate_cycle)	K00615	JAILFW010000235.1_5	GCA_024697365.1_ASM2469736v1_genomic	M00004+6	p__Firmicutes_A	o__Oscillospirales	g__Alloscillospira	ACETG_2
Pentose_phosphate_pathway_(Pentose_phosphate_cycle)	K00615	JAILFW010000241.1_7	GCA_024697365.1_ASM2469736v1_genomic	M00004+6	p__Firmicutes_A	o__Oscillospirales	g__Alloscillospira	ACETG_2
Phosphate_acetyltransferase-acetate_kinase_pathway,_acetyl-CoA_=>_acetate	K00625	JAILFW010000181.1_5	GCA_024697365.1_ASM2469736v1_genomic	M00579+1	p__Firmicutes_A	o__Oscillospirales	g__Alloscillospira	ACETG_2
Phosphate_acetyltransferase-acetate_kinase_pathway,_acetyl-CoA_=>_acetate	K00925	JAILFW010000145.1_21	GCA_024697365.1_ASM2469736v1_genomic	M00579+2	p__Firmicutes_A	o__Oscillospirales	g__Alloscillospira	ACETG_2
Phosphate_acetyltransferase-acetate_kinase_pathway,_acetyl-CoA_=>_acetate	K00925	JAILFW010000230.1_1	GCA_024697365.1_ASM2469736v1_genomic	M00579+2	p__Firmicutes_A	o__Oscillospirales	g__Alloscillospira	ACETG_2
Glycolysis_(Embden-Meyerhof_pathway),_glucose_=>_pyruvate	K00927	JAILFW010000014.1_7	GCA_024697365.1_ASM2469736v1_genomic	M00001+7	p__Firmicutes_A	o__Oscillospirales	g__Alloscillospira	ACETG_2
NAD_biosynthesis,_aspartate_=>_quinolinate_=>_NAD	K00969	JAILFW010000239.1_8	GCA_024697365.1_ASM2469736v1_genomic	M00115+4	p__Firmicutes_A	o__Oscillospirales	g__Alloscillospira	ACETG_2
Glycolysis_(Embden-Meyerhof_pathway),_glucose_=>_pyruvate	K01624	JAILFW010000145.1_17	GCA_024697365.1_ASM2469736v1_genomic	M00001+4	p__Firmicutes_A	o__Oscillospirales	g__Alloscillospira	ACETG_2
Citrate_cycle_(TCA_cycle,_Krebs_cycle)	K01677	JAILFW010000209.1_2	GCA_024697365.1_ASM2469736v1_genomic	M00009+7	p__Firmicutes_A	o__Oscillospirales	g__Alloscillospira	ACETG_2
Citrate_cycle_(TCA_cycle,_Krebs_cycle)	K01678	JAILFW010000054.1_14	GCA_024697365.1_ASM2469736v1_genomic	M00009+7	p__Firmicutes_A	o__Oscillospirales	g__Alloscillospira	ACETG_2
Glycolysis_(Embden-Meyerhof_pathway),_glucose_=>_pyruvate	K01689	JAILFW010000069.1_6	GCA_024697365.1_ASM2469736v1_genomic	M00001+9	p__Firmicutes_A	o__Oscillospirales	g__Alloscillospira	ACETG_2
Pentose_phosphate_pathway_(Pentose_phosphate_cycle)	K01783	JAILFW010000046.1_7	GCA_024697365.1_ASM2469736v1_genomic	M00004+4	p__Firmicutes_A	o__Oscillospirales	g__Alloscillospira	ACETG_2
Pentose_phosphate_pathway_(Pentose_phosphate_cycle)	K01808	JAILFW010000054.1_21	GCA_024697365.1_ASM2469736v1_genomic	M00004+5	p__Firmicutes_A	o__Oscillospirales	g__Alloscillospira	ACETG_2
NAD_biosynthesis,_aspartate_=>_quinolinate_=>_NAD	K01950	JAILFW010000031.1_5	GCA_024697365.1_ASM2469736v1_genomic	M00115+5	p__Firmicutes_A	o__Oscillospirales	g__Alloscillospira	ACETG_2
Pyruvate_oxidation,_pyruvate_=>_acetyl-CoA	K03737	JAILFW010000037.1_7	GCA_024697365.1_ASM2469736v1_genomic	M00307+1	p__Firmicutes_A	o__Oscillospirales	g__Alloscillospira	ACETG_2
Glycolysis_(Embden-Meyerhof_pathway),_glucose_=>_pyruvate	K15633	JAILFW010000014.1_5	GCA_024697365.1_ASM2469736v1_genomic	M00001+8	p__Firmicutes_A	o__Oscillospirales	g__Alloscillospira	ACETG_2
Glycolysis_(Embden-Meyerhof_pathway),_glucose_=>_pyruvate	K21071	JAILFW010000145.1_18	GCA_024697365.1_ASM2469736v1_genomic	M00001+3	p__Firmicutes_A	o__Oscillospirales	g__Alloscillospira	ACETG_2
Citrate_cycle_(TCA_cycle,_Krebs_cycle)	K00031	HF_Duodenum-3__c67802_2	HF_Duodenum-3.concoct.008.contigs	M00009+3	p__Firmicutes_A	o__Lachnospirales	g__TWA4	ACETG_3
Glycolysis_(Embden-Meyerhof_pathway),_glucose_=>_pyruvate	K00134	HF_Duodenum-3__c248338_10	HF_Duodenum-3.concoct.008.contigs	M00001+6	p__Firmicutes_A	o__Lachnospirales	g__TWA4	ACETG_3
Pyruvate_oxidation,_pyruvate_=>_acetyl-CoA	K00169	HF_Duodenum-3__c952000_5	HF_Duodenum-3.concoct.008.contigs	M00307+1	p__Firmicutes_A	o__Lachnospirales	g__TWA4	ACETG_3
Pyruvate_oxidation,_pyruvate_=>_acetyl-CoA	K00170	HF_Duodenum-3__c952000_4	HF_Duodenum-3.concoct.008.contigs	M00307+1	p__Firmicutes_A	o__Lachnospirales	g__TWA4	ACETG_3
Pentose_phosphate_pathway_(Pentose_phosphate_cycle)	K00615	HF_Duodenum-3__c917083_7	HF_Duodenum-3.concoct.008.contigs	M00004+6	p__Firmicutes_A	o__Lachnospirales	g__TWA4	ACETG_3
Pentose_phosphate_pathway_(Pentose_phosphate_cycle)	K00615	HF_Duodenum-3__c917083_6	HF_Duodenum-3.concoct.008.contigs	M00004+6	p__Firmicutes_A	o__Lachnospirales	g__TWA4	ACETG_3
Pentose_phosphate_pathway_(Pentose_phosphate_cycle)	K00616	HF_Duodenum-3__c311830_3	HF_Duodenum-3.concoct.008.contigs	M00004+7	p__Firmicutes_A	o__Lachnospirales	g__TWA4	ACETG_3
Phosphate_acetyltransferase-acetate_kinase_pathway,_acetyl-CoA_=>_acetate	K00625	HF_Duodenum-3__c517939_8	HF_Duodenum-3.concoct.008.contigs	M00579+1	p__Firmicutes_A	o__Lachnospirales	g__TWA4	ACETG_3
Glycolysis_(Embden-Meyerhof_pathway),_glucose_=>_pyruvate	K00850	HF_Duodenum-3__c787929_5	HF_Duodenum-3.concoct.008.contigs	M00001+3	p__Firmicutes_A	o__Lachnospirales	g__TWA4	ACETG_3
Glycolysis_(Embden-Meyerhof_pathway),_glucose_=>_pyruvate	K00873	HF_Duodenum-3__c1022968_3	HF_Duodenum-3.concoct.008.contigs	M00001+10	p__Firmicutes_A	o__Lachnospirales	g__TWA4	ACETG_3
Glycolysis_(Embden-Meyerhof_pathway),_glucose_=>_pyruvate	K00873	HF_Duodenum-3__c903668_2	HF_Duodenum-3.concoct.008.contigs	M00001+10	p__Firmicutes_A	o__Lachnospirales	g__TWA4	ACETG_3
Glycolysis_(Embden-Meyerhof_pathway),_glucose_=>_pyruvate	K00927	HF_Duodenum-3__c248338_9	HF_Duodenum-3.concoct.008.contigs	M00001+7	p__Firmicutes_A	o__Lachnospirales	g__TWA4	ACETG_3
NAD_biosynthesis,_aspartate_=>_quinolinate_=>_NAD	K00969	HF_Duodenum-3__c519513_4	HF_Duodenum-3.concoct.008.contigs	M00115+4	p__Firmicutes_A	o__Lachnospirales	g__TWA4	ACETG_3
Glycolysis_(Embden-Meyerhof_pathway),_glucose_=>_pyruvate	K01624	HF_Duodenum-3__c102353_8	HF_Duodenum-3.concoct.008.contigs	M00001+4	p__Firmicutes_A	o__Lachnospirales	g__TWA4	ACETG_3
Glycolysis_(Embden-Meyerhof_pathway),_glucose_=>_pyruvate	K01624	HF_Duodenum-3__c298750_4	HF_Duodenum-3.concoct.008.contigs	M00001+4	p__Firmicutes_A	o__Lachnospirales	g__TWA4	ACETG_3
Citrate_cycle_(TCA_cycle,_Krebs_cycle)	K01679	HF_Duodenum-3__c543200_2	HF_Duodenum-3.concoct.008.contigs	M00009+7	p__Firmicutes_A	o__Lachnospirales	g__TWA4	ACETG_3
Pentose_phosphate_pathway_(Pentose_phosphate_cycle)	K01783	HF_Duodenum-3__c962332_1	HF_Duodenum-3.concoct.008.contigs	M00004+4	p__Firmicutes_A	o__Lachnospirales	g__TWA4	ACETG_3
Glycolysis_(Embden-Meyerhof_pathway),_glucose_=>_pyruvate	K01803	HF_Duodenum-3__c248338_8	HF_Duodenum-3.concoct.008.contigs	M00001+5	p__Firmicutes_A	o__Lachnospirales	g__TWA4	ACETG_3
Pentose_phosphate_pathway_(Pentose_phosphate_cycle)	K01808	HF_Duodenum-3__c648455_2	HF_Duodenum-3.concoct.008.contigs	M00004+5	p__Firmicutes_A	o__Lachnospirales	g__TWA4	ACETG_3
Pentose_phosphate_pathway_(Pentose_phosphate_cycle)	K01808	HF_Duodenum-3__c1154963_1	HF_Duodenum-3.concoct.008.contigs	M00004+5	p__Firmicutes_A	o__Lachnospirales	g__TWA4	ACETG_3
Glycolysis_(Embden-Meyerhof_pathway),_glucose_=>_pyruvate	K01810	HF_Duodenum-3__c830407_1	HF_Duodenum-3.concoct.008.contigs	M00001+2	p__Firmicutes_A	o__Lachnospirales	g__TWA4	ACETG_3
Pyruvate_oxidation,_pyruvate_=>_acetyl-CoA	K03737	HF_Duodenum-3__c769581_3	HF_Duodenum-3.concoct.008.contigs	M00307+1	p__Firmicutes_A	o__Lachnospirales	g__TWA4	ACETG_3
Pyruvate_oxidation,_pyruvate_=>_acetyl-CoA	K03737	HF_Duodenum-3__c485858_1	HF_Duodenum-3.concoct.008.contigs	M00307+1	p__Firmicutes_A	o__Lachnospirales	g__TWA4	ACETG_3
Pentose_phosphate_pathway_(Pentose_phosphate_cycle)	K07404	HF_Duodenum-3__c553126_2	HF_Duodenum-3.concoct.008.contigs	M00004+2	p__Firmicutes_A	o__Lachnospirales	g__TWA4	ACETG_3
Glycolysis_(Embden-Meyerhof_pathway),_glucose_=>_pyruvate	K15633	HF_Duodenum-3__c846864_1	HF_Duodenum-3.concoct.008.contigs	M00001+8	p__Firmicutes_A	o__Lachnospirales	g__TWA4	ACETG_3
Glycolysis_(Embden-Meyerhof_pathway),_glucose_=>_pyruvate	K15633	HF_Duodenum-3__c679312_2	HF_Duodenum-3.concoct.008.contigs	M00001+8	p__Firmicutes_A	o__Lachnospirales	g__TWA4	ACETG_3
Glycolysis_(Embden-Meyerhof_pathway),_glucose_=>_pyruvate	K21071	HF_Duodenum-3__c869004_2	HF_Duodenum-3.concoct.008.contigs	M00001+3	p__Firmicutes_A	o__Lachnospirales	g__TWA4	ACETG_3
Glycolysis_(Embden-Meyerhof_pathway),_glucose_=>_pyruvate	K21071	HF_Duodenum-3__c1051188_3	HF_Duodenum-3.concoct.008.contigs	M00001+3	p__Firmicutes_A	o__Lachnospirales	g__TWA4	ACETG_3
Glycolysis_(Embden-Meyerhof_pathway),_glucose_=>_pyruvate	K25026	HF_Duodenum-3__c162839_5	HF_Duodenum-3.concoct.008.contigs	M00001+1	p__Firmicutes_A	o__Lachnospirales	g__TWA4	ACETG_3
Citrate_cycle_(TCA_cycle,_Krebs_cycle)	K00031	HG_Cecum-11__c63248_1	HG_Cecum-11.maxbin.054_sub.contigs	M00009+3	p__Firmicutes_A	o__Lachnospirales	g__TWA4	ACETG_4
Glycolysis_(Embden-Meyerhof_pathway),_glucose_=>_pyruvate	K00134	HG_Cecum-11__c329121_4	HG_Cecum-11.maxbin.054_sub.contigs	M00001+6	p__Firmicutes_A	o__Lachnospirales	g__TWA4	ACETG_4
Pyruvate_oxidation,_pyruvate_=>_acetyl-CoA	K00169	HG_Cecum-11__c326978_10	HG_Cecum-11.maxbin.054_sub.contigs	M00307+1	p__Firmicutes_A	o__Lachnospirales	g__TWA4	ACETG_4
Pyruvate_oxidation,_pyruvate_=>_acetyl-CoA	K00170	HG_Cecum-11__c326978_9	HG_Cecum-11.maxbin.054_sub.contigs	M00307+1	p__Firmicutes_A	o__Lachnospirales	g__TWA4	ACETG_4
Pyruvate_oxidation,_pyruvate_=>_acetyl-CoA	K00171	HG_Cecum-11__c326978_11	HG_Cecum-11.maxbin.054_sub.contigs	M00307+1	p__Firmicutes_A	o__Lachnospirales	g__TWA4	ACETG_4
Pyruvate_oxidation,_pyruvate_=>_acetyl-CoA	K00172	HG_Cecum-11__c326978_12	HG_Cecum-11.maxbin.054_sub.contigs	M00307+1	p__Firmicutes_A	o__Lachnospirales	g__TWA4	ACETG_4
Pentose_phosphate_pathway_(Pentose_phosphate_cycle)	K00615	HG_Cecum-11__c149155_3	HG_Cecum-11.maxbin.054_sub.contigs	M00004+6	p__Firmicutes_A	o__Lachnospirales	g__TWA4	ACETG_4
Pentose_phosphate_pathway_(Pentose_phosphate_cycle)	K00615	HG_Cecum-11__c149155_2	HG_Cecum-11.maxbin.054_sub.contigs	M00004+6	p__Firmicutes_A	o__Lachnospirales	g__TWA4	ACETG_4
Phosphate_acetyltransferase-acetate_kinase_pathway,_acetyl-CoA_=>_acetate	K00625	HG_Cecum-11__c351155_2	HG_Cecum-11.maxbin.054_sub.contigs	M00579+1	p__Firmicutes_A	o__Lachnospirales	g__TWA4	ACETG_4
Glycolysis_(Embden-Meyerhof_pathway),_glucose_=>_pyruvate	K00850	HG_Cecum-11__c584217_19	HG_Cecum-11.maxbin.054_sub.contigs	M00001+3	p__Firmicutes_A	o__Lachnospirales	g__TWA4	ACETG_4
Glycolysis_(Embden-Meyerhof_pathway),_glucose_=>_pyruvate	K00873	HG_Cecum-11__c29435_6	HG_Cecum-11.maxbin.054_sub.contigs	M00001+10	p__Firmicutes_A	o__Lachnospirales	g__TWA4	ACETG_4
Glycolysis_(Embden-Meyerhof_pathway),_glucose_=>_pyruvate	K00873	HG_Cecum-11__c113848_1	HG_Cecum-11.maxbin.054_sub.contigs	M00001+10	p__Firmicutes_A	o__Lachnospirales	g__TWA4	ACETG_4
Phosphate_acetyltransferase-acetate_kinase_pathway,_acetyl-CoA_=>_acetate	K00925	HG_Cecum-11__c278183_7	HG_Cecum-11.maxbin.054_sub.contigs	M00579+2	p__Firmicutes_A	o__Lachnospirales	g__TWA4	ACETG_4
Glycolysis_(Embden-Meyerhof_pathway),_glucose_=>_pyruvate	K00927	HG_Cecum-11__c329121_3	HG_Cecum-11.maxbin.054_sub.contigs	M00001+7	p__Firmicutes_A	o__Lachnospirales	g__TWA4	ACETG_4
NAD_biosynthesis,_aspartate_=>_quinolinate_=>_NAD	K00969	HG_Cecum-11__c521605_16	HG_Cecum-11.maxbin.054_sub.contigs	M00115+4	p__Firmicutes_A	o__Lachnospirales	g__TWA4	ACETG_4
Glycolysis_(Embden-Meyerhof_pathway),_glucose_=>_pyruvate	K01624	HG_Cecum-11__c584217_11	HG_Cecum-11.maxbin.054_sub.contigs	M00001+4	p__Firmicutes_A	o__Lachnospirales	g__TWA4	ACETG_4
Entner-Doudoroff_pathway,_glucose-6P_=>_glyceraldehyde-3P_+_pyruvate	K01625	HG_Cecum-11__c535116_16	HG_Cecum-11.maxbin.054_sub.contigs	M00008+4	p__Firmicutes_A	o__Lachnospirales	g__TWA4	ACETG_4
Citrate_cycle_(TCA_cycle,_Krebs_cycle)	K01677	HG_Cecum-11__c261360_1	HG_Cecum-11.maxbin.054_sub.contigs	M00009+7	p__Firmicutes_A	o__Lachnospirales	g__TWA4	ACETG_4
Citrate_cycle_(TCA_cycle,_Krebs_cycle)	K01677	HG_Cecum-11__c198203_2	HG_Cecum-11.maxbin.054_sub.contigs	M00009+7	p__Firmicutes_A	o__Lachnospirales	g__TWA4	ACETG_4
Citrate_cycle_(TCA_cycle,_Krebs_cycle)	K01678	HG_Cecum-11__c198203_1	HG_Cecum-11.maxbin.054_sub.contigs	M00009+7	p__Firmicutes_A	o__Lachnospirales	g__TWA4	ACETG_4
Pentose_phosphate_pathway_(Pentose_phosphate_cycle)	K01783	HG_Cecum-11__c526381_13	HG_Cecum-11.maxbin.054_sub.contigs	M00004+4	p__Firmicutes_A	o__Lachnospirales	g__TWA4	ACETG_4
Glycolysis_(Embden-Meyerhof_pathway),_glucose_=>_pyruvate	K01803	HG_Cecum-11__c329121_2	HG_Cecum-11.maxbin.054_sub.contigs	M00001+5	p__Firmicutes_A	o__Lachnospirales	g__TWA4	ACETG_4
Pentose_phosphate_pathway_(Pentose_phosphate_cycle)	K01808	HG_Cecum-11__c28692_5	HG_Cecum-11.maxbin.054_sub.contigs	M00004+5	p__Firmicutes_A	o__Lachnospirales	g__TWA4	ACETG_4
Glycolysis_(Embden-Meyerhof_pathway),_glucose_=>_pyruvate	K01810	HG_Cecum-11__c192697_2	HG_Cecum-11.maxbin.054_sub.contigs	M00001+2	p__Firmicutes_A	o__Lachnospirales	g__TWA4	ACETG_4
NAD_biosynthesis,_aspartate_=>_quinolinate_=>_NAD	K01950	HG_Cecum-11__c112819_4	HG_Cecum-11.maxbin.054_sub.contigs	M00115+5	p__Firmicutes_A	o__Lachnospirales	g__TWA4	ACETG_4
Pyruvate_oxidation,_pyruvate_=>_acetyl-CoA	K03737	HG_Cecum-11__c217585_4	HG_Cecum-11.maxbin.054_sub.contigs	M00307+1	p__Firmicutes_A	o__Lachnospirales	g__TWA4	ACETG_4
Pentose_phosphate_pathway_(Pentose_phosphate_cycle)	K07404	HG_Cecum-11__c188018_7	HG_Cecum-11.maxbin.054_sub.contigs	M00004+2	p__Firmicutes_A	o__Lachnospirales	g__TWA4	ACETG_4
Glycolysis_(Embden-Meyerhof_pathway),_glucose_=>_pyruvate	K15633	HG_Cecum-11__c329121_1	HG_Cecum-11.maxbin.054_sub.contigs	M00001+8	p__Firmicutes_A	o__Lachnospirales	g__TWA4	ACETG_4
Glycolysis_(Embden-Meyerhof_pathway),_glucose_=>_pyruvate	K21071	HG_Cecum-11__c562432_2	HG_Cecum-11.maxbin.054_sub.contigs	M00001+3	p__Firmicutes_A	o__Lachnospirales	g__TWA4	ACETG_4
Glycolysis_(Embden-Meyerhof_pathway),_glucose_=>_pyruvate	K25026	HG_Cecum-11__c118818_17	HG_Cecum-11.maxbin.054_sub.contigs	M00001+1	p__Firmicutes_A	o__Lachnospirales	g__TWA4	ACETG_4
Glycolysis_(Embden-Meyerhof_pathway),_glucose_=>_pyruvate	K25026	HG_Cecum-11__c118818_15	HG_Cecum-11.maxbin.054_sub.contigs	M00001+1	p__Firmicutes_A	o__Lachnospirales	g__TWA4	ACETG_4
Citrate_cycle_(TCA_cycle,_Krebs_cycle)	K00031	HG_Colon-8__c26132_59	HG_Colon-8.metabat2.017.contigs	M00009+3	p__Firmicutes_A	o__Lachnospirales	g__	ACETG_5
Glycolysis_(Embden-Meyerhof_pathway),_glucose_=>_pyruvate	K00134	HG_Colon-8__c125010_17	HG_Colon-8.metabat2.017.contigs	M00001+6	p__Firmicutes_A	o__Lachnospirales	g__	ACETG_5
NAD_biosynthesis,_aspartate_=>_quinolinate_=>_NAD	K00278	HG_Colon-8__c223682_15	HG_Colon-8.metabat2.017.contigs	M00115+1	p__Firmicutes_A	o__Lachnospirales	g__	ACETG_5
Pentose_phosphate_pathway_(Pentose_phosphate_cycle)	K00615	HG_Colon-8__c274045_6	HG_Colon-8.metabat2.017.contigs	M00004+6	p__Firmicutes_A	o__Lachnospirales	g__	ACETG_5
Pentose_phosphate_pathway_(Pentose_phosphate_cycle)	K00615	HG_Colon-8__c274045_5	HG_Colon-8.metabat2.017.contigs	M00004+6	p__Firmicutes_A	o__Lachnospirales	g__	ACETG_5
Pentose_phosphate_pathway_(Pentose_phosphate_cycle)	K00616	HG_Colon-8__c122068_4	HG_Colon-8.metabat2.017.contigs	M00004+7	p__Firmicutes_A	o__Lachnospirales	g__	ACETG_5
Phosphate_acetyltransferase-acetate_kinase_pathway,_acetyl-CoA_=>_acetate	K00625	HG_Colon-8__c496407_2	HG_Colon-8.metabat2.017.contigs	M00579+1	p__Firmicutes_A	o__Lachnospirales	g__	ACETG_5
NAD_biosynthesis,_aspartate_=>_quinolinate_=>_NAD	K00767	HG_Colon-8__c223682_16	HG_Colon-8.metabat2.017.contigs	M00115+3	p__Firmicutes_A	o__Lachnospirales	g__	ACETG_5
Glycolysis_(Embden-Meyerhof_pathway),_glucose_=>_pyruvate	K00850	HG_Colon-8__c175716_13	HG_Colon-8.metabat2.017.contigs	M00001+3	p__Firmicutes_A	o__Lachnospirales	g__	ACETG_5
Glycolysis_(Embden-Meyerhof_pathway),_glucose_=>_pyruvate	K00873	HG_Colon-8__c132802_23	HG_Colon-8.metabat2.017.contigs	M00001+10	p__Firmicutes_A	o__Lachnospirales	g__	ACETG_5
Phosphate_acetyltransferase-acetate_kinase_pathway,_acetyl-CoA_=>_acetate	K00925	HG_Colon-8__c496407_3	HG_Colon-8.metabat2.017.contigs	M00579+2	p__Firmicutes_A	o__Lachnospirales	g__	ACETG_5
Glycolysis_(Embden-Meyerhof_pathway),_glucose_=>_pyruvate	K00927	HG_Colon-8__c125010_18	HG_Colon-8.metabat2.017.contigs	M00001+7	p__Firmicutes_A	o__Lachnospirales	g__	ACETG_5
Glycolysis_(Embden-Meyerhof_pathway),_glucose_=>_pyruvate	K01624	HG_Colon-8__c153341_25	HG_Colon-8.metabat2.017.contigs	M00001+4	p__Firmicutes_A	o__Lachnospirales	g__	ACETG_5
Entner-Doudoroff_pathway,_glucose-6P_=>_glyceraldehyde-3P_+_pyruvate	K01625	HG_Colon-8__c86114_9	HG_Colon-8.metabat2.017.contigs	M00008+4	p__Firmicutes_A	o__Lachnospirales	g__	ACETG_5
Citrate_cycle_(TCA_cycle,_Krebs_cycle)	K01677	HG_Colon-8__c665363_20	HG_Colon-8.metabat2.017.contigs	M00009+7	p__Firmicutes_A	o__Lachnospirales	g__	ACETG_5
Citrate_cycle_(TCA_cycle,_Krebs_cycle)	K01678	HG_Colon-8__c665363_21	HG_Colon-8.metabat2.017.contigs	M00009+7	p__Firmicutes_A	o__Lachnospirales	g__	ACETG_5
Pentose_phosphate_pathway_(Pentose_phosphate_cycle)	K01783	HG_Colon-8__c151456_8	HG_Colon-8.metabat2.017.contigs	M00004+4	p__Firmicutes_A	o__Lachnospirales	g__	ACETG_5
Glycolysis_(Embden-Meyerhof_pathway),_glucose_=>_pyruvate	K01803	HG_Colon-8__c125010_19	HG_Colon-8.metabat2.017.contigs	M00001+5	p__Firmicutes_A	o__Lachnospirales	g__	ACETG_5
Pentose_phosphate_pathway_(Pentose_phosphate_cycle)	K01808	HG_Colon-8__c140429_33	HG_Colon-8.metabat2.017.contigs	M00004+5	p__Firmicutes_A	o__Lachnospirales	g__	ACETG_5
Glycolysis_(Embden-Meyerhof_pathway),_glucose_=>_pyruvate	K01810	HG_Colon-8__c122068_2	HG_Colon-8.metabat2.017.contigs	M00001+2	p__Firmicutes_A	o__Lachnospirales	g__	ACETG_5
NAD_biosynthesis,_aspartate_=>_quinolinate_=>_NAD	K01950	HG_Colon-8__c660061_40	HG_Colon-8.metabat2.017.contigs	M00115+5	p__Firmicutes_A	o__Lachnospirales	g__	ACETG_5
NAD_biosynthesis,_aspartate_=>_quinolinate_=>_NAD	K03517	HG_Colon-8__c223682_14	HG_Colon-8.metabat2.017.contigs	M00115+2	p__Firmicutes_A	o__Lachnospirales	g__	ACETG_5
Pyruvate_oxidation,_pyruvate_=>_acetyl-CoA	K03737	HG_Colon-8__c42963_21	HG_Colon-8.metabat2.017.contigs	M00307+1	p__Firmicutes_A	o__Lachnospirales	g__	ACETG_5
Citrate_cycle_(TCA_cycle,_Krebs_cycle)	K05942	HG_Colon-8__c26132_57	HG_Colon-8.metabat2.017.contigs	M00009+1	p__Firmicutes_A	o__Lachnospirales	g__	ACETG_5
Pentose_phosphate_pathway_(Pentose_phosphate_cycle)	K07404	HG_Colon-8__c132802_18	HG_Colon-8.metabat2.017.contigs	M00004+2	p__Firmicutes_A	o__Lachnospirales	g__	ACETG_5
Phosphate_acetyltransferase-acetate_kinase_pathway,_acetyl-CoA_=>_acetate	K15024	HG_Colon-8__c48215_53	HG_Colon-8.metabat2.017.contigs	M00579+1	p__Firmicutes_A	o__Lachnospirales	g__	ACETG_5
Glycolysis_(Embden-Meyerhof_pathway),_glucose_=>_pyruvate	K15633	HG_Colon-8__c125010_23	HG_Colon-8.metabat2.017.contigs	M00001+8	p__Firmicutes_A	o__Lachnospirales	g__	ACETG_5
Glycolysis_(Embden-Meyerhof_pathway),_glucose_=>_pyruvate	K15635	HG_Colon-8__c689232_21	HG_Colon-8.metabat2.017.contigs	M00001+8	p__Firmicutes_A	o__Lachnospirales	g__	ACETG_5
Glycolysis_(Embden-Meyerhof_pathway),_glucose_=>_pyruvate	K21071	HG_Colon-8__c274045_10	HG_Colon-8.metabat2.017.contigs	M00001+3	p__Firmicutes_A	o__Lachnospirales	g__	ACETG_5
Glycolysis_(Embden-Meyerhof_pathway),_glucose_=>_pyruvate	K21071	HG_Colon-8__c42963_11	HG_Colon-8.metabat2.017.contigs	M00001+3	p__Firmicutes_A	o__Lachnospirales	g__	ACETG_5
Glycolysis_(Embden-Meyerhof_pathway),_glucose_=>_pyruvate	K21071	HG_Colon-8__c59497_54	HG_Colon-8.metabat2.017.contigs	M00001+3	p__Firmicutes_A	o__Lachnospirales	g__	ACETG_5
Glycolysis_(Embden-Meyerhof_pathway),_glucose_=>_pyruvate	K25026	HG_Colon-8__c153341_13	HG_Colon-8.metabat2.017.contigs	M00001+1	p__Firmicutes_A	o__Lachnospirales	g__	ACETG_5
Glycolysis_(Embden-Meyerhof_pathway),_glucose_=>_pyruvate	K00134	MAG-0656__contig_k141_32293_16_9	MAG-0656	M00001+6	p__Firmicutes_A	o__Lachnospirales	g__Blautia_A	ACETG_6
NAD_biosynthesis,_aspartate_=>_quinolinate_=>_NAD	K00278	MAG-0656__contig_k141_19044_233_23	MAG-0656	M00115+1	p__Firmicutes_A	o__Lachnospirales	g__Blautia_A	ACETG_6
Pentose_phosphate_pathway_(Pentose_phosphate_cycle)	K00615	MAG-0656__contig_k141_62391_239_2	MAG-0656	M00004+6	p__Firmicutes_A	o__Lachnospirales	g__Blautia_A	ACETG_6
Pentose_phosphate_pathway_(Pentose_phosphate_cycle)	K00615	MAG-0656__contig_k141_62391_239_3	MAG-0656	M00004+6	p__Firmicutes_A	o__Lachnospirales	g__Blautia_A	ACETG_6
Pentose_phosphate_pathway_(Pentose_phosphate_cycle)	K00616	MAG-0656__contig_k141_62391_239_1	MAG-0656	M00004+7	p__Firmicutes_A	o__Lachnospirales	g__Blautia_A	ACETG_6
NAD_biosynthesis,_aspartate_=>_quinolinate_=>_NAD	K00767	MAG-0656__contig_k141_19044_233_24	MAG-0656	M00115+3	p__Firmicutes_A	o__Lachnospirales	g__Blautia_A	ACETG_6
Glycolysis_(Embden-Meyerhof_pathway),_glucose_=>_pyruvate	K00873	MAG-0656__contig_k141_46162_110_22	MAG-0656	M00001+10	p__Firmicutes_A	o__Lachnospirales	g__Blautia_A	ACETG_6
Glycolysis_(Embden-Meyerhof_pathway),_glucose_=>_pyruvate	K00927	MAG-0656__contig_k141_32293_16_10	MAG-0656	M00001+7	p__Firmicutes_A	o__Lachnospirales	g__Blautia_A	ACETG_6
Glycolysis_(Embden-Meyerhof_pathway),_glucose_=>_pyruvate	K00927	MAG-0656__contig_k141_13270_87_7	MAG-0656	M00001+7	p__Firmicutes_A	o__Lachnospirales	g__Blautia_A	ACETG_6
NAD_biosynthesis,_aspartate_=>_quinolinate_=>_NAD	K00969	MAG-0656__contig_k141_37299_135_8	MAG-0656	M00115+4	p__Firmicutes_A	o__Lachnospirales	g__Blautia_A	ACETG_6
Glycolysis_(Embden-Meyerhof_pathway),_glucose_=>_pyruvate	K01624	MAG-0656__contig_k141_6344_153_5	MAG-0656	M00001+4	p__Firmicutes_A	o__Lachnospirales	g__Blautia_A	ACETG_6
Citrate_cycle_(TCA_cycle,_Krebs_cycle)	K01677	MAG-0656__contig_k141_55193_86_30	MAG-0656	M00009+7	p__Firmicutes_A	o__Lachnospirales	g__Blautia_A	ACETG_6
Citrate_cycle_(TCA_cycle,_Krebs_cycle)	K01678	MAG-0656__contig_k141_55193_86_29	MAG-0656	M00009+7	p__Firmicutes_A	o__Lachnospirales	g__Blautia_A	ACETG_6
Glycolysis_(Embden-Meyerhof_pathway),_glucose_=>_pyruvate	K01689	MAG-0656__contig_k141_25671_106_1	MAG-0656	M00001+9	p__Firmicutes_A	o__Lachnospirales	g__Blautia_A	ACETG_6
Pentose_phosphate_pathway_(Pentose_phosphate_cycle)	K01783	MAG-0656__contig_k141_90568_139_16	MAG-0656	M00004+4	p__Firmicutes_A	o__Lachnospirales	g__Blautia_A	ACETG_6
Glycolysis_(Embden-Meyerhof_pathway),_glucose_=>_pyruvate	K01803	MAG-0656__contig_k141_13270_87_6	MAG-0656	M00001+5	p__Firmicutes_A	o__Lachnospirales	g__Blautia_A	ACETG_6
Pentose_phosphate_pathway_(Pentose_phosphate_cycle)	K01808	MAG-0656__contig_k141_103162_220_12	MAG-0656	M00004+5	p__Firmicutes_A	o__Lachnospirales	g__Blautia_A	ACETG_6
Glycolysis_(Embden-Meyerhof_pathway),_glucose_=>_pyruvate	K01810	MAG-0656__contig_k141_92445_179_4	MAG-0656	M00001+2	p__Firmicutes_A	o__Lachnospirales	g__Blautia_A	ACETG_6
NAD_biosynthesis,_aspartate_=>_quinolinate_=>_NAD	K01950	MAG-0656__contig_k141_13568_95_4	MAG-0656	M00115+5	p__Firmicutes_A	o__Lachnospirales	g__Blautia_A	ACETG_6
NAD_biosynthesis,_aspartate_=>_quinolinate_=>_NAD	K03517	MAG-0656__contig_k141_19044_233_26	MAG-0656	M00115+2	p__Firmicutes_A	o__Lachnospirales	g__Blautia_A	ACETG_6
Pyruvate_oxidation,_pyruvate_=>_acetyl-CoA	K03737	MAG-0656__contig_k141_68233_130_8	MAG-0656	M00307+1	p__Firmicutes_A	o__Lachnospirales	g__Blautia_A	ACETG_6
Pentose_phosphate_pathway_(Pentose_phosphate_cycle)	K07404	MAG-0656__contig_k141_55193_86_7	MAG-0656	M00004+2	p__Firmicutes_A	o__Lachnospirales	g__Blautia_A	ACETG_6
Phosphate_acetyltransferase-acetate_kinase_pathway,_acetyl-CoA_=>_acetate	K15024	MAG-0656__contig_k141_8995_217_1	MAG-0656	M00579+1	p__Firmicutes_A	o__Lachnospirales	g__Blautia_A	ACETG_6
Phosphate_acetyltransferase-acetate_kinase_pathway,_acetyl-CoA_=>_acetate	K15024	MAG-0656__contig_k141_93547_207_11	MAG-0656	M00579+1	p__Firmicutes_A	o__Lachnospirales	g__Blautia_A	ACETG_6
Glycolysis_(Embden-Meyerhof_pathway),_glucose_=>_pyruvate	K15633	MAG-0656__contig_k141_13270_87_2	MAG-0656	M00001+8	p__Firmicutes_A	o__Lachnospirales	g__Blautia_A	ACETG_6
Glycolysis_(Embden-Meyerhof_pathway),_glucose_=>_pyruvate	K15635	MAG-0656__contig_k141_92133_173_7	MAG-0656	M00001+8	p__Firmicutes_A	o__Lachnospirales	g__Blautia_A	ACETG_6
Glycolysis_(Embden-Meyerhof_pathway),_glucose_=>_pyruvate	K21071	MAG-0656__contig_k141_31038_213_5	MAG-0656	M00001+3	p__Firmicutes_A	o__Lachnospirales	g__Blautia_A	ACETG_6
Glycolysis_(Embden-Meyerhof_pathway),_glucose_=>_pyruvate	K21071	MAG-0656__contig_k141_9119_221_4	MAG-0656	M00001+3	p__Firmicutes_A	o__Lachnospirales	g__Blautia_A	ACETG_6
Glycolysis_(Embden-Meyerhof_pathway),_glucose_=>_pyruvate	K25026	MAG-0656__contig_k141_86848_67_11	MAG-0656	M00001+1	p__Firmicutes_A	o__Lachnospirales	g__Blautia_A	ACETG_6
Citrate_cycle_(TCA_cycle,_Krebs_cycle)	K00031	MAG-0789__contig_k141_149685_178_7	MAG-0789	M00009+3	p__Firmicutes_A	o__Lachnospirales	g__HGM12587	ACETG_7
Glycolysis_(Embden-Meyerhof_pathway),_glucose_=>_pyruvate	K00134	MAG-0789__contig_k141_658582_140_19	MAG-0789	M00001+6	p__Firmicutes_A	o__Lachnospirales	g__HGM12587	ACETG_7
NAD_biosynthesis,_aspartate_=>_quinolinate_=>_NAD	K00278	MAG-0789__contig_k141_501673_131_6	MAG-0789	M00115+1	p__Firmicutes_A	o__Lachnospirales	g__HGM12587	ACETG_7
Pentose_phosphate_pathway_(Pentose_phosphate_cycle)	K00615	MAG-0789__contig_k141_251644_73_21	MAG-0789	M00004+6	p__Firmicutes_A	o__Lachnospirales	g__HGM12587	ACETG_7
Pentose_phosphate_pathway_(Pentose_phosphate_cycle)	K00615	MAG-0789__contig_k141_251644_73_20	MAG-0789	M00004+6	p__Firmicutes_A	o__Lachnospirales	g__HGM12587	ACETG_7
Phosphate_acetyltransferase-acetate_kinase_pathway,_acetyl-CoA_=>_acetate	K00625	MAG-0789__contig_k141_169462_49_14	MAG-0789	M00579+1	p__Firmicutes_A	o__Lachnospirales	g__HGM12587	ACETG_7
NAD_biosynthesis,_aspartate_=>_quinolinate_=>_NAD	K00767	MAG-0789__contig_k141_501673_131_7	MAG-0789	M00115+3	p__Firmicutes_A	o__Lachnospirales	g__HGM12587	ACETG_7
Glycolysis_(Embden-Meyerhof_pathway),_glucose_=>_pyruvate	K00873	MAG-0789__contig_k141_257426_87_3	MAG-0789	M00001+10	p__Firmicutes_A	o__Lachnospirales	g__HGM12587	ACETG_7
Glycolysis_(Embden-Meyerhof_pathway),_glucose_=>_pyruvate	K00873	MAG-0789__contig_k141_417374_110_1	MAG-0789	M00001+10	p__Firmicutes_A	o__Lachnospirales	g__HGM12587	ACETG_7
Phosphate_acetyltransferase-acetate_kinase_pathway,_acetyl-CoA_=>_acetate	K00925	MAG-0789__contig_k141_169462_49_15	MAG-0789	M00579+2	p__Firmicutes_A	o__Lachnospirales	g__HGM12587	ACETG_7
Phosphate_acetyltransferase-acetate_kinase_pathway,_acetyl-CoA_=>_acetate	K00925	MAG-0789__contig_k141_579489_133_2	MAG-0789	M00579+2	p__Firmicutes_A	o__Lachnospirales	g__HGM12587	ACETG_7
Glycolysis_(Embden-Meyerhof_pathway),_glucose_=>_pyruvate	K00927	MAG-0789__contig_k141_658582_140_18	MAG-0789	M00001+7	p__Firmicutes_A	o__Lachnospirales	g__HGM12587	ACETG_7
NAD_biosynthesis,_aspartate_=>_quinolinate_=>_NAD	K00969	MAG-0789__contig_k141_335361_90_12	MAG-0789	M00115+4	p__Firmicutes_A	o__Lachnospirales	g__HGM12587	ACETG_7
Glycolysis_(Embden-Meyerhof_pathway),_glucose_=>_pyruvate	K01624	MAG-0789__contig_k141_612934_19_2	MAG-0789	M00001+4	p__Firmicutes_A	o__Lachnospirales	g__HGM12587	ACETG_7
Entner-Doudoroff_pathway,_glucose-6P_=>_glyceraldehyde-3P_+_pyruvate	K01625	MAG-0789__contig_k141_392081_37_6	MAG-0789	M00008+4	p__Firmicutes_A	o__Lachnospirales	g__HGM12587	ACETG_7
Citrate_cycle_(TCA_cycle,_Krebs_cycle)	K01677	MAG-0789__contig_k141_265613_113_15	MAG-0789	M00009+7	p__Firmicutes_A	o__Lachnospirales	g__HGM12587	ACETG_7
Citrate_cycle_(TCA_cycle,_Krebs_cycle)	K01678	MAG-0789__contig_k141_265613_113_16	MAG-0789	M00009+7	p__Firmicutes_A	o__Lachnospirales	g__HGM12587	ACETG_7
Glycolysis_(Embden-Meyerhof_pathway),_glucose_=>_pyruvate	K01689	MAG-0789__contig_k141_658582_140_15	MAG-0789	M00001+9	p__Firmicutes_A	o__Lachnospirales	g__HGM12587	ACETG_7
Pentose_phosphate_pathway_(Pentose_phosphate_cycle)	K01783	MAG-0789__contig_k141_251644_73_19	MAG-0789	M00004+4	p__Firmicutes_A	o__Lachnospirales	g__HGM12587	ACETG_7
Glycolysis_(Embden-Meyerhof_pathway),_glucose_=>_pyruvate	K01803	MAG-0789__contig_k141_658582_140_17	MAG-0789	M00001+5	p__Firmicutes_A	o__Lachnospirales	g__HGM12587	ACETG_7
Pentose_phosphate_pathway_(Pentose_phosphate_cycle)	K01808	MAG-0789__contig_k141_251644_73_10	MAG-0789	M00004+5	p__Firmicutes_A	o__Lachnospirales	g__HGM12587	ACETG_7
NAD_biosynthesis,_aspartate_=>_quinolinate_=>_NAD	K03517	MAG-0789__contig_k141_501673_131_5	MAG-0789	M00115+2	p__Firmicutes_A	o__Lachnospirales	g__HGM12587	ACETG_7
Pyruvate_oxidation,_pyruvate_=>_acetyl-CoA	K03737	MAG-0789__contig_k141_247816_60_4	MAG-0789	M00307+1	p__Firmicutes_A	o__Lachnospirales	g__HGM12587	ACETG_7
Citrate_cycle_(TCA_cycle,_Krebs_cycle)	K05942	MAG-0789__contig_k141_149685_178_5	MAG-0789	M00009+1	p__Firmicutes_A	o__Lachnospirales	g__HGM12587	ACETG_7
Pentose_phosphate_pathway_(Pentose_phosphate_cycle)	K07404	MAG-0789__contig_k141_169462_49_13	MAG-0789	M00004+2	p__Firmicutes_A	o__Lachnospirales	g__HGM12587	ACETG_7
Phosphate_acetyltransferase-acetate_kinase_pathway,_acetyl-CoA_=>_acetate	K15024	MAG-0789__contig_k141_541951_30_12	MAG-0789	M00579+1	p__Firmicutes_A	o__Lachnospirales	g__HGM12587	ACETG_7
Glycolysis_(Embden-Meyerhof_pathway),_glucose_=>_pyruvate	K15633	MAG-0789__contig_k141_658582_140_16	MAG-0789	M00001+8	p__Firmicutes_A	o__Lachnospirales	g__HGM12587	ACETG_7
Glycolysis_(Embden-Meyerhof_pathway),_glucose_=>_pyruvate	K15635	MAG-0789__contig_k141_484404_85_28	MAG-0789	M00001+8	p__Firmicutes_A	o__Lachnospirales	g__HGM12587	ACETG_7
Glycolysis_(Embden-Meyerhof_pathway),_glucose_=>_pyruvate	K21071	MAG-0789__contig_k141_727045_128_22	MAG-0789	M00001+3	p__Firmicutes_A	o__Lachnospirales	g__HGM12587	ACETG_7
Glycolysis_(Embden-Meyerhof_pathway),_glucose_=>_pyruvate	K25026	MAG-0789__contig_k141_484404_85_13	MAG-0789	M00001+1	p__Firmicutes_A	o__Lachnospirales	g__HGM12587	ACETG_7
Citrate_cycle_(TCA_cycle,_Krebs_cycle)	K00031	MAG-1005__contig_k141_403495_1_4	MAG-1005	M00009+3	p__Firmicutes_A	o__Lachnospirales	g__HGM12587	ACETG_8
Phosphate_acetyltransferase-acetate_kinase_pathway,_acetyl-CoA_=>_acetate	K00625	MAG-1005__contig_k141_730947_17_8	MAG-1005	M00579+1	p__Firmicutes_A	o__Lachnospirales	g__HGM12587	ACETG_8
Glycolysis_(Embden-Meyerhof_pathway),_glucose_=>_pyruvate	K00850	MAG-1005__contig_k141_278891_97_2	MAG-1005	M00001+3	p__Firmicutes_A	o__Lachnospirales	g__HGM12587	ACETG_8
Glycolysis_(Embden-Meyerhof_pathway),_glucose_=>_pyruvate	K00873	MAG-1005__contig_k141_745292_58_3	MAG-1005	M00001+10	p__Firmicutes_A	o__Lachnospirales	g__HGM12587	ACETG_8
Phosphate_acetyltransferase-acetate_kinase_pathway,_acetyl-CoA_=>_acetate	K00925	MAG-1005__contig_k141_730947_17_9	MAG-1005	M00579+2	p__Firmicutes_A	o__Lachnospirales	g__HGM12587	ACETG_8
Glycolysis_(Embden-Meyerhof_pathway),_glucose_=>_pyruvate	K00927	MAG-1005__contig_k141_536077_153_2	MAG-1005	M00001+7	p__Firmicutes_A	o__Lachnospirales	g__HGM12587	ACETG_8
NAD_biosynthesis,_aspartate_=>_quinolinate_=>_NAD	K00969	MAG-1005__contig_k141_758410_100_5	MAG-1005	M00115+4	p__Firmicutes_A	o__Lachnospirales	g__HGM12587	ACETG_8
Glycolysis_(Embden-Meyerhof_pathway),_glucose_=>_pyruvate	K01624	MAG-1005__contig_k141_210006_139_11	MAG-1005	M00001+4	p__Firmicutes_A	o__Lachnospirales	g__HGM12587	ACETG_8
Glycolysis_(Embden-Meyerhof_pathway),_glucose_=>_pyruvate	K01624	MAG-1005__contig_k141_28219_79_2	MAG-1005	M00001+4	p__Firmicutes_A	o__Lachnospirales	g__HGM12587	ACETG_8
Entner-Doudoroff_pathway,_glucose-6P_=>_glyceraldehyde-3P_+_pyruvate	K01625	MAG-1005__contig_k141_82761_4_3	MAG-1005	M00008+4	p__Firmicutes_A	o__Lachnospirales	g__HGM12587	ACETG_8
Glycolysis_(Embden-Meyerhof_pathway),_glucose_=>_pyruvate	K01689	MAG-1005__contig_k141_254430_37_2	MAG-1005	M00001+9	p__Firmicutes_A	o__Lachnospirales	g__HGM12587	ACETG_8
Pentose_phosphate_pathway_(Pentose_phosphate_cycle)	K01783	MAG-1005__contig_k141_393448_185_2	MAG-1005	M00004+4	p__Firmicutes_A	o__Lachnospirales	g__HGM12587	ACETG_8
Glycolysis_(Embden-Meyerhof_pathway),_glucose_=>_pyruvate	K01803	MAG-1005__contig_k141_536077_153_3	MAG-1005	M00001+5	p__Firmicutes_A	o__Lachnospirales	g__HGM12587	ACETG_8
Pentose_phosphate_pathway_(Pentose_phosphate_cycle)	K01808	MAG-1005__contig_k141_283887_111_4	MAG-1005	M00004+5	p__Firmicutes_A	o__Lachnospirales	g__HGM12587	ACETG_8
Pyruvate_oxidation,_pyruvate_=>_acetyl-CoA	K03737	MAG-1005__contig_k141_182572_66_1	MAG-1005	M00307+1	p__Firmicutes_A	o__Lachnospirales	g__HGM12587	ACETG_8
Citrate_cycle_(TCA_cycle,_Krebs_cycle)	K05942	MAG-1005__contig_k141_403495_1_6	MAG-1005	M00009+1	p__Firmicutes_A	o__Lachnospirales	g__HGM12587	ACETG_8
Pentose_phosphate_pathway_(Pentose_phosphate_cycle)	K07404	MAG-1005__contig_k141_730947_17_7	MAG-1005	M00004+2	p__Firmicutes_A	o__Lachnospirales	g__HGM12587	ACETG_8
Phosphate_acetyltransferase-acetate_kinase_pathway,_acetyl-CoA_=>_acetate	K15024	MAG-1005__contig_k141_484396_2_1	MAG-1005	M00579+1	p__Firmicutes_A	o__Lachnospirales	g__HGM12587	ACETG_8
Phosphate_acetyltransferase-acetate_kinase_pathway,_acetyl-CoA_=>_acetate	K15024	MAG-1005__contig_k141_463699_163_1	MAG-1005	M00579+1	p__Firmicutes_A	o__Lachnospirales	g__HGM12587	ACETG_8
Glycolysis_(Embden-Meyerhof_pathway),_glucose_=>_pyruvate	K15633	MAG-1005__contig_k141_254430_37_1	MAG-1005	M00001+8	p__Firmicutes_A	o__Lachnospirales	g__HGM12587	ACETG_8
Glycolysis_(Embden-Meyerhof_pathway),_glucose_=>_pyruvate	K15633	MAG-1005__contig_k141_536077_153_4	MAG-1005	M00001+8	p__Firmicutes_A	o__Lachnospirales	g__HGM12587	ACETG_8
Glycolysis_(Embden-Meyerhof_pathway),_glucose_=>_pyruvate	K15635	MAG-1005__contig_k141_586441_67_4	MAG-1005	M00001+8	p__Firmicutes_A	o__Lachnospirales	g__HGM12587	ACETG_8
Glycolysis_(Embden-Meyerhof_pathway),_glucose_=>_pyruvate	K21071	MAG-1005__contig_k141_362594_116_5	MAG-1005	M00001+3	p__Firmicutes_A	o__Lachnospirales	g__HGM12587	ACETG_8
Glycolysis_(Embden-Meyerhof_pathway),_glucose_=>_pyruvate	K00134	MAG-1295__contig_k141_296659_54_2	MAG-1295	M00001+6	p__Firmicutes_A	o__Oscillospirales	g__Faecousia	ACETG_9
Citrate_cycle_(TCA_cycle,_Krebs_cycle)	K00174	MAG-1295__contig_k141_111671_112_5	MAG-1295	M00009+4	p__Firmicutes_A	o__Oscillospirales	g__Faecousia	ACETG_9
Citrate_cycle_(TCA_cycle,_Krebs_cycle)	K00175	MAG-1295__contig_k141_111671_112_6	MAG-1295	M00009+4	p__Firmicutes_A	o__Oscillospirales	g__Faecousia	ACETG_9
Citrate_cycle_(TCA_cycle,_Krebs_cycle)	K00176	MAG-1295__contig_k141_111671_112_4	MAG-1295	M00009+4	p__Firmicutes_A	o__Oscillospirales	g__Faecousia	ACETG_9
Citrate_cycle_(TCA_cycle,_Krebs_cycle)	K00177	MAG-1295__contig_k141_509553_71_2	MAG-1295	M00009+4	p__Firmicutes_A	o__Oscillospirales	g__Faecousia	ACETG_9
Pentose_phosphate_pathway_(Pentose_phosphate_cycle)	K00615	MAG-1295__contig_k141_464363_121_1	MAG-1295	M00004+6	p__Firmicutes_A	o__Oscillospirales	g__Faecousia	ACETG_9
Pentose_phosphate_pathway_(Pentose_phosphate_cycle)	K00615	MAG-1295__contig_k141_500173_34_30	MAG-1295	M00004+6	p__Firmicutes_A	o__Oscillospirales	g__Faecousia	ACETG_9
Pentose_phosphate_pathway_(Pentose_phosphate_cycle)	K00615	MAG-1295__contig_k141_91640_73_39	MAG-1295	M00004+6	p__Firmicutes_A	o__Oscillospirales	g__Faecousia	ACETG_9
Pentose_phosphate_pathway_(Pentose_phosphate_cycle)	K00615	MAG-1295__contig_k141_464363_121_2	MAG-1295	M00004+6	p__Firmicutes_A	o__Oscillospirales	g__Faecousia	ACETG_9
Phosphate_acetyltransferase-acetate_kinase_pathway,_acetyl-CoA_=>_acetate	K00625	MAG-1295__contig_k141_226683_56_16	MAG-1295	M00579+1	p__Firmicutes_A	o__Oscillospirales	g__Faecousia	ACETG_9
[truncated: 5,823 more rows]

## Sheet: Sheet2
Formate–nitrite transporter genes in our genome dataset
Gene	KO	name	MAGs
GCA_016284235.1_ASM1628423v1_genomic_112_27	K06212	focA; formate transporter	GCA_016284235.1_ASM1628423v1_genomic
GCA_016285725.1_ASM1628572v1_genomic_274_5	K06212	focA; formate transporter	GCA_016285725.1_ASM1628572v1_genomic
GCA_016285775.1_ASM1628577v1_genomic_96_14	K06212	focA; formate transporter	GCA_016285775.1_ASM1628577v1_genomic
GCA_016287235.1_ASM1628723v1_genomic_68_25	K06212	focA; formate transporter	GCA_016287235.1_ASM1628723v1_genomic
GCA_016291715.1_ASM1629171v1_genomic_130_5	K06212	focA; formate transporter	GCA_016291715.1_ASM1629171v1_genomic
GCA_016291805.1_ASM1629180v1_genomic_123_14	K06212	focA; formate transporter	GCA_016291805.1_ASM1629180v1_genomic
GCA_024683965.1_ASM2468396v1_genomic_8_10	K06212	focA; formate transporter	GCA_024683965.1_ASM2468396v1_genomic
HF_Cecum-5.concoct.189.contigs_52_56	K06212	focA; formate transporter	HF_Cecum-5.concoct.189.contigs
HF_Duodenum-2.concoct.010.contigs_106_10	K06212	focA; formate transporter	HF_Duodenum-2.concoct.010.contigs
HF_Duodenum-6.maxbin.007.contigs_449_11	K06212	focA; formate transporter	HF_Duodenum-6.maxbin.007.contigs
HG_Cecum-8.metabat2.070.contigs_44_8	K06212	focA; formate transporter	HG_Cecum-8.metabat2.070.contigs
MAG-0463_51_83	K06212	focA; formate transporter	MAG-0463
MAG-0576_4_23	K06212	focA; formate transporter	MAG-0576
MAG-1145_135_29	K06212	focA; formate transporter	MAG-1145
MAG-2294_94_4	K06212	focA; formate transporter	MAG-2294
MAG-2322_78_9	K06212	focA; formate transporter	MAG-2322
MAG-2376_16_105	K06212	focA; formate transporter	MAG-2376
MAG-2433_205_7	K06212	focA; formate transporter	MAG-2433
MAG-2571_66_10	K06212	focA; formate transporter	MAG-2571
MAG-2779_13_8	K06212	focA; formate transporter	MAG-2779
MAG-2780_88_7	K06212	focA; formate transporter	MAG-2780
MAG-2781_163_7	K06212	focA; formate transporter	MAG-2781
MAG-3514_37_110	K06212	focA; formate transporter	MAG-3514
MAG-3638_50_5	K06212	focA; formate transporter	MAG-3638
MAG-3650_4_81	K06212	focA; formate transporter	MAG-3650
MAG-3751_15_65	K06212	focA; formate transporter	MAG-3751
MAG-3770_5_47	K06212	focA; formate transporter	MAG-3770
MAG-4015_52_2	K06212	focA; formate transporter	MAG-4015
MAG-4479_17_38	K06212	focA; formate transporter	MAG-4479
RGIG1580_70_36	K06212	focA; formate transporter	RGIG1580
RGIG1602_80_3	K06212	focA; formate transporter	RGIG1602
RGIG4326_50_9	K06212	focA; formate transporter	RGIG4326
RGIG4771_34_14	K06212	focA; formate transporter	RGIG4771
RGIG4919_36_2	K06212	focA; formate transporter	RGIG4919
RGIG5087_13_64	K06212	focA; formate transporter	RGIG5087
RGIG665_27_81	K06212	focA; formate transporter	RGIG665
RGIG665_71_44	K06212	focA; formate transporter	RGIG665
RGIG8895_44_35	K06212	focA; formate transporter	RGIG8895
RGIG9276_16_3	K06212	focA; formate transporter	RGIG9276
RGIG9326_271_12	K06212	focA; formate transporter	RGIG9326
RMAG1019_22_3	K06212	focA; formate transporter	RMAG1019
RMAG1019_30_3	K06212	focA; formate transporter	RMAG1019
RMAG2377_13_4	K06212	focA; formate transporter	RMAG2377
RMAG2753_143_4	K06212	focA; formate transporter	RMAG2753
RMAG2766_38_19	K06212	focA; formate transporter	RMAG2766
RMAG2799_27_20	K06212	focA; formate transporter	RMAG2799
RMAG2804_88_29	K06212	focA; formate transporter	RMAG2804
RMAG741_24_19	K06212	focA; formate transporter	RMAG741
RMAG748_2_11	K06212	focA; formate transporter	RMAG748
RMAG807_14_11	K06212	focA; formate transporter	RMAG807
RMAG846_13_2	K06212	focA; formate transporter	RMAG846
RMAG859_46_84	K06212	focA; formate transporter	RMAG859
s11_SRR21780865_concoct_bin.72_sub_33_2	K06212	focA; formate transporter	s11_SRR21780865_concoct_bin.72_sub
s11_SRR21780869_concoct_bin.52_sub_152_4	K06212	focA; formate transporter	s11_SRR21780869_concoct_bin.52_sub
s11_SRR21780870_concoct_bin.43_102_11	K06212	focA; formate transporter	s11_SRR21780870_concoct_bin.43
s11_SRR21780871_metabat2_bin.36_43_2	K06212	focA; formate transporter	s11_SRR21780871_metabat2_bin.36
s11_SRR21780872_concoct_bin.59_sub_100_1	K06212	focA; formate transporter	s11_SRR21780872_concoct_bin.59_sub
s12_bins.883_1_46	K06212	focA; formate transporter	s12_bins.883
s17_SRR8397899_concoct_bin.90_108_5	K06212	focA; formate transporter	s17_SRR8397899_concoct_bin.90
s17_SRR8397906_concoct_bin.35_181_3	K06212	focA; formate transporter	s17_SRR8397906_concoct_bin.35
s18_SRR10765501_concoct_bin.48_sub_511_3	K06212	focA; formate transporter	s18_SRR10765501_concoct_bin.48_sub
s18_SRR10765505_concoct_bin.48_6_11	K06212	focA; formate transporter	s18_SRR10765505_concoct_bin.48
s18_SRR10765526_metabat1_bin.39_174_2	K06212	focA; formate transporter	s18_SRR10765526_metabat1_bin.39
s20_SRR094437_metabat1_bin.176_sub_129_5	K06212	focA; formate transporter	s20_SRR094437_metabat1_bin.176_sub
s20_SRR094926_metabat2_bin.445_175_23	K06212	focA; formate transporter	s20_SRR094926_metabat2_bin.445
s4_SRR1206671_metabat2_bin.320_142_18	K06212	focA; formate transporter	s4_SRR1206671_metabat2_bin.320
s4_SRR873606.1_concoct_bin.102_107_10	K06212	focA; formate transporter	s4_SRR873606.1_concoct_bin.102
s9_SRR5190273_metabat1_bin.18_43_3	K06212	focA; formate transporter	s9_SRR5190273_metabat1_bin.18
supersetMAG109_11_141	K06212	focA; formate transporter	supersetMAG109
supersetMAG1095_19_16	K06212	focA; formate transporter	supersetMAG1095
supersetMAG12_1_11	K06212	focA; formate transporter	supersetMAG12
supersetMAG12_13_10	K06212	focA; formate transporter	supersetMAG12
supersetMAG1354_40_9	K06212	focA; formate transporter	supersetMAG1354
supersetMAG137_44_19	K06212	focA; formate transporter	supersetMAG137
supersetMAG141_1_424	K06212	focA; formate transporter	supersetMAG141
supersetMAG1462_12_11	K06212	focA; formate transporter	supersetMAG1462
supersetMAG1495_41_12	K06212	focA; formate transporter	supersetMAG1495
supersetMAG243_4_171	K06212	focA; formate transporter	supersetMAG243
supersetMAG2559_22_17	K06212	focA; formate transporter	supersetMAG2559
supersetMAG2747_31_2	K06212	focA; formate transporter	supersetMAG2747
supersetMAG297_14_27	K06212	focA; formate transporter	supersetMAG297
supersetMAG300_3_168	K06212	focA; formate transporter	supersetMAG300
supersetMAG3118_2_49	K06212	focA; formate transporter	supersetMAG3118
supersetMAG321_10_28	K06212	focA; formate transporter	supersetMAG321
supersetMAG322_20_38	K06212	focA; formate transporter	supersetMAG322
supersetMAG3427_24_18	K06212	focA; formate transporter	supersetMAG3427
supersetMAG38_2_34	K06212	focA; formate transporter	supersetMAG38
supersetMAG39_7_13	K06212	focA; formate transporter	supersetMAG39
supersetMAG417_2_39	K06212	focA; formate transporter	supersetMAG417
supersetMAG4494_100_5	K06212	focA; formate transporter	supersetMAG4494
supersetMAG4730_45_2	K06212	focA; formate transporter	supersetMAG4730
supersetMAG4862_18_33	K06212	focA; formate transporter	supersetMAG4862
supersetMAG5382_114_3	K06212	focA; formate transporter	supersetMAG5382
supersetMAG684_28_5	K06212	focA; formate transporter	supersetMAG684
557N_min2k_bin.583_123_3	K02598	nirC; nitrite transporter	557N_min2k_bin.583
557_17_idba_bin.187_1_34	K02598	nirC; nitrite transporter	557_17_idba_bin.187
557_17_idba_bin.198_75_3	K02598	nirC; nitrite transporter	557_17_idba_bin.198
557_19_idba_bin.88_5_2	K02598	nirC; nitrite transporter	557_19_idba_bin.88
GCA_016288115.1_ASM1628811v1_genomic_29_3	K02598	nirC; nitrite transporter	GCA_016288115.1_ASM1628811v1_genomic
GCA_016290755.1_ASM1629075v1_genomic_52_33	K02598	nirC; nitrite transporter	GCA_016290755.1_ASM1629075v1_genomic
GCA_024682575.1_ASM2468257v1_genomic_527_1	K02598	nirC; nitrite transporter	GCA_024682575.1_ASM2468257v1_genomic
GCA_024685495.1_ASM2468549v1_genomic_74_31	K02598	nirC; nitrite transporter	GCA_024685495.1_ASM2468549v1_genomic
GCA_024685545.1_ASM2468554v1_genomic_41_4	K02598	nirC; nitrite transporter	GCA_024685545.1_ASM2468554v1_genomic
GCA_024687745.1_ASM2468774v1_genomic_151_3	K02598	nirC; nitrite transporter	GCA_024687745.1_ASM2468774v1_genomic
GCA_024692715.1_ASM2469271v1_genomic_13_4	K02598	nirC; nitrite transporter	GCA_024692715.1_ASM2469271v1_genomic
GCA_024692785.1_ASM2469278v1_genomic_14_7	K02598	nirC; nitrite transporter	GCA_024692785.1_ASM2469278v1_genomic
GCA_024693455.1_ASM2469345v1_genomic_310_3	K02598	nirC; nitrite transporter	GCA_024693455.1_ASM2469345v1_genomic
GCA_024693775.1_ASM2469377v1_genomic_68_45	K02598	nirC; nitrite transporter	GCA_024693775.1_ASM2469377v1_genomic
GCA_024697655.1_ASM2469765v1_genomic_67_3	K02598	nirC; nitrite transporter	GCA_024697655.1_ASM2469765v1_genomic
HF_Cecum-3.metabat2.063.contigs_164_2	K02598	nirC; nitrite transporter	HF_Cecum-3.metabat2.063.contigs
HF_Cecum-4.metabat2.060.contigs_90_33	K02598	nirC; nitrite transporter	HF_Cecum-4.metabat2.060.contigs
HF_Cecum-5.concoct.189.contigs_83_9	K02598	nirC; nitrite transporter	HF_Cecum-5.concoct.189.contigs
HF_Duodenum-2.metabat2.094.contigs_152_3	K02598	nirC; nitrite transporter	HF_Duodenum-2.metabat2.094.contigs
HG_Colon-7.maxbin.042_sub.contigs_208_3	K02598	nirC; nitrite transporter	HG_Colon-7.maxbin.042_sub.contigs
HG_Duodenum-7.metabat2.052.contigs_12_7	K02598	nirC; nitrite transporter	HG_Duodenum-7.metabat2.052.contigs
HG_Jejunum-12.metabat2.007.contigs_120_5	K02598	nirC; nitrite transporter	HG_Jejunum-12.metabat2.007.contigs
HG_Rectum-7.concoct.188.contigs_263_6	K02598	nirC; nitrite transporter	HG_Rectum-7.concoct.188.contigs
JS_Iw_105_bin_22_621_1	K02598	nirC; nitrite transporter	JS_Iw_105_bin_22
JS_Iw_105_bin_23_113_1	K02598	nirC; nitrite transporter	JS_Iw_105_bin_23
MAG-0077_93_66	K02598	nirC; nitrite transporter	MAG-0077
MAG-0088_2_30	K02598	nirC; nitrite transporter	MAG-0088
MAG-0106_20_27	K02598	nirC; nitrite transporter	MAG-0106
MAG-0146_63_14	K02598	nirC; nitrite transporter	MAG-0146
MAG-0232_127_11	K02598	nirC; nitrite transporter	MAG-0232
MAG-0249_26_4	K02598	nirC; nitrite transporter	MAG-0249
MAG-0409_19_14	K02598	nirC; nitrite transporter	MAG-0409
MAG-0413_9_2	K02598	nirC; nitrite transporter	MAG-0413
MAG-0467_132_5	K02598	nirC; nitrite transporter	MAG-0467
MAG-0477_126_13	K02598	nirC; nitrite transporter	MAG-0477
MAG-0479_33_14	K02598	nirC; nitrite transporter	MAG-0479
MAG-0611_51_76	K02598	nirC; nitrite transporter	MAG-0611
MAG-0656_118_7	K02598	nirC; nitrite transporter	MAG-0656
MAG-0657_16_9	K02598	nirC; nitrite transporter	MAG-0657
MAG-0685_99_18	K02598	nirC; nitrite transporter	MAG-0685
MAG-0772_86_27	K02598	nirC; nitrite transporter	MAG-0772
MAG-0789_103_17	K02598	nirC; nitrite transporter	MAG-0789
MAG-0843_6_23	K02598	nirC; nitrite transporter	MAG-0843
MAG-1062_52_48	K02598	nirC; nitrite transporter	MAG-1062
MAG-1134_104_27	K02598	nirC; nitrite transporter	MAG-1134
MAG-1145_220_18	K02598	nirC; nitrite transporter	MAG-1145
MAG-1160_212_6	K02598	nirC; nitrite transporter	MAG-1160
MAG-1242_8_149	K02598	nirC; nitrite transporter	MAG-1242
MAG-1334_128_3	K02598	nirC; nitrite transporter	MAG-1334
MAG-1914_107_11	K02598	nirC; nitrite transporter	MAG-1914
MAG-1936_3_72	K02598	nirC; nitrite transporter	MAG-1936
MAG-2235_159_2	K02598	nirC; nitrite transporter	MAG-2235
MAG-2235_169_12	K02598	nirC; nitrite transporter	MAG-2235
MAG-2247_132_6	K02598	nirC; nitrite transporter	MAG-2247
MAG-2248_40_1	K02598	nirC; nitrite transporter	MAG-2248
MAG-2253_204_9	K02598	nirC; nitrite transporter	MAG-2253
MAG-2271_31_10	K02598	nirC; nitrite transporter	MAG-2271
MAG-2271_43_17	K02598	nirC; nitrite transporter	MAG-2271
MAG-2321_95_6	K02598	nirC; nitrite transporter	MAG-2321
MAG-2321_104_1	K02598	nirC; nitrite transporter	MAG-2321
MAG-2356_11_2	K02598	nirC; nitrite transporter	MAG-2356
MAG-2377_26_17	K02598	nirC; nitrite transporter	MAG-2377
MAG-2377_31_40	K02598	nirC; nitrite transporter	MAG-2377
MAG-2381_219_4	K02598	nirC; nitrite transporter	MAG-2381
MAG-2471_102_4	K02598	nirC; nitrite transporter	MAG-2471
MAG-2471_116_41	K02598	nirC; nitrite transporter	MAG-2471
MAG-2481_67_4	K02598	nirC; nitrite transporter	MAG-2481
MAG-2514_24_10	K02598	nirC; nitrite transporter	MAG-2514
MAG-2745_23_4	K02598	nirC; nitrite transporter	MAG-2745
MAG-2745_133_5	K02598	nirC; nitrite transporter	MAG-2745
MAG-2776_19_12	K02598	nirC; nitrite transporter	MAG-2776
MAG-3065_10_6	K02598	nirC; nitrite transporter	MAG-3065
MAG-3400_99_3	K02598	nirC; nitrite transporter	MAG-3400
MAG-3621_15_6	K02598	nirC; nitrite transporter	MAG-3621
MAG-3683_2_31	K02598	nirC; nitrite transporter	MAG-3683
MAG-3735_7_39	K02598	nirC; nitrite transporter	MAG-3735
MAG-3738_3_24	K02598	nirC; nitrite transporter	MAG-3738
MAG-3738_9_24	K02598	nirC; nitrite transporter	MAG-3738
MAG-3751_22_49	K02598	nirC; nitrite transporter	MAG-3751
MAG-3812_21_10	K02598	nirC; nitrite transporter	MAG-3812
MAG-3871_4_114	K02598	nirC; nitrite transporter	MAG-3871
MAG-3877_27_23	K02598	nirC; nitrite transporter	MAG-3877
MAG-3882_4_27	K02598	nirC; nitrite transporter	MAG-3882
MAG-4113_10_22	K02598	nirC; nitrite transporter	MAG-4113
MAG-4205_1_127	K02598	nirC; nitrite transporter	MAG-4205
MAG-4296_1_72	K02598	nirC; nitrite transporter	MAG-4296
MAG-4342_6_15	K02598	nirC; nitrite transporter	MAG-4342
MAG-4672_48_5	K02598	nirC; nitrite transporter	MAG-4672
RGIG1114_161_1	K02598	nirC; nitrite transporter	RGIG1114
RGIG1301_148_5	K02598	nirC; nitrite transporter	RGIG1301
RGIG1330_114_5	K02598	nirC; nitrite transporter	RGIG1330
RGIG1340_68_6	K02598	nirC; nitrite transporter	RGIG1340
RGIG1694_135_3	K02598	nirC; nitrite transporter	RGIG1694
RGIG206_51_8	K02598	nirC; nitrite transporter	RGIG206
RGIG2236_96_24	K02598	nirC; nitrite transporter	RGIG2236
RGIG2296_21_17	K02598	nirC; nitrite transporter	RGIG2296
RGIG2296_40_18	K02598	nirC; nitrite transporter	RGIG2296
RGIG2353_66_24	K02598	nirC; nitrite transporter	RGIG2353
RGIG2359_223_2	K02598	nirC; nitrite transporter	RGIG2359
RGIG2376_11_72	K02598	nirC; nitrite transporter	RGIG2376
RGIG2378_20_3	K02598	nirC; nitrite transporter	RGIG2378
RGIG2410_2_5	K02598	nirC; nitrite transporter	RGIG2410
RGIG2410_162_5	K02598	nirC; nitrite transporter	RGIG2410
RGIG2423_11_63	K02598	nirC; nitrite transporter	RGIG2423
RGIG2440_93_32	K02598	nirC; nitrite transporter	RGIG2440
RGIG2458_76_59	K02598	nirC; nitrite transporter	RGIG2458
RGIG2459_130_2	K02598	nirC; nitrite transporter	RGIG2459
RGIG2510_28_90	K02598	nirC; nitrite transporter	RGIG2510
RGIG2535_133_2	K02598	nirC; nitrite transporter	RGIG2535
RGIG2554_8_15	K02598	nirC; nitrite transporter	RGIG2554
RGIG2554_46_7	K02598	nirC; nitrite transporter	RGIG2554
RGIG2554_54_4	K02598	nirC; nitrite transporter	RGIG2554
RGIG2558_6_27	K02598	nirC; nitrite transporter	RGIG2558
RGIG2558_25_35	K02598	nirC; nitrite transporter	RGIG2558
RGIG2558_93_4	K02598	nirC; nitrite transporter	RGIG2558
RGIG2561_40_60	K02598	nirC; nitrite transporter	RGIG2561
RGIG2583_131_16	K02598	nirC; nitrite transporter	RGIG2583
RGIG2743_147_1	K02598	nirC; nitrite transporter	RGIG2743
RGIG2847_115_6	K02598	nirC; nitrite transporter	RGIG2847
RGIG3074_28_11	K02598	nirC; nitrite transporter	RGIG3074
RGIG3334_6_6	K02598	nirC; nitrite transporter	RGIG3334
RGIG3630_4_14	K02598	nirC; nitrite transporter	RGIG3630
RGIG3640_12_6	K02598	nirC; nitrite transporter	RGIG3640
RGIG3677_35_24	K02598	nirC; nitrite transporter	RGIG3677
RGIG3774_174_1	K02598	nirC; nitrite transporter	RGIG3774
RGIG3817_233_2	K02598	nirC; nitrite transporter	RGIG3817
RGIG4038_11_10	K02598	nirC; nitrite transporter	RGIG4038
RGIG4272_102_23	K02598	nirC; nitrite transporter	RGIG4272
RGIG4334_155_9	K02598	nirC; nitrite transporter	RGIG4334
RGIG4334_155_27	K02598	nirC; nitrite transporter	RGIG4334
RGIG4342_3_7	K02598	nirC; nitrite transporter	RGIG4342
RGIG4369_85_9	K02598	nirC; nitrite transporter	RGIG4369
RGIG4475_153_6	K02598	nirC; nitrite transporter	RGIG4475
RGIG4774_2_3	K02598	nirC; nitrite transporter	RGIG4774
RGIG479_23_5	K02598	nirC; nitrite transporter	RGIG479
RGIG486_376_2	K02598	nirC; nitrite transporter	RGIG486
RGIG4930_26_6	K02598	nirC; nitrite transporter	RGIG4930
RGIG503_348_3	K02598	nirC; nitrite transporter	RGIG503
RGIG5042_9_6	K02598	nirC; nitrite transporter	RGIG5042
RGIG508_113_2	K02598	nirC; nitrite transporter	RGIG508
RGIG5126_213_1	K02598	nirC; nitrite transporter	RGIG5126
RGIG5126_486_2	K02598	nirC; nitrite transporter	RGIG5126
RGIG5272_60_59	K02598	nirC; nitrite transporter	RGIG5272
RGIG5272_80_9	K02598	nirC; nitrite transporter	RGIG5272
RGIG5342_487_1	K02598	nirC; nitrite transporter	RGIG5342
RGIG5600_234_1	K02598	nirC; nitrite transporter	RGIG5600
RGIG5600_571_2	K02598	nirC; nitrite transporter	RGIG5600
RGIG5634_36_5	K02598	nirC; nitrite transporter	RGIG5634
RGIG5635_28_3	K02598	nirC; nitrite transporter	RGIG5635
RGIG5671_406_5	K02598	nirC; nitrite transporter	RGIG5671
RGIG5677_22_29	K02598	nirC; nitrite transporter	RGIG5677
RGIG5677_74_18	K02598	nirC; nitrite transporter	RGIG5677
RGIG5682_787_2	K02598	nirC; nitrite transporter	RGIG5682
RGIG5722_1_101	K02598	nirC; nitrite transporter	RGIG5722
RGIG5722_65_37	K02598	nirC; nitrite transporter	RGIG5722
RGIG5733_28_95	K02598	nirC; nitrite transporter	RGIG5733
RGIG5777_36_5	K02598	nirC; nitrite transporter	RGIG5777
RGIG5790_108_2	K02598	nirC; nitrite transporter	RGIG5790
RGIG5790_110_4	K02598	nirC; nitrite transporter	RGIG5790
RGIG5790_211_1	K02598	nirC; nitrite transporter	RGIG5790
RGIG5793_254_2	K02598	nirC; nitrite transporter	RGIG5793
RGIG5809_71_2	K02598	nirC; nitrite transporter	RGIG5809
RGIG5817_110_2	K02598	nirC; nitrite transporter	RGIG5817
RGIG5817_540_6	K02598	nirC; nitrite transporter	RGIG5817
RGIG5838_759_2	K02598	nirC; nitrite transporter	RGIG5838
RGIG5843_80_4	K02598	nirC; nitrite transporter	RGIG5843
RGIG5852_337_2	K02598	nirC; nitrite transporter	RGIG5852
RGIG5865_13_5	K02598	nirC; nitrite transporter	RGIG5865
RGIG5865_25_15	K02598	nirC; nitrite transporter	RGIG5865
RGIG5865_79_2	K02598	nirC; nitrite transporter	RGIG5865
RGIG5873_83_6	K02598	nirC; nitrite transporter	RGIG5873
RGIG5874_429_6	K02598	nirC; nitrite transporter	RGIG5874
RGIG5892_23_86	K02598	nirC; nitrite transporter	RGIG5892
RGIG5913_170_4	K02598	nirC; nitrite transporter	RGIG5913
RGIG5913_492_3	K02598	nirC; nitrite transporter	RGIG5913
RGIG5919_337_7	K02598	nirC; nitrite transporter	RGIG5919
RGIG6020_340_3	K02598	nirC; nitrite transporter	RGIG6020
RGIG6276_271_3	K02598	nirC; nitrite transporter	RGIG6276
RGIG6276_514_1	K02598	nirC; nitrite transporter	RGIG6276
RGIG636_675_4	K02598	nirC; nitrite transporter	RGIG636
RGIG6486_72_7	K02598	nirC; nitrite transporter	RGIG6486
RGIG6510_1_16	K02598	nirC; nitrite transporter	RGIG6510
RGIG6616_6_2	K02598	nirC; nitrite transporter	RGIG6616
RGIG6743_41_57	K02598	nirC; nitrite transporter	RGIG6743
RGIG696_137_5	K02598	nirC; nitrite transporter	RGIG696
RGIG702_182_14	K02598	nirC; nitrite transporter	RGIG702
RGIG7147_47_2	K02598	nirC; nitrite transporter	RGIG7147
RGIG7147_124_17	K02598	nirC; nitrite transporter	RGIG7147
RGIG7147_124_18	K02598	nirC; nitrite transporter	RGIG7147
RGIG7196_8_1	K02598	nirC; nitrite transporter	RGIG7196
RGIG7233_94_9	K02598	nirC; nitrite transporter	RGIG7233
RGIG738_114_8	K02598	nirC; nitrite transporter	RGIG738
RGIG7471_209_2	K02598	nirC; nitrite transporter	RGIG7471
RGIG7486_15_27	K02598	nirC; nitrite transporter	RGIG7486
RGIG7550_79_9	K02598	nirC; nitrite transporter	RGIG7550
RGIG7775_149_6	K02598	nirC; nitrite transporter	RGIG7775
RGIG8461_128_5	K02598	nirC; nitrite transporter	RGIG8461
RGIG8475_6_4	K02598	nirC; nitrite transporter	RGIG8475
RGIG8675_38_22	K02598	nirC; nitrite transporter	RGIG8675
RGIG8689_111_58	K02598	nirC; nitrite transporter	RGIG8689
RGIG8723_247_3	K02598	nirC; nitrite transporter	RGIG8723
RGIG8801_102_3	K02598	nirC; nitrite transporter	RGIG8801
RGIG8823_121_2	K02598	nirC; nitrite transporter	RGIG8823
RGIG8835_25_3	K02598	nirC; nitrite transporter	RGIG8835
RGIG8836_328_3	K02598	nirC; nitrite transporter	RGIG8836
RGIG8891_143_7	K02598	nirC; nitrite transporter	RGIG8891
RGIG9049_60_9	K02598	nirC; nitrite transporter	RGIG9049
RGIG9167_80_5	K02598	nirC; nitrite transporter	RGIG9167
RGIG9193_74_8	K02598	nirC; nitrite transporter	RGIG9193
RGIG9203_127_4	K02598	nirC; nitrite transporter	RGIG9203
RGIG9257_65_4	K02598	nirC; nitrite transporter	RGIG9257
RGIG9925_142_3	K02598	nirC; nitrite transporter	RGIG9925
RMAG101_46_17	K02598	nirC; nitrite transporter	RMAG101
RMAG102_104_8	K02598	nirC; nitrite transporter	RMAG102
RMAG1054_19_14	K02598	nirC; nitrite transporter	RMAG1054
RMAG1107_18_40	K02598	nirC; nitrite transporter	RMAG1107
RMAG1125_98_11	K02598	nirC; nitrite transporter	RMAG1125
RMAG1145_22_5	K02598	nirC; nitrite transporter	RMAG1145
RMAG1176_24_37	K02598	nirC; nitrite transporter	RMAG1176
RMAG1184_89_8	K02598	nirC; nitrite transporter	RMAG1184
RMAG1275_76_88	K02598	nirC; nitrite transporter	RMAG1275
RMAG128_13_13	K02598	nirC; nitrite transporter	RMAG128
RMAG1311_67_2	K02598	nirC; nitrite transporter	RMAG1311
RMAG1316_15_2	K02598	nirC; nitrite transporter	RMAG1316
RMAG1320_104_54	K02598	nirC; nitrite transporter	RMAG1320
RMAG1435_46_32	K02598	nirC; nitrite transporter	RMAG1435
RMAG1435_50_4	K02598	nirC; nitrite transporter	RMAG1435
RMAG1503_107_5	K02598	nirC; nitrite transporter	RMAG1503
RMAG1563_52_20	K02598	nirC; nitrite transporter	RMAG1563
RMAG1566_106_1	K02598	nirC; nitrite transporter	RMAG1566
RMAG1605_19_131	K02598	nirC; nitrite transporter	RMAG1605
RMAG1693_156_3	K02598	nirC; nitrite transporter	RMAG1693
RMAG1701_2_7	K02598	nirC; nitrite transporter	RMAG1701
RMAG1751_118_5	K02598	nirC; nitrite transporter	RMAG1751
RMAG1799_47_46	K02598	nirC; nitrite transporter	RMAG1799
RMAG1854_134_15	K02598	nirC; nitrite transporter	RMAG1854
RMAG1874_79_8	K02598	nirC; nitrite transporter	RMAG1874
RMAG1924_36_34	K02598	nirC; nitrite transporter	RMAG1924
RMAG2077_2_29	K02598	nirC; nitrite transporter	RMAG2077
RMAG2096_35_44	K02598	nirC; nitrite transporter	RMAG2096
RMAG2096_49_12	K02598	nirC; nitrite transporter	RMAG2096
RMAG2318_83_3	K02598	nirC; nitrite transporter	RMAG2318
RMAG2355_26_28	K02598	nirC; nitrite transporter	RMAG2355
RMAG2379_22_5	K02598	nirC; nitrite transporter	RMAG2379
RMAG2527_19_4	K02598	nirC; nitrite transporter	RMAG2527
RMAG2527_102_8	K02598	nirC; nitrite transporter	RMAG2527
RMAG2533_21_4	K02598	nirC; nitrite transporter	RMAG2533
RMAG2593_208_1	K02598	nirC; nitrite transporter	RMAG2593
RMAG301_356_5	K02598	nirC; nitrite transporter	RMAG301
RMAG395_19_8	K02598	nirC; nitrite transporter	RMAG395
RMAG604_45_11	K02598	nirC; nitrite transporter	RMAG604
RMAG687_21_28	K02598	nirC; nitrite transporter	RMAG687
RMAG694_47_14	K02598	nirC; nitrite transporter	RMAG694
RMAG705_47_31	K02598	nirC; nitrite transporter	RMAG705
RMAG717_38_8	K02598	nirC; nitrite transporter	RMAG717
RMAG723_39_40	K02598	nirC; nitrite transporter	RMAG723
RMAG759_279_4	K02598	nirC; nitrite transporter	RMAG759
RMAG821_16_11	K02598	nirC; nitrite transporter	RMAG821
RMAG89_181_5	K02598	nirC; nitrite transporter	RMAG89
RMAG93_8_10	K02598	nirC; nitrite transporter	RMAG93
merge_bin_124_555_1	K02598	nirC; nitrite transporter	merge_bin_124
s08_bins.1026_27_8	K02598	nirC; nitrite transporter	s08_bins.1026
s11_SRR21780867_metabat1_bin.7_28_10	K02598	nirC; nitrite transporter	s11_SRR21780867_metabat1_bin.7
s12_bins.16_36_35	K02598	nirC; nitrite transporter	s12_bins.16
s12_bins.19_4_21	K02598	nirC; nitrite transporter	s12_bins.19
s12_bins.21_26_9	K02598	nirC; nitrite transporter	s12_bins.21
s12_bins.228_4_10	K02598	nirC; nitrite transporter	s12_bins.228
s12_bins.41_5_13	K02598	nirC; nitrite transporter	s12_bins.41
s12_bins.463_7_53	K02598	nirC; nitrite transporter	s12_bins.463
s12_bins.493_17_93	K02598	nirC; nitrite transporter	s12_bins.493
s12_bins.493_25_16	K02598	nirC; nitrite transporter	s12_bins.493
s12_bins.556_1_7	K02598	nirC; nitrite transporter	s12_bins.556
s12_bins.638_4_181	K02598	nirC; nitrite transporter	s12_bins.638
s12_bins.639_6_80	K02598	nirC; nitrite transporter	s12_bins.639
s12_bins.764_20_190	K02598	nirC; nitrite transporter	s12_bins.764
s12_bins.775_13_19	K02598	nirC; nitrite transporter	s12_bins.775
s12_bins.777_13_41	K02598	nirC; nitrite transporter	s12_bins.777
s12_bins.812_6_33	K02598	nirC; nitrite transporter	s12_bins.812
s12_bins.99_1_16	K02598	nirC; nitrite transporter	s12_bins.99
s16_ERR983262_concoct_bin.141_sub_556_1	K02598	nirC; nitrite transporter	s16_ERR983262_concoct_bin.141_sub
s16_ERR983262_metabat2_bin.32_56_6	K02598	nirC; nitrite transporter	s16_ERR983262_metabat2_bin.32
s16_ERR983262_metabat2_bin.44_141_31	K02598	nirC; nitrite transporter	s16_ERR983262_metabat2_bin.44
s16_ERR983264_concoct_bin.38_86_20	K02598	nirC; nitrite transporter	s16_ERR983264_concoct_bin.38
s16_ERR983264_concoct_bin.51_227_3	K02598	nirC; nitrite transporter	s16_ERR983264_concoct_bin.51
s16_ERR983265_metabat1_bin.43_106_12	K02598	nirC; nitrite transporter	s16_ERR983265_metabat1_bin.43
s16_ERR983266_concoct_bin.51_109_4	K02598	nirC; nitrite transporter	s16_ERR983266_concoct_bin.51
s17_SRR8397881_metabat1_bin.19_46_26	K02598	nirC; nitrite transporter	s17_SRR8397881_metabat1_bin.19
s17_SRR8397883_concoct_bin.10_54_67	K02598	nirC; nitrite transporter	s17_SRR8397883_concoct_bin.10
s17_SRR8397886_metabat1_bin.28_4_17	K02598	nirC; nitrite transporter	s17_SRR8397886_metabat1_bin.28
s17_SRR8397887_metabat1_bin.54_106_3	K02598	nirC; nitrite transporter	s17_SRR8397887_metabat1_bin.54
s17_SRR8397890_metabat2_bin.55_sub_26_5	K02598	nirC; nitrite transporter	s17_SRR8397890_metabat2_bin.55_sub
s17_SRR8397892_metabat2_bin.91_19_5	K02598	nirC; nitrite transporter	s17_SRR8397892_metabat2_bin.91
s17_SRR8397893_metabat1_bin.12_sub_644_2	K02598	nirC; nitrite transporter	s17_SRR8397893_metabat1_bin.12_sub
s17_SRR8397894_concoct_bin.17_5_116	K02598	nirC; nitrite transporter	s17_SRR8397894_concoct_bin.17
s17_SRR8397894_maxbin_bin.37_47_14	K02598	nirC; nitrite transporter	s17_SRR8397894_maxbin_bin.37
s17_SRR8397898_maxbin_bin.62_sub_402_2	K02598	nirC; nitrite transporter	s17_SRR8397898_maxbin_bin.62_sub
s17_SRR8397906_metabat1_bin.19_278_15	K02598	nirC; nitrite transporter	s17_SRR8397906_metabat1_bin.19
s17_SRR8397911_concoct_bin.11_60_9	K02598	nirC; nitrite transporter	s17_SRR8397911_concoct_bin.11
s17_SRR8397912_metabat2_bin.51_149_11	K02598	nirC; nitrite transporter	s17_SRR8397912_metabat2_bin.51
s17_SRR8397916_metabat2_bin.22_70_29	K02598	nirC; nitrite transporter	s17_SRR8397916_metabat2_bin.22
s17_SRR8397918_concoct_bin.98_sub_15_2	K02598	nirC; nitrite transporter	s17_SRR8397918_concoct_bin.98_sub
s17_SRR8397922_maxbin_bin.11_sub_13_63	K02598	nirC; nitrite transporter	s17_SRR8397922_maxbin_bin.11_sub
s17_SRR8397922_metabat1_bin.27_10_4	K02598	nirC; nitrite transporter	s17_SRR8397922_metabat1_bin.27
s17_SRR8397923_concoct_bin.51_345_2	K02598	nirC; nitrite transporter	s17_SRR8397923_concoct_bin.51
s17_SRR8397923_metabat1_bin.30_204_4	K02598	nirC; nitrite transporter	s17_SRR8397923_metabat1_bin.30
s17_SRR8397924_concoct_bin.8_348_3	K02598	nirC; nitrite transporter	s17_SRR8397924_concoct_bin.8
s17_SRR8397924_concoct_bin.92_351_2	K02598	nirC; nitrite transporter	s17_SRR8397924_concoct_bin.92
s17_SRR8397924_concoct_bin.92_710_3	K02598	nirC; nitrite transporter	s17_SRR8397924_concoct_bin.92
s17_SRR8397925_concoct_bin.46_26_13	K02598	nirC; nitrite transporter	s17_SRR8397925_concoct_bin.46
s17_SRR8397925_concoct_bin.46_86_16	K02598	nirC; nitrite transporter	s17_SRR8397925_concoct_bin.46
s18_SRR10765501_metabat2_bin.7_105_16	K02598	nirC; nitrite transporter	s18_SRR10765501_metabat2_bin.7
s18_SRR10765515_concoct_bin.42_162_1	K02598	nirC; nitrite transporter	s18_SRR10765515_concoct_bin.42
s18_SRR10765520_metabat1_bin.12_sub_362_2	K02598	nirC; nitrite transporter	s18_SRR10765520_metabat1_bin.12_sub
s18_SRR10765532_concoct_bin.13_sub_342_5	K02598	nirC; nitrite transporter	s18_SRR10765532_concoct_bin.13_sub
s18_SRR10765532_metabat1_bin.20_18_2	K02598	nirC; nitrite transporter	s18_SRR10765532_metabat1_bin.20
s4_SRR1206671_metabat1_bin.192_sub_293_3	K02598	nirC; nitrite transporter	s4_SRR1206671_metabat1_bin.192_sub
s4_SRR1206671_metabat2_bin.305_sub_93_5	K02598	nirC; nitrite transporter	s4_SRR1206671_metabat2_bin.305_sub
s4_SRR873595.1_maxbin_bin.77_79_16	K02598	nirC; nitrite transporter	s4_SRR873595.1_maxbin_bin.77
s4_SRR873595.1_metabat1_bin.144_29_23	K02598	nirC; nitrite transporter	s4_SRR873595.1_metabat1_bin.144
s4_SRR873595.1_metabat1_bin.144_59_24	K02598	nirC; nitrite transporter	s4_SRR873595.1_metabat1_bin.144
s4_SRR873595.1_metabat1_bin.198_sub_99_1	K02598	nirC; nitrite transporter	s4_SRR873595.1_metabat1_bin.198_sub
s4_SRR873595.1_metabat2_bin.20_37_14	K02598	nirC; nitrite transporter	s4_SRR873595.1_metabat2_bin.20
s4_SRR873596.1_metabat1_bin.113_62_79	K02598	nirC; nitrite transporter	s4_SRR873596.1_metabat1_bin.113
s4_SRR873596.1_metabat1_bin.77_142_2	K02598	nirC; nitrite transporter	s4_SRR873596.1_metabat1_bin.77
s4_SRR873596.1_metabat1_bin.95_32_35	K02598	nirC; nitrite transporter	s4_SRR873596.1_metabat1_bin.95
s4_SRR873596.1_metabat1_bin.95_33_208	K02598	nirC; nitrite transporter	s4_SRR873596.1_metabat1_bin.95
s4_SRR873597.1_metabat1_bin.109_sub_82_2	K02598	nirC; nitrite transporter	s4_SRR873597.1_metabat1_bin.109_sub
s4_SRR873597.1_metabat1_bin.292_sub_339_2	K02598	nirC; nitrite transporter	s4_SRR873597.1_metabat1_bin.292_sub
s4_SRR873597.1_metabat2_bin.310_sub_30_13	K02598	nirC; nitrite transporter	s4_SRR873597.1_metabat2_bin.310_sub
s4_SRR873597.1_metabat2_bin.381_21_56	K02598	nirC; nitrite transporter	s4_SRR873597.1_metabat2_bin.381
s4_SRR873597.1_metabat2_bin.489_100_6	K02598	nirC; nitrite transporter	s4_SRR873597.1_metabat2_bin.489
s4_SRR873598.1_concoct_bin.7_sub_246_1	K02598	nirC; nitrite transporter	s4_SRR873598.1_concoct_bin.7_sub
s4_SRR873598.1_metabat1_bin.179_sub_242_2	K02598	nirC; nitrite transporter	s4_SRR873598.1_metabat1_bin.179_sub
s4_SRR873598.1_metabat1_bin.40_69_9	K02598	nirC; nitrite transporter	s4_SRR873598.1_metabat1_bin.40
s4_SRR873599.1_metabat1_bin.80_sub_120_2	K02598	nirC; nitrite transporter	s4_SRR873599.1_metabat1_bin.80_sub
s4_SRR873600.1_maxbin_bin.9_25_15	K02598	nirC; nitrite transporter	s4_SRR873600.1_maxbin_bin.9
s4_SRR873600.1_metabat2_bin.152_sub_190_2	K02598	nirC; nitrite transporter	s4_SRR873600.1_metabat2_bin.152_sub
s4_SRR873600.1_metabat2_bin.356_sub_287_2	K02598	nirC; nitrite transporter	s4_SRR873600.1_metabat2_bin.356_sub
s4_SRR873600.1_metabat2_bin.428_sub_6_1	K02598	nirC; nitrite transporter	s4_SRR873600.1_metabat2_bin.428_sub
s4_SRR873601.1_metabat1_bin.84_36_24	K02598	nirC; nitrite transporter	s4_SRR873601.1_metabat1_bin.84
s4_SRR873602.1_concoct_bin.40_116_11	K02598	nirC; nitrite transporter	s4_SRR873602.1_concoct_bin.40
s4_SRR873602.1_concoct_bin.40_126_37	K02598	nirC; nitrite transporter	s4_SRR873602.1_concoct_bin.40
s4_SRR873602.1_concoct_bin.70_sub_50_10	K02598	nirC; nitrite transporter	s4_SRR873602.1_concoct_bin.70_sub
s4_SRR873602.1_concoct_bin.93_sub_479_7	K02598	nirC; nitrite transporter	s4_SRR873602.1_concoct_bin.93_sub
s4_SRR873602.1_metabat1_bin.123_31_48	K02598	nirC; nitrite transporter	s4_SRR873602.1_metabat1_bin.123
s4_SRR873602.1_metabat1_bin.269_sub_126_3	K02598	nirC; nitrite transporter	s4_SRR873602.1_metabat1_bin.269_sub
s4_SRR873602.1_metabat2_bin.132_133_30	K02598	nirC; nitrite transporter	s4_SRR873602.1_metabat2_bin.132
s4_SRR873602.1_metabat2_bin.388_sub_274_2	K02598	nirC; nitrite transporter	s4_SRR873602.1_metabat2_bin.388_sub
s4_SRR873604.1_metabat1_bin.180_164_15	K02598	nirC; nitrite transporter	s4_SRR873604.1_metabat1_bin.180
s4_SRR873604.1_metabat2_bin.281_sub_323_2	K02598	nirC; nitrite transporter	s4_SRR873604.1_metabat2_bin.281_sub
s4_SRR873604.1_metabat2_bin.317_sub_73_4	K02598	nirC; nitrite transporter	s4_SRR873604.1_metabat2_bin.317_sub
s4_SRR873605.1_maxbin_bin.64_75_22	K02598	nirC; nitrite transporter	s4_SRR873605.1_maxbin_bin.64
s4_SRR873605.1_maxbin_bin.77_59_58	K02598	nirC; nitrite transporter	s4_SRR873605.1_maxbin_bin.77
s4_SRR873605.1_metabat1_bin.151_sub_162_5	K02598	nirC; nitrite transporter	s4_SRR873605.1_metabat1_bin.151_sub
s4_SRR873607.1_metabat2_bin.365_120_2	K02598	nirC; nitrite transporter	s4_SRR873607.1_metabat2_bin.365
s4_SRR873608.1_metabat2_bin.10_sub_216_4	K02598	nirC; nitrite transporter	s4_SRR873608.1_metabat2_bin.10_sub
s4_SRR873608.1_metabat2_bin.406_sub_229_1	K02598	nirC; nitrite transporter	s4_SRR873608.1_metabat2_bin.406_sub
s4_SRR873608.1_metabat2_bin.410_sub_69_3	K02598	nirC; nitrite transporter	s4_SRR873608.1_metabat2_bin.410_sub
s4_SRR873608.1_metabat2_bin.619_30_14	K02598	nirC; nitrite transporter	s4_SRR873608.1_metabat2_bin.619
s4_SRR873609.1_maxbin_bin.268_sub_140_2	K02598	nirC; nitrite transporter	s4_SRR873609.1_maxbin_bin.268_sub
s4_SRR873609.1_metabat1_bin.86_13_11	K02598	nirC; nitrite transporter	s4_SRR873609.1_metabat1_bin.86
s4_SRR873610.1_maxbin_bin.113_sub_585_5	K02598	nirC; nitrite transporter	s4_SRR873610.1_maxbin_bin.113_sub
s4_SRR873610.1_metabat1_bin.141_12_78	K02598	nirC; nitrite transporter	s4_SRR873610.1_metabat1_bin.141
s5_SRR18274464_metabat2_bin.12_sub_154_8	K02598	nirC; nitrite transporter	s5_SRR18274464_metabat2_bin.12_sub
s5_SRR18274468_concoct_bin.17_245_8	K02598	nirC; nitrite transporter	s5_SRR18274468_concoct_bin.17
s9_SRR5190270_metabat2_bin.19_sub_163_32	K02598	nirC; nitrite transporter	s9_SRR5190270_metabat2_bin.19_sub
s9_SRR5190273_concoct_bin.57_78_70	K02598	nirC; nitrite transporter	s9_SRR5190273_concoct_bin.57
s9_SRR5190273_concoct_bin.6_17_9	K02598	nirC; nitrite transporter	s9_SRR5190273_concoct_bin.6
s9_SRR5190274_metabat2_bin.60_96_25	K02598	nirC; nitrite transporter	s9_SRR5190274_metabat2_bin.60
s9_SRR5190277_metabat1_bin.10_57_86	K02598	nirC; nitrite transporter	s9_SRR5190277_metabat1_bin.10
s9_SRR5190282_concoct_bin.18_68_22	K02598	nirC; nitrite transporter	s9_SRR5190282_concoct_bin.18
s9_SRR5190282_concoct_bin.40_146_3	K02598	nirC; nitrite transporter	s9_SRR5190282_concoct_bin.40
s9_SRR5190283_concoct_bin.38_184_10	K02598	nirC; nitrite transporter	s9_SRR5190283_concoct_bin.38
s9_SRR5190283_concoct_bin.58_270_2	K02598	nirC; nitrite transporter	s9_SRR5190283_concoct_bin.58
s9_SRR5190284_concoct_bin.3_182_3	K02598	nirC; nitrite transporter	s9_SRR5190284_concoct_bin.3
s9_SRR5190284_maxbin_bin.8_85_7	K02598	nirC; nitrite transporter	s9_SRR5190284_maxbin_bin.8
s9_SRR5190284_metabat1_bin.9_7_73	K02598	nirC; nitrite transporter	s9_SRR5190284_metabat1_bin.9
supersetMAG106_1_852	K02598	nirC; nitrite transporter	supersetMAG106
supersetMAG109_7_346	K02598	nirC; nitrite transporter	supersetMAG109
supersetMAG113_1_671	K02598	nirC; nitrite transporter	supersetMAG113
supersetMAG113_1_2843	K02598	nirC; nitrite transporter	supersetMAG113
supersetMAG114_12_101	K02598	nirC; nitrite transporter	supersetMAG114
supersetMAG114_22_38	K02598	nirC; nitrite transporter	supersetMAG114
supersetMAG1144_6_66	K02598	nirC; nitrite transporter	supersetMAG1144
supersetMAG116_7_4	K02598	nirC; nitrite transporter	supersetMAG116
supersetMAG117_31_3	K02598	nirC; nitrite transporter	supersetMAG117
supersetMAG118_5_279	K02598	nirC; nitrite transporter	supersetMAG118
supersetMAG119_1_89	K02598	nirC; nitrite transporter	supersetMAG119
supersetMAG119_10_61	K02598	nirC; nitrite transporter	supersetMAG119
supersetMAG124_2_21	K02598	nirC; nitrite transporter	supersetMAG124
supersetMAG1257_49_8	K02598	nirC; nitrite transporter	supersetMAG1257
supersetMAG127_8_27	K02598	nirC; nitrite transporter	supersetMAG127
supersetMAG127_8_29	K02598	nirC; nitrite transporter	supersetMAG127
supersetMAG1276_18_34	K02598	nirC; nitrite transporter	supersetMAG1276
supersetMAG129_3_174	K02598	nirC; nitrite transporter	supersetMAG129
supersetMAG130_2_186	K02598	nirC; nitrite transporter	supersetMAG130
supersetMAG132_177_10	K02598	nirC; nitrite transporter	supersetMAG132
supersetMAG132_196_5	K02598	nirC; nitrite transporter	supersetMAG132
supersetMAG1321_7_26	K02598	nirC; nitrite transporter	supersetMAG1321
supersetMAG133_55_7	K02598	nirC; nitrite transporter	supersetMAG133
supersetMAG141_8_36	K02598	nirC; nitrite transporter	supersetMAG141
supersetMAG1442_87_3	K02598	nirC; nitrite transporter	supersetMAG1442
supersetMAG1446_8_10	K02598	nirC; nitrite transporter	supersetMAG1446
supersetMAG149_8_66	K02598	nirC; nitrite transporter	supersetMAG149
supersetMAG1503_1_426	K02598	nirC; nitrite transporter	supersetMAG1503
supersetMAG151_1_1209	K02598	nirC; nitrite transporter	supersetMAG151
supersetMAG153_23_4	K02598	nirC; nitrite transporter	supersetMAG153
supersetMAG154_18_11	K02598	nirC; nitrite transporter	supersetMAG154
supersetMAG1544_13_72	K02598	nirC; nitrite transporter	supersetMAG1544
supersetMAG1544_13_73	K02598	nirC; nitrite transporter	supersetMAG1544
supersetMAG181_5_41	K02598	nirC; nitrite transporter	supersetMAG181
supersetMAG2024_140_5	K02598	nirC; nitrite transporter	supersetMAG2024
supersetMAG207_11_15	K02598	nirC; nitrite transporter	supersetMAG207
supersetMAG2073_12_4	K02598	nirC; nitrite transporter	supersetMAG2073
supersetMAG2097_77_2	K02598	nirC; nitrite transporter	supersetMAG2097
supersetMAG212_1_437	K02598	nirC; nitrite transporter	supersetMAG212
supersetMAG213_12_52	K02598	nirC; nitrite transporter	supersetMAG213
supersetMAG2136_20_19	K02598	nirC; nitrite transporter	supersetMAG2136
supersetMAG215_1_325	K02598	nirC; nitrite transporter	supersetMAG215
supersetMAG22_17_28	K02598	nirC; nitrite transporter	supersetMAG22
supersetMAG2209_397_2	K02598	nirC; nitrite transporter	supersetMAG2209
supersetMAG227_1_2027	K02598	nirC; nitrite transporter	supersetMAG227
supersetMAG228_1_185	K02598	nirC; nitrite transporter	supersetMAG228
supersetMAG229_1_237	K02598	nirC; nitrite transporter	supersetMAG229
supersetMAG23_3_226	K02598	nirC; nitrite transporter	supersetMAG23
supersetMAG230_1_23	K02598	nirC; nitrite transporter	supersetMAG230
supersetMAG230_3_35	K02598	nirC; nitrite transporter	supersetMAG230
supersetMAG2332_64_5	K02598	nirC; nitrite transporter	supersetMAG2332
supersetMAG2332_355_1	K02598	nirC; nitrite transporter	supersetMAG2332
supersetMAG2332_437_4	K02598	nirC; nitrite transporter	supersetMAG2332
supersetMAG2396_10_2	K02598	nirC; nitrite transporter	supersetMAG2396
supersetMAG24_197_4	K02598	nirC; nitrite transporter	supersetMAG24
supersetMAG24_222_1	K02598	nirC; nitrite transporter	supersetMAG24
supersetMAG24_231_4	K02598	nirC; nitrite transporter	supersetMAG24
supersetMAG240_1_1136	K02598	nirC; nitrite transporter	supersetMAG240
supersetMAG2436_145_2	K02598	nirC; nitrite transporter	supersetMAG2436
supersetMAG2444_62_5	K02598	nirC; nitrite transporter	supersetMAG2444
supersetMAG2444_184_2	K02598	nirC; nitrite transporter	supersetMAG2444
supersetMAG2454_13_51	K02598	nirC; nitrite transporter	supersetMAG2454
supersetMAG25_7_78	K02598	nirC; nitrite transporter	supersetMAG25
supersetMAG25_16_52	K02598	nirC; nitrite transporter	supersetMAG25
supersetMAG25_42_27	K02598	nirC; nitrite transporter	supersetMAG25
supersetMAG2504_9_26	K02598	nirC; nitrite transporter	supersetMAG2504
supersetMAG2536_65_9	K02598	nirC; nitrite transporter	supersetMAG2536
supersetMAG2543_35_7	K02598	nirC; nitrite transporter	supersetMAG2543
supersetMAG2554_38_11	K02598	nirC; nitrite transporter	supersetMAG2554
supersetMAG257_5_2328	K02598	nirC; nitrite transporter	supersetMAG257
supersetMAG258_33_2	K02598	nirC; nitrite transporter	supersetMAG258
supersetMAG2588_32_1	K02598	nirC; nitrite transporter	supersetMAG2588
supersetMAG259_4_121	K02598	nirC; nitrite transporter	supersetMAG259
supersetMAG2710_11_3	K02598	nirC; nitrite transporter	supersetMAG2710
supersetMAG2710_16_2	K02598	nirC; nitrite transporter	supersetMAG2710
supersetMAG2712_88_3	K02598	nirC; nitrite transporter	supersetMAG2712
supersetMAG2740_102_2	K02598	nirC; nitrite transporter	supersetMAG2740
supersetMAG2765_44_19	K02598	nirC; nitrite transporter	supersetMAG2765
supersetMAG2767_16_22	K02598	nirC; nitrite transporter	supersetMAG2767
supersetMAG2767_42_5	K02598	nirC; nitrite transporter	supersetMAG2767
supersetMAG2822_10_31	K02598	nirC; nitrite transporter	supersetMAG2822
supersetMAG2841_17_5	K02598	nirC; nitrite transporter	supersetMAG2841
supersetMAG2990_1_3	K02598	nirC; nitrite transporter	supersetMAG2990
supersetMAG2990_146_4	K02598	nirC; nitrite transporter	supersetMAG2990
supersetMAG301_11_14	K02598	nirC; nitrite transporter	supersetMAG301
supersetMAG307_23_14	K02598	nirC; nitrite transporter	supersetMAG307
supersetMAG3092_40_19	K02598	nirC; nitrite transporter	supersetMAG3092
supersetMAG319_15_26	K02598	nirC; nitrite transporter	supersetMAG319
supersetMAG3200_251_2	K02598	nirC; nitrite transporter	supersetMAG3200
supersetMAG3254_136_1	K02598	nirC; nitrite transporter	supersetMAG3254
supersetMAG3292_153_6	K02598	nirC; nitrite transporter	supersetMAG3292
supersetMAG3444_3_64	K02598	nirC; nitrite transporter	supersetMAG3444
supersetMAG3506_10_11	K02598	nirC; nitrite transporter	supersetMAG3506
supersetMAG352_2_373	K02598	nirC; nitrite transporter	supersetMAG352
supersetMAG3530_10_43	K02598	nirC; nitrite transporter	supersetMAG3530
supersetMAG3530_19_11	K02598	nirC; nitrite transporter	supersetMAG3530
supersetMAG3530_45_3	K02598	nirC; nitrite transporter	supersetMAG3530
supersetMAG3546_39_14	K02598	nirC; nitrite transporter	supersetMAG3546
supersetMAG3557_53_13	K02598	nirC; nitrite transporter	supersetMAG3557
supersetMAG3594_2_152	K02598	nirC; nitrite transporter	supersetMAG3594
supersetMAG3614_53_4	K02598	nirC; nitrite transporter	supersetMAG3614
supersetMAG3667_49_7	K02598	nirC; nitrite transporter	supersetMAG3667
supersetMAG3687_6_8	K02598	nirC; nitrite transporter	supersetMAG3687
supersetMAG3700_3_28	K02598	nirC; nitrite transporter	supersetMAG3700
supersetMAG3700_56_9	K02598	nirC; nitrite transporter	supersetMAG3700
supersetMAG3711_25_43	K02598	nirC; nitrite transporter	supersetMAG3711
supersetMAG3731_10_17	K02598	nirC; nitrite transporter	supersetMAG3731
supersetMAG3767_71_11	K02598	nirC; nitrite transporter	supersetMAG3767
supersetMAG377_22_27	K02598	nirC; nitrite transporter	supersetMAG377
supersetMAG378_46_18	K02598	nirC; nitrite transporter	supersetMAG378
supersetMAG3782_221_2	K02598	nirC; nitrite transporter	supersetMAG3782
supersetMAG3785_18_4	K02598	nirC; nitrite transporter	supersetMAG3785
supersetMAG379_61_4	K02598	nirC; nitrite transporter	supersetMAG379
supersetMAG3863_14_31	K02598	nirC; nitrite transporter	supersetMAG3863
supersetMAG3863_23_52	K02598	nirC; nitrite transporter	supersetMAG3863
supersetMAG3935_158_2	K02598	nirC; nitrite transporter	supersetMAG3935
supersetMAG3957_45_4	K02598	nirC; nitrite transporter	supersetMAG3957
supersetMAG3984_14_30	K02598	nirC; nitrite transporter	supersetMAG3984
supersetMAG3990_67_1	K02598	nirC; nitrite transporter	supersetMAG3990
supersetMAG3992_57_7	K02598	nirC; nitrite transporter	supersetMAG3992
supersetMAG4024_4_19	K02598	nirC; nitrite transporter	supersetMAG4024
supersetMAG4024_105_2	K02598	nirC; nitrite transporter	supersetMAG4024
supersetMAG4049_14_9	K02598	nirC; nitrite transporter	supersetMAG4049
supersetMAG4092_58_1	K02598	nirC; nitrite transporter	supersetMAG4092
supersetMAG4107_45_16	K02598	nirC; nitrite transporter	supersetMAG4107
supersetMAG4119_29_7	K02598	nirC; nitrite transporter	supersetMAG4119
supersetMAG4121_14_31	K02598	nirC; nitrite transporter	supersetMAG4121
supersetMAG4202_9_21	K02598	nirC; nitrite transporter	supersetMAG4202
supersetMAG422_1_1660	K02598	nirC; nitrite transporter	supersetMAG422
supersetMAG422_4_41	K02598	nirC; nitrite transporter	supersetMAG422
supersetMAG4250_7_47	K02598	nirC; nitrite transporter	supersetMAG4250
supersetMAG4287_2_1	K02598	nirC; nitrite transporter	supersetMAG4287
supersetMAG4297_103_4	K02598	nirC; nitrite transporter	supersetMAG4297
supersetMAG4362_91_1	K02598	nirC; nitrite transporter	supersetMAG4362
supersetMAG4372_10_9	K02598	nirC; nitrite transporter	supersetMAG4372
supersetMAG4403_3_81	K02598	nirC; nitrite transporter	supersetMAG4403
supersetMAG4405_92_1	K02598	nirC; nitrite transporter	supersetMAG4405
supersetMAG4422_6_39	K02598	nirC; nitrite transporter	supersetMAG4422
supersetMAG4429_5_55	K02598	nirC; nitrite transporter	supersetMAG4429
supersetMAG4459_141_3	K02598	nirC; nitrite transporter	supersetMAG4459
supersetMAG4530_124_9	K02598	nirC; nitrite transporter	supersetMAG4530
supersetMAG4545_14_133	K02598	nirC; nitrite transporter	supersetMAG4545
supersetMAG4609_137_3	K02598	nirC; nitrite transporter	supersetMAG4609
supersetMAG4623_133_1	K02598	nirC; nitrite transporter	supersetMAG4623
supersetMAG4627_413_3	K02598	nirC; nitrite transporter	supersetMAG4627
supersetMAG4812_16_14	K02598	nirC; nitrite transporter	supersetMAG4812
supersetMAG4829_125_7	K02598	nirC; nitrite transporter	supersetMAG4829
supersetMAG495_5_64	K02598	nirC; nitrite transporter	supersetMAG495
supersetMAG50_3_116	K02598	nirC; nitrite transporter	supersetMAG50
supersetMAG5017_2_104	K02598	nirC; nitrite transporter	supersetMAG5017
supersetMAG5017_38_28	K02598	nirC; nitrite transporter	supersetMAG5017
supersetMAG5030_6_35	K02598	nirC; nitrite transporter	supersetMAG5030
supersetMAG51_3_33	K02598	nirC; nitrite transporter	supersetMAG51
supersetMAG5162_742_2	K02598	nirC; nitrite transporter	supersetMAG5162
supersetMAG52_39_7	K02598	nirC; nitrite transporter	supersetMAG52
supersetMAG5206_386_4	K02598	nirC; nitrite transporter	supersetMAG5206
supersetMAG5286_165_5	K02598	nirC; nitrite transporter	supersetMAG5286
supersetMAG5287_106_6	K02598	nirC; nitrite transporter	supersetMAG5287
supersetMAG5289_22_8	K02598	nirC; nitrite transporter	supersetMAG5289
supersetMAG548_84_1	K02598	nirC; nitrite transporter	supersetMAG548
supersetMAG5556_120_21	K02598	nirC; nitrite transporter	supersetMAG5556
supersetMAG615_31_6	K02598	nirC; nitrite transporter	supersetMAG615
supersetMAG615_232_2	K02598	nirC; nitrite transporter	supersetMAG615
supersetMAG631_19_1	K02598	nirC; nitrite transporter	supersetMAG631
supersetMAG634_6_75	K02598	nirC; nitrite transporter	supersetMAG634
supersetMAG652_108_2	K02598	nirC; nitrite transporter	supersetMAG652
supersetMAG657_145_5	K02598	nirC; nitrite transporter	supersetMAG657
supersetMAG92_23_29	K02598	nirC; nitrite transporter	supersetMAG92
supersetMAG946_35_11	K02598	nirC; nitrite transporter	supersetMAG946
supersetMAG972_37_1	K02598	nirC; nitrite transporter	supersetMAG972
supersetMAG994_12_58	K02598	nirC; nitrite transporter	supersetMAG994
