# Supplementary material for: Metabolic versatility enables acetogens to colonize ruminants with diet-driven niche partitioning
Source: ISME J. 2025 Sep 1;19(1):wraf183. doi: 10.1093/ismejo/wraf183 (PMC12449052; doi:10.1093/ismejo/wraf183)
Supplement: Supplementary_FileS8_wraf183 [file supplementary_files8_wraf183.xlsx]

## Sheet: Sheet1
Cow number	Group	Sample ID	Initial weight	Final weight	Project Number	SRA	Total_Reads	Total_Bases	Total_Reads_with_Ns	N_Reads%	A%	T%	C%	G%	N%
1802607	CON	1	75	201	PRJNA1065619	SRR28201456	217183146	32515633247	1080410	0.5	23.17	23.19	26.85	26.78	0.01
18062349	CON	2	71	307	PRJNA1065619	SRR28201455	215514024	32249495140	1025301	0.48	23.62	23.62	26.35	26.41	0.01
190113	CON	3	147	268	PRJNA1065619	SRR28201444	219707062	32898633472	1095258	0.5	23.75	23.78	26.22	26.24	0.01
18061233	CON	4	98	272	PRJNA1065619	SRR28201443	217962678	32616376707	1062020	0.49	23.57	23.57	26.4	26.46	0.01
190105	CON	5	104	291.5	PRJNA1065619	SRR28201442	217062406	32489563956	1063840	0.49	23.57	23.62	26.38	26.42	0.01
190104	CON	6	137	277.5	PRJNA1065619	SRR28201441	218024676	32624138566	1069245	0.49	23.11	23.12	26.84	26.92	0.01
17112601	CON	7	141	352	PRJNA1065619	SRR28201440	217622798	32578058690	1073459	0.49	23.13	23.14	26.82	26.9	0.01
190111	CON	8	134	287	PRJNA1065619	SRR28201439	219285870	32823345808	1079731	0.49	23.35	23.35	26.6	26.69	0.01
190109	CON	9	108	288	PRJNA1065619	SRR28201438	211548990	31689261285	1301691	0.62	22.98	22.98	27	27.03	0.01
170713	CON	11	207	362	PRJNA1065619	SRR28201437	219002198	32812085909	1385017	0.63	23.54	23.54	26.43	26.49	0.01
1803043	HC3	34	78	277	PRJNA1065619	SRR28201454	217946486	32656133121	1386019	0.64	25.18	25.17	24.86	24.78	0.01
190123	HC3	35	160	443	PRJNA1065619	SRR28201453	217816492	32636333508	1361026	0.62	24.12	24.1	25.86	25.9	0.01
190114	HC3	36	148	308.5	PRJNA1065619	SRR28201452	218715034	32772959736	1396629	0.64	22.94	22.89	27.05	27.11	0.01
190120	HC3	38	225	338	PRJNA1065619	SRR28201451	219760636	32933161820	1407380	0.64	23.82	23.79	26.16	26.22	0.01
190101	HC3	39	151	399	PRJNA1065619	SRR28201450	218593864	32754649465	1397084	0.64	24.89	24.86	25.11	25.12	0.01
190115	HC3	40	101	271	PRJNA1065619	SRR28201449	217795274	32591933121	1146409	0.53	25.19	25.15	24.79	24.87	0.01
190112	HC3	41	126	325	PRJNA1065619	SRR28201448	218606206	32761069100	1395680	0.64	24.86	24.8	25.17	25.16	0.01
H4336975	HC3	42	257	553	PRJNA1065619	SRR28201447	213635872	32010064665	1361986	0.64	24.4	24.36	25.6	25.64	0.01
190103	HC3	43	106	279	PRJNA1065619	SRR28201446	218439308	32730282936	1390592	0.64	24.95	24.94	25.09	25.01	0.01
AG171203	HC3	44	128	307	PRJNA1065619	SRR28201445	216296708	32415790226	1371877	0.63	23.87	23.83	26.12	26.17	0.01
