# Supplementary material for: Metabolic versatility enables acetogens to colonize ruminants with diet-driven niche partitioning
Source: ISME J. 2025 Sep 1;19(1):wraf183. doi: 10.1093/ismejo/wraf183 (PMC12449052; doi:10.1093/ismejo/wraf183)
Supplement: Supplementary_FileS9_wraf183 [file supplementary_files9_wraf183.xlsx]

## Sheet: Sheet1
Genome	Refined name	Order	High-fiber			High-starch			P	Adjust-P	Which group
			Average	SEM	SD	Average	SEM	SD
Acetitomaculum_ruminis_DSM_5522	SAG_1	o__Lachnospirales	37208.9	1180.95	3734.48	55608	5146.83	16275.7	0.0025	0.00645752	High-starch
Acetobacterium_fimetarium_DER_2019	SAG_2	o__Eubacteriales	4300.9	116.805	369.369	4350.55	161.764	511.544	0.3643	0.420399	High-starch
Blautia_schinkii_DSM_10518	SAG_3	o__Lachnospirales	10456.6	268.074	847.726	16020.1	551.222	1743.12	0.0002	0.00107081	High-starch
Clostridioides_difficile_BR81	SAG_4	o__Peptostreptococcales	3181.16	113.859	360.054	4172.18	372.268	1177.22	0.0156	0.0299316	High-starch
Eubacterium_limosum_SA11	SAG_5	o__Eubacteriales	2459.83	67.6783	214.018	2208.01	120.513	381.097	0.0963	0.141623	High-fiber
GCA_016281685.1_ASM1628168v1_genomic	ACETG_1	o__Oscillospirales	66085.4	2714.59	8584.3	26593.6	4760.44	15053.8	0.0002	0.00107081	High-fiber
GCA_024697365.1_ASM2469736v1_genomic	ACETG_2	o__Oscillospirales	76844.3	2170.39	6863.37	48428.9	4270.41	13504.2	0.0004	0.00178621	High-fiber
HF_Duodenum-3.concoct.008.contigs	ACETG_3	o__Lachnospirales	4006.81	198.746	628.489	4358.02	192.247	607.939	0.1736	0.2207	High-starch
HG_Cecum-11.maxbin.054_sub.contigs	ACETG_4	o__Lachnospirales	2623.49	132.059	417.606	4542.28	385.124	1217.87	0.0002	0.00113669	High-starch
HG_Colon-8.metabat2.017.contigs	ACETG_5	o__Lachnospirales	509.752	19.4538	61.5183	954.114	276.018	872.845	0.0082	0.0169812	High-starch
MAG-0656	ACETG_6	o__Lachnospirales	347.98	11.916	37.6816	937.438	236.374	747.481	0.0032	0.00773492	High-starch
MAG-0789	ACETG_7	o__Lachnospirales	224.306	15.6495	49.488	448.966	130.363	412.244	0.0102	0.0206051	High-starch
MAG-1005	ACETG_8	o__Lachnospirales	230.946	31.4189	99.3553	2223.79	874.587	2765.69	0.0005	0.00189953	High-starch
MAG-1295	ACETG_9	o__Oscillospirales	10434.6	376.516	1190.65	11638	797.592	2522.21	0.4057	0.454118	High-starch
MAG-2776	ACETG_10	o__Lachnospirales	561.824	27.9057	88.2456	1306.1	295.964	935.919	0.0025	0.00645752	High-starch
MAG-2798	ACETG_11	o__Oscillospirales	34257.6	1333.03	4215.42	37751.2	2331.66	7373.35	0.3258	0.387799	High-starch
MAG-3400	ACETG_12	o__Lachnospirales	1126.91	57.878	183.026	1826.92	177.344	560.81	0.0019	0.00606165	High-starch
MAG-3814	ACETG_13	o__Lachnospirales	305.824	19.2228	60.7878	847.495	255.879	809.16	0.0015	0.00488763	High-starch
MAG-3871	ACETG_14	o__Lachnospirales	2142.73	146.954	464.711	5165.6	1217.71	3850.74	0.0052	0.0113801	High-starch
Oxobacter_pfennigii_DSM_3222	SAG_6	o__Clostridiales	7175.49	218.213	690.049	7930.86	401.644	1270.11	0.1736	0.2207	High-starch
RGIG575	ACETG_23	o__Eubacteriales	4145.34	98.6	311.8	10753	1321.8	4179.9	0.0025	0.00645752	High-starch
RGIG1371	ACETG_15	o__Oscillospirales	15678.2	238.871	755.378	13369	736.857	2330.15	0.0052	0.0113801	High-fiber
RGIG1949	ACETG_16	o__Oscillospirales	855.522	40.4409	127.885	954.073	75.9107	240.051	0.3258	0.387799	High-starch
RGIG2447	ACETG_17	o__Lachnospirales	9361.14	202.845	641.453	7107.46	566.805	1792.4	0.0012	0.00392743	High-fiber
RGIG4038	ACETG_18	o__Lachnospirales	15133.3	196.209	620.468	17014	796.819	2519.76	0.0191	0.0341249	High-starch
RGIG4300	ACETG_19	o__Oscillospirales	22257.8	691.032	2185.24	21720.4	2755.64	8714.09	0.0696	0.106596	High-fiber
RGIG5612	ACETG_20	o__Lachnospirales	11274	480.824	1520.5	13797.2	1361.6	4305.75	0.1736	0.2207	High-starch
RGIG5635	ACETG_21	o__Oscillospirales	21916.7	954.498	3018.39	21021.9	1540.54	4871.6	0.7624	0.794134	High-fiber
RGIG5706	ACETG_22	o__Lachnospirales	8141.91	209.262	661.743	10462.1	566.556	1791.61	0.0032	0.00773492	High-starch
RGIG5856	ACETG_24	o__Lachnospirales	9190.81	367.005	1160.57	11269.4	917.896	2902.64	0.0696	0.106596	High-starch
RGIG5887	ACETG_25	o__Lachnospirales	29870.3	1221.94	3864.12	31963.2	1578.05	4990.23	0.4057	0.454118	High-starch
RGIG6004	ACETG_26	o__Oscillospirales	46434.2	1203.52	3805.87	25750	1786.06	5648.01	0.0002	0.00107081	High-fiber
RGIG6080	ACETG_27	o__Lachnospirales	10162.4	389.11	1230.47	11125.5	1099.94	3478.3	0.3258	0.387799	High-starch
RGIG6509	ACETG_28	o__Eubacteriales	317.196	19.1848	60.6675	275.452	18.7295	59.2278	0.1509	0.209621	High-fiber
RGIG6921	ACETG_29	o__Oscillospirales	66416.3	2628.47	8311.96	34416.3	3943.74	12471.2	0.0002	0.00113669	High-fiber
RGIG7075	ACETG_30	o__Oscillospirales	20801.7	906.542	2866.74	22579.1	2655.55	8397.59	0.8798	0.903934	High-starch
RGIG7236	ACETG_31	o__Lachnospirales	122.451	10.241	32.3849	221.156	51.8727	164.036	0.1124	0.159072	High-starch
RGIG7407	ACETG_32	o__Lachnospirales	664.193	30.171	95.4092	1016.56	216.202	683.69	0.0191	0.0341249	High-starch
RGIG8000	ACETG_33	o__Lachnospirales	2620.59	122.923	388.716	3322.6	374.169	1183.23	0.0821	0.123148	High-starch
RGIG8248	ACETG_34	o__Oscillospirales	38530.5	1106.56	3499.26	11053.4	2092.39	6616.72	0.0002	0.00107081	High-fiber
RGIG8675	ACETG_35	o__Lachnospirales	449.538	34.9452	110.507	729.56	159.152	503.283	0.0413	0.0672555	High-starch
RMAG102	ACETG_36	o__Lachnospirales	9600.73	443.971	1403.96	13002.3	762.645	2411.7	0.0025	0.00645752	High-starch
RMAG669	ACETG_39	o__Oscillospirales	24931.1	925.873	2927.87	25722.1	3167.15	10015.4	0.5967	0.639323	High-starch
RMAG1056	ACETG_37	o__Oscillospirales	103491	3098.32	9797.75	71349.1	4207.5	13305.3	0.0004	0.00178621	High-fiber
RMAG1799	ACETG_38	o__Lachnospirales	925.133	42.2565	133.627	2724.24	1037.02	3279.33	0.0025	0.00645752	High-starch
s4_SRR873596.1_metabat1_bin.77	ACETG_43	o__Lachnospirales	4420.97	135.405	428.188	6038.04	310.059	980.492	0.0009	0.00314551	High-starch
s4_SRR873601.1_metabat1_bin.84	ACETG_44	o__Lachnospirales	4208.16	137.172	433.775	5037.61	263.532	833.361	0.0191	0.0341249	High-starch
s4_SRR873601.1_metabat2_bin.23_sub	ACETG_45	o__Lachnospirales	1843.92	63.3566	200.351	2141.09	122.365	386.952	0.0696	0.106596	High-starch
s4_SRR873604.1_metabat2_bin.376	ACETG_46	o__Lachnospirales	13287.4	177.871	562.478	14275.1	812.652	2569.83	0.0284	0.0483503	High-starch
s5_SRR18274464_metabat2_bin.12_sub	ACETG_47	o__Lachnospirales	3180.88	33.8682	107.101	3442.83	222.325	703.054	0.4497	0.495984	High-starch
s9_SRR5190270_metabat2_bin.19_sub	ACETG_48	o__Lachnospirales	2563.25	90.8555	287.31	3692.63	1037.85	3281.97	0.1736	0.2207	High-starch
s9_SRR5190274_metabat2_bin.60	ACETG_49	o__Lachnospirales	6221.69	163.847	518.129	11253.7	1318.22	4168.58	0.0002	0.00107081	High-starch
s9_SRR5190278_metabat1_bin.18_sub	ACETG_50	o__Lachnospirales	9913.77	305.817	967.078	22049.5	3785.73	11971.5	0.0002	0.00107081	High-starch
s9_SRR5190282_metabat1_bin.5_sub	ACETG_51	o__Lachnospirales	7044.69	195.33	617.689	14238.9	908.554	2873.1	0.0002	0.00107081	High-starch
s17_SRR8397892_metabat2_bin.14	ACETG_40	o__Lachnospirales	22105.9	1480.04	4680.29	41024.2	3460.95	10944.5	0.0005	0.00189953	High-starch
s17_SRR8397911_metabat2_bin.73_sub	ACETG_41	o__Lachnospirales	960.73	74.1173	234.379	1460.14	187.839	594.001	0.0065	0.0139322	High-starch
s20_SRR094926_metabat1_bin.308	ACETG_42	o__Lachnospirales	22931.3	1258.79	3980.65	23445.7	2709.53	8568.28	0.6501	0.686775	High-starch
supersetMAG50	ACETG_65	o__Lachnospirales	10556.6	261.6	827.25	16064.3	555.409	1756.36	0.0002	0.00107081	High-starch
supersetMAG51	ACETG_66	o__Lachnospirales	24544.3	669.683	2117.72	35229	1663.94	5261.83	0.0002	0.00107081	High-starch
supersetMAG52	ACETG_67	o__Lachnospirales	64321	3247.78	10270.4	112830	8012.97	25339.2	0.0002	0.00113669	High-starch
supersetMAG149	ACETG_53	o__Eubacteriales	1340.87	61.1103	193.248	2830.42	382.578	1209.82	0.0005	0.00189953	High-starch
supersetMAG151	ACETG_54	o__Eubacteriales	2429.36	56.7811	179.557	2201.34	118.611	375.08	0.1124	0.159072	High-fiber
supersetMAG254	ACETG_56	o__Clostridiales	7169.82	225.902	714.366	7958.76	402.684	1273.4	0.1736	0.2207	High-starch
supersetMAG257	ACETG_57	o__Peptostreptococcales	6690.31	200.33	633.499	6393.3	426.894	1349.96	0.2568	0.321049	High-fiber
supersetMAG422	ACETG_61	o__Peptostreptococcales	80.921	9.10366	28.7883	133.01	13.027	41.1951	0.0052	0.0113801	High-starch
supersetMAG594	ACETG_68	o__Lachnospirales	306.365	16.7543	52.9818	402.173	31.0307	98.1276	0.0126	0.0248904	High-starch
supersetMAG630	ACETG_69	o__Lachnospirales	509.648	18.2842	57.8198	814.138	187.598	593.237	0.0284	0.0483503	High-starch
supersetMAG1309	ACETG_52	o__Lachnospirales	4277.24	168.955	534.282	6360.52	2042.11	6457.72	0.9397	0.939743	High-starch
supersetMAG1558	ACETG_55	o__Oscillospirales	16387.6	306.611	969.59	11129.8	447.465	1415.01	0.0002	0.00107081	High-fiber
supersetMAG3040	ACETG_58	o__Lachnospirales	1099.63	52.1312	164.853	1613.64	239.303	756.742	0.0413	0.0672555	High-starch
supersetMAG3139	ACETG_59	o__Lachnospirales	1929.57	105.849	334.725	6789.95	2726.29	8621.29	0.0002	0.00107081	High-starch
supersetMAG4104	ACETG_60	o__Lachnospirales	6092.43	237.21	750.124	6637.51	604.762	1912.43	0.9397	0.939743	High-starch
supersetMAG4489	ACETG_62	o__Lachnospirales	6171.16	70.9218	224.274	4907.28	278.377	880.307	0.0005	0.00189953	High-fiber
supersetMAG4549	ACETG_63	o__Eubacteriales	8931.38	215.667	681.999	8852.73	626.177	1980.15	0.3643	0.420399	High-fiber
supersetMAG4623	ACETG_64	o__Lachnospirales	701.516	15.8243	50.0407	721.918	45.3353	143.363	0.5967	0.639323	High-starch

## Sheet: high-fiber
Genome	Refined name	Order	High-fiber			High-starch			P	Adjust-P	Which group
			Average	SEM	SD	Average	SEM	SD
GCA_016281685.1_ASM1628168v1_genomic	ACETG_1	o__Oscillospirales	66085.4	2714.59	8584.3	26593.6	4760.44	15053.8	0.0002	0.00107081	High-fiber
GCA_024697365.1_ASM2469736v1_genomic	ACETG_2	o__Oscillospirales	76844.3	2170.39	6863.37	48428.9	4270.41	13504.2	0.0004	0.00178621	High-fiber
RGIG1371	ACETG_15	o__Oscillospirales	15678.2	238.871	755.378	13369	736.857	2330.15	0.0052	0.0113801	High-fiber
RGIG2447	ACETG_17	o__Lachnospirales	9361.14	202.845	641.453	7107.46	566.805	1792.4	0.0012	0.00392743	High-fiber
RGIG6004	ACETG_26	o__Oscillospirales	46434.2	1203.52	3805.87	25750	1786.06	5648.01	0.0002	0.00107081	High-fiber
RGIG6921	ACETG_29	o__Oscillospirales	66416.3	2628.47	8311.96	34416.3	3943.74	12471.2	0.0002	0.00113669	High-fiber
RGIG8248	ACETG_34	o__Oscillospirales	38530.5	1106.56	3499.26	11053.4	2092.39	6616.72	0.0002	0.00107081	High-fiber
RMAG1056	ACETG_37	o__Oscillospirales	103491	3098.32	9797.75	71349.1	4207.5	13305.3	0.0004	0.00178621	High-fiber
supersetMAG1558	ACETG_55	o__Oscillospirales	16387.6	306.611	969.59	11129.8	447.465	1415.01	0.0002	0.00107081	High-fiber
supersetMAG4489	ACETG_62	o__Lachnospirales	6171.16	70.9218	224.274	4907.28	278.377	880.307	0.0005	0.00189953	High-fiber

## Sheet: high-starch
Genome	Refined name	Order	High-fiber			High-starch			P	Adjust-P	Which group
			Average	SEM	SD	Average	SEM	SD
Acetitomaculum_ruminis_DSM_5522	SAG_1	o__Lachnospirales	37208.9	1180.95	3734.48	55608	5146.83	16275.7	0.0025	0.00645752	High-starch
Blautia_schinkii_DSM_10518	SAG_3	o__Lachnospirales	10456.6	268.074	847.726	16020.1	551.222	1743.12	0.0002	0.00107081	High-starch
Clostridioides_difficile_BR81	SAG_4	o__Peptostreptococcales	3181.16	113.859	360.054	4172.18	372.268	1177.22	0.0156	0.0299316	High-starch
HG_Cecum-11.maxbin.054_sub.contigs	ACETG_4	o__Lachnospirales	2623.49	132.059	417.606	4542.28	385.124	1217.87	0.0002	0.00113669	High-starch
HG_Colon-8.metabat2.017.contigs	ACETG_5	o__Lachnospirales	509.752	19.4538	61.5183	954.114	276.018	872.845	0.0082	0.0169812	High-starch
MAG-0656	ACETG_6	o__Lachnospirales	347.98	11.916	37.6816	937.438	236.374	747.481	0.0032	0.00773492	High-starch
MAG-0789	ACETG_7	o__Lachnospirales	224.306	15.6495	49.488	448.966	130.363	412.244	0.0102	0.0206051	High-starch
MAG-1005	ACETG_8	o__Lachnospirales	230.946	31.4189	99.3553	2223.79	874.587	2765.69	0.0005	0.00189953	High-starch
MAG-2776	ACETG_10	o__Lachnospirales	561.824	27.9057	88.2456	1306.1	295.964	935.919	0.0025	0.00645752	High-starch
MAG-3400	ACETG_12	o__Lachnospirales	1126.91	57.878	183.026	1826.92	177.344	560.81	0.0019	0.00606165	High-starch
MAG-3814	ACETG_13	o__Lachnospirales	305.824	19.2228	60.7878	847.495	255.879	809.16	0.0015	0.00488763	High-starch
MAG-3871	ACETG_14	o__Lachnospirales	2142.73	146.954	464.711	5165.6	1217.71	3850.74	0.0052	0.0113801	High-starch
RGIG575	ACETG_23	o__Eubacteriales	4145.34	98.6	311.8	10753	1321.8	4179.9	0.0025	0.00645752	High-starch
RGIG4038	ACETG_18	o__Lachnospirales	15133.3	196.209	620.468	17014	796.819	2519.76	0.0191	0.0341249	High-starch
RGIG5706	ACETG_22	o__Lachnospirales	8141.91	209.262	661.743	10462.1	566.556	1791.61	0.0032	0.00773492	High-starch
RGIG7407	ACETG_32	o__Lachnospirales	664.193	30.171	95.4092	1016.56	216.202	683.69	0.0191	0.0341249	High-starch
RMAG102	ACETG_36	o__Lachnospirales	9600.73	443.971	1403.96	13002.3	762.645	2411.7	0.0025	0.00645752	High-starch
RMAG1799	ACETG_38	o__Lachnospirales	925.133	42.2565	133.627	2724.24	1037.02	3279.33	0.0025	0.00645752	High-starch
s4_SRR873596.1_metabat1_bin.77	ACETG_43	o__Lachnospirales	4420.97	135.405	428.188	6038.04	310.059	980.492	0.0009	0.00314551	High-starch
s4_SRR873601.1_metabat1_bin.84	ACETG_44	o__Lachnospirales	4208.16	137.172	433.775	5037.61	263.532	833.361	0.0191	0.0341249	High-starch
s4_SRR873604.1_metabat2_bin.376	ACETG_46	o__Lachnospirales	13287.4	177.871	562.478	14275.1	812.652	2569.83	0.0284	0.0483503	High-starch
s9_SRR5190274_metabat2_bin.60	ACETG_49	o__Lachnospirales	6221.69	163.847	518.129	11253.7	1318.22	4168.58	0.0002	0.00107081	High-starch
s9_SRR5190278_metabat1_bin.18_sub	ACETG_50	o__Lachnospirales	9913.77	305.817	967.078	22049.5	3785.73	11971.5	0.0002	0.00107081	High-starch
s9_SRR5190282_metabat1_bin.5_sub	ACETG_51	o__Lachnospirales	7044.69	195.33	617.689	14238.9	908.554	2873.1	0.0002	0.00107081	High-starch
s17_SRR8397892_metabat2_bin.14	ACETG_40	o__Lachnospirales	22105.9	1480.04	4680.29	41024.2	3460.95	10944.5	0.0005	0.00189953	High-starch
s17_SRR8397911_metabat2_bin.73_sub	ACETG_41	o__Lachnospirales	960.73	74.1173	234.379	1460.14	187.839	594.001	0.0065	0.0139322	High-starch
supersetMAG50	ACETG_65	o__Lachnospirales	10556.6	261.6	827.25	16064.3	555.409	1756.36	0.0002	0.00107081	High-starch
supersetMAG51	ACETG_66	o__Lachnospirales	24544.3	669.683	2117.72	35229	1663.94	5261.83	0.0002	0.00107081	High-starch
supersetMAG52	ACETG_67	o__Lachnospirales	64321	3247.78	10270.4	112830	8012.97	25339.2	0.0002	0.00113669	High-starch
supersetMAG149	ACETG_53	o__Eubacteriales	1340.87	61.1103	193.248	2830.42	382.578	1209.82	0.0005	0.00189953	High-starch
supersetMAG422	ACETG_61	o__Peptostreptococcales	80.921	9.10366	28.7883	133.01	13.027	41.1951	0.0052	0.0113801	High-starch
supersetMAG594	ACETG_68	o__Lachnospirales	306.365	16.7543	52.9818	402.173	31.0307	98.1276	0.0126	0.0248904	High-starch
supersetMAG630	ACETG_69	o__Lachnospirales	509.648	18.2842	57.8198	814.138	187.598	593.237	0.0284	0.0483503	High-starch
supersetMAG3139	ACETG_59	o__Lachnospirales	1929.57	105.849	334.725	6789.95	2726.29	8621.29	0.0002	0.00107081	High-starch
