# Supplementary material for: Metabolic versatility enables acetogens to colonize ruminants with diet-driven niche partitioning
Source: ISME J. 2025 Sep 1;19(1):wraf183. doi: 10.1093/ismejo/wraf183 (PMC12449052; doi:10.1093/ismejo/wraf183)
Supplement: Supplementary_FileS10_wraf183 [file supplementary_files10_wraf183.xlsx]

## Sheet: sample infor
Group	Sample ID	Project Number	SRA	Total_Reads	Total_Bases	Total_Reads_with_Ns	N_Reads%	A%	T%	C%	G%	N%
H2+CO2	DH	PRJNA1085643	SRR28341247	254268344	38007705397	11264	0	21.58	21.74	28.32	28.35	0
H2+CO2	DH1	PRJNA1085643	SRR28341246	208450136	31128567094	9748	0	23.16	23.32	26.76	26.76	0
H2+CO2	DH2	PRJNA1085643	SRR28341245	308737980	46149857484	11927	0	24.77	24.93	25.13	25.17	0
H2+CO2	DH3	PRJNA1085643	SRR28341244	63625964	9519271247	3362	0.01	17.54	17.69	32.35	32.42	0
N2+CO2	DN	PRJNA1085643	SRR28341243	77566710	11594701361	5923	0.01	19.52	19.76	30.4	30.32	0
H2+CO2	XH	PRJNA1085643	SRR28341242	287660608	43000320437	11997	0	24.41	24.58	25.5	25.5	0
H2+CO2	XH13	PRJNA1085643	SRR28341241	222609380	33278797419	10720	0	24.6	24.74	25.31	25.34	0
H2+CO2	XH14	PRJNA1085643	SRR28341240	307231772	45919715289	11978	0	25.09	25.25	24.83	24.84	0
H2+CO2	XH15	PRJNA1085643	SRR28341239	61549700	9203998009	5691	0.01	20.46	20.62	29.45	29.48	0
N2+CO2	XN	PRJNA1085643	SRR28341238	81030118	12116373985	2076774	2.56	21.76	21.88	28.12	28.17	0.07

## Sheet: Bacteria (590)
user_genome	Completeness	Contamination	GC	Genome Size	Domain	Phylum	Class	Order	Family	Genus	Species
DH1_cobin.100	95.221	0.247831	0.433754	4777557	d__Bacteria	p__Bacteroidota	c__Bacteroidia	o__Bacteroidales	f__Bacteroidaceae	g__Bacteroides	s__Bacteroides fragilis
DH1_cobin.105	66.5553	5.43333	0.496344	2058845	d__Bacteria	p__Firmicutes_C	c__Negativicutes	o__Acidaminococcales	f__Acidaminococcaceae	g__Succiniclasticum	s__Succiniclasticum sp905233365
DH1_cobin.124	54.7669	9.48135	0.543275	2341072	d__Bacteria	p__Firmicutes_A	c__Clostridia	o__Christensenellales	f__CAG-74	g__GCA-900199385	s__
DH1_cobin.134	99.2481	7.39348	0.45748	3595729	d__Bacteria	p__Bacteroidota	c__Bacteroidia	o__Bacteroidales	f__Bacteroidaceae	g__Bacteroides	s__Bacteroides pyogenes
DH1_cobin.135	87.0666	4.70816	0.588445	3529067	d__Bacteria	p__Firmicutes_A	c__Clostridia	o__Christensenellales	f__CAG-74	g__SFMI01	s__SFMI01 sp902781945
DH1_cobin.137	65.9755	4.38596	0.638953	2264384	d__Bacteria	p__Firmicutes_A	c__Clostridia	o__Christensenellales	f__CAG-74	g__UBA2862	s__
DH1_cobin.139	89.2453	1.50943	0.466683	2588565	d__Bacteria	p__Bacteroidota	c__Bacteroidia	o__Bacteroidales	f__Muribaculaceae	g__Sodaliphilus	s__
DH1_cobin.141	93.5123	6.84564	0.516795	2238409	d__Bacteria	p__Firmicutes_A	c__Clostridia	o__Oscillospirales	f__Acutalibacteraceae	g__Ruminococcus_E	s__Ruminococcus_E sp900316555
DH1_cobin.149	89.9286	0.978836	0.481069	2535328	d__Bacteria	p__Bacteroidota	c__Bacteroidia	o__Bacteroidales	f__UBA932	g__Cryptobacteroides	s__
DH1_cobin.150	86.8132	0	0.432035	946247	d__Bacteria	p__Proteobacteria	c__Alphaproteobacteria	o__Rs-D84	f__Rs-D84	g__Enterousia	s__Enterousia sp900320405
DH1_cobin.153	56.1746	4.43262	0.48603	1094067	d__Bacteria	p__Firmicutes_A	c__Clostridia	o__Peptostreptococcales	f__Anaerovoracaceae	g__RUG754	s__RUG754 sp902778565
DH1_cobin.154	89.4515	0.158228	0.534726	2055705	d__Bacteria	p__Firmicutes_A	c__Clostridia	o__Lachnospirales	f__Lachnospiraceae	g__UBA6987	s__
DH1_cobin.158	63.3669	8.89262	0.512973	1337594	d__Bacteria	p__Firmicutes_A	c__Clostridia	o__Peptostreptococcales	f__Anaerovoracaceae	g__RUG099	s__
DH1_cobin.159	56.384	5.61192	0.519204	2544562	d__Bacteria	p__Firmicutes_A	c__Clostridia	o__Lachnospirales	f__Lachnospiraceae	g__CAG-791	s__
DH1_cobin.16	98.2958	5.98326	0.506231	4790113	d__Bacteria	p__Proteobacteria	c__Gammaproteobacteria	o__Enterobacterales	f__Enterobacteriaceae	g__Escherichia	s__Escherichia coli
DH1_cobin.162	85.1021	0.33557	0.415612	1635588	d__Bacteria	p__Firmicutes_A	c__Clostridia	o__Christensenellales	f__Borkfalkiaceae	g__UBA1259	s__UBA1259 sp017448355
DH1_cobin.163	54.9947	2.85714	0.58446	1937681	d__Bacteria	p__Bacteroidota	c__Bacteroidia	o__Bacteroidales	f__UBA932	g__Cryptobacteroides	s__
DH1_cobin.174	68.6151	2.68987	0.595392	1743820	d__Bacteria	p__Firmicutes_A	c__Clostridia	o__Lachnospirales	f__Lachnospiraceae	g__UBA1066	s__UBA1066 sp900320575
DH1_cobin.182	88.4848	2.46085	0.575579	2441204	d__Bacteria	p__Firmicutes_A	c__Clostridia	o__Christensenellales	f__CAG-74	g__GCA-900199385	s__GCA-900199385 sp900320755
DH1_cobin.185	81.7657	3.97092	0.497197	3685292	d__Bacteria	p__Firmicutes_A	c__Clostridia	o__Oscillospirales	f__Ruminococcaceae	g__Anaerotruncus	s__Anaerotruncus massiliensis_A
DH1_cobin.198	95.7219	7.4246	0.640064	2756421	d__Bacteria	p__Firmicutes_A	c__Clostridia	o__Christensenellales	f__CAG-74	g__UBA2862	s__
DH1_cobin.201	62.9647	4.86597	0.485714	1176811	d__Bacteria	p__Firmicutes_A	c__Clostridia	o__Christensenellales	f__Christensenellaceae	g__QANA01	s__QANA01 sp017439085
DH1_cobin.204	97.5806	0	0.450626	2378910	d__Bacteria	p__Bacteroidota	c__Bacteroidia	o__Bacteroidales	f__F082	g__Limimorpha	s__Limimorpha sp902774295
DH1_cobin.217	55.6932	2.90566	0.536566	1170285	d__Bacteria	p__Bacteroidota	c__Bacteroidia	o__Bacteroidales	f__Muribaculaceae	g__CAG-873	s__
DH1_cobin.246	95.6897	2.91188	0.549746	3364578	d__Bacteria	p__Firmicutes_A	c__Clostridia	o__Lachnospirales	f__Lachnospiraceae	g__CAG-791	s__
DH1_cobin.250	96.9086	7.52688	0.60285	4293318	d__Bacteria	p__Firmicutes_A	c__Clostridia	o__Christensenellales	f__CAG-74	g__UBA2862	s__UBA2862 sp902765305
DH1_cobin.251	95.7746	0.704225	0.473386	4101828	d__Bacteria	p__Firmicutes_A	c__Clostridia	o__Eubacteriales	f__Eubacteriaceae	g__Eubacterium	s__Eubacterium limosum
DH1_cobin.257	97.9866	0	0.498037	2605365	d__Bacteria	p__Firmicutes_A	c__Clostridia	o__Oscillospirales	f__Ruminococcaceae	g__Pygmaiobacter	s__Pygmaiobacter massiliensis
DH1_cobin.266	63.4161	3.64066	0.589232	1197767	d__Bacteria	p__Firmicutes_A	c__Clostridia	o__Peptostreptococcales	f__Anaerovoracaceae	g__RUG11894	s__RUG11894 sp017412505
DH1_cobin.267	60.5309	0.0778083	0.582468	1714961	d__Bacteria	p__Firmicutes_A	c__Clostridia	o__Lachnospirales	f__Lachnospiraceae	g__UBA1066	s__UBA1066 sp900317045
DH1_cobin.275	97.3411	3.44145	0.420512	5734535	d__Bacteria	p__Bacteroidota	c__Bacteroidia	o__Bacteroidales	f__Bacteroidaceae	g__Bacteroides	s__Bacteroides xylanisolvens
DH1_cobin.276	86.4863	9.73663	0.488452	3164908	d__Bacteria	p__Firmicutes_A	c__Clostridia	o__Oscillospirales	f__Oscillospiraceae	g__Limivicinus	s__
DH1_cobin.280	50.4	0.134409	0.50189	815161	d__Bacteria	p__Firmicutes_A	c__Clostridia	o__Christensenellales	f__Borkfalkiaceae	g__UBA7597	s__UBA7597 sp003448195
DH1_cobin.283	55.4167	1.25	0.467927	1124480	d__Bacteria	p__Actinobacteriota	c__Coriobacteriia	o__WRKU01	f__JAENWW01	g__	s__
DH1_cobin.284	64.3261	6.06264	0.528726	3374100	d__Bacteria	p__Firmicutes_A	c__Clostridia	o__Oscillospirales	f__Oscillospiraceae	g__Limivicinus	s__
DH1_cobin.290	72.5678	7.89474	0.575572	2659172	d__Bacteria	p__Firmicutes_A	c__Clostridia	o__Christensenellales	f__CAG-74	g__GCA-900199385	s__
DH1_cobin.294	86.0759	1.2856	0.463174	4000901	d__Bacteria	p__Firmicutes_A	c__Clostridia	o__Lachnospirales	f__Lachnospiraceae	g__Lactonifactor	s__Lactonifactor sp009677585
DH1_cobin.3	66.3757	5.71429	0.580191	1934772	d__Bacteria	p__Bacteroidota	c__Bacteroidia	o__Bacteroidales	f__UBA932	g__Cryptobacteroides	s__Cryptobacteroides sp902782225
DH1_cobin.300	79.1946	1.67785	0.622123	2029634	d__Bacteria	p__Firmicutes_A	c__Clostridia	o__Oscillospirales	f__Oscillospiraceae	g__Limivicinus	s__
DH1_cobin.308	90.6236	5.74944	0.619512	2372735	d__Bacteria	p__Firmicutes_A	c__Clostridia	o__Oscillospirales	f__Oscillospiraceae	g__Evtepia	s__Evtepia sp902781745
DH1_cobin.35	67.4229	6.35266	0.523168	1932485	d__Bacteria	p__Firmicutes_A	c__Clostridia	o__Lachnospirales	f__Lachnospiraceae	g__CAG-791	s__CAG-791 sp902794825
DH1_cobin.38	75.1398	1.13636	0.566703	1527372	d__Bacteria	p__Spirochaetota	c__Spirochaetia	o__Sphaerochaetales	f__Sphaerochaetaceae	g__UBA9732	s__
DH1_cobin.39	84.8688	1.34228	0.595543	1997316	d__Bacteria	p__Firmicutes_A	c__Clostridia	o__Oscillospirales	f__Oscillospiraceae	g__CAG-83	s__CAG-83 sp000431575
DH1_cobin.45	86.0706	2.41001	0.573807	2261525	d__Bacteria	p__Firmicutes_A	c__Clostridia	o__Lachnospirales	f__Lachnospiraceae	g__UBA6987	s__UBA6987 sp902761665
DH1_cobin.46	98.3019	1.00629	0.504021	2833325	d__Bacteria	p__Bacteroidota	c__Bacteroidia	o__Bacteroidales	f__Muribaculaceae	g__Sodaliphilus	s__Sodaliphilus sp902768435
DH1_cobin.47	89.0087	6.38761	0.636762	2164404	d__Bacteria	p__Actinobacteriota	c__Coriobacteriia	o__Coriobacteriales	f__Atopobiaceae	g__Tractidigestivibacter	s__Tractidigestivibacter sp900548775
DH1_cobin.50	82.5132	8.4709	0.508898	2474193	d__Bacteria	p__Bacteroidota	c__Bacteroidia	o__Bacteroidales	f__UBA932	g__Cryptobacteroides	s__
DH1_cobin.51	53.6823	7.00054	0.500282	1391070	d__Bacteria	p__Firmicutes_C	c__Negativicutes	o__Acidaminococcales	f__Acidaminococcaceae	g__Succiniclasticum	s__Succiniclasticum sp900315925
DH1_cobin.57	91.5094	4.24528	0.439056	1643844	d__Bacteria	p__Firmicutes	c__Bacilli	o__Erysipelotrichales	f__Erysipelotrichaceae	g__RUG521	s__
DH1_cobin.63	99.4624	0	0.42039	3328692	d__Bacteria	p__Bacteroidota	c__Bacteroidia	o__Bacteroidales	f__Marinifilaceae	g__Gabonibacter	s__Gabonibacter massiliensis
DH1_cobin.65	94.0506	2.40492	0.557904	2349322	d__Bacteria	p__Firmicutes_A	c__Clostridia	o__Oscillospirales	f__CAG-272	g__UMGS1865	s__UMGS1865 sp902795355
DH1_cobin.66	80.8387	3.67953	0.52779	2620246	d__Bacteria	p__Firmicutes_A	c__Clostridia	o__Lachnospirales	f__Lachnospiraceae	g__CAG-791	s__CAG-791 sp902801415
DH1_cobin.76	73.8118	4.38596	0.57388	2334403	d__Bacteria	p__Firmicutes_A	c__Clostridia	o__Christensenellales	f__CAG-74	g__GCA-900199385	s__GCA-900199385 sp017447185
DH1_cobin.8	95.9459	1.68919	0.494602	2764639	d__Bacteria	p__Verrucomicrobiota	c__Verrucomicrobiae	o__Opitutales	f__CAG-312	g__Merdousia	s__Merdousia sp900760055
DH1_cobin.82	98.1013	0	0.487451	2522381	d__Bacteria	p__Proteobacteria	c__Gammaproteobacteria	o__Burkholderiales	f__Burkholderiaceae	g__Parasutterella	s__Parasutterella excrementihominis
DH1_cobin.86	52.7922	5.07937	0.511901	1375388	d__Bacteria	p__Firmicutes	c__Bacilli	o__Erysipelotrichales	f__Erysipelotrichaceae	g__Bulleidia	s__Bulleidia timonensis
DH1_cobin.88	95.7494	1.71281	0.607998	3882669	d__Bacteria	p__Firmicutes_A	c__Clostridia	o__Oscillospirales	f__CAG-272	g__UMGS1696	s__
DH1_cobin.95	95.9732	1.00671	0.558803	2645808	d__Bacteria	p__Firmicutes_A	c__Clostridia	o__Oscillospirales	f__Oscillospiraceae	g__Oscillibacter	s__Oscillibacter ruminantium
DH2_cobin.101	89.3257	6.57108	0.628904	2402299	d__Bacteria	p__Firmicutes_A	c__Clostridia	o__Oscillospirales	f__Oscillospiraceae	g__RGIG7114	s__
DH2_cobin.107	67.882	7.10291	0.594346	1597985	d__Bacteria	p__Firmicutes_A	c__Clostridia	o__Oscillospirales	f__Oscillospiraceae	g__RUG678	s__RUG678 sp900321335
DH2_cobin.108	75.3817	5.60403	0.615844	2147848	d__Bacteria	p__Firmicutes_A	c__Clostridia	o__Oscillospirales	f__Oscillospiraceae	g__Evtepia	s__
DH2_cobin.109	85.6704	1.67785	0.601611	1878107	d__Bacteria	p__Firmicutes_A	c__Clostridia	o__Oscillospirales	f__Oscillospiraceae	g__CAG-83	s__CAG-83 sp902782615
DH2_cobin.11	90.0314	7.6266	0.529047	2099996	d__Bacteria	p__Firmicutes_A	c__Clostridia	o__Oscillospirales	f__Acutalibacteraceae	g__Ruminococcus_E	s__Ruminococcus_E sp900313895
DH2_cobin.126	84.8822	3.88652	0.615376	2229469	d__Bacteria	p__Firmicutes_A	c__Clostridia	o__Oscillospirales	f__Oscillospiraceae	g__Limivicinus	s__Limivicinus sp902778285
DH2_cobin.127	60.2169	5.4127	0.479279	1184807	d__Bacteria	p__Bacteroidota	c__Bacteroidia	o__Bacteroidales	f__UBA932	g__Egerieousia	s__Egerieousia sp016285455
DH2_cobin.130	54.7806	3.44828	0.558334	1935092	d__Bacteria	p__Bacteroidota	c__Bacteroidia	o__Bacteroidales	f__Muribaculaceae	g__Sodaliphilus	s__Sodaliphilus sp900320245
DH2_cobin.133	79.7786	8.53856	0.534979	2528033	d__Bacteria	p__Firmicutes_A	c__Clostridia	o__Lachnospirales	f__Lachnospiraceae	g__CAG-791	s__CAG-791 sp900320335
DH2_cobin.141	83.4927	3.20508	0.3934	2481769	d__Bacteria	p__Firmicutes_A	c__Clostridia	o__Lachnospirales	f__Anaerotignaceae	g__Anaerotignum	s__
DH2_cobin.160	85.1396	7.10291	0.524016	5367885	d__Bacteria	p__Firmicutes_A	c__Clostridia	o__Oscillospirales	f__Oscillospiraceae	g__Limivicinus	s__
DH2_cobin.164	80.1198	9.6507	0.506646	1680761	d__Bacteria	p__Firmicutes_C	c__Negativicutes	o__Acidaminococcales	f__Acidaminococcaceae	g__Succiniclasticum	s__
DH2_cobin.171	94.6416	4.22654	0.599954	2507503	d__Bacteria	p__Actinobacteriota	c__Coriobacteriia	o__Coriobacteriales	f__Atopobiaceae	g__UBA7748	s__UBA7748 sp900314535
DH2_cobin.179	50.8621	0	0.515225	1054018	d__Bacteria	p__Bacteroidota	c__Bacteroidia	o__Bacteroidales	f__UBA932	g__Cryptobacteroides	s__
DH2_cobin.183	64.283	4.23372	0.530076	1834067	d__Bacteria	p__Firmicutes_A	c__Clostridia	o__Lachnospirales	f__Lachnospiraceae	g__CAG-791	s__
DH2_cobin.187	100	0	0.650602	2256192	d__Bacteria	p__Actinobacteriota	c__Coriobacteriia	o__Coriobacteriales	f__Atopobiaceae	g__Parafannyhessea	s__Parafannyhessea umbonata
DH2_cobin.189	74.0688	8.9418	0.526651	2004379	d__Bacteria	p__Bacteroidota	c__Bacteroidia	o__Bacteroidales	f__UBA932	g__Cryptobacteroides	s__Cryptobacteroides sp902801885
DH2_cobin.197	53.2288	6.89655	0.495676	1221433	d__Bacteria	p__Bacteroidota	c__Bacteroidia	o__Bacteroidales	f__UBA932	g__Egerieousia	s__Egerieousia sp002309115
DH2_cobin.204	51.0867	1.11857	0.519309	2013115	d__Bacteria	p__Firmicutes_A	c__Clostridia	o__Oscillospirales	f__Ruminococcaceae	g__RUG11783	s__
DH2_cobin.209	88.4857	7.05645	0.637699	2182171	d__Bacteria	p__Actinobacteriota	c__Coriobacteriia	o__Coriobacteriales	f__Atopobiaceae	g__Tractidigestivibacter	s__Tractidigestivibacter sp900548775
DH2_cobin.211	92.9365	9.04762	0.54196	2225237	d__Bacteria	p__Bacteroidota	c__Bacteroidia	o__Bacteroidales	f__UBA932	g__Cryptobacteroides	s__Cryptobacteroides sp902766985
DH2_cobin.213	71.0345	8.62069	0.63913	2417459	d__Bacteria	p__Firmicutes_A	c__Clostridia	o__Christensenellales	f__CAG-74	g__UBA2862	s__
DH2_cobin.230	52.664	1.00671	0.571433	964609	d__Bacteria	p__Firmicutes_A	c__Clostridia	o__Oscillospirales	f__Oscillospiraceae	g__CAG-83	s__
DH2_cobin.249	82.9981	4.05827	0.568224	2636405	d__Bacteria	p__Firmicutes_A	c__Clostridia	o__Christensenellales	f__CAG-74	g__GCA-900199385	s__GCA-900199385 sp902764875
DH2_cobin.252	52.4475	1.69311	0.630944	1463821	d__Bacteria	p__Firmicutes_A	c__Clostridia	o__Oscillospirales	f__Oscillospiraceae	g__Limivicinus	s__
DH2_cobin.254	58.7973	1.71395	0.472766	1145749	d__Bacteria	p__Firmicutes_A	c__Clostridia	o__Peptostreptococcales	f__Anaerovoracaceae	g__Baileyella	s__Baileyella intestinalis
DH2_cobin.267	97.4126	0.699301	0.488844	2870816	d__Bacteria	p__Firmicutes_A	c__Clostridia	o__Christensenellales	f__Christensenellaceae	g__Christensenella	s__Christensenella hongkongensis
DH2_cobin.269	60.8821	7.68322	0.511226	1047590	d__Bacteria	p__Firmicutes_A	c__Clostridia	o__Peptostreptococcales	f__Anaerovoracaceae	g__RUG099	s__RUG099 sp017404265
DH2_cobin.273	68.3992	2.72503	0.588703	1961756	d__Bacteria	p__Firmicutes_A	c__Clostridia	o__Christensenellales	f__CAG-74	g__RUG563	s__
DH2_cobin.283	73.6032	1.63209	0.562537	1942964	d__Bacteria	p__Firmicutes_A	c__Clostridia	o__Oscillospirales	f__UBA644	g__	s__
DH2_cobin.294	95.6128	6.08997	0.596324	2120651	d__Bacteria	p__Firmicutes_A	c__Clostridia	o__Lachnospirales	f__Lachnospiraceae	g__UBA1066	s__UBA1066 sp900320575
DH2_cobin.297	51.9451	1.8095	0.51092	1512456	d__Bacteria	p__Firmicutes_A	c__Clostridia	o__Lachnospirales	f__Lachnospiraceae	g__Bilifractor	s__
DH2_cobin.306	58.7146	1.65029	0.318081	1367611	d__Bacteria	p__Firmicutes_A	c__Clostridia	o__Clostridiales	f__Clostridiaceae	g__Clostridium_J	s__Clostridium_J sulfidigenes
DH2_cobin.315	69.4427	0.692114	0.321365	1532957	d__Bacteria	p__Firmicutes_A	c__Clostridia	o__Oscillospirales	f__Ruminococcaceae	g__RGIG7389	s__
DH2_cobin.316	86.0635	7.45283	0.462827	1596081	d__Bacteria	p__Firmicutes	c__Bacilli	o__Erysipelotrichales	f__Erysipelotrichaceae	g__RUG521	s__RUG521 sp900319675
DH2_cobin.327	51.7349	2.94421	0.506902	909085	d__Bacteria	p__Spirochaetota	c__Spirochaetia	o__Sphaerochaetales	f__Sphaerochaetaceae	g__RUG14846	s__
DH2_cobin.329	60.1724	6.89655	0.455535	1328851	d__Bacteria	p__Firmicutes_C	c__Negativicutes	o__Selenomonadales	f__Selenomonadaceae	g__Anaerovibrio	s__
DH2_cobin.330	63.2981	1.46874	0.540813	1320752	d__Bacteria	p__Bacteroidota	c__Bacteroidia	o__Bacteroidales	f__Muribaculaceae	g__CAG-873	s__
DH2_cobin.335	76.5839	1.32075	0.520188	1727437	d__Bacteria	p__Bacteroidota	c__Bacteroidia	o__Bacteroidales	f__Muribaculaceae	g__CAG-485	s__
DH2_cobin.34	55.8725	0	0.567368	1308872	d__Bacteria	p__Firmicutes_A	c__Clostridia	o__Oscillospirales	f__Oscillospiraceae	g__Oscillibacter	s__Oscillibacter ruminantium
DH2_cobin.340	93.5062	1.93853	0.51407	1738733	d__Bacteria	p__Firmicutes_A	c__Clostridia	o__Peptostreptococcales	f__Anaerovoracaceae	g__RUG099	s__
DH2_cobin.342	58.6207	2.89969	0.50607	1199904	d__Bacteria	p__Firmicutes_A	c__Clostridia	o__Peptostreptococcales	f__Anaerovoracaceae	g__Copromorpha	s__Copromorpha sp017438285
DH2_cobin.35	57.9875	3.951	0.521961	1730653	d__Bacteria	p__Firmicutes_A	c__Clostridia	o__Lachnospirales	f__Lachnospiraceae	g__CAG-791	s__CAG-791 sp902794825
DH2_cobin.38	91.4094	4.38479	0.601685	2804910	d__Bacteria	p__Firmicutes_A	c__Clostridia	o__Oscillospirales	f__Oscillospiraceae	g__Intestinimonas	s__Intestinimonas butyriciproducens
DH2_cobin.39	96.8477	5.99413	0.558618	3450798	d__Bacteria	p__Firmicutes_A	c__Clostridia	o__Oscillospirales	f__Oscillospiraceae	g__Faecousia	s__
DH2_cobin.50	100	2.36686	0.594367	4355756	d__Bacteria	p__Desulfobacterota_I	c__Desulfovibrionia	o__Desulfovibrionales	f__Desulfovibrionaceae	g__Bilophila	s__Bilophila wadsworthia
DH2_cobin.54	90.9396	6.19547	0.422137	1882926	d__Bacteria	p__Firmicutes_A	c__Clostridia	o__Lachnospirales	f__Lachnospiraceae	g__UBA4285	s__
DH2_cobin.66	85.2071	1.87377	0.635457	2442563	d__Bacteria	p__Desulfobacterota_I	c__Desulfovibrionia	o__Desulfovibrionales	f__Desulfovibrionaceae	g__Desulfovibrio	s__Desulfovibrio sp900556755
DH2_cobin.72	77.3142	2.99142	0.559993	1903676	d__Bacteria	p__Bacteroidota	c__Bacteroidia	o__Bacteroidales	f__Muribaculaceae	g__Sodaliphilus	s__Sodaliphilus sp902761475
DH2_cobin.77	89.1296	4.20635	0.481372	2316308	d__Bacteria	p__Bacteroidota	c__Bacteroidia	o__Bacteroidales	f__UBA932	g__Cryptobacteroides	s__
DH2_cobin.78	52.9054	2.72651	0.607706	1060475	d__Bacteria	p__Firmicutes_A	c__Clostridia	o__Oscillospirales	f__Oscillospiraceae	g__Faecousia	s__Faecousia sp900315595
DH2_cobin.81	71.8966	6.03448	0.532426	4614830	d__Bacteria	p__Proteobacteria	c__Gammaproteobacteria	o__Enterobacterales	f__Enterobacteriaceae	g__Citrobacter_A	s__Citrobacter_A farmeri
DH2_cobin.96	74.9821	8.38558	0.52163	2897561	d__Bacteria	p__Firmicutes_A	c__Clostridia	o__Lachnospirales	f__Lachnospiraceae	g__CAG-791	s__CAG-791 sp902780385
DH3_cobin.120	95.1149	0.191571	0.520687	2463472	d__Bacteria	p__Firmicutes_A	c__Clostridia	o__Lachnospirales	f__Lachnospiraceae	g__CAG-791	s__CAG-791 sp900317555
DH3_cobin.122	67.2927	3.81647	0.459341	1578179	d__Bacteria	p__Firmicutes	c__Bacilli	o__Erysipelotrichales	f__Erysipelotrichaceae	g__RUG521	s__RUG521 sp015058955
DH3_cobin.128	88.1647	2.64151	0.53267	1865976	d__Bacteria	p__Bacteroidota	c__Bacteroidia	o__Bacteroidales	f__Muribaculaceae	g__CAG-873	s__
DH3_cobin.13	82.2917	0.34965	0.305528	2514741	d__Bacteria	p__Firmicutes_A	c__Clostridia	o__Tissierellales	f__Tissierellaceae	g__Tissierella	s__Tissierella praeacuta
DH3_cobin.131	86.0109	4.30204	0.520311	2436005	d__Bacteria	p__Firmicutes_A	c__Clostridia	o__Lachnospirales	f__UBA1390	g__RUG760	s__RUG760 sp017442735
DH3_cobin.133	63.6732	1.02768	0.632955	2043005	d__Bacteria	p__Firmicutes_A	c__Clostridia	o__Christensenellales	f__CAG-74	g__Ventricola	s__Ventricola sp902781095
DH3_cobin.135	51.6765	4.5302	0.533761	1610142	d__Bacteria	p__Firmicutes_A	c__Clostridia	o__Lachnospirales	f__Lachnospiraceae	g__CAG-791	s__CAG-791 sp900320335
DH3_cobin.136	68.1287	8.77193	0.639319	2497086	d__Bacteria	p__Firmicutes_A	c__Clostridia	o__Christensenellales	f__CAG-74	g__UBA2862	s__
DH3_cobin.144	91.1074	9.13031	0.616615	2621811	d__Bacteria	p__Firmicutes_A	c__Clostridia	o__Oscillospirales	f__Oscillospiraceae	g__Limivicinus	s__
DH3_cobin.16	72.4242	8.40326	0.572499	2460831	d__Bacteria	p__Firmicutes_A	c__Clostridia	o__Christensenellales	f__CAG-74	g__GCA-900199385	s__
DH3_cobin.164	51.8545	6.2963	0.57157	1200499	d__Bacteria	p__Bacteroidota	c__Bacteroidia	o__Bacteroidales	f__UBA932	g__Bact-11	s__
DH3_cobin.165	93.9597	0.671141	0.571597	1969196	d__Bacteria	p__Firmicutes_A	c__Clostridia	o__Oscillospirales	f__Acutalibacteraceae	g__RUG420	s__RUG420 sp900318715
DH3_cobin.17	91.0952	2.40741	0.445502	1641742	d__Bacteria	p__Bacteroidota	c__Bacteroidia	o__Bacteroidales	f__UBA932	g__Egerieousia	s__
DH3_cobin.175	93.115	1.13636	0.482078	1853834	d__Bacteria	p__Spirochaetota	c__Spirochaetia	o__Sphaerochaetales	f__Sphaerochaetaceae	g__UBA9732	s__
DH3_cobin.177	53.5784	2.29604	0.455257	746524	d__Bacteria	p__Patescibacteria	c__Saccharimonadia	o__Saccharimonadales	f__Nanosyncoccaceae	g__UBA2834	s__
DH3_cobin.180	51.5965	4.03226	0.60843	2051909	d__Bacteria	p__Firmicutes_A	c__Clostridia	o__Christensenellales	f__CAG-74	g__SFMI01	s__
DH3_cobin.181	62.9374	4.9867	0.46317	2017090	d__Bacteria	p__Firmicutes_A	c__Clostridia	o__Saccharofermentanales	f__Saccharofermentanaceae	g__Saccharofermentans	s__Saccharofermentans sp902782235
DH3_cobin.19	81.2698	7.68783	0.524377	1939718	d__Bacteria	p__Bacteroidota	c__Bacteroidia	o__Bacteroidales	f__UBA932	g__Cryptobacteroides	s__Cryptobacteroides sp902801885
DH3_cobin.192	85.4839	2.28495	0.475346	1469649	d__Bacteria	p__Firmicutes_A	c__Clostridia	o__Christensenellales	f__Christensenellaceae	g__QANA01	s__QANA01 sp017439085
DH3_cobin.195	64.9406	1.62192	0.583371	1274226	d__Bacteria	p__Firmicutes_A	c__Clostridia	o__Oscillospirales	f__Acutalibacteraceae	g__RUG420	s__RUG420 sp017433225
DH3_cobin.196	53.7647	1.16858	0.549742	1239631	d__Bacteria	p__Firmicutes_A	c__Clostridia	o__Lachnospirales	f__Lachnospiraceae	g__CAG-791	s__CAG-791 sp900320325
DH3_cobin.201	91.195	8.01887	0.456283	1799486	d__Bacteria	p__Firmicutes	c__Bacilli	o__Erysipelotrichales	f__Erysipelotrichaceae	g__RUG521	s__RUG521 sp900319675
DH3_cobin.213	51.0744	3.63636	0.414361	1528507	d__Bacteria	p__Spirochaetota	c__Spirochaetia	o__Treponematales	f__Treponemataceae	g__Treponema_D	s__
DH3_cobin.218	70.7636	7.14939	0.520415	2683977	d__Bacteria	p__Firmicutes_A	c__Clostridia	o__Lachnospirales	f__Lachnospiraceae	g__CAG-791	s__CAG-791 sp902780385
DH3_cobin.22	84.7884	6.8254	0.580082	2904460	d__Bacteria	p__Bacteroidota	c__Bacteroidia	o__Bacteroidales	f__UBA932	g__Cryptobacteroides	s__
DH3_cobin.227	67.9312	5.43915	0.515478	2896368	d__Bacteria	p__Bacteroidota	c__Bacteroidia	o__Bacteroidales	f__UBA932	g__Cryptobacteroides	s__
DH3_cobin.24	57.0965	3.90836	0.505034	1024691	d__Bacteria	p__Firmicutes	c__Bacilli	o__Erysipelotrichales	f__Erysipelotrichaceae	g__UBA1783	s__
DH3_cobin.246	98.0263	0.712719	0.360146	2819483	d__Bacteria	p__Firmicutes	c__Bacilli	o__Bacillales_E	f__Massilibacteriaceae	g__Massilibacterium	s__
DH3_cobin.251	66.406	4.98396	0.589122	2394980	d__Bacteria	p__Firmicutes_A	c__Clostridia	o__Christensenellales	f__CAG-74	g__RUG563	s__
DH3_cobin.260	91.3717	7.74718	0.505174	2457207	d__Bacteria	p__Firmicutes_A	c__Clostridia	o__Lachnospirales	f__Lachnospiraceae	g__Bilifractor	s__
DH3_cobin.263	92.7419	0	0.554603	2350718	d__Bacteria	p__Firmicutes_A	c__Clostridia	o__Christensenellales	f__CAG-138	g__UBA1685	s__UBA1685 sp002320595
DH3_cobin.27	96.807	1.00671	0.552037	1776958	d__Bacteria	p__Firmicutes_A	c__Clostridia	o__Oscillospirales	f__CAG-382	g__SIG685	s__
DH3_cobin.274	62.2807	8.88357	0.464773	2042942	d__Bacteria	p__Firmicutes_A	c__Clostridia	o__Saccharofermentanales	f__Saccharofermentanaceae	g__Saccharofermentans	s__Saccharofermentans sp905234715
DH3_cobin.276	80.201	2.99883	0.291327	3110417	d__Bacteria	p__Firmicutes_A	c__Clostridia	o__Peptostreptococcales	f__Peptostreptococcaceae	g__Terrisporobacter	s__Terrisporobacter glycolicus_A
DH3_cobin.286	82.7285	1.6129	0.61468	3186157	d__Bacteria	p__Firmicutes_A	c__Clostridia	o__Christensenellales	f__CAG-74	g__	s__
DH3_cobin.290	77.9585	9.83478	0.432649	3415994	d__Bacteria	p__Bacteroidota	c__Bacteroidia	o__Bacteroidales	f__Bacteroidaceae	g__UBA2918	s__UBA2918 sp902779085
DH3_cobin.295	80.9312	7.44709	0.611589	1900491	d__Bacteria	p__Bacteroidota	c__Bacteroidia	o__Bacteroidales	f__UBA932	g__Cryptobacteroides	s__Cryptobacteroides sp017535125
DH3_cobin.3	88.0802	2.05696	0.54502	2420891	d__Bacteria	p__Firmicutes_A	c__Clostridia	o__Lachnospirales	f__Lachnospiraceae	g__UBA6987	s__
DH3_cobin.302	52.3392	5.26316	0.59649	2462298	d__Bacteria	p__Firmicutes_A	c__Clostridia	o__Christensenellales	f__CAG-138	g__RUG472	s__RUG472 sp017545535
DH3_cobin.303	53.0337	7.30337	0.451702	792622	d__Bacteria	p__Patescibacteria	c__Saccharimonadia	o__Saccharimonadales	f__Nanosyncoccaceae	g__UBA2834	s__
DH3_cobin.305	89.7581	1.07527	0.552935	1820874	d__Bacteria	p__Firmicutes_A	c__Clostridia	o__Christensenellales	f__CAG-138	g__CAG-1024	s__CAG-1024 sp017429985
DH3_cobin.315	95.9663	0.118203	0.503315	1758738	d__Bacteria	p__Firmicutes_A	c__Clostridia	o__Peptostreptococcales	f__Anaerovoracaceae	g__Copromorpha	s__Copromorpha sp017438285
DH3_cobin.316	96.6846	1.6129	0.502887	2662746	d__Bacteria	p__Bacteroidota	c__Bacteroidia	o__Bacteroidales	f__P3	g__UBA1711	s__UBA1711 sp900318665
DH3_cobin.32	58.9569	3.3557	0.615984	1673999	d__Bacteria	p__Firmicutes_A	c__Clostridia	o__Oscillospirales	f__Oscillospiraceae	g__Evtepia	s__
DH3_cobin.328	70.2316	4.4289	0.568562	2059115	d__Bacteria	p__Firmicutes_A	c__Clostridia	o__Christensenellales	f__CAG-74	g__GCA-900199385	s__
DH3_cobin.329	83.455	6.50794	0.489789	1794611	d__Bacteria	p__Bacteroidota	c__Bacteroidia	o__Bacteroidales	f__UBA932	g__Egerieousia	s__Egerieousia sp002309115
DH3_cobin.334	97.0414	0.690335	0.596607	3950038	d__Bacteria	p__Desulfobacterota_I	c__Desulfovibrionia	o__Desulfovibrionales	f__Desulfovibrionaceae	g__Bilophila	s__Bilophila wadsworthia
DH3_cobin.335	97.2222	1.6358	0.516376	3304613	d__Bacteria	p__Bacteroidota	c__Bacteroidia	o__Bacteroidales	f__Bacteroidaceae	g__Prevotella	s__
DH3_cobin.336	94.1834	1.02768	0.523326	2472528	d__Bacteria	p__Firmicutes_A	c__Clostridia	o__Oscillospirales	f__CAG-272	g__RUG14199	s__
DH3_cobin.339	91.129	0.537634	0.484522	2723779	d__Bacteria	p__Bacteroidota	c__Bacteroidia	o__Bacteroidales	f__F082	g__Limimorpha	s__Limimorpha sp002310075
DH3_cobin.351	61.3485	0.854701	0.443823	950073	d__Bacteria	p__Patescibacteria	c__Saccharimonadia	o__Saccharimonadales	f__Nanosyncoccaceae	g__UBA2834	s__
DH3_cobin.353	82.545	8.7619	0.607986	2321348	d__Bacteria	p__Bacteroidota	c__Bacteroidia	o__Bacteroidales	f__UBA932	g__Cryptobacteroides	s__Cryptobacteroides sp902790635
DH3_cobin.354	53.6207	1.72414	0.490872	2244854	d__Bacteria	p__Bacteroidota	c__Bacteroidia	o__Bacteroidales	f__Bacteroidaceae	g__Prevotella	s__
DH3_cobin.359	59.5902	9.27802	0.614548	2095195	d__Bacteria	p__Firmicutes_A	c__Clostridia	o__Oscillospirales	f__Oscillospiraceae	g__Limivicinus	s__
DH3_cobin.361	63.6553	1.89873	0.462665	3665922	d__Bacteria	p__Firmicutes_A	c__Clostridia	o__Lachnospirales	f__Lachnospiraceae	g__Lacrimispora	s__Lacrimispora indolis
DH3_cobin.364	98.7342	0.632911	0.426624	2784545	d__Bacteria	p__Firmicutes_B	c__Desulfotomaculia	o__Desulfotomaculales	f__Desulfohalotomaculaceae	g__	s__
DH3_cobin.365	95.6294	1.04895	0.540359	3655320	d__Bacteria	p__Firmicutes_A	c__Clostridia	o__Christensenellales	f__CAG-138	g__	s__
DH3_cobin.371	93.042	7.23339	0.57955	1891316	d__Bacteria	p__Firmicutes_A	c__Clostridia	o__Christensenellales	f__CAG-138	g__UBA3792	s__UBA3792 sp902792295
DH3_cobin.375	88.8869	7.87783	0.499537	3857822	d__Bacteria	p__Firmicutes_A	c__Clostridia	o__Lachnospirales	f__Lachnospiraceae	g__UBA1066	s__
DH3_cobin.378	71.8676	4.84634	0.587261	1522084	d__Bacteria	p__Firmicutes_A	c__Clostridia	o__Peptostreptococcales	f__Anaerovoracaceae	g__RUG11894	s__
DH3_cobin.382	69.1669	3.22581	0.521449	1679321	d__Bacteria	p__Firmicutes_A	c__Clostridia	o__Christensenellales	f__Christensenellaceae	g__Christensenella	s__Christensenella timonensis
DH3_cobin.383	62.5	1.89394	0.504741	1102752	d__Bacteria	p__Spirochaetota	c__Spirochaetia	o__Sphaerochaetales	f__Sphaerochaetaceae	g__RUG14846	s__
DH3_cobin.384	68.0027	9.55787	0.623375	2784072	d__Bacteria	p__Firmicutes_A	c__Clostridia	o__Christensenellales	f__CAG-74	g__UBA4246	s__
DH3_cobin.386	98.2456	8.45295	0.432573	4612652	d__Bacteria	p__Firmicutes_A	c__Clostridia	o__Lachnospirales	f__Lachnospiraceae	g__Kineothrix	s__
DH3_cobin.387	95.05	1.9898	0.438363	2928101	d__Bacteria	p__Firmicutes_B	c__Syntrophomonadia	o__Syntrophomonadales	f__Syntrophomonadaceae	g__	s__
DH3_cobin.389	58.1556	0.732154	0.611224	840818	d__Bacteria	p__Firmicutes_A	c__Clostridia	o__Oscillospirales	f__Oscillospiraceae	g__ER4	s__
DH3_cobin.39	82.4394	6.73759	0.450576	2853807	d__Bacteria	p__Firmicutes_A	c__Clostridia	o__Saccharofermentanales	f__Saccharofermentanaceae	g__Saccharofermentans	s__Saccharofermentans sp003149065
DH3_cobin.391	100	0	0.433996	4097490	d__Bacteria	p__Bacteroidota	c__Bacteroidia	o__Bacteroidales	f__Dysgonomonadaceae	g__Proteiniphilum	s__Proteiniphilum saccharofermentans
DH3_cobin.392	95.9732	0	0.526365	2033774	d__Bacteria	p__Firmicutes_A	c__Clostridia	o__Oscillospirales	f__CAG-272	g__RUG14199	s__
DH3_cobin.40	95.4938	0.771605	0.489244	2232626	d__Bacteria	p__Bacteroidota	c__Bacteroidia	o__Bacteroidales	f__Bacteroidaceae	g__Prevotella	s__Prevotella sp900314915
DH3_cobin.410	89.3545	2.6455	0.4885	2430361	d__Bacteria	p__Bacteroidota	c__Bacteroidia	o__Bacteroidales	f__UBA932	g__Cryptobacteroides	s__Cryptobacteroides sp900318955
DH3_cobin.415	74.8853	4.51902	0.619576	1949387	d__Bacteria	p__Firmicutes_A	c__Clostridia	o__Oscillospirales	f__Oscillospiraceae	g__Evtepia	s__
DH3_cobin.417	88.5306	1.26984	0.440445	1991252	d__Bacteria	p__Firmicutes	c__Bacilli	o__Erysipelotrichales	f__Erysipelotrichaceae	g__UBA636	s__UBA636 sp017539025
DH3_cobin.431	90.0794	9.4127	0.532534	2898271	d__Bacteria	p__Bacteroidota	c__Bacteroidia	o__Bacteroidales	f__UBA932	g__Cryptobacteroides	s__
DH3_cobin.436	94.6309	0.0209732	0.605563	2405671	d__Bacteria	p__Firmicutes_A	c__Clostridia	o__Oscillospirales	f__Oscillospiraceae	g__Instestinimonas_A	s__Instestinimonas_A gabonensis
DH3_cobin.439	73.4837	3.52349	0.559073	1747673	d__Bacteria	p__Firmicutes_A	c__Clostridia	o__Oscillospirales	f__UBA644	g__	s__
DH3_cobin.444	97.8723	0.753546	0.524123	1911436	d__Bacteria	p__Firmicutes_A	c__Clostridia	o__Peptostreptococcales	f__Anaerovoracaceae	g__RUG754	s__RUG754 sp016284485
DH3_cobin.445	61.9392	3.57143	0.548273	1499432	d__Bacteria	p__Bacteroidota	c__Bacteroidia	o__Bacteroidales	f__UBA932	g__RUG11257	s__RUG11257 sp016290415
DH3_cobin.45	60.0313	9.2581	0.584216	2637677	d__Bacteria	p__Firmicutes_A	c__Clostridia	o__Christensenellales	f__CAG-74	g__UBA4246	s__
DH3_cobin.452	62.7331	8.89567	0.605468	1981348	d__Bacteria	p__Firmicutes_A	c__Clostridia	o__Oscillospirales	f__Oscillospiraceae	g__Faecousia	s__Faecousia sp017540945
DH3_cobin.54	83.7857	7.06751	0.451077	1757847	d__Bacteria	p__Firmicutes_C	c__Negativicutes	o__Selenomonadales	f__Selenomonadaceae	g__Anaerovibrio	s__
DH3_cobin.56	97.669	4.662	0.317816	3151265	d__Bacteria	p__Firmicutes_A	c__Clostridia	o__Tissierellales	f__Sedimentibacteraceae	g__Sedimentibacter	s__
DH3_cobin.58	90.3664	3.5461	0.562426	2294632	d__Bacteria	p__Firmicutes_A	c__Clostridia	o__Peptostreptococcales	f__Anaerovoracaceae	g__RUG11894	s__
DH3_cobin.68	81.709	5.25397	0.592006	2135059	d__Bacteria	p__Bacteroidota	c__Bacteroidia	o__Bacteroidales	f__UBA932	g__Bact-11	s__Bact-11 sp902789445
DH3_cobin.69	56.8109	1.51515	0.611148	1601883	d__Bacteria	p__Firmicutes_A	c__Clostridia	o__Christensenellales	f__CAG-74	g__SFMI01	s__
DH3_cobin.7	93.8228	7.75058	0.360846	3478851	d__Bacteria	p__Firmicutes_A	c__Clostridia	o__Tissierellales	f__Sedimentibacteraceae	g__Sedimentibacter	s__Sedimentibacter sp002331025
DH3_cobin.71	88.8423	1.9505	0.431492	1448858	d__Bacteria	p__Firmicutes_A	c__Clostridia	o__Lachnospirales	f__Lachnospiraceae	g__UBA4285	s__
DH3_cobin.74	90.9841	9.86772	0.54757	2751083	d__Bacteria	p__Bacteroidota	c__Bacteroidia	o__Bacteroidales	f__UBA932	g__Cryptobacteroides	s__
DH3_cobin.77	96.8085	0.398936	0.525012	2095303	d__Bacteria	p__Firmicutes_A	c__Clostridia	o__Peptostreptococcales	f__Anaerovoracaceae	g__Hornefia	s__Hornefia butyriciproducens
DH3_cobin.85	95.0224	8.71692	0.486936	3370309	d__Bacteria	p__Firmicutes_A	c__Clostridia	o__Lachnospirales	f__Lachnospiraceae	g__UBA1066	s__
DH3_cobin.89	96.1111	2.33333	0.61779	2491036	d__Bacteria	p__Bacteroidota	c__Bacteroidia	o__Bacteroidales	f__UBA932	g__Cryptobacteroides	s__
DH3_cobin.90	55.1426	8.21229	0.505928	1465557	d__Bacteria	p__Firmicutes_C	c__Negativicutes	o__Acidaminococcales	f__Acidaminococcaceae	g__Succiniclasticum	s__Succiniclasticum sp900315925
DH3_cobin.93	100	0.349462	0.592773	2829226	d__Bacteria	p__Actinobacteriota	c__Coriobacteriia	o__Coriobacteriales	f__Eggerthellaceae	g__	s__
DH3_cobin.94	67.933	1.07527	0.557235	1800364	d__Bacteria	p__Firmicutes_A	c__Clostridia	o__Christensenellales	f__CAG-74	g__RUG11247	s__
DH_cobin.10	86.4894	1.30987	0.647147	1834595	d__Bacteria	p__Actinobacteriota	c__Coriobacteriia	o__Coriobacteriales	f__Atopobiaceae	g__Tractidigestivibacter	s__Tractidigestivibacter sp900548775
DH_cobin.14	53.7109	1.566	0.640772	1239329	d__Bacteria	p__Firmicutes_A	c__Clostridia	o__Oscillospirales	f__Oscillospiraceae	g__Evtepia	s__Evtepia sp902781745
DH_cobin.2	79.1111	2.24868	0.497804	2210581	d__Bacteria	p__Bacteroidota	c__Bacteroidia	o__Bacteroidales	f__UBA932	g__Cryptobacteroides	s__Cryptobacteroides sp900316045
DH_cobin.20	68.1837	3.02013	0.631703	1379489	d__Bacteria	p__Firmicutes_A	c__Clostridia	o__Oscillospirales	f__Oscillospiraceae	g__CAG-83	s__CAG-83 sp902765025
DH_cobin.30	85.2349	8.17839	0.611287	2014947	d__Bacteria	p__Firmicutes_A	c__Clostridia	o__Oscillospirales	f__Oscillospiraceae	g__CAG-83	s__
DH_cobin.31	75.1119	7.93011	0.645746	2057450	d__Bacteria	p__Firmicutes_A	c__Clostridia	o__Christensenellales	f__CAG-74	g__UBA2862	s__
DH_cobin.34	80.3571	5.35714	0.622509	1816355	d__Bacteria	p__Actinobacteriota	c__Coriobacteriia	o__Coriobacteriales	f__Eggerthellaceae	g__Paraeggerthella	s__Paraeggerthella hongkongensis_A
DN_cobin.106	58.5327	7.89474	0.643907	1942750	d__Bacteria	p__Firmicutes_A	c__Clostridia	o__Christensenellales	f__CAG-74	g__UBA4246	s__
DN_cobin.2	76.2203	0.223714	0.579726	1532230	d__Bacteria	p__Firmicutes_A	c__Clostridia	o__Oscillospirales	f__CAG-272	g__UMGS1865	s__UMGS1865 sp902795355
DN_cobin.20	76.1334	7.18677	0.58872	1485412	d__Bacteria	p__Firmicutes_A	c__Clostridia	o__Christensenellales	f__CAG-138	g__UBA3792	s__UBA3792 sp902792295
DN_cobin.26	55.9719	4.11392	0.576234	1193422	d__Bacteria	p__Firmicutes_A	c__Clostridia	o__Lachnospirales	f__Lachnospiraceae	g__UBA1066	s__
DN_cobin.29	51.1349	3.87302	0.582804	1467323	d__Bacteria	p__Bacteroidota	c__Bacteroidia	o__Bacteroidales	f__UBA932	g__Bact-11	s__Bact-11 sp016284265
DN_cobin.36	56.9351	0.671141	0.595472	1503249	d__Bacteria	p__Firmicutes_A	c__Clostridia	o__Oscillospirales	f__QAMX01	g__QAMX01	s__
DN_cobin.50	57.8241	7.60626	0.634625	1778631	d__Bacteria	p__Firmicutes_A	c__Clostridia	o__Oscillospirales	f__CAG-272	g__UMGS1696	s__UMGS1696 sp017540285
DN_cobin.53	64.6552	0	0.589431	1752887	d__Bacteria	p__Firmicutes_A	c__Clostridia	o__Oscillospirales	f__Butyricicoccaceae	g__	s__
DN_cobin.55	66.9476	5.19467	0.605441	1653269	d__Bacteria	p__Firmicutes_A	c__Clostridia	o__Lachnospirales	f__Lachnospiraceae	g__UBA1066	s__UBA1066 sp900320575
DN_cobin.59	95.9732	3.02013	0.57838	2043699	d__Bacteria	p__Firmicutes_A	c__Clostridia	o__Oscillospirales	f__Acutalibacteraceae	g__RUG420	s__RUG420 sp900317085
DN_cobin.60	54.4671	2.58621	0.533539	3858495	d__Bacteria	p__Proteobacteria	c__Gammaproteobacteria	o__Enterobacterales	f__Enterobacteriaceae	g__Citrobacter	s__Citrobacter braakii
DN_cobin.67	97.6335	0	0.571817	2544329	d__Bacteria	p__Spirochaetota	c__Spirochaetia	o__Sphaerochaetales	f__Sphaerochaetaceae	g__RUG023	s__RUG023 sp900315435
DN_cobin.70	66.5428	5.75466	0.566746	1403878	d__Bacteria	p__Firmicutes_A	c__Clostridia	o__Christensenellales	f__CAG-138	g__CAG-1024	s__CAG-1024 sp017429985
DN_cobin.78	61.0738	0.671141	0.589416	1574948	d__Bacteria	p__Firmicutes_A	c__Clostridia	o__Oscillospirales	f__Ruminococcaceae	g__Fimivivens	s__Fimivivens sp900113995
DN_cobin.85	56.8484	4.49173	0.518288	1188676	d__Bacteria	p__Firmicutes_A	c__Clostridia	o__Peptostreptococcales	f__Anaerovoracaceae	g__RUG099	s__
DN_cobin.88	62.8278	5.73427	0.586034	1887277	d__Bacteria	p__Firmicutes_A	c__Clostridia	o__Christensenellales	f__CAG-74	g__GCA-900199385	s__GCA-900199385 sp900320755
DN_cobin.9	71.1409	3.3557	0.613805	1568152	d__Bacteria	p__Firmicutes_A	c__Clostridia	o__Oscillospirales	f__Oscillospiraceae	g__CAG-83	s__CAG-83 sp902765025
DN_cobin.92	70.6265	5.91017	0.589004	1564042	d__Bacteria	p__Firmicutes_A	c__Clostridia	o__Peptostreptococcales	f__Anaerovoracaceae	g__RUG11894	s__
DN_cobin.97	55.8248	4.6085	0.610953	1733644	d__Bacteria	p__Firmicutes_A	c__Clostridia	o__Oscillospirales	f__Oscillospiraceae	g__Limivicinus	s__Limivicinus sp902778275
XH14_cobin.111	89.2623	8.14815	0.518196	3590671	d__Bacteria	p__Firmicutes_A	c__Clostridia	o__Lachnospirales	f__Lachnospiraceae	g__CAG-791	s__
XH14_cobin.122	79.035	1.67785	0.51994	1618708	d__Bacteria	p__Firmicutes_A	c__Clostridia	o__Oscillospirales	f__Oscillospiraceae	g__UBA2922	s__UBA2922 sp902802565
XH14_cobin.137	88.1429	2.70899	0.537007	2073323	d__Bacteria	p__Bacteroidota	c__Bacteroidia	o__Bacteroidales	f__UBA932	g__Cryptobacteroides	s__Cryptobacteroides sp900319685
XH14_cobin.143	76.9459	3.80313	0.521978	2091356	d__Bacteria	p__Firmicutes_A	c__Clostridia	o__Lachnospirales	f__UBA1390	g__RUG760	s__RUG760 sp017442735
XH14_cobin.145	56.0647	5.28302	0.463915	1068397	d__Bacteria	p__Firmicutes	c__Bacilli	o__Erysipelotrichales	f__Erysipelotrichaceae	g__RUG521	s__RUG521 sp015058955
XH14_cobin.149	67.4049	7.04698	0.600319	1754434	d__Bacteria	p__Firmicutes_A	c__Clostridia	o__Oscillospirales	f__Oscillospiraceae	g__Evtepia	s__
XH14_cobin.150	69.906	3.44828	0.582856	1548455	d__Bacteria	p__Firmicutes_A	c__Clostridia	o__Christensenellales	f__CAG-138	g__UBA3792	s__UBA3792 sp902792295
XH14_cobin.151	64.0282	5.17241	0.50022	1556817	d__Bacteria	p__Firmicutes_C	c__Negativicutes	o__Selenomonadales	f__Selenomonadaceae	g__Anaerovibrio	s__
XH14_cobin.158	71.69	4.58891	0.475938	1793115	d__Bacteria	p__Bacteroidota	c__Bacteroidia	o__Bacteroidales	f__Muribaculaceae	g__Sodaliphilus	s__
XH14_cobin.159	50.1652	1.30112	0.470247	1431449	d__Bacteria	p__Bacteroidota	c__Bacteroidia	o__Bacteroidales	f__Bacteroidaceae	g__Bacteroides	s__
XH14_cobin.177	90.4878	6.82638	0.521597	3289449	d__Bacteria	p__Firmicutes_A	c__Clostridia	o__Lachnospirales	f__Lachnospiraceae	g__CAG-791	s__CAG-791 sp900101015
XH14_cobin.179	69.463	5.73016	0.547114	1470215	d__Bacteria	p__Bacteroidota	c__Bacteroidia	o__Bacteroidales	f__UBA932	g__RUG11257	s__
XH14_cobin.185	56.5232	2.06816	0.609508	2006863	d__Bacteria	p__Firmicutes_A	c__Clostridia	o__Christensenellales	f__CAG-74	g__GCA-900199385	s__
XH14_cobin.192	74.7888	5.48876	0.663624	1632038	d__Bacteria	p__Actinobacteriota	c__Coriobacteriia	o__Coriobacteriales	f__Atopobiaceae	g__CADBMC01	s__
XH14_cobin.193	88.7095	1.36326	0.520504	3174077	d__Bacteria	p__Firmicutes_A	c__Clostridia	o__Oscillospirales	f__Acutalibacteraceae	g__Caproiciproducens	s__Caproiciproducens sp000752215
XH14_cobin.197	72.2917	5.49971	0.572909	2196024	d__Bacteria	p__Firmicutes_A	c__Clostridia	o__Christensenellales	f__CAG-74	g__GCA-900199385	s__GCA-900199385 sp902764875
XH14_cobin.202	72.5816	1.45688	0.59152	2261719	d__Bacteria	p__Firmicutes_A	c__Clostridia	o__Christensenellales	f__CAG-74	g__GCA-900199385	s__
XH14_cobin.204	56.9764	5.16779	0.569261	2152645	d__Bacteria	p__Firmicutes_A	c__Clostridia	o__Christensenellales	f__CAG-74	g__GCA-900199385	s__
XH14_cobin.217	99.2908	0.591017	0.383729	3043777	d__Bacteria	p__Firmicutes_A	c__Clostridia	o__Peptostreptococcales	f__Anaerovoracaceae	g__IOR16	s__
XH14_cobin.219	57.9329	2.19858	0.511743	941692	d__Bacteria	p__Firmicutes_A	c__Clostridia	o__Peptostreptococcales	f__Anaerovoracaceae	g__RUG099	s__RUG099 sp017404265
XH14_cobin.237	56.8495	3.44828	0.535507	4210274	d__Bacteria	p__Proteobacteria	c__Gammaproteobacteria	o__Enterobacterales	f__Enterobacteriaceae	g__Citrobacter_A	s__Citrobacter_A amalonaticus
XH14_cobin.255	92.7698	3.57185	0.496049	2592503	d__Bacteria	p__Bacteroidota	c__Bacteroidia	o__Bacteroidales	f__Bacteroidaceae	g__Prevotella	s__Prevotella sp900110895
XH14_cobin.257	66.8378	1.50685	0.451468	2392325	d__Bacteria	p__Firmicutes_A	c__Clostridia	o__Oscillospirales	f__Ruminococcaceae	g__Ruminococcus_D	s__Ruminococcus_D albus_A
XH14_cobin.275	66.5926	4.07937	0.552646	1586543	d__Bacteria	p__Bacteroidota	c__Bacteroidia	o__Bacteroidales	f__UBA932	g__RUG11257	s__RUG11257 sp017548725
XH14_cobin.57	97.9866	0.33557	0.622958	2685867	d__Bacteria	p__Firmicutes_A	c__Clostridia	o__Oscillospirales	f__Oscillospiraceae	g__Intestinimonas	s__Intestinimonas massiliensis
XH14_cobin.62	83.5926	2.14286	0.518881	1866739	d__Bacteria	p__Bacteroidota	c__Bacteroidia	o__Bacteroidales	f__UBA932	g__Cryptobacteroides	s__Cryptobacteroides sp900167925
XH14_cobin.68	82.5923	7.50458	0.458863	2145318	d__Bacteria	p__Firmicutes_A	c__Clostridia	o__Lachnospirales	f__Lachnospiraceae	g__RGIG5612	s__
XH14_cobin.71	77.931	6.89655	0.512576	4315598	d__Bacteria	p__Proteobacteria	c__Gammaproteobacteria	o__Enterobacterales	f__Enterobacteriaceae	g__Escherichia	s__Escherichia coli
XH14_cobin.96	59.6558	1.74349	0.292488	1596026	d__Bacteria	p__Firmicutes_A	c__Clostridia	o__Clostridiales	f__Clostridiaceae	g__Clostridium_G	s__Clostridium_G cochlearium
XH15_cobin.107	60.384	8.68933	0.520468	1792736	d__Bacteria	p__Firmicutes_A	c__Clostridia	o__Lachnospirales	f__Lachnospiraceae	g__CAG-791	s__CAG-791 sp902794825
XH15_cobin.110	78.4524	6.69841	0.564865	1893963	d__Bacteria	p__Bacteroidota	c__Bacteroidia	o__Bacteroidales	f__UBA932	g__Cryptobacteroides	s__
XH15_cobin.125	96.2025	1.58228	0.494466	2205408	d__Bacteria	p__Firmicutes_C	c__Negativicutes	o__Selenomonadales	f__Selenomonadaceae	g__Anaerovibrio	s__
XH15_cobin.132	90.0846	4.45281	0.502978	2389543	d__Bacteria	p__Firmicutes_A	c__Clostridia	o__Lachnospirales	f__Lachnospiraceae	g__Bilifractor	s__
XH15_cobin.146	57.1902	4.03473	0.375503	475072	d__Bacteria	p__Patescibacteria	c__Saccharimonadia	o__Saccharimonadales	f__Nanosyncoccaceae	g__Nanosyncoccus	s__
XH15_cobin.147	80.6513	4.46538	0.607195	1943510	d__Bacteria	p__Firmicutes_A	c__Clostridia	o__Oscillospirales	f__Oscillospiraceae	g__ER4	s__
XH15_cobin.152	68.7324	9.94131	0.496781	1412034	d__Bacteria	p__Firmicutes_A	c__Clostridia	o__Eubacteriales	f__Anaerofustaceae	g__JAAYHF01	s__
XH15_cobin.156	52.1264	1.72414	0.553465	2064280	d__Bacteria	p__Firmicutes_A	c__Clostridia	o__Christensenellales	f__CAG-74	g__GCA-900199385	s__GCA-900199385 sp902764875
XH15_cobin.159	64.6918	0.619946	0.364519	1151384	d__Bacteria	p__Firmicutes	c__Bacilli	o__Lactobacillales	f__Streptococcaceae	g__Streptococcus	s__
XH15_cobin.160	50.7856	3.56109	0.482757	1137054	d__Bacteria	p__Firmicutes_A	c__Clostridia	o__Lachnospirales	f__Lachnospiraceae	g__Alectryocaccobium	s__
XH15_cobin.17	74.8343	6.23994	0.519904	2573596	d__Bacteria	p__Firmicutes_A	c__Clostridia	o__Lachnospirales	f__Lachnospiraceae	g__CAG-791	s__
XH15_cobin.171	68.2963	7.57672	0.574475	1948793	d__Bacteria	p__Bacteroidota	c__Bacteroidia	o__Bacteroidales	f__UBA932	g__Bact-11	s__Bact-11 sp016284265
XH15_cobin.178	68.7241	5.18341	0.548158	1539265	d__Bacteria	p__Firmicutes_A	c__Clostridia	o__Lachnospirales	f__Lachnospiraceae	g__UBA1066	s__UBA1066 sp902783325
XH15_cobin.191	95.0634	6.43116	0.516373	3462883	d__Bacteria	p__Proteobacteria	c__Gammaproteobacteria	o__Enterobacterales	f__Enterobacteriaceae	g__Morganella	s__Morganella morganii
XH15_cobin.195	88.9177	3.33333	0.440991	1945683	d__Bacteria	p__Firmicutes	c__Bacilli	o__Erysipelotrichales	f__Erysipelotrichaceae	g__UBA636	s__UBA636 sp017539025
XH15_cobin.2	70.283	1.88679	0.45695	1345284	d__Bacteria	p__Firmicutes	c__Bacilli	o__Erysipelotrichales	f__Erysipelotrichaceae	g__RUG521	s__RUG521 sp900319675
XH15_cobin.200	100	0.546448	0.374591	3661723	d__Bacteria	p__Bacteroidota	c__Bacteroidia	o__Bacteroidales	f__Dysgonomonadaceae	g__Dysgonomonas	s__Dysgonomonas sp900079735
XH15_cobin.201	82.3326	8.56555	0.532603	2209462	d__Bacteria	p__Firmicutes_A	c__Clostridia	o__Lachnospirales	f__Lachnospiraceae	g__Bilifractor	s__
XH15_cobin.210	76.2275	6.59823	0.518427	2406848	d__Bacteria	p__Firmicutes_A	c__Clostridia	o__Lachnospirales	f__Lachnospiraceae	g__CAG-791	s__
XH15_cobin.215	63.4382	3.74452	0.432789	2325066	d__Bacteria	p__Bacteroidota	c__Bacteroidia	o__Bacteroidales	f__Bacteroidaceae	g__Prevotella	s__Prevotella sp900314715
XH15_cobin.219	61.8421	0	0.559922	5052341	d__Bacteria	p__Proteobacteria	c__Gammaproteobacteria	o__Enterobacterales	f__Enterobacteriaceae	g__Klebsiella	s__Klebsiella ornithinolytica
XH15_cobin.220	59.5161	2.41935	0.50087	1941898	d__Bacteria	p__Firmicutes_A	c__Clostridia	o__Christensenellales	f__CAG-138	g__UBA3792	s__
XH15_cobin.231	83.1557	8.62038	0.538949	2561664	d__Bacteria	p__Firmicutes_A	c__Clostridia	o__Lachnospirales	f__Lachnospiraceae	g__CAG-791	s__CAG-791 sp900320335
XH15_cobin.232	88.0943	4.30512	0.522623	3029760	d__Bacteria	p__Firmicutes_A	c__Clostridia	o__Lachnospirales	f__Lachnospiraceae	g__CAG-791	s__CAG-791 sp900101015
XH15_cobin.233	50.4378	1.0069	0.507404	2119520	d__Bacteria	p__Firmicutes_A	c__Clostridia	o__Lachnospirales	f__Lachnospiraceae	g__Scatomonas	s__Scatomonas sp003481995
XH15_cobin.244	92.7419	1.89836	0.664302	2062703	d__Bacteria	p__Actinobacteriota	c__Coriobacteriia	o__Coriobacteriales	f__Atopobiaceae	g__CADBMC01	s__
XH15_cobin.246	83.4365	4.12698	0.549464	1911562	d__Bacteria	p__Bacteroidota	c__Bacteroidia	o__Bacteroidales	f__UBA932	g__RUG11257	s__RUG11257 sp017548725
XH15_cobin.251	78.4676	3.60738	0.459039	1836032	d__Bacteria	p__Firmicutes_A	c__Clostridia	o__Lachnospirales	f__Lachnospiraceae	g__RGIG5612	s__
XH15_cobin.254	90.5117	9.72036	0.609788	2137365	d__Bacteria	p__Firmicutes_A	c__Clostridia	o__Oscillospirales	f__Oscillospiraceae	g__Evtepia	s__
XH15_cobin.256	83.127	4.51058	0.546458	1851873	d__Bacteria	p__Bacteroidota	c__Bacteroidia	o__Bacteroidales	f__UBA932	g__RUG11257	s__
XH15_cobin.261	85.4027	6.70022	0.571037	1547292	d__Bacteria	p__Firmicutes_A	c__Clostridia	o__Oscillospirales	f__Oscillospiraceae	g__RGIG8048	s__
XH15_cobin.264	96.4539	1.06383	0.387432	3008559	d__Bacteria	p__Firmicutes_A	c__Clostridia	o__Peptostreptococcales	f__Anaerovoracaceae	g__Aminipila	s__Aminipila sp002455605
XH15_cobin.271	92.963	9.7619	0.52947	2227560	d__Bacteria	p__Bacteroidota	c__Bacteroidia	o__Bacteroidales	f__UBA932	g__RUG11257	s__
XH15_cobin.276	56.0816	5.61466	0.547358	1094192	d__Bacteria	p__Firmicutes_A	c__Clostridia	o__Peptostreptococcales	f__Anaerovoracaceae	g__RUG13409	s__
XH15_cobin.284	60.3097	7.58148	0.528985	1978837	d__Bacteria	p__Bacteroidota	c__Bacteroidia	o__Bacteroidales	f__Muribaculaceae	g__Sodaliphilus	s__
XH15_cobin.30	71.3858	8.16605	0.462611	3283710	d__Bacteria	p__Bacteroidota	c__Bacteroidia	o__Bacteroidales	f__Bacteroidaceae	g__UBA4372	s__
XH15_cobin.302	52.931	2.58621	0.486227	1145289	d__Bacteria	p__Firmicutes_A	c__Clostridia	o__Peptostreptococcales	f__Anaerovoracaceae	g__UBA1764	s__
XH15_cobin.309	66.953	3.39703	0.548257	1574706	d__Bacteria	p__Firmicutes_A	c__Clostridia	o__Lachnospirales	f__Lachnospiraceae	g__Bilifractor	s__
XH15_cobin.316	72.2104	3.90071	0.510828	1191765	d__Bacteria	p__Firmicutes_A	c__Clostridia	o__Peptostreptococcales	f__Anaerovoracaceae	g__RUG099	s__RUG099 sp017404265
XH15_cobin.32	56.8966	0	0.683702	1274511	d__Bacteria	p__Proteobacteria	c__Gammaproteobacteria	o__Xanthomonadales	f__Xanthomonadaceae	g__Xanthomonas_B	s__
XH15_cobin.323	73.5998	7.36677	0.608147	1855208	d__Bacteria	p__Firmicutes_A	c__Clostridia	o__Christensenellales	f__CAG-74	g__GCA-900199385	s__
XH15_cobin.328	64.8159	7.01139	0.51543	2443715	d__Bacteria	p__Firmicutes_A	c__Clostridia	o__Lachnospirales	f__Lachnospiraceae	g__UBA2912	s__
XH15_cobin.337	62.1888	5.22232	0.54332	2377074	d__Bacteria	p__Firmicutes_A	c__Clostridia	o__Lachnospirales	f__Lachnospiraceae	g__UBA1267	s__
XH15_cobin.338	65.8621	3.44828	0.520638	4656511	d__Bacteria	p__Proteobacteria	c__Gammaproteobacteria	o__Enterobacterales	f__Enterobacteriaceae	g__Citrobacter	s__Citrobacter freundii
XH15_cobin.344	71.6945	8.60348	0.572529	2584249	d__Bacteria	p__Firmicutes_A	c__Clostridia	o__Lachnospirales	f__Lachnospiraceae	g__CAG-791	s__
XH15_cobin.360	81.0345	0	0.301165	3521358	d__Bacteria	p__Firmicutes_A	c__Clostridia	o__Clostridiales	f__Clostridiaceae	g__Clostridium_J	s__Clostridium_J sulfidigenes
XH15_cobin.366	89.2121	4.12037	0.487541	2828013	d__Bacteria	p__Bacteroidota	c__Bacteroidia	o__Bacteroidales	f__Bacteroidaceae	g__Prevotella	s__Prevotella sp000619825
XH15_cobin.373	85.3408	4.27509	0.380759	2159931	d__Bacteria	p__Bacteroidota	c__Bacteroidia	o__Bacteroidales	f__Bacteroidaceae	g__UBA1786	s__UBA1786 sp017614465
XH15_cobin.378	91.6914	3.20639	0.457733	2273589	d__Bacteria	p__Bacteroidota	c__Bacteroidia	o__Bacteroidales	f__Bacteroidaceae	g__Prevotella	s__Prevotella sp902800585
XH15_cobin.383	61.6726	2.26803	0.49497	1094763	d__Bacteria	p__Firmicutes_A	c__Clostridia	o__Peptostreptococcales	f__Anaerovoracaceae	g__RUG754	s__
XH15_cobin.384	62.5847	5.01208	0.520017	2146685	d__Bacteria	p__Firmicutes_A	c__Clostridia	o__Lachnospirales	f__Lachnospiraceae	g__CAG-791	s__CAG-791 sp902780385
XH15_cobin.385	99.0385	1.53846	0.401493	2948660	d__Bacteria	p__Bacteroidota	c__Bacteroidia	o__Bacteroidales	f__Tannerellaceae	g__Massilibacteroides	s__
XH15_cobin.388	90.7885	8.56631	0.531231	2711393	d__Bacteria	p__Bacteroidota	c__Bacteroidia	o__Bacteroidales	f__P3	g__UBA1711	s__
XH15_cobin.39	69.4631	5.63758	0.498755	2413076	d__Bacteria	p__Firmicutes_A	c__Clostridia	o__Oscillospirales	f__Oscillospiraceae	g__Limivicinus	s__
XH15_cobin.398	65.1937	5.62893	0.466011	1846381	d__Bacteria	p__Bacteroidota	c__Bacteroidia	o__Bacteroidales	f__Muribaculaceae	g__Sodaliphilus	s__
XH15_cobin.405	63.1034	3.44828	0.457678	1907048	d__Bacteria	p__Firmicutes_C	c__Negativicutes	o__Selenomonadales	f__Selenomonadaceae	g__Anaerovibrio	s__Anaerovibrio sp000622005
XH15_cobin.406	85.2526	5.42435	0.638432	2824873	d__Bacteria	p__Actinobacteriota	c__Coriobacteriia	o__Coriobacteriales	f__Eggerthellaceae	g__Eggerthella	s__Eggerthella lenta
XH15_cobin.407	61.6872	2.14003	0.535587	1910602	d__Bacteria	p__Firmicutes_A	c__Clostridia	o__Lachnospirales	f__Lachnospiraceae	g__UBA1066	s__UBA1066 sp902783935
XH15_cobin.42	53.2843	5.97725	0.48025	1414134	d__Bacteria	p__Firmicutes_A	c__Clostridia	o__Lachnospirales	f__Lachnospiraceae	g__RUG306	s__RUG306 sp900313435
XH15_cobin.6	77.9245	7.30417	0.409621	1654789	d__Bacteria	p__Firmicutes	c__Bacilli	o__Erysipelotrichales	f__Erysipelotrichaceae	g__RUG521	s__
XH15_cobin.73	95.5556	0.952381	0.618109	2377556	d__Bacteria	p__Bacteroidota	c__Bacteroidia	o__Bacteroidales	f__UBA932	g__Cryptobacteroides	s__
XH15_cobin.8	67.7193	1.75439	0.519934	2314780	d__Bacteria	p__Firmicutes_A	c__Clostridia	o__Lachnospirales	f__Lachnospiraceae	g__CAG-791	s__CAG-791 sp002358875
XH15_cobin.85	53.3493	8.5327	0.505296	1457100	d__Bacteria	p__Firmicutes_C	c__Negativicutes	o__Acidaminococcales	f__Acidaminococcaceae	g__Succiniclasticum	s__
XH15_cobin.87	91.4894	9.05733	0.531938	2660290	d__Bacteria	p__Firmicutes_A	c__Clostridia	o__Peptostreptococcales	f__Anaerovoracaceae	g__Hornefia	s__
XH15_cobin.88	81.7017	1.8239	0.51214	2147017	d__Bacteria	p__Bacteroidota	c__Bacteroidia	o__Bacteroidales	f__Muribaculaceae	g__Sodaliphilus	s__Sodaliphilus sp902768435
XH15_cobin.89	68.0564	1.72414	0.578591	2142455	d__Bacteria	p__Firmicutes_A	c__Clostridia	o__Christensenellales	f__CAG-74	g__GCA-900199385	s__GCA-900199385 sp900320755
XH15_cobin.9	71.0744	9.02204	0.49578	2365925	d__Bacteria	p__Spirochaetota	c__Spirochaetia	o__Sphaerochaetales	f__Sphaerochaetaceae	g__Bullifex	s__
XH15_cobin.99	58.5327	3.82775	0.606803	1596446	d__Bacteria	p__Firmicutes_A	c__Clostridia	o__Lachnospirales	f__Lachnospiraceae	g__UBA6987	s__
XH_cobin.13	93.5227	2.17006	0.427244	3053500	d__Bacteria	p__Bacteroidota	c__Bacteroidia	o__Bacteroidales	f__Tannerellaceae	g__Macellibacteroides	s__Macellibacteroides fermentans
XH_cobin.20	50.0158	7.31544	0.616446	1287751	d__Bacteria	p__Firmicutes_A	c__Clostridia	o__Peptostreptococcales	f__Anaerovoracaceae	g__Eubacterium_B	s__
XH_cobin.36	65.8574	7.04698	0.610895	1509856	d__Bacteria	p__Firmicutes_A	c__Clostridia	o__Lachnospirales	f__Lachnospiraceae	g__UBA6987	s__
XH_cobin.49	56.1404	0	0.416159	1704557	d__Bacteria	p__Proteobacteria	c__Gammaproteobacteria	o__Enterobacterales	f__Enterobacteriaceae	g__Proteus	s__Proteus mirabilis
XH_cobin.77	56.7136	7.74384	0.576194	2994429	d__Bacteria	p__Proteobacteria	c__Gammaproteobacteria	o__Enterobacterales	f__Enterobacteriaceae	g__Enterobacter	s__Enterobacter hormaechei_A
XH_cobin.85	65.7114	4.25056	0.639675	1441661	d__Bacteria	p__Firmicutes_A	c__Clostridia	o__Oscillospirales	f__Oscillospiraceae	g__UBA738	s__
XH_cobin.90	88.4936	5.44966	0.584165	1647532	d__Bacteria	p__Firmicutes_A	c__Clostridia	o__Christensenellales	f__CAG-138	g__UBA3792	s__UBA3792 sp902792295
XN_cobin.11	68.2759	6.03448	0.513133	4260735	d__Bacteria	p__Proteobacteria	c__Gammaproteobacteria	o__Enterobacterales	f__Enterobacteriaceae	g__Escherichia	s__Escherichia coli
XN_cobin.14	95.9732	0.835113	0.598889	2652272	d__Bacteria	p__Firmicutes_A	c__Clostridia	o__Oscillospirales	f__Oscillospiraceae	g__ER4	s__
XN_cobin.30	62.0968	0.832466	0.568051	1715382	d__Bacteria	p__Firmicutes_A	c__Clostridia	o__Christensenellales	f__CAG-138	g__PeH17	s__PeH17 sp016288175
XN_cobin.33	69.9583	8.87097	0.589654	1361784	d__Bacteria	p__Firmicutes_A	c__Clostridia	o__Christensenellales	f__CAG-138	g__UBA3792	s__UBA3792 sp902792295
XN_cobin.37	65.4438	1.18343	0.631802	2165502	d__Bacteria	p__Desulfobacterota_I	c__Desulfovibrionia	o__Desulfovibrionales	f__Desulfovibrionaceae	g__Nitratidesulfovibrio	s__
XN_cobin.45	97.1429	0.26455	0.516585	2232336	d__Bacteria	p__Bacteroidota	c__Bacteroidia	o__Bacteroidales	f__UBA932	g__Cryptobacteroides	s__Cryptobacteroides sp900167925
s1_DH1_concoct_bin.113_sub	77.5422	7.38255	0.534381	2981336	d__Bacteria	p__Firmicutes_A	c__Clostridia	o__Oscillospirales	f__Oscillospiraceae	g__UBA2922	s__UBA2922 sp902802565
s1_DH1_concoct_bin.165_sub	66.3753	2.0979	0.487473	1356363	d__Bacteria	p__Firmicutes_A	c__Clostridia	o__UBA1212	f__SIG427	g__SIG427	s__
s1_DH1_concoct_bin.32_sub	51.7896	5.5598	0.461116	1148200	d__Bacteria	p__Firmicutes_C	c__Negativicutes	o__Selenomonadales	f__Selenomonadaceae	g__Anaerovibrio	s__
s1_DH1_concoct_bin.39_sub	63.6716	2.70455	0.437186	2162002	d__Bacteria	p__Bacteroidota	c__Bacteroidia	o__Bacteroidales	f__Tannerellaceae	g__Macellibacteroides	s__Macellibacteroides fermentans
s1_DH1_concoct_bin.3_sub	79.8993	0	0.323183	1790040	d__Bacteria	p__Firmicutes_A	c__Clostridia	o__Oscillospirales	f__Ruminococcaceae	g__RGIG7389	s__
s1_DH1_maxbin_bin.111_sub	64.5667	9.7182	0.642072	2113167	d__Bacteria	p__Firmicutes_A	c__Clostridia	o__Christensenellales	f__CAG-74	g__UBA2862	s__
s1_DH1_maxbin_bin.355_sub	50.1402	5.37634	0.486873	1154863	d__Bacteria	p__Firmicutes_A	c__Clostridia	o__Christensenellales	f__CAG-552	g__RUG12826	s__RUG12826 sp902783025
s1_DH1_maxbin_bin.83	97.9866	0.894855	0.409921	2935529	d__Bacteria	p__Firmicutes_A	c__Clostridia	o__Lachnospirales	f__Anaerotignaceae	g__Metalachnospira	s__Metalachnospira sp900546215
s1_DH1_metabat1_bin.101	97.5391	1.34228	0.526748	2010472	d__Bacteria	p__Firmicutes_A	c__Clostridia	o__Oscillospirales	f__CAG-272	g__RUG14199	s__
s1_DH1_metabat1_bin.108	85.906	0.732154	0.623895	1891374	d__Bacteria	p__Firmicutes_A	c__Clostridia	o__Oscillospirales	f__Oscillospiraceae	g__Faecousia	s__
s1_DH1_metabat1_bin.114	77.6609	4.00844	0.565301	1784094	d__Bacteria	p__Firmicutes_A	c__Clostridia	o__Lachnospirales	f__Lachnospiraceae	g__UBA1066	s__
s1_DH1_metabat1_bin.141	87.0868	3.89118	0.497765	1295039	d__Bacteria	p__Spirochaetota	c__Spirochaetia	o__Sphaerochaetales	f__Sphaerochaetaceae	g__RUG14846	s__
s1_DH1_metabat1_bin.144_sub	50.2763	0.908688	0.452381	1273731	d__Bacteria	p__Firmicutes_A	c__Clostridia	o__Peptostreptococcales	f__Anaerovoracaceae	g__Eubacterium_B	s__
s1_DH1_metabat1_bin.68	98.3871	0.806452	0.520145	2700652	d__Bacteria	p__Firmicutes_A	c__Clostridia	o__Christensenellales	f__Christensenellaceae	g__Christensenella	s__Christensenella minuta
s1_DH1_metabat1_bin.92_sub	68.6242	2.01342	0.601736	1962487	d__Bacteria	p__Firmicutes_A	c__Clostridia	o__Oscillospirales	f__Oscillospiraceae	g__Limivicinus	s__Limivicinus sp902775985
s1_DH1_metabat2_bin.122_sub	64.999	4.88814	0.609728	1865173	d__Bacteria	p__Firmicutes_A	c__Clostridia	o__Oscillospirales	f__Oscillospiraceae	g__Limivicinus	s__Limivicinus sp902778275
s1_DH1_metabat2_bin.135_sub	74.7191	0.894855	0.56063	1796571	d__Bacteria	p__Firmicutes_A	c__Clostridia	o__Christensenellales	f__CAG-138	g__UBA1685	s__UBA1685 sp002320595
s1_DH1_metabat2_bin.157	85.4839	1.20968	0.361698	2390527	d__Bacteria	p__Firmicutes_A	c__Clostridia	o__Caldicoprobacterales	f__Xylanivirgaceae	g__Xylanivirga	s__Xylanivirga thermophila
s1_DH1_metabat2_bin.169_sub	86.6859	4.36242	0.423509	2206254	d__Bacteria	p__Firmicutes_A	c__Clostridia	o__Lachnospirales	f__Lachnospiraceae	g__UBA4285	s__
s1_DH1_metabat2_bin.187	95.9732	1.34228	0.629667	2747895	d__Bacteria	p__Firmicutes_A	c__Clostridia	o__Oscillospirales	f__Ruminococcaceae	g__Anaerotruncus	s__
s1_DH1_metabat2_bin.192_sub	84.1879	5.27906	0.495396	3330733	d__Bacteria	p__Firmicutes_B	c__Desulfotomaculia	o__Desulfotomaculales	f__Pelotomaculaceae	g__Pelotomaculum_C	s__
s1_DH1_metabat2_bin.217_sub	81.7102	7.30437	0.509747	2098344	d__Bacteria	p__Firmicutes_A	c__Clostridia	o__Lachnospirales	f__Lachnospiraceae	g__UBA1066	s__
s1_DH1_metabat2_bin.231	88.8143	2.23714	0.427633	1449978	d__Bacteria	p__Firmicutes_A	c__Clostridia	o__Lachnospirales	f__Lachnospiraceae	g__UBA4285	s__
s1_DH1_metabat2_bin.240_sub	70.6897	7.75862	0.633476	1960633	d__Bacteria	p__Firmicutes_A	c__Clostridia	o__Oscillospirales	f__Oscillospiraceae	g__RGIG7114	s__
s1_DH1_metabat2_bin.53_sub	64.8815	3.92814	0.515488	1719711	d__Bacteria	p__Firmicutes_A	c__Clostridia	o__Lachnospirales	f__Lachnospiraceae	g__CAG-791	s__
s1_DH1_metabat2_bin.74_sub	75.2955	4.60993	0.441984	1178060	d__Bacteria	p__Firmicutes_A	c__Clostridia	o__Peptostreptococcales	f__Anaerovoracaceae	g__Eubacterium_B	s__Eubacterium_B sp017445315
s1_DH2_concoct_bin.0_sub	54.2128	1.63892	0.547538	2095169	d__Bacteria	p__Firmicutes_A	c__Clostridia	o__Christensenellales	f__CAG-74	g__RUG11247	s__
s1_DH2_concoct_bin.106_sub	70.3367	5.13241	0.575903	2163580	d__Bacteria	p__Firmicutes_B	c__Peptococcia	o__DRI-13	f__UBA5745	g__	s__
s1_DH2_concoct_bin.142	54.4991	0.671141	0.483587	979341	d__Bacteria	p__Firmicutes_A	c__Clostridia	o__Christensenellales	f__CAG-917	g__CAG-475	s__
s1_DH2_concoct_bin.20_sub	64.99	1.34658	0.368564	2419615	d__Bacteria	p__Firmicutes	c__Bacilli	o__Bacillales_A	f__Planococcaceae	g__Rummeliibacillus	s__Rummeliibacillus suwonensis
s1_DH2_concoct_bin.35_sub	97.1698	1.38365	0.546521	3215532	d__Bacteria	p__Bacteroidota	c__Bacteroidia	o__Bacteroidales	f__Muribaculaceae	g__Sodaliphilus	s__Sodaliphilus pleomorphus
s1_DH2_concoct_bin.59	97.1831	6.33803	0.474977	4189850	d__Bacteria	p__Firmicutes_A	c__Clostridia	o__Eubacteriales	f__Eubacteriaceae	g__Eubacterium	s__Eubacterium maltosivorans
s1_DH2_concoct_bin.63_sub	56.508	1.34228	0.583809	2727939	d__Bacteria	p__Firmicutes_A	c__Clostridia	o__Oscillospirales	f__Acutalibacteraceae	g__RGIG2774	s__
s1_DH2_maxbin_bin.129	85.5145	4.16107	0.593421	3176609	d__Bacteria	p__Firmicutes_A	c__Clostridia	o__Oscillospirales	f__Oscillospiraceae	g__ER4	s__
s1_DH2_maxbin_bin.211_sub	53.2275	3.59788	0.592282	1339876	d__Bacteria	p__Bacteroidota	c__Bacteroidia	o__Bacteroidales	f__UBA932	g__Cryptobacteroides	s__Cryptobacteroides sp902782225
s1_DH2_maxbin_bin.68	98.2759	8.09822	0.623802	2316862	d__Bacteria	p__Firmicutes_A	c__Clostridia	o__Oscillospirales	f__Oscillospiraceae	g__ER4	s__ER4 sp015068465
s1_DH2_metabat1_bin.117	97.1631	2.83688	0.551665	2024322	d__Bacteria	p__Firmicutes_A	c__Clostridia	o__Peptostreptococcales	f__Anaerovoracaceae	g__Eubacterium_T	s__
s1_DH2_metabat1_bin.129	96.7562	1.34228	0.545098	1838272	d__Bacteria	p__Firmicutes_A	c__Clostridia	o__Oscillospirales	f__Oscillospiraceae	g__RUG626	s__RUG626 sp900317385
s1_DH2_metabat1_bin.130	61.1903	3.76276	0.59532	1832789	d__Bacteria	p__Firmicutes_A	c__Clostridia	o__Oscillospirales	f__Ruminococcaceae	g__Ruthenibacterium	s__Ruthenibacterium lactatiformans
s1_DH2_metabat1_bin.143_sub	81.1102	4.58613	0.624744	1569485	d__Bacteria	p__Firmicutes_A	c__Clostridia	o__Oscillospirales	f__Oscillospiraceae	g__CAG-83	s__CAG-83 sp003487665
s1_DH2_metabat1_bin.159_sub	62.7733	6.3357	0.588076	1349064	d__Bacteria	p__Firmicutes_A	c__Clostridia	o__Peptostreptococcales	f__Anaerovoracaceae	g__RUG11894	s__RUG11894 sp017412505
s1_DH2_metabat1_bin.172	62.2252	2.30496	0.489295	1133156	d__Bacteria	p__Firmicutes_A	c__Clostridia	o__Peptostreptococcales	f__Anaerovoracaceae	g__RUG754	s__RUG754 sp902778565
s1_DH2_metabat1_bin.178	61.2835	5.59441	0.481915	1003426	d__Bacteria	p__Firmicutes_A	c__Clostridia	o__Christensenellales	f__Christensenellaceae	g__QANA01	s__QANA01 sp017439085
s1_DH2_metabat1_bin.57	67.3223	2.331	0.547874	3104429	d__Bacteria	p__Firmicutes_A	c__Clostridia	o__Christensenellales	f__CAG-74	g__GCA-900199385	s__GCA-900199385 sp900315675
s1_DH2_metabat2_bin.111_sub	79.3081	4.16667	0.610914	2232275	d__Bacteria	p__Firmicutes_A	c__Clostridia	o__Christensenellales	f__CAG-74	g__SFMI01	s__
s1_DH2_metabat2_bin.127	79.9206	2	0.602837	1888263	d__Bacteria	p__Bacteroidota	c__Bacteroidia	o__Bacteroidales	f__UBA932	g__Bact-11	s__Bact-11 sp902778855
s1_DH2_metabat2_bin.142_sub	91.6894	4.30607	0.47617	3686624	d__Bacteria	p__Bacteroidota	c__Bacteroidia	o__Bacteroidales	f__Bacteroidaceae	g__Bacteroides	s__Bacteroides uniformis
s1_DH2_metabat2_bin.143_sub	99.2308	1.53846	0.419838	3920153	d__Bacteria	p__Bacteroidota	c__Bacteroidia	o__Bacteroidales	f__Tannerellaceae	g__Macellibacteroides	s__Macellibacteroides fermentans
s1_DH2_metabat2_bin.165_sub	96.6443	2.46085	0.52303	2327331	d__Bacteria	p__Firmicutes_A	c__Clostridia	o__Oscillospirales	f__Acutalibacteraceae	g__Ruminococcus_E	s__Ruminococcus_E sp902798755
s1_DH2_metabat2_bin.185_sub	86.9524	3.34921	0.535176	2127991	d__Bacteria	p__Bacteroidota	c__Bacteroidia	o__Bacteroidales	f__UBA932	g__Cryptobacteroides	s__Cryptobacteroides sp900319685
s1_DH2_metabat2_bin.212_sub	59.4828	5.17241	0.530207	1602560	d__Bacteria	p__Firmicutes_A	c__Clostridia	o__Oscillospirales	f__Acutalibacteraceae	g__Ruminococcus_E	s__Ruminococcus_E sp902776185
s1_DH2_metabat2_bin.233_sub	67.1672	4.64206	0.641532	1590484	d__Bacteria	p__Firmicutes_A	c__Clostridia	o__Oscillospirales	f__Oscillospiraceae	g__Evtepia	s__Evtepia sp902781745
s1_DH2_metabat2_bin.241	94.7516	2.5641	0.599104	3071471	d__Bacteria	p__Bacteroidota	c__Bacteroidia	o__Bacteroidales	f__Rikenellaceae	g__Alistipes	s__Alistipes senegalensis
s1_DH2_metabat2_bin.245_sub	74.2524	1.60206	0.582556	1544589	d__Bacteria	p__Firmicutes_A	c__Clostridia	o__Lachnospirales	f__Lachnospiraceae	g__UBA6987	s__
s1_DH2_metabat2_bin.262	94.4253	1.54127	0.526229	2436171	d__Bacteria	p__Firmicutes_A	c__Clostridia	o__Lachnospirales	f__Lachnospiraceae	g__CAG-791	s__CAG-791 sp900317475
s1_DH2_metabat2_bin.288	90.5591	5.39893	0.56466	2087296	d__Bacteria	p__Firmicutes_A	c__Clostridia	o__Lachnospirales	f__Lachnospiraceae	g__UBA1066	s__
s1_DH2_metabat2_bin.3_sub	63.424	5.72707	0.607197	1753562	d__Bacteria	p__Firmicutes_A	c__Clostridia	o__Oscillospirales	f__Oscillospiraceae	g__Limivicinus	s__Limivicinus sp902778275
s1_DH2_metabat2_bin.57	88.9655	1.57981	0.300986	3294071	d__Bacteria	p__Firmicutes_A	c__Clostridia	o__Clostridiales	f__Clostridiaceae	g__Clostridium_H	s__
s1_DH2_metabat2_bin.97	86.1439	3.37466	0.49903	1233160	d__Bacteria	p__Spirochaetota	c__Spirochaetia	o__Sphaerochaetales	f__Sphaerochaetaceae	g__RUG14846	s__
s1_DH3_concoct_bin.134_sub	56.2451	2.3425	0.477849	1871611	d__Bacteria	p__Firmicutes_C	c__Negativicutes	o__Selenomonadales	f__Selenomonadaceae	g__Schwartzia	s__Schwartzia succinivorans
s1_DH3_concoct_bin.146	51.9054	0.671141	0.587576	1365341	d__Bacteria	p__Firmicutes_A	c__Clostridia	o__Oscillospirales	f__Oscillospiraceae	g__Faecousia	s__
s1_DH3_concoct_bin.207	63.1811	9.77837	0.537791	1305761	d__Bacteria	p__Firmicutes_A	c__Clostridia	o__Peptostreptococcales	f__Anaerovoracaceae	g__RUG13409	s__
s1_DH3_concoct_bin.214_sub	51.8868	1.88679	0.497942	1468631	d__Bacteria	p__Spirochaetota	c__Spirochaetia	o__Sphaerochaetales	f__Sphaerochaetaceae	g__RUG14846	s__
s1_DH3_concoct_bin.286_sub	55.6149	4.02516	0.510829	1461135	d__Bacteria	p__Bacteroidota	c__Bacteroidia	o__Bacteroidales	f__Muribaculaceae	g__CAG-485	s__
s1_DH3_maxbin_bin.123_sub	62.3016	1.79894	0.570891	1526928	d__Bacteria	p__Bacteroidota	c__Bacteroidia	o__Bacteroidales	f__UBA932	g__Cryptobacteroides	s__Cryptobacteroides sp900320185
s1_DH3_maxbin_bin.210_sub	84.4286	9.67989	0.474118	1959484	d__Bacteria	p__Bacteroidota	c__Bacteroidia	o__Bacteroidales	f__UBA932	g__Egerieousia	s__Egerieousia sp016285455
s1_DH3_maxbin_bin.390_sub	57.3871	4.1387	0.42982	1446220	d__Bacteria	p__Firmicutes_A	c__Clostridia	o__Christensenellales	f__Borkfalkiaceae	g__UBA1259	s__
s1_DH3_maxbin_bin.92_sub	84.1219	4.83082	0.579029	2978547	d__Bacteria	p__Firmicutes_A	c__Clostridia	o__Christensenellales	f__CAG-74	g__RUG563	s__
s1_DH3_metabat1_bin.108	94.6825	6.19048	0.563314	2497376	d__Bacteria	p__Bacteroidota	c__Bacteroidia	o__Bacteroidales	f__UBA932	g__Cryptobacteroides	s__Cryptobacteroides sp902774155
s1_DH3_metabat1_bin.114	87.3951	3.52349	0.599775	2464993	d__Bacteria	p__Firmicutes_A	c__Clostridia	o__Oscillospirales	f__Oscillospiraceae	g__ER4	s__
s1_DH3_metabat1_bin.121	87.1365	4.66552	0.55519	2390288	d__Bacteria	p__Bacteroidota	c__Bacteroidia	o__Bacteroidales	f__Muribaculaceae	g__Sodaliphilus	s__Sodaliphilus sp902761475
s1_DH3_metabat1_bin.128_sub	77.4914	8.66191	0.460708	2310342	d__Bacteria	p__Firmicutes_A	c__Clostridia	o__Lachnospirales	f__Lachnospiraceae	g__RGIG5612	s__
s1_DH3_metabat1_bin.131	85.9524	1.42857	0.577403	2260182	d__Bacteria	p__Bacteroidota	c__Bacteroidia	o__Bacteroidales	f__UBA932	g__Cryptobacteroides	s__Cryptobacteroides sp902782225
s1_DH3_metabat1_bin.136	86.465	1.59236	0.58809	2216687	d__Bacteria	p__Firmicutes_A	c__Clostridia	o__Lachnospirales	f__Lachnospiraceae	g__UBA1066	s__UBA1066 sp900317045
s1_DH3_metabat1_bin.170_sub	56.6815	6.04027	0.589673	1744358	d__Bacteria	p__Firmicutes_A	c__Clostridia	o__Oscillospirales	f__Oscillospiraceae	g__CAG-170	s__CAG-170 sp902803075
s1_DH3_metabat1_bin.173	89.4709	2.15873	0.505706	1745235	d__Bacteria	p__Bacteroidota	c__Bacteroidia	o__Bacteroidales	f__UBA932	g__Cryptobacteroides	s__
s1_DH3_metabat1_bin.181_sub	56.9963	3.26954	0.511761	1355135	d__Bacteria	p__Firmicutes_A	c__Clostridia	o__Lachnospirales	f__Lachnospiraceae	g__CAG-791	s__
s1_DH3_metabat1_bin.186	83.8061	5.16401	0.440673	1531758	d__Bacteria	p__Firmicutes_A	c__Clostridia	o__Peptostreptococcales	f__Anaerovoracaceae	g__Eubacterium_B	s__Eubacterium_B sp017445315
s1_DH3_metabat1_bin.191	60.0916	4.05437	0.449857	1463733	d__Bacteria	p__Firmicutes_A	c__Clostridia	o__Peptostreptococcales	f__Anaerovoracaceae	g__Eubacterium_B	s__
s1_DH3_metabat1_bin.201_sub	64.662	0.699301	0.48946	1356876	d__Bacteria	p__Firmicutes_A	c__Clostridia	o__UBA1212	f__SIG427	g__SIG427	s__
s1_DH3_metabat1_bin.211	72.0936	0.134409	0.502111	1227875	d__Bacteria	p__Firmicutes_A	c__Clostridia	o__Christensenellales	f__Borkfalkiaceae	g__UBA7597	s__UBA7597 sp003448195
s1_DH3_metabat1_bin.212	51.3167	0.33557	0.510366	1223981	d__Bacteria	p__Firmicutes_A	c__Clostridia	o__Christensenellales	f__CAG-552	g__RUG12826	s__RUG12826 sp902783025
s1_DH3_metabat1_bin.41_sub	87.8981	3.39703	0.509788	1979701	d__Bacteria	p__Firmicutes_A	c__Clostridia	o__Lachnospirales	f__Lachnospiraceae	g__Bilifractor	s__Bilifractor sp900317175
s1_DH3_metabat1_bin.72	99.2908	0.35461	0.445616	3085314	d__Bacteria	p__Firmicutes_A	c__Clostridia	o__Peptostreptococcales	f__Anaerovoracaceae	g__	s__
s1_DH3_metabat1_bin.89	93.638	1.34409	0.503654	2768197	d__Bacteria	p__Bacteroidota	c__Bacteroidia	o__Bacteroidales	f__F082	g__Limimorpha	s__Limimorpha sp902791165
s1_DH3_metabat1_bin.90	96.6443	0.671141	0.499994	2766302	d__Bacteria	p__Firmicutes_A	c__Clostridia	o__Oscillospirales	f__Ruminococcaceae	g__Ruminococcus	s__Ruminococcus sp900321885
s1_DH3_metabat2_bin.100	90	2.22222	0.517122	1979556	d__Bacteria	p__Firmicutes	c__Bacilli	o__Erysipelotrichales	f__Erysipelotrichaceae	g__Bulleidia	s__Bulleidia timonensis
s1_DH3_metabat2_bin.101_sub	70.0294	6.99804	0.603469	2245033	d__Bacteria	p__Firmicutes_A	c__Clostridia	o__Oscillospirales	f__Oscillospiraceae	g__Limivicinus	s__Limivicinus sp902778275
s1_DH3_metabat2_bin.102	95.8861	1.16034	0.503005	3446798	d__Bacteria	p__Firmicutes_B	c__Desulfotomaculia	o__Desulfotomaculales	f__Pelotomaculaceae	g__Pelotomaculum_C	s__
s1_DH3_metabat2_bin.110_sub	95.9227	4.92689	0.557597	2276751	d__Bacteria	p__Firmicutes_C	c__Negativicutes	o__Selenomonadales	f__Selenomonadaceae	g__RUG12372	s__RUG12372 sp016286075
s1_DH3_metabat2_bin.118_sub	77.4616	1.27551	0.456356	2017972	d__Bacteria	p__Firmicutes_B	c__Syntrophomonadia	o__Syntrophomonadales	f__Syntrophomonadaceae	g__DTU018	s__
s1_DH3_metabat2_bin.122_sub	50.4983	2.01342	0.589755	1275266	d__Bacteria	p__Firmicutes_A	c__Clostridia	o__Oscillospirales	f__Oscillospiraceae	g__RUG678	s__RUG678 sp900321335
s1_DH3_metabat2_bin.14	92.1941	6.01266	0.540854	2403130	d__Bacteria	p__Firmicutes_A	c__Clostridia	o__Lachnospirales	f__Lachnospiraceae	g__UBA1066	s__UBA1066 sp902783935
s1_DH3_metabat2_bin.141	81.0263	2.53585	0.558624	2166068	d__Bacteria	p__Firmicutes_A	c__Clostridia	o__Lachnospirales	f__Lachnospiraceae	g__UBA6987	s__
s1_DH3_metabat2_bin.15	85.906	0.396583	0.548508	1449112	d__Bacteria	p__Firmicutes_A	c__Clostridia	o__Oscillospirales	f__Oscillospiraceae	g__ER4	s__
s1_DH3_metabat2_bin.16	83.4222	2.09417	0.568614	2835615	d__Bacteria	p__Firmicutes_A	c__Clostridia	o__Christensenellales	f__CAG-74	g__GCA-900199385	s__
s1_DH3_metabat2_bin.173	87.2833	0.671141	0.370077	2087028	d__Bacteria	p__Firmicutes_A	c__Clostridia	o__Lachnospirales	f__Lachnospiraceae	g__Eubacterium_Q	s__Eubacterium_Q sp017420535
s1_DH3_metabat2_bin.184_sub	70.2482	6.87943	0.530664	1580140	d__Bacteria	p__Firmicutes_A	c__Clostridia	o__Peptostreptococcales	f__Anaerovoracaceae	g__Copromorpha	s__
s1_DH3_metabat2_bin.187_sub	76.7957	4.73358	0.46343	2034924	d__Bacteria	p__Bacteroidota	c__Bacteroidia	o__Bacteroidales	f__Bacteroidaceae	g__UBA3839	s__UBA3839 sp002350855
s1_DH3_metabat2_bin.191	93.2367	1.93237	0.442932	2566130	d__Bacteria	p__Firmicutes_A	c__Clostridia	o__Lachnospirales	f__Lachnospiraceae	g__AC2028	s__
s1_DH3_metabat2_bin.196	91.9406	9.54301	0.627508	3225268	d__Bacteria	p__Firmicutes_A	c__Clostridia	o__Christensenellales	f__CAG-74	g__UBA2862	s__UBA2862 sp902799465
s1_DH3_metabat2_bin.203_sub	51.1229	1.52926	0.485977	954917	d__Bacteria	p__Firmicutes_A	c__Clostridia	o__Peptostreptococcales	f__Anaerovoracaceae	g__RUG754	s__RUG754 sp902778565
s1_DH3_metabat2_bin.212	98.7179	1.85897	0.422771	3701394	d__Bacteria	p__Bacteroidota	c__Bacteroidia	o__Bacteroidales	f__Tannerellaceae	g__Macellibacteroides	s__Macellibacteroides fermentans
s1_DH3_metabat2_bin.222	86.3796	9.56938	0.455632	2828150	d__Bacteria	p__Firmicutes_A	c__Clostridia	o__Saccharofermentanales	f__Saccharofermentanaceae	g__Saccharofermentans	s__
s1_DH3_metabat2_bin.252	93.0108	1.09319	0.550589	1984854	d__Bacteria	p__Bacteroidota	c__Bacteroidia	o__Bacteroidales	f__P3	g__UBA1711	s__UBA1711 sp900317285
s1_DH3_metabat2_bin.269_sub	59.8902	2.18121	0.627587	1709160	d__Bacteria	p__Firmicutes_A	c__Clostridia	o__Oscillospirales	f__Oscillospiraceae	g__CAG-103	s__
s1_DH3_metabat2_bin.275	93.6709	0.632911	0.499371	2534340	d__Bacteria	p__Firmicutes_A	c__Clostridia	o__Lachnospirales	f__Lachnospiraceae	g__Porcincola	s__Porcincola sp900318615
s1_DH3_metabat2_bin.286	64.7142	2.09791	0.60869	1749721	d__Bacteria	p__Firmicutes_B	c__Dehalobacteriia	o__UBA4068	f__UBA4068	g__RGIG3155	s__
s1_DH3_metabat2_bin.302	64.8119	6.89655	0.474419	2419132	d__Bacteria	p__Bacteroidota	c__Bacteroidia	o__Bacteroidales	f__Bacteroidaceae	g__Prevotella	s__Prevotella sp902797505
s1_DH3_metabat2_bin.306	92.2819	3.3557	0.561524	2821505	d__Bacteria	p__Firmicutes_A	c__Clostridia	o__Oscillospirales	f__Oscillospiraceae	g__	s__
s1_DH3_metabat2_bin.319	96.8085	0.70922	0.500595	2046092	d__Bacteria	p__Firmicutes_A	c__Clostridia	o__Peptostreptococcales	f__Anaerovoracaceae	g__Eubacterium_T	s__Eubacterium_T saphenum_A
s1_DH3_metabat2_bin.320	89.1377	4.3905	0.563322	2017995	d__Bacteria	p__Spirochaetota	c__Spirochaetia	o__Sphaerochaetales	f__Sphaerochaetaceae	g__UBA9732	s__
s1_DH3_metabat2_bin.33_sub	80.8544	7.27848	0.473014	2451504	d__Bacteria	p__Firmicutes_A	c__Clostridia	o__Lachnospirales	f__Lachnospiraceae	g__Merdiplasma	s__Merdiplasma sp902778245
s1_DH3_metabat2_bin.342	59.3531	1.64336	0.494458	899274	d__Bacteria	p__Firmicutes_A	c__Clostridia	o__Christensenellales	f__Christensenellaceae	g__	s__
s1_DH3_metabat2_bin.34_sub	79.6321	3.7234	0.539815	1552857	d__Bacteria	p__Firmicutes_A	c__Clostridia	o__Peptostreptococcales	f__Anaerovoracaceae	g__Copromorpha	s__
s1_DH3_metabat2_bin.353_sub	65.6949	5.14541	0.498723	1725335	d__Bacteria	p__Firmicutes_A	c__Clostridia	o__Oscillospirales	f__Oscillospiraceae	g__Limivicinus	s__
s1_DH3_metabat2_bin.364	98.434	3.69128	0.450472	4941055	d__Bacteria	p__Firmicutes_A	c__Clostridia	o__Lachnospirales	f__Lachnospiraceae	g__Mobilitalea	s__
s1_DH3_metabat2_bin.53	72.931	3.44828	0.634463	1868123	d__Bacteria	p__Firmicutes_A	c__Clostridia	o__Oscillospirales	f__Oscillospiraceae	g__Evtepia	s__Evtepia sp902781745
s1_DH3_metabat2_bin.65_sub	61.9122	9.32602	0.601712	1487090	d__Bacteria	p__Bacteroidota	c__Bacteroidia	o__Bacteroidales	f__UBA932	g__Cryptobacteroides	s__Cryptobacteroides sp017960585
s1_DH3_metabat2_bin.88_sub	87.6825	6.66667	0.560796	2925941	d__Bacteria	p__Bacteroidota	c__Bacteroidia	o__Bacteroidales	f__UBA932	g__Bact-11	s__Bact-11 sp016284265
s1_DH3_metabat2_bin.92	92.9085	0.294118	0.370628	2236839	d__Bacteria	p__Proteobacteria	c__Gammaproteobacteria	o__Enterobacterales	f__Succinivibrionaceae	g__Succinivibrio	s__Succinivibrio sp000431835
s1_DH3_metabat2_bin.94_sub	62.3106	2.27273	0.505166	992853	d__Bacteria	p__Spirochaetota	c__Spirochaetia	o__Sphaerochaetales	f__Sphaerochaetaceae	g__RUG14846	s__
s1_DN_concoct_bin.55_sub	54.8166	5.26316	0.613555	3759256	d__Bacteria	p__Firmicutes_A	c__Clostridia	o__Christensenellales	f__CAG-74	g__UBA2862	s__UBA2862 sp902765305
s1_DN_concoct_bin.92	61.0618	0.832466	0.525461	1214447	d__Bacteria	p__Firmicutes_A	c__Clostridia	o__Christensenellales	f__CAG-138	g__Phil1	s__Phil1 sp004558525
s1_DN_maxbin_bin.41	58.132	3.3557	0.645129	1568470	d__Bacteria	p__Firmicutes_A	c__Clostridia	o__Christensenellales	f__CAG-74	g__Ventricola	s__Ventricola sp902781095
s1_DN_metabat2_bin.23	90.625	2.01342	0.645689	1924252	d__Bacteria	p__Firmicutes_A	c__Clostridia	o__Oscillospirales	f__Oscillospiraceae	g__Dysosmobacter	s__Dysosmobacter sp017469475
s1_DN_metabat2_bin.95_sub	56.1534	3.5873	0.596943	2008351	d__Bacteria	p__Bacteroidota	c__Bacteroidia	o__Bacteroidales	f__UBA932	g__Cryptobacteroides	s__
s1_XH13_concoct_bin.123	92.1314	4.67981	0.547377	2025997	d__Bacteria	p__Firmicutes_A	c__Clostridia	o__Oscillospirales	f__Acutalibacteraceae	g__Ruminococcus_E	s__Ruminococcus_E sp900317315
s1_XH13_concoct_bin.149	84.209	9.53968	0.548578	2141804	d__Bacteria	p__Bacteroidota	c__Bacteroidia	o__Bacteroidales	f__UBA932	g__RUG11257	s__
s1_XH13_concoct_bin.184_sub	51.3172	1.58228	0.526985	1146358	d__Bacteria	p__Firmicutes_A	c__Clostridia	o__Lachnospirales	f__Lachnospiraceae	g__Alectryocaccobium	s__Alectryocaccobium sp017433825
s1_XH13_concoct_bin.19_sub	64.8109	7.10402	0.587608	1361286	d__Bacteria	p__Firmicutes_A	c__Clostridia	o__Peptostreptococcales	f__Anaerovoracaceae	g__RUG11894	s__RUG11894 sp017412505
s1_XH13_concoct_bin.222_sub	77.8977	9.10174	0.36455	2028583	d__Bacteria	p__Firmicutes	c__Bacilli	o__Lactobacillales	f__Streptococcaceae	g__Streptococcus	s__
s1_XH13_concoct_bin.235_sub	59.9212	2.50552	0.511267	2604977	d__Bacteria	p__Firmicutes_C	c__Negativicutes	o__Sporomusales_A	f__Acetonemaceae	g__Acetonema	s__
s1_XH13_concoct_bin.36_sub	62.6646	8.43783	0.317523	2546005	d__Bacteria	p__Firmicutes_A	c__Clostridia	o__Clostridiales	f__Clostridiaceae	g__	s__
s1_XH13_concoct_bin.70_sub	98.6577	0.692114	0.540901	2841686	d__Bacteria	p__Firmicutes_A	c__Clostridia	o__Oscillospirales	f__Ruminococcaceae	g__Acetanaerobacterium	s__
s1_XH13_maxbin_bin.34	63.9151	2.89594	0.457828	1065267	d__Bacteria	p__Firmicutes	c__Bacilli	o__Erysipelotrichales	f__Erysipelotrichaceae	g__RUG521	s__RUG521 sp900319675
s1_XH13_maxbin_bin.64_sub	90.4751	7.11116	0.448292	2003866	d__Bacteria	p__Firmicutes_C	c__Negativicutes	o__Selenomonadales	f__Selenomonadaceae	g__Anaerovibrio	s__
s1_XH13_metabat1_bin.104	90.1566	3.54446	0.580154	1858030	d__Bacteria	p__Firmicutes_A	c__Clostridia	o__Oscillospirales	f__Acutalibacteraceae	g__RUG420	s__RUG420 sp017433225
s1_XH13_metabat1_bin.105	54.4044	5.17241	0.630782	1814529	d__Bacteria	p__Firmicutes_A	c__Clostridia	o__Oscillospirales	f__Oscillospiraceae	g__UBA738	s__
s1_XH13_metabat1_bin.115	75.1949	4.01519	0.563709	1641757	d__Bacteria	p__Firmicutes_C	c__Negativicutes	o__Selenomonadales	f__Selenomonadaceae	g__RUG12372	s__RUG12372 sp016286075
s1_XH13_metabat1_bin.123	72.0583	9.51477	0.572899	1562550	d__Bacteria	p__Firmicutes_A	c__Clostridia	o__Lachnospirales	f__Lachnospiraceae	g__UBA1267	s__
s1_XH13_metabat1_bin.130_sub	54.1432	2.11268	0.548099	1283094	d__Bacteria	p__Firmicutes_A	c__Clostridia	o__Eubacteriales	f__Anaerofustaceae	g__RUG14186	s__
s1_XH13_metabat1_bin.144	55.3404	4.57746	0.500306	1069891	d__Bacteria	p__Firmicutes_A	c__Clostridia	o__Eubacteriales	f__Anaerofustaceae	g__JAAYHF01	s__
s1_XH13_metabat1_bin.150	60	1.75439	0.461677	996949	d__Bacteria	p__Firmicutes_A	c__Clostridia	o__Christensenellales	f__Christensenellaceae	g__QANA01	s__
s1_XH13_metabat1_bin.38_sub	98.0769	1.5	0.41685	4384483	d__Bacteria	p__Bacteroidota	c__Bacteroidia	o__Bacteroidales	f__Tannerellaceae	g__Macellibacteroides	s__Macellibacteroides fermentans
s1_XH13_metabat1_bin.50	99.3289	0.671141	0.550419	3188542	d__Bacteria	p__Firmicutes_A	c__Clostridia	o__Oscillospirales	f__Oscillospiraceae	g__Oscillibacter	s__Oscillibacter ruminantium
s1_XH13_metabat1_bin.52	94.5238	2.1746	0.486684	2991704	d__Bacteria	p__Bacteroidota	c__Bacteroidia	o__Bacteroidales	f__UBA932	g__Cryptobacteroides	s__Cryptobacteroides sp900316045
s1_XH13_metabat1_bin.55_sub	60.9025	3.96505	0.597367	2868186	d__Bacteria	p__Firmicutes_A	c__Clostridia	o__Christensenellales	f__CAG-74	g__UBA2862	s__UBA2862 sp900318045
s1_XH13_metabat1_bin.69	78.3724	0.806452	0.613884	2444094	d__Bacteria	p__Actinobacteriota	c__Coriobacteriia	o__Coriobacteriales	f__Eggerthellaceae	g__Paraeggerthella	s__Paraeggerthella hongkongensis_A
s1_XH13_metabat1_bin.82	62.0194	7.33501	0.439156	2254066	d__Bacteria	p__Firmicutes_A	c__Clostridia	o__Lachnospirales	f__Lachnospiraceae	g__Anaerobutyricum	s__
s1_XH13_metabat1_bin.83_sub	65.9332	7.52962	0.545628	2240846	d__Bacteria	p__Firmicutes_A	c__Clostridia	o__Lachnospirales	f__Lachnospiraceae	g__UBA1267	s__
s1_XH13_metabat1_bin.88	85.0629	7.09596	0.547239	2095229	d__Bacteria	p__Firmicutes_A	c__Clostridia	o__Lachnospirales	f__Lachnospiraceae	g__CAG-791	s__CAG-791 sp900320325
s1_XH13_metabat1_bin.89	91.5132	2.37342	0.482333	2061838	d__Bacteria	p__Firmicutes_C	c__Negativicutes	o__Selenomonadales	f__Selenomonadaceae	g__Schwartzia	s__
s1_XH13_metabat1_bin.97	63.3086	2.62238	0.55171	1927114	d__Bacteria	p__Firmicutes_A	c__Clostridia	o__Christensenellales	f__CAG-74	g__SFMI01	s__SFMI01 sp017550305
s1_XH13_metabat2_bin.1	95.5782	2.06349	0.500782	1706762	d__Bacteria	p__Firmicutes	c__Bacilli	o__Erysipelotrichales	f__Erysipelotrichaceae	g__UBA636	s__
s1_XH13_metabat2_bin.131	90.5556	2.85714	0.532604	2457088	d__Bacteria	p__Bacteroidota	c__Bacteroidia	o__Bacteroidales	f__UBA932	g__Cryptobacteroides	s__Cryptobacteroides sp900319685
s1_XH13_metabat2_bin.146_sub	57.5472	3.30189	0.469345	886388	d__Bacteria	p__Firmicutes	c__Bacilli	o__Erysipelotrichales	f__Erysipelotrichaceae	g__RUG521	s__
s1_XH13_metabat2_bin.174	81.2698	2.80423	0.51893	1689126	d__Bacteria	p__Bacteroidota	c__Bacteroidia	o__Bacteroidales	f__UBA932	g__Cryptobacteroides	s__Cryptobacteroides sp900167925
s1_XH13_metabat2_bin.175_sub	61.1025	8.26613	0.584083	1818750	d__Bacteria	p__Firmicutes_A	c__Clostridia	o__Christensenellales	f__CAG-74	g__RUG14130	s__
s1_XH13_metabat2_bin.190	96.275	7.17486	0.663004	2262052	d__Bacteria	p__Actinobacteriota	c__Coriobacteriia	o__Coriobacteriales	f__Atopobiaceae	g__CADBMC01	s__
s1_XH13_metabat2_bin.21	56.2855	0.161218	0.290364	1307292	d__Bacteria	p__Firmicutes_A	c__Clostridia	o__Clostridiales	f__Clostridiaceae	g__Clostridium_G	s__Clostridium_G cochlearium
s1_XH13_metabat2_bin.213	75.1748	1.92308	0.555147	2050517	d__Bacteria	p__Firmicutes_A	c__Clostridia	o__Christensenellales	f__CAG-138	g__UBA3857	s__
s1_XH13_metabat2_bin.216_sub	62.2385	9.11348	0.54916	1502463	d__Bacteria	p__Firmicutes_A	c__Clostridia	o__Peptostreptococcales	f__Anaerovoracaceae	g__RUG13409	s__
s1_XH13_metabat2_bin.226_sub	74.2324	4.06752	0.523141	1854190	d__Bacteria	p__Firmicutes_A	c__Clostridia	o__Lachnospirales	f__UBA1390	g__RUG760	s__RUG760 sp017442735
s1_XH13_metabat2_bin.25_sub	60.9888	0	0.512611	3077247	d__Bacteria	p__Proteobacteria	c__Gammaproteobacteria	o__Enterobacterales	f__Enterobacteriaceae	g__Morganella	s__Morganella morganii
s1_XH13_metabat2_bin.30_sub	71.6443	3.21029	0.530206	1488926	d__Bacteria	p__Firmicutes_A	c__Clostridia	o__Oscillospirales	f__Oscillospiraceae	g__UBA2922	s__UBA2922 sp902802565
s1_XH13_metabat2_bin.35	58.3201	0.692247	0.457189	1082176	d__Bacteria	p__Firmicutes_A	c__Clostridia	o__Lachnospirales	f__Lachnospiraceae	g__RGIG5612	s__
s1_XH13_metabat2_bin.58	98.1013	0.632911	0.44036	4939115	d__Bacteria	p__Firmicutes_A	c__Clostridia	o__Lachnospirales	f__Lachnospiraceae	g__Lacrimispora	s__Lacrimispora celerecrescens
s1_XH13_metabat2_bin.63	79.4326	1.41844	0.534403	1775564	d__Bacteria	p__Firmicutes_A	c__Clostridia	o__Peptostreptococcales	f__Anaerovoracaceae	g__Hornefia	s__
s1_XH13_metabat2_bin.67_sub	73.2525	3.30421	0.490684	1576089	d__Bacteria	p__Firmicutes_A	c__Clostridia	o__Lachnospirales	f__Lachnospiraceae	g__Alectryocaccobium	s__
s1_XH13_metabat2_bin.70	80.3139	5.13011	0.381805	2590609	d__Bacteria	p__Bacteroidota	c__Bacteroidia	o__Bacteroidales	f__Bacteroidaceae	g__UBA1786	s__UBA1786 sp017614465
s1_XH13_metabat2_bin.71	79.6893	0.25712	0.510055	1794950	d__Bacteria	p__Firmicutes_A	c__Clostridia	o__Lachnospirales	f__Lachnospiraceae	g__Alectryocaccobium	s__Alectryocaccobium sp017509985
s1_XH13_metabat2_bin.81	98.9247	0.564516	0.635291	1842840	d__Bacteria	p__Actinobacteriota	c__Coriobacteriia	o__Coriobacteriales	f__Eggerthellaceae	g__Berryella	s__Berryella intestinalis
s1_XH13_metabat2_bin.87	81.0861	2.80899	0.390965	1767980	d__Bacteria	p__Firmicutes	c__Bacilli	o__Lactobacillales	f__Streptococcaceae	g__Streptococcus	s__Streptococcus henryi
s1_XH14_concoct_bin.124_sub	50.3177	9.52886	0.509136	2456037	d__Bacteria	p__Planctomycetota	c__Planctomycetia	o__Pirellulales	f__Thermoguttaceae	g__RUG11551	s__
s1_XH14_concoct_bin.60	55.2632	0	0.517328	2978780	d__Bacteria	p__Proteobacteria	c__Gammaproteobacteria	o__Enterobacterales	f__Enterobacteriaceae	g__Morganella	s__Morganella morganii
s1_XH14_concoct_bin.73	63.8154	5.64579	0.318162	5140155	d__Bacteria	p__Firmicutes_A	c__Clostridia	o__Clostridiales	f__Clostridiaceae	g__Clostridium_G	s__
s1_XH14_maxbin_bin.72_sub	90.4716	5.80169	0.447143	2039829	d__Bacteria	p__Firmicutes_C	c__Negativicutes	o__Selenomonadales	f__Selenomonadaceae	g__Anaerovibrio	s__
s1_XH14_maxbin_bin.74	98.7342	2.8481	0.451391	6203551	d__Bacteria	p__Firmicutes_A	c__Clostridia	o__Lachnospirales	f__Lachnospiraceae	g__Lacrimispora	s__Lacrimispora indolis
s1_XH14_metabat1_bin.44	95.302	3.99634	0.61032	3215598	d__Bacteria	p__Firmicutes_A	c__Clostridia	o__Oscillospirales	f__Oscillospiraceae	g__ER4	s__
s1_XH14_metabat1_bin.62	71.4286	0.357143	0.542644	2403408	d__Bacteria	p__Bacteroidota	c__Bacteroidia	o__Bacteroidales	f__Bacteroidaceae	g__Prevotella	s__Prevotella sp900199655
s1_XH14_metabat1_bin.70_sub	66.7699	4.18422	0.471387	2132855	d__Bacteria	p__Bacteroidota	c__Bacteroidia	o__Bacteroidales	f__Bacteroidaceae	g__UBA1786	s__
s1_XH14_metabat1_bin.73_sub	93.757	2.46085	0.609388	2119931	d__Bacteria	p__Firmicutes_A	c__Clostridia	o__Oscillospirales	f__Oscillospiraceae	g__UBA738	s__UBA738 sp902768805
s1_XH14_metabat1_bin.93	78.0274	2.37342	0.563598	1659403	d__Bacteria	p__Firmicutes_C	c__Negativicutes	o__Selenomonadales	f__Selenomonadaceae	g__RUG12372	s__RUG12372 sp016286075
s1_XH14_metabat2_bin.135_sub	56.903	2.55376	0.584018	1675737	d__Bacteria	p__Firmicutes_A	c__Clostridia	o__Christensenellales	f__CAG-74	g__RUG14130	s__
s1_XH14_metabat2_bin.16	70.283	6.88679	0.460693	1211911	d__Bacteria	p__Firmicutes	c__Bacilli	o__Erysipelotrichales	f__Erysipelotrichaceae	g__RUG521	s__RUG521 sp900319675
s1_XH14_metabat2_bin.38_sub	55.1724	5.17241	0.518537	4313032	d__Bacteria	p__Proteobacteria	c__Gammaproteobacteria	o__Enterobacterales	f__Enterobacteriaceae	g__Citrobacter	s__Citrobacter freundii
s1_XH14_metabat2_bin.55_sub	70.9445	5.95992	0.48892	1619728	d__Bacteria	p__Firmicutes_A	c__Clostridia	o__Lachnospirales	f__Lachnospiraceae	g__Alectryocaccobium	s__
s1_XH15_concoct_bin.120	56.3172	9.17389	0.512639	2392063	d__Bacteria	p__Planctomycetota	c__Planctomycetia	o__Pirellulales	f__Thermoguttaceae	g__RUG11551	s__
s1_XH15_concoct_bin.185	55.9526	1.32336	0.527195	1510153	d__Bacteria	p__Firmicutes_A	c__Clostridia	o__Lachnospirales	f__Lachnospiraceae	g__Alectryocaccobium	s__Alectryocaccobium sp017433825
s1_XH15_concoct_bin.196	97.9982	1.91083	0.456955	5333672	d__Bacteria	p__Firmicutes_B	c__Desulfotomaculia	o__Desulfotomaculales	f__Desulfallaceae	g__Desulfotruncus	s__Desulfotruncus arcticus
s1_XH15_concoct_bin.199	68.0785	1.77139	0.500108	1054193	d__Bacteria	p__Spirochaetota	c__Spirochaetia	o__Sphaerochaetales	f__Sphaerochaetaceae	g__RUG14846	s__
s1_XH15_concoct_bin.45_sub	52.168	2.48182	0.510383	2361502	d__Bacteria	p__Firmicutes_A	c__Clostridia	o__Oscillospirales	f__Acutalibacteraceae	g__Caproiciproducens	s__Caproiciproducens sp000752215
s1_XH15_maxbin_bin.13_sub	56.7123	7.71982	0.577485	2551595	d__Bacteria	p__Firmicutes_A	c__Clostridia	o__Christensenellales	f__CAG-74	g__GCA-900199385	s__GCA-900199385 sp017447185
s1_XH15_maxbin_bin.175_sub	62.2257	6.89655	0.504326	1536614	d__Bacteria	p__Bacteroidota	c__Bacteroidia	o__Bacteroidales	f__F082	g__Limimorpha	s__
s1_XH15_maxbin_bin.176	57.303	0	0.618215	1161709	d__Bacteria	p__Firmicutes_A	c__Clostridia	o__Christensenellales	f__CAG-138	g__UBA3792	s__
s1_XH15_maxbin_bin.186	62.1756	6.96416	0.586874	2287560	d__Bacteria	p__Planctomycetota	c__Planctomycetia	o__Pirellulales	f__Thermoguttaceae	g__RUG695	s__RUG695 sp017405595
s1_XH15_maxbin_bin.701_sub	56.4868	3.86772	0.456002	983667	d__Bacteria	p__Bacteroidota	c__Bacteroidia	o__Bacteroidales	f__UBA932	g__Egerieousia	s__Egerieousia sp017959005
s1_XH15_metabat1_bin.112	83.6755	4.7318	0.548065	2113323	d__Bacteria	p__Firmicutes_A	c__Clostridia	o__Lachnospirales	f__Lachnospiraceae	g__CAG-791	s__CAG-791 sp900320325
s1_XH15_metabat1_bin.114	89.0177	4.36242	0.523895	2101596	d__Bacteria	p__Firmicutes_A	c__Clostridia	o__Lachnospirales	f__UBA1390	g__RUG760	s__RUG760 sp017442735
s1_XH15_metabat1_bin.117_sub	73.3463	4.58613	0.440915	2043774	d__Bacteria	p__Firmicutes_A	c__Clostridia	o__Lachnospirales	f__Lachnospiraceae	g__Anaerobutyricum	s__
s1_XH15_metabat1_bin.118	93.7919	3.73322	0.609123	2033277	d__Bacteria	p__Firmicutes_A	c__Clostridia	o__Oscillospirales	f__Oscillospiraceae	g__ER4	s__
s1_XH15_metabat1_bin.123	83.0117	8.69496	0.608673	1932752	d__Bacteria	p__Firmicutes_A	c__Clostridia	o__Oscillospirales	f__Oscillospiraceae	g__UBA738	s__UBA738 sp902768805
s1_XH15_metabat1_bin.128	82.5296	5.30437	0.586512	1881689	d__Bacteria	p__Firmicutes_A	c__Clostridia	o__Peptostreptococcales	f__Anaerovoracaceae	g__RUG11894	s__
s1_XH15_metabat1_bin.146	62.4316	7.30896	0.445578	1709383	d__Bacteria	p__Firmicutes_A	c__Clostridia	o__Lachnospirales	f__Lachnospiraceae	g__AC2028	s__AC2028 sp902794095
s1_XH15_metabat1_bin.152_sub	55.1724	5.17241	0.580474	1562580	d__Bacteria	p__Firmicutes_A	c__Clostridia	o__Christensenellales	f__CAG-74	g__RUG14130	s__
s1_XH15_metabat1_bin.163	86.6799	6.61376	0.474668	1473290	d__Bacteria	p__Bacteroidota	c__Bacteroidia	o__Bacteroidales	f__UBA932	g__RUG11257	s__RUG11257 sp017450655
s1_XH15_metabat1_bin.164	67.5235	4.85915	0.545406	1468038	d__Bacteria	p__Firmicutes_A	c__Clostridia	o__Eubacteriales	f__Anaerofustaceae	g__RUG14186	s__
s1_XH15_metabat1_bin.168	66.501	4.97729	0.566093	1423273	d__Bacteria	p__Firmicutes_C	c__Negativicutes	o__Selenomonadales	f__Selenomonadaceae	g__RUG12372	s__RUG12372 sp016286075
s1_XH15_metabat1_bin.172	65.7718	1.1745	0.517586	1352190	d__Bacteria	p__Firmicutes_A	c__Clostridia	o__Oscillospirales	f__Oscillospiraceae	g__UBA2922	s__UBA2922 sp902802565
s1_XH15_metabat1_bin.194	56.0606	1.72414	0.464451	1000186	d__Bacteria	p__Firmicutes_A	c__Clostridia	o__Christensenellales	f__Christensenellaceae	g__QANA01	s__
s1_XH15_metabat1_bin.197	52.3078	2.00617	0.439502	958979	d__Bacteria	p__Patescibacteria	c__Saccharimonadia	o__Saccharimonadales	f__Nanosyncoccaceae	g__Nanosyncoccus	s__
s1_XH15_metabat1_bin.53_sub	62.3824	9.6395	0.526555	1488563	d__Bacteria	p__Bacteroidota	c__Bacteroidia	o__Bacteroidales	f__UBA932	g__Cryptobacteroides	s__Cryptobacteroides sp017618815
s1_XH15_metabat1_bin.74	96.6443	1.34228	0.388739	3043302	d__Bacteria	p__Firmicutes_A	c__Clostridia	o__Lachnospirales	f__Anaerotignaceae	g__Anaerotignum	s__
s1_XH15_metabat1_bin.95_sub	76.615	3.4335	0.478682	2503719	d__Bacteria	p__Bacteroidota	c__Bacteroidia	o__Bacteroidales	f__Bacteroidaceae	g__UBA1179	s__UBA1179 sp017615835
s1_XH15_metabat2_bin.101	89.6795	2.75641	0.421619	2945476	d__Bacteria	p__Bacteroidota	c__Bacteroidia	o__Bacteroidales	f__Tannerellaceae	g__Macellibacteroides	s__Macellibacteroides fermentans
s1_XH15_metabat2_bin.107_sub	66.2091	6.4877	0.598592	3175902	d__Bacteria	p__Firmicutes_A	c__Clostridia	o__Christensenellales	f__CAG-74	g__UBA2862	s__UBA2862 sp900318045
s1_XH15_metabat2_bin.141_sub	69.001	8.4127	0.487787	1597255	d__Bacteria	p__Firmicutes	c__Bacilli	o__Erysipelotrichales	f__Erysipelotrichaceae	g__UBA636	s__UBA636 sp902796525
s1_XH15_metabat2_bin.157_sub	52.7586	6.89655	0.447406	1531921	d__Bacteria	p__Firmicutes_C	c__Negativicutes	o__Selenomonadales	f__Selenomonadaceae	g__Anaerovibrio	s__
s1_XH15_metabat2_bin.158_sub	58.0423	4.69267	0.570068	1318472	d__Bacteria	p__Firmicutes_A	c__Clostridia	o__Peptostreptococcales	f__Anaerovoracaceae	g__Eubacterium_B	s__Eubacterium_B sp017515765
s1_XH15_metabat2_bin.15_sub	53.9498	6.89655	0.554981	5018565	d__Bacteria	p__Proteobacteria	c__Gammaproteobacteria	o__Enterobacterales	f__Enterobacteriaceae	g__Klebsiella	s__Klebsiella aerogenes
s1_XH15_metabat2_bin.171	76.0635	7.22611	0.444027	2171438	d__Bacteria	p__Spirochaetota	c__Spirochaetia	o__Treponematales	f__Treponemataceae	g__Treponema_D	s__Treponema_D sp016281495
s1_XH15_metabat2_bin.186	66.8249	1.68776	0.488826	1262066	d__Bacteria	p__Firmicutes_A	c__Clostridia	o__Lachnospirales	f__Lachnospiraceae	g__Alectryocaccobium	s__
s1_XH15_metabat2_bin.193_sub	65.3803	2.86633	0.553667	1879044	d__Bacteria	p__Firmicutes_A	c__Clostridia	o__Christensenellales	f__CAG-74	g__SFMI01	s__SFMI01 sp017550305
s1_XH15_metabat2_bin.196	83.4366	0	0.464391	3459398	d__Bacteria	p__Bacteroidota	c__Bacteroidia	o__Bacteroidales	f__Bacteroidaceae	g__Bacteroides	s__Bacteroides uniformis
s1_XH15_metabat2_bin.209	98.951	0	0.308277	2014255	d__Bacteria	p__Firmicutes_A	c__Clostridia	o__Peptostreptococcales	f__Peptostreptococcaceae	g__Peptostreptococcus	s__Peptostreptococcus russellii
s1_XH15_metabat2_bin.211_sub	64.4715	3.24385	0.603778	1388241	d__Bacteria	p__Firmicutes_A	c__Clostridia	o__Oscillospirales	f__Oscillospiraceae	g__Alloscillospira	s__
s1_XH15_metabat2_bin.244_sub	52.2089	2.34043	0.589093	976730	d__Bacteria	p__Firmicutes_A	c__Clostridia	o__Peptostreptococcales	f__Anaerovoracaceae	g__RUG11894	s__
s1_XH15_metabat2_bin.257_sub	86.0329	9.32075	0.467033	3166409	d__Bacteria	p__Bacteroidota	c__Bacteroidia	o__Bacteroidales	f__Muribaculaceae	g__Sodaliphilus	s__
s1_XH15_metabat2_bin.262_sub	81.014	8.13713	0.470588	2840950	d__Bacteria	p__Bacteroidota	c__Bacteroidia	o__Bacteroidales	f__Bacteroidaceae	g__UBA1786	s__
s1_XH15_metabat2_bin.267	72.6905	3.88889	0.519711	1587590	d__Bacteria	p__Bacteroidota	c__Bacteroidia	o__Bacteroidales	f__UBA932	g__Cryptobacteroides	s__Cryptobacteroides sp900167925
s1_XH15_metabat2_bin.27	73.7903	0.403226	0.475203	1084048	d__Bacteria	p__Firmicutes_A	c__Clostridia	o__Christensenellales	f__Christensenellaceae	g__QANA01	s__QANA01 sp017439085
s1_XH15_metabat2_bin.287_sub	65.8307	1.72414	0.550472	1730610	d__Bacteria	p__Firmicutes_A	c__Clostridia	o__Oscillospirales	f__Acutalibacteraceae	g__Ruminococcus_E	s__Ruminococcus_E sp900317315
s1_XH15_metabat2_bin.288_sub	54.5611	5.95611	0.604688	984972	d__Bacteria	p__Firmicutes_A	c__Clostridia	o__Peptostreptococcales	f__Anaerovoracaceae	g__Eubacterium_B	s__
s1_XH15_metabat2_bin.297	96.7742	0.537634	0.424855	4163009	d__Bacteria	p__Bacteroidota	c__Bacteroidia	o__Bacteroidales	f__Marinifilaceae	g__Butyricimonas	s__Butyricimonas virosa
s1_XH15_metabat2_bin.36	97.4684	2.21519	0.517432	4664461	d__Bacteria	p__Firmicutes_C	c__Negativicutes	o__Sporomusales_A	f__Acetonemaceae	g__Acetonema	s__
s1_XH_concoct_bin.66	95.288	9.85865	0.58558	2031568	d__Bacteria	p__Firmicutes_A	c__Clostridia	o__Oscillospirales	f__Acutalibacteraceae	g__RUG420	s__RUG420 sp017433225
s1_XH_maxbin_bin.14_sub	55.8511	4.48729	0.585532	1214887	d__Bacteria	p__Firmicutes_A	c__Clostridia	o__Peptostreptococcales	f__Anaerovoracaceae	g__RUG11894	s__RUG11894 sp017412505
s1_XH_maxbin_bin.4_sub	94.2006	8.98642	0.516064	3876258	d__Bacteria	p__Proteobacteria	c__Gammaproteobacteria	o__Enterobacterales	f__Enterobacteriaceae	g__Escherichia	s__Escherichia coli
s1_XH_metabat1_bin.16	99.4083	0.613631	0.577823	2990450	d__Bacteria	p__Desulfobacterota_I	c__Desulfovibrionia	o__Desulfovibrionales	f__Desulfovibrionaceae	g__Desulfovibrio	s__Desulfovibrio desulfuricans_A
s1_XH_metabat1_bin.37_sub	80.0797	2.81879	0.612551	1756277	d__Bacteria	p__Firmicutes_A	c__Clostridia	o__Oscillospirales	f__Oscillospiraceae	g__UBA738	s__UBA738 sp902768805
s1_XH_metabat2_bin.25	92.7908	2.56912	0.666045	2088611	d__Bacteria	p__Actinobacteriota	c__Coriobacteriia	o__Coriobacteriales	f__Atopobiaceae	g__CADBMC01	s__
s1_XH_metabat2_bin.33_sub	73.7566	1.42857	0.528015	1428931	d__Bacteria	p__Bacteroidota	c__Bacteroidia	o__Bacteroidales	f__UBA932	g__Cryptobacteroides	s__Cryptobacteroides sp900167925
s1_XH_metabat2_bin.34_sub	75.1226	2.64775	0.538915	1544728	d__Bacteria	p__Firmicutes_A	c__Clostridia	o__Peptostreptococcales	f__Anaerovoracaceae	g__Hornefia	s__Hornefia butyriciproducens
s1_XN_concoct_bin.5_sub	73.2929	0.263403	0.441876	2554779	d__Bacteria	p__Bacteroidota	c__Bacteroidia	o__Bacteroidales	f__Tannerellaceae	g__Macellibacteroides	s__Macellibacteroides fermentans
s1_XN_metabat1_bin.21_sub	56.2644	4.31034	0.620929	1567526	d__Bacteria	p__Firmicutes_A	c__Clostridia	o__Oscillospirales	f__Oscillospiraceae	g__Intestinimonas	s__Intestinimonas massiliensis
s1_XN_metabat1_bin.24	72.8436	1.04942	0.590381	1319792	d__Bacteria	p__Firmicutes_A	c__Clostridia	o__Oscillospirales	f__Acutalibacteraceae	g__RUG420	s__RUG420 sp017433225
s1_XN_metabat2_bin.22	80.8197	0.0182149	0.47702	2336014	d__Bacteria	p__Bacteroidota	c__Bacteroidia	o__Bacteroidales	f__Dysgonomonadaceae	g__Proteiniphilum	s__Proteiniphilum sp003712195
s1_XN_metabat2_bin.41	61.425	0.185874	0.486859	2279325	d__Bacteria	p__Bacteroidota	c__Bacteroidia	o__Bacteroidales	f__Bacteroidaceae	g__Bacteroides	s__Bacteroides heparinolyticus
