# Supplementary material for: Metabolic versatility enables acetogens to colonize ruminants with diet-driven niche partitioning
Source: ISME J. 2025 Sep 1;19(1):wraf183. doi: 10.1093/ismejo/wraf183 (PMC12449052; doi:10.1093/ismejo/wraf183)
Supplement: Supplementary_FileS11_wraf183 [file supplementary_files11_wraf183.xlsx]

## Sheet: basic infor
MAGs	Refined name	Reductive acetyl-CoA pathway (Wood-Ljungdahl pathway)	Reductive acetyl-CoA pathway (Wood-Ljungdahl pathway)	Reductive acetyl-CoA pathway (Wood-Ljungdahl pathway)	Reductive acetyl-CoA pathway (Wood-Ljungdahl pathway)	Reductive acetyl-CoA pathway (Wood-Ljungdahl pathway)	Reductive acetyl-CoA pathway (Wood-Ljungdahl pathway)	Reductive acetyl-CoA pathway (Wood-Ljungdahl pathway)	Genome Size	GC	Comleteness	Contamination	Domain	Phylum	Class	Order	Family	Genus	Species
		K00198	(K05299-K15022,K22015+K25123+K25124)	K01938	K01491-K01500	K00297-K25007-K25008	K15023	K14138+K00197+K00194
		Carbon fixation	Carbon fixation	Carbon fixation	Carbon fixation	Carbon fixation	Carbon fixation	Carbon fixation
		anaerobic carbon-monoxide dehydrogenase	formate dehydrogenase	formate--tetrahydrofolate ligase	methenyltetrahydrofolate cyclohydrolase	methylenetetrahydrofolate reductase	methyltransferase	acetyl-CoA synthase
DH1_cobin.251	SIP_ABG1	Present	Absent	Present	Present	Present	Present	Present	4101828	0.473386	95.77	0.7	d__Bacteria	p__Firmicutes_A	c__Clostridia	o__Eubacteriales	f__Eubacteriaceae	g__Eubacterium	s__Eubacterium limosum
DH3_cobin.276	SIP_ABG2	Present	Present	Present	Present	Present	Present	Present	3110417	0.291327	80.2	3	d__Bacteria	p__Firmicutes_A	c__Clostridia	o__Peptostreptococcales	f__Peptostreptococcaceae	g__Terrisporobacter	s__Terrisporobacter glycolicus_A
XH15_cobin.251	SIP_ABG3	Present	Absent	Present	Present	Present	Present	Present	1836032	0.459039	78.47	3.61	d__Bacteria	p__Firmicutes_A	c__Clostridia	o__Lachnospirales	f__Lachnospiraceae	g__RGIG5612	s__
s1_DH2_concoct_bin.59	SIP_ABG4	Present	Absent	Present	Present	Present	Present	Present	4189850	0.474977	97.18	6.34	d__Bacteria	p__Firmicutes_A	c__Clostridia	o__Eubacteriales	f__Eubacteriaceae	g__Eubacterium	s__Eubacterium maltosivorans
s1_DH3_metabat1_bin.41_sub	SIP_ABG5	Present	Absent	Present	Present	Present	Present	Present	1979701	0.509788	87.9	3.4	d__Bacteria	p__Firmicutes_A	c__Clostridia	o__Lachnospirales	f__Lachnospiraceae	g__Bilifractor	s__Bilifractor sp900317175
s1_DH3_metabat2_bin.306	SIP_ABG6	Present	Absent	Present	Present	Present	Present	Present	2821505	0.561524	92.28	3.36	d__Bacteria	p__Firmicutes_A	c__Clostridia	o__Oscillospirales	f__Oscillospiraceae	g__	s__

## Sheet: WL_hits
MAG	K00194	K00197	K00198	K00297	K01500	K01938	K14138	K15023	K22015	K25123	K25124
DH1_cobin.251	1	1	1	1	1	1	1	1
DH3_cobin.276	1	1	1	1	1	1	1	1	1	1	1
s1_DH2_concoct_bin.59	1	1	1	1	1	1	1	1
s1_DH3_metabat1_bin.41_sub	1	1	1	1	1	1	1	1
s1_DH3_metabat2_bin.306	1	1	1	1	1	1	1	1
XH15_cobin.251	1		1	1	1	1	1	1

## Sheet: WL_query
KO	K00194	K00197	K00198	K00297	K01500	K01938	K14138	K15023	K22015	K25123	K25124
DH1_cobin.251	DH1__30744_170	DH1__30744_171	DH1__30744_173	DH1__116811_39	DH1__21295_40	DH1__21295_41	DH1__30744_175	DH1__252387_96,DH1__245040_59,DH1__21295_42,DH1__30744_70,DH1__30744_172
DH3_cobin.276	DH3__204544_15	DH3__204544_14	DH3__356529_2,DH3__179098_3,DH3__339620_1	DH3__179098_9	DH3__179098_6,DH3__35455_5,DH3__306392_8	DH3__179098_5,DH3__243627_1	DH3__204544_12	DH3__204544_13	DH3__241871_8	DH3__241871_6	DH3__241871_7,DH3__241871_5
XH15_cobin.251	XH15__630169_2		XH15__324182_2	XH15__151443_1	XH15__24387_14	XH15__24387_13	XH15__36637_2,XH15__324182_4	XH15__432872_4,XH15__36637_1
s1_DH2_concoct_bin.59	s1_DH2_concoct_bin.59_40_243	s1_DH2_concoct_bin.59_40_242	s1_DH2_concoct_bin.59_40_240	s1_DH2_concoct_bin.59_24_317	s1_DH2_concoct_bin.59_6_85	s1_DH2_concoct_bin.59_6_84	s1_DH2_concoct_bin.59_40_238	s1_DH2_concoct_bin.59_24_11,s1_DH2_concoct_bin.59_6_138,s1_DH2_concoct_bin.59_6_83,s1_DH2_concoct_bin.59_40_241
s1_DH3_metabat1_bin.41_sub	s1_DH3_metabat1_bin.41_sub_26_9	s1_DH3_metabat1_bin.41_sub_26_8	s1_DH3_metabat1_bin.41_sub_26_12	s1_DH3_metabat1_bin.41_sub_25_5	s1_DH3_metabat1_bin.41_sub_26_4	s1_DH3_metabat1_bin.41_sub_26_5	s1_DH3_metabat1_bin.41_sub_26_10	s1_DH3_metabat1_bin.41_sub_105_7,s1_DH3_metabat1_bin.41_sub_26_7
s1_DH3_metabat2_bin.306	s1_DH3_metabat2_bin.306_190_10	s1_DH3_metabat2_bin.306_190_11	s1_DH3_metabat2_bin.306_156_34	s1_DH3_metabat2_bin.306_190_8	s1_DH3_metabat2_bin.306_10_1,s1_DH3_metabat2_bin.306_117_3	s1_DH3_metabat2_bin.306_10_2	s1_DH3_metabat2_bin.306_156_36	s1_DH3_metabat2_bin.306_17_33,s1_DH3_metabat2_bin.306_93_8

## Sheet: all genes
Pathway	Query	Gene	MAG	Infor	Order	Genus	MAG new name
WL	K00194	DH1__30744_170	DH1_cobin.251	acsD	o__Eubacteriales	g__Eubacterium	SIP_ABG1
WL	K00194	DH3__204544_15	DH3_cobin.276	acsD	o__Peptostreptococcales	g__Terrisporobacter	SIP_ABG2
WL	K00194	XH15__630169_2	XH15_cobin.251	acsD	o__Lachnospirales	g__RGIG5612	SIP_ABG3
WL	K00194	s1_DH2_concoct_bin.59_40_243	s1_DH2_concoct_bin.59	acsD	o__Eubacteriales	g__Eubacterium	SIP_ABG4
WL	K00194	s1_DH3_metabat1_bin.41_sub_26_9	s1_DH3_metabat1_bin.41_sub	acsD	o__Lachnospirales	g__Bilifractor	SIP_ABG5
WL	K00194	s1_DH3_metabat2_bin.306_190_10	s1_DH3_metabat2_bin.306	acsD	o__Oscillospirales	g__	SIP_ABG6
WL	K00197	DH1__30744_171	DH1_cobin.251	acsC	o__Eubacteriales	g__Eubacterium	SIP_ABG1
WL	K00197	DH3__204544_14	DH3_cobin.276	acsC	o__Peptostreptococcales	g__Terrisporobacter	SIP_ABG2
WL	K00197	s1_DH2_concoct_bin.59_40_242	s1_DH2_concoct_bin.59	acsC	o__Eubacteriales	g__Eubacterium	SIP_ABG4
WL	K00197	s1_DH3_metabat1_bin.41_sub_26_8	s1_DH3_metabat1_bin.41_sub	acsC	o__Lachnospirales	g__Bilifractor	SIP_ABG5
WL	K00197	s1_DH3_metabat2_bin.306_190_11	s1_DH3_metabat2_bin.306	acsC	o__Oscillospirales	g__	SIP_ABG6
WL	K00198	DH1__30744_173	DH1_cobin.251	acsA	o__Eubacteriales	g__Eubacterium	SIP_ABG1
WL	K00198	DH3__356529_2,DH3__179098_3,DH3__339620_1	DH3_cobin.276	acsA	o__Peptostreptococcales	g__Terrisporobacter	SIP_ABG2
WL	K00198	XH15__324182_2	XH15_cobin.251	acsA	o__Lachnospirales	g__RGIG5612	SIP_ABG3
WL	K00198	s1_DH2_concoct_bin.59_40_240	s1_DH2_concoct_bin.59	acsA	o__Eubacteriales	g__Eubacterium	SIP_ABG4
WL	K00198	s1_DH3_metabat1_bin.41_sub_26_12	s1_DH3_metabat1_bin.41_sub	acsA	o__Lachnospirales	g__Bilifractor	SIP_ABG5
WL	K00198	s1_DH3_metabat2_bin.306_156_34	s1_DH3_metabat2_bin.306	acsA	o__Oscillospirales	g__	SIP_ABG6
WL	K00297	DH1__116811_39	DH1_cobin.251	metF	o__Eubacteriales	g__Eubacterium	SIP_ABG1
WL	K00297	DH3__179098_9	DH3_cobin.276	metF	o__Peptostreptococcales	g__Terrisporobacter	SIP_ABG2
WL	K00297	XH15__151443_1	XH15_cobin.251	metF	o__Lachnospirales	g__RGIG5612	SIP_ABG3
WL	K00297	s1_DH2_concoct_bin.59_24_317	s1_DH2_concoct_bin.59	metF	o__Eubacteriales	g__Eubacterium	SIP_ABG4
WL	K00297	s1_DH3_metabat1_bin.41_sub_25_5	s1_DH3_metabat1_bin.41_sub	metF	o__Lachnospirales	g__Bilifractor	SIP_ABG5
WL	K00297	s1_DH3_metabat2_bin.306_190_8	s1_DH3_metabat2_bin.306	metF	o__Oscillospirales	g__	SIP_ABG6
WL	K01500	DH1__21295_40	DH1_cobin.251	fchA	o__Eubacteriales	g__Eubacterium	SIP_ABG1
WL	K01500	DH3__179098_6,DH3__35455_5,DH3__306392_8	DH3_cobin.276	fchA	o__Peptostreptococcales	g__Terrisporobacter	SIP_ABG2
WL	K01500	XH15__24387_14	XH15_cobin.251	fchA	o__Lachnospirales	g__RGIG5612	SIP_ABG3
WL	K01500	s1_DH2_concoct_bin.59_6_85	s1_DH2_concoct_bin.59	fchA	o__Eubacteriales	g__Eubacterium	SIP_ABG4
WL	K01500	s1_DH3_metabat1_bin.41_sub_26_4	s1_DH3_metabat1_bin.41_sub	fchA	o__Lachnospirales	g__Bilifractor	SIP_ABG5
WL	K01500	s1_DH3_metabat2_bin.306_10_1,s1_DH3_metabat2_bin.306_117_3	s1_DH3_metabat2_bin.306	fchA	o__Oscillospirales	g__	SIP_ABG6
WL	K01938	DH1__21295_41	DH1_cobin.251	fhs	o__Eubacteriales	g__Eubacterium	SIP_ABG1
WL	K01938	DH3__179098_5,DH3__243627_1	DH3_cobin.276	fhs	o__Peptostreptococcales	g__Terrisporobacter	SIP_ABG2
WL	K01938	XH15__24387_13	XH15_cobin.251	fhs	o__Lachnospirales	g__RGIG5612	SIP_ABG3
WL	K01938	s1_DH2_concoct_bin.59_6_84	s1_DH2_concoct_bin.59	fhs	o__Eubacteriales	g__Eubacterium	SIP_ABG4
WL	K01938	s1_DH3_metabat1_bin.41_sub_26_5	s1_DH3_metabat1_bin.41_sub	fhs	o__Lachnospirales	g__Bilifractor	SIP_ABG5
WL	K01938	s1_DH3_metabat2_bin.306_10_2	s1_DH3_metabat2_bin.306	fhs	o__Oscillospirales	g__	SIP_ABG6
WL	K14138	DH1__30744_175	DH1_cobin.251	acsB	o__Eubacteriales	g__Eubacterium	SIP_ABG1
WL	K14138	DH3__204544_12	DH3_cobin.276	acsB	o__Peptostreptococcales	g__Terrisporobacter	SIP_ABG2
WL	K14138	XH15__36637_2,XH15__324182_4	XH15_cobin.251	acsB	o__Lachnospirales	g__RGIG5612	SIP_ABG3
WL	K14138	s1_DH2_concoct_bin.59_40_238	s1_DH2_concoct_bin.59	acsB	o__Eubacteriales	g__Eubacterium	SIP_ABG4
WL	K14138	s1_DH3_metabat1_bin.41_sub_26_10	s1_DH3_metabat1_bin.41_sub	acsB	o__Lachnospirales	g__Bilifractor	SIP_ABG5
WL	K14138	s1_DH3_metabat2_bin.306_156_36	s1_DH3_metabat2_bin.306	acsB	o__Oscillospirales	g__	SIP_ABG6
WL	K15023	DH1__252387_96,DH1__245040_59,DH1__21295_42,DH1__30744_70,DH1__30744_172	DH1_cobin.251	acsE	o__Eubacteriales	g__Eubacterium	SIP_ABG1
WL	K15023	DH3__204544_13	DH3_cobin.276	acsE	o__Peptostreptococcales	g__Terrisporobacter	SIP_ABG2
WL	K15023	XH15__432872_4,XH15__36637_1	XH15_cobin.251	acsE	o__Lachnospirales	g__RGIG5612	SIP_ABG3
WL	K15023	s1_DH2_concoct_bin.59_24_11,s1_DH2_concoct_bin.59_6_138,s1_DH2_concoct_bin.59_6_83,s1_DH2_concoct_bin.59_40_241	s1_DH2_concoct_bin.59	acsE	o__Eubacteriales	g__Eubacterium	SIP_ABG4
WL	K15023	s1_DH3_metabat1_bin.41_sub_105_7,s1_DH3_metabat1_bin.41_sub_26_7	s1_DH3_metabat1_bin.41_sub	acsE	o__Lachnospirales	g__Bilifractor	SIP_ABG5
WL	K15023	s1_DH3_metabat2_bin.306_17_33,s1_DH3_metabat2_bin.306_93_8	s1_DH3_metabat2_bin.306	acsE	o__Oscillospirales	g__	SIP_ABG6
WL	K22015	DH3__241871_8	DH3_cobin.276	fdhF	o__Peptostreptococcales	g__Terrisporobacter	SIP_ABG2
WL	K25123	DH3__241871_6	DH3_cobin.276	hydA2	o__Peptostreptococcales	g__Terrisporobacter	SIP_ABG2
WL	K25124	DH3__241871_7,DH3__241871_5	DH3_cobin.276	hycB	o__Peptostreptococcales	g__Terrisporobacter	SIP_ABG2
rnf	K03612	DH1__20941_21	DH1_cobin.251	rnfG	o__Eubacteriales	g__Eubacterium	SIP_ABG1
rnf	K03612	DH3__48574_10	DH3_cobin.276	rnfG	o__Peptostreptococcales	g__Terrisporobacter	SIP_ABG2
rnf	K03612	s1_DH2_concoct_bin.59_37_63	s1_DH2_concoct_bin.59	rnfG	o__Eubacteriales	g__Eubacterium	SIP_ABG4
rnf	K03613	DH1__20941_20	DH1_cobin.251	rnfE	o__Eubacteriales	g__Eubacterium	SIP_ABG1
rnf	K03613	DH3__48574_9	DH3_cobin.276	rnfE	o__Peptostreptococcales	g__Terrisporobacter	SIP_ABG2
rnf	K03613	s1_DH2_concoct_bin.59_37_62	s1_DH2_concoct_bin.59	rnfE	o__Eubacteriales	g__Eubacterium	SIP_ABG4
rnf	K03614	DH1__20941_22	DH1_cobin.251	rnfD	o__Eubacteriales	g__Eubacterium	SIP_ABG1
rnf	K03614	DH3__48574_11	DH3_cobin.276	rnfD	o__Peptostreptococcales	g__Terrisporobacter	SIP_ABG2
rnf	K03614	XH15__105476_11	XH15_cobin.251	rnfD	o__Lachnospirales	g__RGIG5612	SIP_ABG3
rnf	K03614	s1_DH2_concoct_bin.59_37_64	s1_DH2_concoct_bin.59	rnfD	o__Eubacteriales	g__Eubacterium	SIP_ABG4
rnf	K03615	DH1__20941_23	DH1_cobin.251	rnfC	o__Eubacteriales	g__Eubacterium	SIP_ABG1
rnf	K03615	DH1__183787_43	DH1_cobin.251	rnfC	o__Eubacteriales	g__Eubacterium	SIP_ABG1
rnf	K03615	DH3__48574_12	DH3_cobin.276	rnfC	o__Peptostreptococcales	g__Terrisporobacter	SIP_ABG2
rnf	K03615	DH3__120273_9	DH3_cobin.276	rnfC	o__Peptostreptococcales	g__Terrisporobacter	SIP_ABG2
rnf	K03615	XH15__151443_3	XH15_cobin.251	rnfC	o__Lachnospirales	g__RGIG5612	SIP_ABG3
rnf	K03615	XH15__105476_10	XH15_cobin.251	rnfC	o__Lachnospirales	g__RGIG5612	SIP_ABG3
rnf	K03615	s1_DH2_concoct_bin.59_37_65	s1_DH2_concoct_bin.59	rnfC	o__Eubacteriales	g__Eubacterium	SIP_ABG4
rnf	K03615	s1_DH2_concoct_bin.59_12_26	s1_DH2_concoct_bin.59	rnfC	o__Eubacteriales	g__Eubacterium	SIP_ABG4
rnf	K03615	s1_DH3_metabat1_bin.41_sub_25_3	s1_DH3_metabat1_bin.41_sub	rnfC	o__Lachnospirales	g__Bilifractor	SIP_ABG5
rnf	K03615	s1_DH3_metabat1_bin.41_sub_110_59	s1_DH3_metabat1_bin.41_sub	rnfC	o__Lachnospirales	g__Bilifractor	SIP_ABG5
rnf	K03615	s1_DH3_metabat2_bin.306_94_31	s1_DH3_metabat2_bin.306	rnfC	o__Oscillospirales	g__	SIP_ABG6
rnf	K03616	DH1__20941_18	DH1_cobin.251	rnfB	o__Eubacteriales	g__Eubacterium	SIP_ABG1
rnf	K03616	DH3__48574_7	DH3_cobin.276	rnfB	o__Peptostreptococcales	g__Terrisporobacter	SIP_ABG2
rnf	K03616	s1_DH2_concoct_bin.59_37_60	s1_DH2_concoct_bin.59	rnfB	o__Eubacteriales	g__Eubacterium	SIP_ABG4
rnf	K03617	DH1__20941_19	DH1_cobin.251	rnfA	o__Eubacteriales	g__Eubacterium	SIP_ABG1
rnf	K03617	DH3__48574_8	DH3_cobin.276	rnfA	o__Peptostreptococcales	g__Terrisporobacter	SIP_ABG2
rnf	K03617	s1_DH2_concoct_bin.59_37_61	s1_DH2_concoct_bin.59	rnfA	o__Eubacteriales	g__Eubacterium	SIP_ABG4
hyd	WP_013379523.1	DH1__35683_35	DH1_cobin.251	FeFeC3	o__Eubacteriales	g__Eubacterium	SIP_ABG1
hyd	WP_013379183.1	DH1__80403_112	DH1_cobin.251	FeFeA3	o__Eubacteriales	g__Eubacterium	SIP_ABG1
hyd	WP_013379176.1	DH1__80403_119	DH1_cobin.251	FeFeC1	o__Eubacteriales	g__Eubacterium	SIP_ABG1
hyd	WP_013380841.1	DH1__140626_27	DH1_cobin.251	FeFeB	o__Eubacteriales	g__Eubacterium	SIP_ABG1
hyd	WP_018592904.1	DH3__70665_2	DH3_cobin.276	FeFeA1	o__Peptostreptococcales	g__Terrisporobacter	SIP_ABG2
hyd	WP_018591881.1	DH3__241871_6	DH3_cobin.276	FeFeA4	o__Peptostreptococcales	g__Terrisporobacter	SIP_ABG2
hyd	WP_018592006.1	DH3__339846_3	DH3_cobin.276	FeFeA3	o__Peptostreptococcales	g__Terrisporobacter	SIP_ABG2
hyd	WP_018592801.1	DH3__381514_3	DH3_cobin.276	FeFeC3	o__Peptostreptococcales	g__Terrisporobacter	SIP_ABG2
hyd	WP_021739954.1	XH15__573979_5	XH15_cobin.251	FeFeA3	o__Lachnospirales	g__RGIG5612	SIP_ABG3
hyd	WP_021739954.1	XH15__686649_3	XH15_cobin.251	FeFeA3	o__Lachnospirales	g__RGIG5612	SIP_ABG3
hyd	WP_013379523.1	s1_DH2_concoct_bin.59_18_25	s1_DH2_concoct_bin.59	FeFeC3	o__Eubacteriales	g__Eubacterium	SIP_ABG4
hyd	WP_013380841.1	s1_DH2_concoct_bin.59_35_34	s1_DH2_concoct_bin.59	FeFeB	o__Eubacteriales	g__Eubacterium	SIP_ABG4
hyd	WP_013379183.1	s1_DH2_concoct_bin.59_39_48	s1_DH2_concoct_bin.59	FeFeA3	o__Eubacteriales	g__Eubacterium	SIP_ABG4
hyd	WP_013379176.1	s1_DH2_concoct_bin.59_39_55	s1_DH2_concoct_bin.59	FeFeC1	o__Eubacteriales	g__Eubacterium	SIP_ABG4
hyd	WP_007157603.1	s1_DH3_metabat1_bin.41_sub_22_25	s1_DH3_metabat1_bin.41_sub	FeFeB	o__Lachnospirales	g__Bilifractor	SIP_ABG5
hyd	WP_007716914.1	s1_DH3_metabat2_bin.306_33_15	s1_DH3_metabat2_bin.306	FeFeA1	o__Oscillospirales	g__	SIP_ABG6
hyd	WP_013738980.1	s1_DH3_metabat2_bin.306_46_2	s1_DH3_metabat2_bin.306	FeFeA2	o__Oscillospirales	g__	SIP_ABG6
hyd	WP_006874974.1	s1_DH3_metabat2_bin.306_83_61	s1_DH3_metabat2_bin.306	FeFeB	o__Oscillospirales	g__	SIP_ABG6
Electron bifurcating hydrogenase	AIS53357.1	DH1__58402_54	DH1_cobin.251	transhydrogenase subunit B (NfnB)	o__Eubacteriales	g__Eubacterium	SIP_ABG1
Electron bifurcating hydrogenase	AIS53357.1	DH3__343015_3	DH3_cobin.276	transhydrogenase subunit B (NfnB)	o__Peptostreptococcales	g__Terrisporobacter	SIP_ABG2
Electron bifurcating hydrogenase	AIS53357.1	DH3__357525_2	DH3_cobin.276	transhydrogenase subunit B (NfnB)	o__Peptostreptococcales	g__Terrisporobacter	SIP_ABG2
Electron bifurcating hydrogenase	AIS53357.1	s1_DH2_concoct_bin.59_9_95	s1_DH2_concoct_bin.59	transhydrogenase subunit B (NfnB)	o__Eubacteriales	g__Eubacterium	SIP_ABG4
Electron bifurcating hydrogenase	AIS53357.1	s1_DH3_metabat1_bin.41_sub_56_26	s1_DH3_metabat1_bin.41_sub	transhydrogenase subunit B (NfnB)	o__Lachnospirales	g__Bilifractor	SIP_ABG5
Electron bifurcating hydrogenase	AIS53357.1	s1_DH3_metabat1_bin.41_sub_70_3	s1_DH3_metabat1_bin.41_sub	transhydrogenase subunit B (NfnB)	o__Lachnospirales	g__Bilifractor	SIP_ABG5
Electron bifurcating hydrogenase	AIS53356.1	s1_DH3_metabat1_bin.41_sub_70_4	s1_DH3_metabat1_bin.41_sub	transhydrogenase subunit A (NfnA)	o__Lachnospirales	g__Bilifractor	SIP_ABG5
Electron bifurcating hydrogenase	AIS53357.1	s1_DH3_metabat1_bin.41_sub_83_19	s1_DH3_metabat1_bin.41_sub	transhydrogenase subunit B (NfnB)	o__Lachnospirales	g__Bilifractor	SIP_ABG5
Electron bifurcating hydrogenase	AIS53357.1	s1_DH3_metabat2_bin.306_46_3	s1_DH3_metabat2_bin.306	transhydrogenase subunit B (NfnB)	o__Oscillospirales	g__	SIP_ABG6
Electron bifurcating hydrogenase	AIS53357.1	s1_DH3_metabat2_bin.306_49_14	s1_DH3_metabat2_bin.306	transhydrogenase subunit B (NfnB)	o__Oscillospirales	g__	SIP_ABG6
Electron bifurcating hydrogenase	AIS53357.1	s1_DH3_metabat2_bin.306_129_12	s1_DH3_metabat2_bin.306	transhydrogenase subunit B (NfnB)	o__Oscillospirales	g__	SIP_ABG6
Electron bifurcating hydrogenase	AIS53357.1	s1_DH3_metabat2_bin.306_148_27	s1_DH3_metabat2_bin.306	transhydrogenase subunit B (NfnB)	o__Oscillospirales	g__	SIP_ABG6
Electron bifurcating hydrogenase	AIS53356.1	s1_DH3_metabat2_bin.306_210_6	s1_DH3_metabat2_bin.306	transhydrogenase subunit A (NfnA)	o__Oscillospirales	g__	SIP_ABG6
Electron bifurcating hydrogenase	AIS53357.1	s1_DH3_metabat2_bin.306_210_7	s1_DH3_metabat2_bin.306	transhydrogenase subunit B (NfnB)	o__Oscillospirales	g__	SIP_ABG6
Glycolysis_(Embden-Meyerhof_pathway),_glucose_=>_pyruvate	K00134	DH3__325213_4	DH3_cobin.276	Glyceraldehyde-3-phosphate dehydrogenas	o__Peptostreptococcales	g__Terrisporobacter	SIP_ABG2
Glycolysis_(Embden-Meyerhof_pathway),_glucose_=>_pyruvate	K00134	DH3__305788_6	DH3_cobin.276	Glyceraldehyde-3-phosphate dehydrogenas	o__Peptostreptococcales	g__Terrisporobacter	SIP_ABG2
Glycolysis_(Embden-Meyerhof_pathway),_glucose_=>_pyruvate	K00134	DH3__174299_2	DH3_cobin.276	Glyceraldehyde-3-phosphate dehydrogenas	o__Peptostreptococcales	g__Terrisporobacter	SIP_ABG2
Glycolysis_(Embden-Meyerhof_pathway),_glucose_=>_pyruvate	K00134	DH3__287603_4	DH3_cobin.276	Glyceraldehyde-3-phosphate dehydrogenas	o__Peptostreptococcales	g__Terrisporobacter	SIP_ABG2
Glycolysis_(Embden-Meyerhof_pathway),_glucose_=>_pyruvate	K00134	DH1__31960_59	DH1_cobin.251	Glyceraldehyde-3-phosphate dehydrogenas	o__Eubacteriales	g__Eubacterium	SIP_ABG1
Glycolysis_(Embden-Meyerhof_pathway),_glucose_=>_pyruvate	K00134	s1_DH2_concoct_bin.59_39_207	s1_DH2_concoct_bin.59	Glyceraldehyde-3-phosphate dehydrogenas	o__Eubacteriales	g__Eubacterium	SIP_ABG4
Glycolysis_(Embden-Meyerhof_pathway),_glucose_=>_pyruvate	K00134	s1_DH3_metabat2_bin.306_199_12	s1_DH3_metabat2_bin.306	Glyceraldehyde-3-phosphate dehydrogenas	o__Oscillospirales	g__	SIP_ABG6
Pyruvate_oxidation,_pyruvate_=>_acetyl-CoA	K00169	DH1__21295_114	DH1_cobin.251	Pyruvate ferredoxin oxidoreductase	o__Eubacteriales	g__Eubacterium	SIP_ABG1
Pyruvate_oxidation,_pyruvate_=>_acetyl-CoA	K00169	DH1__72577_201	DH1_cobin.251	Pyruvate ferredoxin oxidoreductase	o__Eubacteriales	g__Eubacterium	SIP_ABG1
Pyruvate_oxidation,_pyruvate_=>_acetyl-CoA	K00169	XH15__177435_1	XH15_cobin.251	Pyruvate ferredoxin oxidoreductase	o__Lachnospirales	g__RGIG5612	SIP_ABG3
Pyruvate_oxidation,_pyruvate_=>_acetyl-CoA	K00169	s1_DH2_concoct_bin.59_6_8	s1_DH2_concoct_bin.59	Pyruvate ferredoxin oxidoreductase	o__Eubacteriales	g__Eubacterium	SIP_ABG4
Pyruvate_oxidation,_pyruvate_=>_acetyl-CoA	K00169	s1_DH2_concoct_bin.59_30_93	s1_DH2_concoct_bin.59	Pyruvate ferredoxin oxidoreductase	o__Eubacteriales	g__Eubacterium	SIP_ABG4
Pyruvate_oxidation,_pyruvate_=>_acetyl-CoA	K00170	DH1__72577_202	DH1_cobin.251	Pyruvate ferredoxin oxidoreductase	o__Eubacteriales	g__Eubacterium	SIP_ABG1
Pyruvate_oxidation,_pyruvate_=>_acetyl-CoA	K00170	DH1__21295_113	DH1_cobin.251	Pyruvate ferredoxin oxidoreductase	o__Eubacteriales	g__Eubacterium	SIP_ABG1
Pyruvate_oxidation,_pyruvate_=>_acetyl-CoA	K00170	s1_DH2_concoct_bin.59_30_92	s1_DH2_concoct_bin.59	Pyruvate ferredoxin oxidoreductase	o__Eubacteriales	g__Eubacterium	SIP_ABG4
Pyruvate_oxidation,_pyruvate_=>_acetyl-CoA	K00170	s1_DH2_concoct_bin.59_6_9	s1_DH2_concoct_bin.59	Pyruvate ferredoxin oxidoreductase	o__Eubacteriales	g__Eubacterium	SIP_ABG4
Pyruvate_oxidation,_pyruvate_=>_acetyl-CoA	K00171	DH1__72577_200	DH1_cobin.251	Pyruvate ferredoxin oxidoreductase	o__Eubacteriales	g__Eubacterium	SIP_ABG1
Pyruvate_oxidation,_pyruvate_=>_acetyl-CoA	K00171	DH1__21295_115	DH1_cobin.251	Pyruvate ferredoxin oxidoreductase	o__Eubacteriales	g__Eubacterium	SIP_ABG1
Pyruvate_oxidation,_pyruvate_=>_acetyl-CoA	K00171	XH15__177435_2	XH15_cobin.251	Pyruvate ferredoxin oxidoreductase	o__Lachnospirales	g__RGIG5612	SIP_ABG3
Pyruvate_oxidation,_pyruvate_=>_acetyl-CoA	K00171	s1_DH2_concoct_bin.59_30_94	s1_DH2_concoct_bin.59	Pyruvate ferredoxin oxidoreductase	o__Eubacteriales	g__Eubacterium	SIP_ABG4
Pyruvate_oxidation,_pyruvate_=>_acetyl-CoA	K00171	s1_DH2_concoct_bin.59_6_7	s1_DH2_concoct_bin.59	Pyruvate ferredoxin oxidoreductase	o__Eubacteriales	g__Eubacterium	SIP_ABG4
Pyruvate_oxidation,_pyruvate_=>_acetyl-CoA	K00172	DH1__72577_199	DH1_cobin.251	Pyruvate ferredoxin oxidoreductase	o__Eubacteriales	g__Eubacterium	SIP_ABG1
Pyruvate_oxidation,_pyruvate_=>_acetyl-CoA	K00172	DH1__21295_116	DH1_cobin.251	Pyruvate ferredoxin oxidoreductase	o__Eubacteriales	g__Eubacterium	SIP_ABG1
Pyruvate_oxidation,_pyruvate_=>_acetyl-CoA	K00172	XH15__177435_3	XH15_cobin.251	Pyruvate ferredoxin oxidoreductase	o__Lachnospirales	g__RGIG5612	SIP_ABG3
Pyruvate_oxidation,_pyruvate_=>_acetyl-CoA	K00172	s1_DH2_concoct_bin.59_30_95	s1_DH2_concoct_bin.59	Pyruvate ferredoxin oxidoreductase	o__Eubacteriales	g__Eubacterium	SIP_ABG4
Pyruvate_oxidation,_pyruvate_=>_acetyl-CoA	K00172	s1_DH2_concoct_bin.59_6_6	s1_DH2_concoct_bin.59	Pyruvate ferredoxin oxidoreductase	o__Eubacteriales	g__Eubacterium	SIP_ABG4
Phosphate_acetyltransferase-acetate_kinase_pathway,_acetyl-CoA_=>_acetate	K00625	XH15__206842_5	XH15_cobin.251	phosphate acetyltransferase	o__Lachnospirales	g__RGIG5612	SIP_ABG3
Phosphate_acetyltransferase-acetate_kinase_pathway,_acetyl-CoA_=>_acetate	K00625	XH15__289934_3	XH15_cobin.251	phosphate acetyltransferase	o__Lachnospirales	g__RGIG5612	SIP_ABG3
Phosphate_acetyltransferase-acetate_kinase_pathway,_acetyl-CoA_=>_acetate	K00625	s1_DH2_concoct_bin.59_23_2	s1_DH2_concoct_bin.59	phosphate acetyltransferase	o__Eubacteriales	g__Eubacterium	SIP_ABG4
Phosphate_acetyltransferase-acetate_kinase_pathway,_acetyl-CoA_=>_acetate	K00625	s1_DH3_metabat1_bin.41_sub_70_140	s1_DH3_metabat1_bin.41_sub	phosphate acetyltransferase	o__Lachnospirales	g__Bilifractor	SIP_ABG5
Phosphate_acetyltransferase-acetate_kinase_pathway,_acetyl-CoA_=>_acetate	K00625	s1_DH3_metabat2_bin.306_207_6	s1_DH3_metabat2_bin.306	phosphate acetyltransferase	o__Oscillospirales	g__	SIP_ABG6
Phosphate_acetyltransferase-acetate_kinase_pathway,_acetyl-CoA_=>_acetate	K00925	DH3__378167_1	DH3_cobin.276	Acetate kinase	o__Peptostreptococcales	g__Terrisporobacter	SIP_ABG2
Phosphate_acetyltransferase-acetate_kinase_pathway,_acetyl-CoA_=>_acetate	K00925	DH3__21760_1	DH3_cobin.276	Acetate kinase	o__Peptostreptococcales	g__Terrisporobacter	SIP_ABG2
Phosphate_acetyltransferase-acetate_kinase_pathway,_acetyl-CoA_=>_acetate	K00925	DH1__27767_5	DH1_cobin.251	Acetate kinase	o__Eubacteriales	g__Eubacterium	SIP_ABG1
Phosphate_acetyltransferase-acetate_kinase_pathway,_acetyl-CoA_=>_acetate	K00925	s1_DH2_concoct_bin.59_14_72	s1_DH2_concoct_bin.59	Acetate kinase	o__Eubacteriales	g__Eubacterium	SIP_ABG4
Phosphate_acetyltransferase-acetate_kinase_pathway,_acetyl-CoA_=>_acetate	K00925	s1_DH2_concoct_bin.59_23_1	s1_DH2_concoct_bin.59	Acetate kinase	o__Eubacteriales	g__Eubacterium	SIP_ABG4
Phosphate_acetyltransferase-acetate_kinase_pathway,_acetyl-CoA_=>_acetate	K00925	s1_DH3_metabat1_bin.41_sub_70_141	s1_DH3_metabat1_bin.41_sub	Acetate kinase	o__Lachnospirales	g__Bilifractor	SIP_ABG5
Phosphate_acetyltransferase-acetate_kinase_pathway,_acetyl-CoA_=>_acetate	K00925	s1_DH3_metabat2_bin.306_56_45	s1_DH3_metabat2_bin.306	Acetate kinase	o__Oscillospirales	g__	SIP_ABG6
Phosphate_acetyltransferase-acetate_kinase_pathway,_acetyl-CoA_=>_acetate	K00925	s1_DH3_metabat2_bin.306_200_5	s1_DH3_metabat2_bin.306	Acetate kinase	o__Oscillospirales	g__	SIP_ABG6
Pyruvate_oxidation,_pyruvate_=>_acetyl-CoA	K03737	DH3__29274_2	DH3_cobin.276	Pyruvate ferredoxin oxidoreductase	o__Peptostreptococcales	g__Terrisporobacter	SIP_ABG2
Pyruvate_oxidation,_pyruvate_=>_acetyl-CoA	K03737	DH1__111808_181	DH1_cobin.251	Pyruvate ferredoxin oxidoreductase	o__Eubacteriales	g__Eubacterium	SIP_ABG1
Pyruvate_oxidation,_pyruvate_=>_acetyl-CoA	K03737	s1_DH2_concoct_bin.59_5_108	s1_DH2_concoct_bin.59	Pyruvate ferredoxin oxidoreductase	o__Eubacteriales	g__Eubacterium	SIP_ABG4
Pyruvate_oxidation,_pyruvate_=>_acetyl-CoA	K03737	s1_DH3_metabat1_bin.41_sub_49_9	s1_DH3_metabat1_bin.41_sub	Pyruvate ferredoxin oxidoreductase	o__Lachnospirales	g__Bilifractor	SIP_ABG5
Pyruvate_oxidation,_pyruvate_=>_acetyl-CoA	K03737	s1_DH3_metabat2_bin.306_19_1	s1_DH3_metabat2_bin.306	Pyruvate ferredoxin oxidoreductase	o__Oscillospirales	g__	SIP_ABG6
Pyruvate_oxidation,_pyruvate_=>_acetyl-CoA	K03737	s1_DH3_metabat2_bin.306_203_14	s1_DH3_metabat2_bin.306	Pyruvate ferredoxin oxidoreductase	o__Oscillospirales	g__	SIP_ABG6
Phosphate_acetyltransferase-acetate_kinase_pathway,_acetyl-CoA_=>_acetate	K15024	DH3__231454_3	DH3_cobin.276	phosphate acetyltransferase	o__Peptostreptococcales	g__Terrisporobacter	SIP_ABG2
Phosphate_acetyltransferase-acetate_kinase_pathway,_acetyl-CoA_=>_acetate	K15024	DH1__183787_49	DH1_cobin.251	phosphate acetyltransferase	o__Eubacteriales	g__Eubacterium	SIP_ABG1
Phosphate_acetyltransferase-acetate_kinase_pathway,_acetyl-CoA_=>_acetate	K15024	DH1__41454_68	DH1_cobin.251	phosphate acetyltransferase	o__Eubacteriales	g__Eubacterium	SIP_ABG1
Phosphate_acetyltransferase-acetate_kinase_pathway,_acetyl-CoA_=>_acetate	K15024	s1_DH2_concoct_bin.59_12_32	s1_DH2_concoct_bin.59	phosphate acetyltransferase	o__Eubacteriales	g__Eubacterium	SIP_ABG4
Phosphate_acetyltransferase-acetate_kinase_pathway,_acetyl-CoA_=>_acetate	K15024	s1_DH2_concoct_bin.59_40_28	s1_DH2_concoct_bin.59	phosphate acetyltransferase	o__Eubacteriales	g__Eubacterium	SIP_ABG4
Phosphate_acetyltransferase-acetate_kinase_pathway,_acetyl-CoA_=>_acetate	K15024	s1_DH3_metabat1_bin.41_sub_110_57	s1_DH3_metabat1_bin.41_sub	phosphate acetyltransferase	o__Lachnospirales	g__Bilifractor	SIP_ABG5
ATP synthase?	AIS51830.1	DH3__242857_1	DH3_cobin.276	ATP synthase, F1 subcomplex alpha subunit	o__Peptostreptococcales	g__Terrisporobacter	SIP_ABG2
ATP synthase?	AIS51829.1	DH3__242857_2	DH3_cobin.276	ATP synthase, F1 delta subunit	o__Peptostreptococcales	g__Terrisporobacter	SIP_ABG2
ATP synthase?	AIS51828.1	DH3__242857_3	DH3_cobin.276	ATP synthase F0 subcomplex B subunit	o__Peptostreptococcales	g__Terrisporobacter	SIP_ABG2
ATP synthase?	AIS51829.1	DH3__277928_6	DH3_cobin.276	ATP synthase, F1 delta subunit	o__Peptostreptococcales	g__Terrisporobacter	SIP_ABG2
ATP synthase?	AIS51832.1	s1_DH3_metabat2_bin.306_86_1	s1_DH3_metabat2_bin.306	ATP synthase F1 subcomplex beta subunit	o__Oscillospirales	g__	SIP_ABG6
ATP synthase?	AIS51833.1	s1_DH3_metabat2_bin.306_120_15	s1_DH3_metabat2_bin.306	ATP synthase, F1 epsilon subunit	o__Oscillospirales	g__	SIP_ABG6
ATP synthase?	AIS51830.1	s1_DH3_metabat2_bin.306_173_2	s1_DH3_metabat2_bin.306	ATP synthase, F1 subcomplex alpha subunit	o__Oscillospirales	g__	SIP_ABG6
ATP synthase?	AIS51826.1	s1_DH3_metabat2_bin.306_200_10	s1_DH3_metabat2_bin.306	ATP synthase F0 subcomplex A subunit	o__Oscillospirales	g__	SIP_ABG6
ATP synthase?	AIS51832.1	s1_DH3_metabat2_bin.306_200_17	s1_DH3_metabat2_bin.306	ATP synthase F1 subcomplex beta subunit	o__Oscillospirales	g__	SIP_ABG6
PFL	K00656	DH3__241516_11,DH3__354039_2	DH3_cobin.276	PFL	o__Peptostreptococcales	g__Terrisporobacter	SIP_ABG2
PFL	K00656	s1_DH3_metabat1_bin.41_sub_21_16	s1_DH3_metabat1_bin.41_sub	PFL	o__Lachnospirales	g__Bilifractor	SIP_ABG5
CAZymes	GH18	DH1__100534_126	DH1_cobin.251	Host-glycans	o__Eubacteriales	g__Eubacterium	SIP_ABG1
CAZymes	GH3	DH1__106515_128	DH1_cobin.251	cellulose	o__Eubacteriales	g__Eubacterium	SIP_ABG1
CAZymes	GH25	DH1__111808_309	DH1_cobin.251	Host-glycans	o__Eubacteriales	g__Eubacterium	SIP_ABG1
CAZymes	GH13	DH1__111808_7	DH1_cobin.251	Starch	o__Eubacteriales	g__Eubacterium	SIP_ABG1
CAZymes	GH25	DH1__183787_33	DH1_cobin.251	Host-glycans	o__Eubacteriales	g__Eubacterium	SIP_ABG1
CAZymes	GH13	DH1__208708_95	DH1_cobin.251	Starch	o__Eubacteriales	g__Eubacterium	SIP_ABG1
CAZymes	GH25	DH1__210906_4	DH1_cobin.251	Host-glycans	o__Eubacteriales	g__Eubacterium	SIP_ABG1
CAZymes	GH25	DH1__225589_9	DH1_cobin.251	Host-glycans	o__Eubacteriales	g__Eubacterium	SIP_ABG1
CAZymes	GH13	DH1__27767_127	DH1_cobin.251	Starch	o__Eubacteriales	g__Eubacterium	SIP_ABG1
CAZymes	GH77	DH1__30744_153	DH1_cobin.251	Starch	o__Eubacteriales	g__Eubacterium	SIP_ABG1
CAZymes	GH13	DH1__31960_47	DH1_cobin.251	Starch	o__Eubacteriales	g__Eubacterium	SIP_ABG1
CAZymes	GH4	DH1__35683_4	DH1_cobin.251	Others	o__Eubacteriales	g__Eubacterium	SIP_ABG1
CAZymes	GH13	DH1__41454_89	DH1_cobin.251	Starch	o__Eubacteriales	g__Eubacterium	SIP_ABG1
CAZymes	GH25	DH1__72577_11	DH1_cobin.251	Host-glycans	o__Eubacteriales	g__Eubacterium	SIP_ABG1
CAZymes	GH18	DH1__72577_13	DH1_cobin.251	Host-glycans	o__Eubacteriales	g__Eubacterium	SIP_ABG1
CAZymes	GH4	DH3__103074_6	DH3_cobin.276	Others	o__Peptostreptococcales	g__Terrisporobacter	SIP_ABG2
CAZymes	GH25	DH3__170236_6	DH3_cobin.276	Host-glycans	o__Peptostreptococcales	g__Terrisporobacter	SIP_ABG2
CAZymes	GH3	DH3__17771_1	DH3_cobin.276	cellulose	o__Peptostreptococcales	g__Terrisporobacter	SIP_ABG2
CAZymes	GH113	DH3__186466_1	DH3_cobin.276	Others	o__Peptostreptococcales	g__Terrisporobacter	SIP_ABG2
CAZymes	GH23	DH3__20739_3	DH3_cobin.276	Others	o__Peptostreptococcales	g__Terrisporobacter	SIP_ABG2
CAZymes	GH23	DH3__245593_6	DH3_cobin.276	Others	o__Peptostreptococcales	g__Terrisporobacter	SIP_ABG2
CAZymes	GH13	DH3__253357_1	DH3_cobin.276	Starch	o__Peptostreptococcales	g__Terrisporobacter	SIP_ABG2
CAZymes	GH13	DH3__305285_1	DH3_cobin.276	Starch	o__Peptostreptococcales	g__Terrisporobacter	SIP_ABG2
CAZymes	GH18	DH3__305723_4	DH3_cobin.276	Host-glycans	o__Peptostreptococcales	g__Terrisporobacter	SIP_ABG2
CAZymes	GH18	DH3__331920_1	DH3_cobin.276	Host-glycans	o__Peptostreptococcales	g__Terrisporobacter	SIP_ABG2
CAZymes	GH77	DH3__358630_3	DH3_cobin.276	Starch	o__Peptostreptococcales	g__Terrisporobacter	SIP_ABG2
CAZymes	GH4	DH3__62494_3	DH3_cobin.276	Others	o__Peptostreptococcales	g__Terrisporobacter	SIP_ABG2
CAZymes	GH51	XH15__144913_5	XH15_cobin.251	hemicellulose	o__Lachnospirales	g__RGIG5612	SIP_ABG3
CAZymes	GH3	XH15__196857_10	XH15_cobin.251	cellulose	o__Lachnospirales	g__RGIG5612	SIP_ABG3
CAZymes	GH13	XH15__318265_2	XH15_cobin.251	Starch	o__Lachnospirales	g__RGIG5612	SIP_ABG3
CAZymes	GH2	XH15__423195_9	XH15_cobin.251	hemicellulose	o__Lachnospirales	g__RGIG5612	SIP_ABG3
CAZymes	GH3	XH15__636997_1	XH15_cobin.251	cellulose	o__Lachnospirales	g__RGIG5612	SIP_ABG3
CAZymes	GH25	s1_DH2_concoct_bin.59_12_16	s1_DH2_concoct_bin.59	Host-glycans	o__Eubacteriales	g__Eubacterium	SIP_ABG4
CAZymes	GH13	s1_DH2_concoct_bin.59_14_1	s1_DH2_concoct_bin.59	Starch	o__Eubacteriales	g__Eubacterium	SIP_ABG4
CAZymes	GH73	s1_DH2_concoct_bin.59_14_21	s1_DH2_concoct_bin.59	Host-glycans	o__Eubacteriales	g__Eubacterium	SIP_ABG4
CAZymes	GH13	s1_DH2_concoct_bin.59_14_6	s1_DH2_concoct_bin.59	Starch	o__Eubacteriales	g__Eubacterium	SIP_ABG4
CAZymes	GH13	s1_DH2_concoct_bin.59_15_41	s1_DH2_concoct_bin.59	Starch	o__Eubacteriales	g__Eubacterium	SIP_ABG4
CAZymes	GH3	s1_DH2_concoct_bin.59_20_66	s1_DH2_concoct_bin.59	cellulose	o__Eubacteriales	g__Eubacterium	SIP_ABG4
CAZymes	GH3	s1_DH2_concoct_bin.59_21_13	s1_DH2_concoct_bin.59	cellulose	o__Eubacteriales	g__Eubacterium	SIP_ABG4
CAZymes	GH25	s1_DH2_concoct_bin.59_21_153	s1_DH2_concoct_bin.59	Host-glycans	o__Eubacteriales	g__Eubacterium	SIP_ABG4
CAZymes	GH3	s1_DH2_concoct_bin.59_21_17	s1_DH2_concoct_bin.59	cellulose	o__Eubacteriales	g__Eubacterium	SIP_ABG4
CAZymes	GH13	s1_DH2_concoct_bin.59_28_51	s1_DH2_concoct_bin.59	Starch	o__Eubacteriales	g__Eubacterium	SIP_ABG4
CAZymes	GH18	s1_DH2_concoct_bin.59_30_275	s1_DH2_concoct_bin.59	Host-glycans	o__Eubacteriales	g__Eubacterium	SIP_ABG4
CAZymes	GH25	s1_DH2_concoct_bin.59_30_277	s1_DH2_concoct_bin.59	Host-glycans	o__Eubacteriales	g__Eubacterium	SIP_ABG4
CAZymes	GH13	s1_DH2_concoct_bin.59_31_11	s1_DH2_concoct_bin.59	Starch	o__Eubacteriales	g__Eubacterium	SIP_ABG4
CAZymes	GH4	s1_DH2_concoct_bin.59_36_13	s1_DH2_concoct_bin.59	Others	o__Eubacteriales	g__Eubacterium	SIP_ABG4
CAZymes	GH77	s1_DH2_concoct_bin.59_40_259	s1_DH2_concoct_bin.59	Starch	o__Eubacteriales	g__Eubacterium	SIP_ABG4
CAZymes	GH3	s1_DH2_concoct_bin.59_40_397	s1_DH2_concoct_bin.59	cellulose	o__Eubacteriales	g__Eubacterium	SIP_ABG4
CAZymes	GH13	s1_DH2_concoct_bin.59_40_47	s1_DH2_concoct_bin.59	Starch	o__Eubacteriales	g__Eubacterium	SIP_ABG4
CAZymes	GH13	s1_DH2_concoct_bin.59_8_56	s1_DH2_concoct_bin.59	Starch	o__Eubacteriales	g__Eubacterium	SIP_ABG4
CAZymes	GH94	s1_DH3_metabat1_bin.41_sub_105_40	s1_DH3_metabat1_bin.41_sub	cellulose	o__Lachnospirales	g__Bilifractor	SIP_ABG5
CAZymes	GH2	s1_DH3_metabat1_bin.41_sub_111_43	s1_DH3_metabat1_bin.41_sub	hemicellulose	o__Lachnospirales	g__Bilifractor	SIP_ABG5
CAZymes	GH36	s1_DH3_metabat1_bin.41_sub_111_45	s1_DH3_metabat1_bin.41_sub	Host-glycans	o__Lachnospirales	g__Bilifractor	SIP_ABG5
CAZymes	GH18	s1_DH3_metabat1_bin.41_sub_13_12	s1_DH3_metabat1_bin.41_sub	Host-glycans	o__Lachnospirales	g__Bilifractor	SIP_ABG5
CAZymes	GH32	s1_DH3_metabat1_bin.41_sub_21_28	s1_DH3_metabat1_bin.41_sub	Others	o__Lachnospirales	g__Bilifractor	SIP_ABG5
CAZymes	GH94	s1_DH3_metabat1_bin.41_sub_22_13	s1_DH3_metabat1_bin.41_sub	cellulose	o__Lachnospirales	g__Bilifractor	SIP_ABG5
CAZymes	GH151	s1_DH3_metabat1_bin.41_sub_24_8	s1_DH3_metabat1_bin.41_sub	Others	o__Lachnospirales	g__Bilifractor	SIP_ABG5
CAZymes	GH13	s1_DH3_metabat1_bin.41_sub_25_9	s1_DH3_metabat1_bin.41_sub	Starch	o__Lachnospirales	g__Bilifractor	SIP_ABG5
CAZymes	GH25	s1_DH3_metabat1_bin.41_sub_38_3	s1_DH3_metabat1_bin.41_sub	Host-glycans	o__Lachnospirales	g__Bilifractor	SIP_ABG5
CAZymes	GH13	s1_DH3_metabat1_bin.41_sub_56_3	s1_DH3_metabat1_bin.41_sub	Starch	o__Lachnospirales	g__Bilifractor	SIP_ABG5
CAZymes	GH13	s1_DH3_metabat1_bin.41_sub_59_3	s1_DH3_metabat1_bin.41_sub	Starch	o__Lachnospirales	g__Bilifractor	SIP_ABG5
CAZymes	GH13	s1_DH3_metabat1_bin.41_sub_64_3	s1_DH3_metabat1_bin.41_sub	Starch	o__Lachnospirales	g__Bilifractor	SIP_ABG5
CAZymes	GH13	s1_DH3_metabat1_bin.41_sub_69_20	s1_DH3_metabat1_bin.41_sub	Starch	o__Lachnospirales	g__Bilifractor	SIP_ABG5
CAZymes	GH3	s1_DH3_metabat1_bin.41_sub_70_31	s1_DH3_metabat1_bin.41_sub	cellulose	o__Lachnospirales	g__Bilifractor	SIP_ABG5
CAZymes	GH13	s1_DH3_metabat1_bin.41_sub_70_86	s1_DH3_metabat1_bin.41_sub	Starch	o__Lachnospirales	g__Bilifractor	SIP_ABG5
CAZymes	GH77	s1_DH3_metabat1_bin.41_sub_76_33	s1_DH3_metabat1_bin.41_sub	Starch	o__Lachnospirales	g__Bilifractor	SIP_ABG5
CAZymes	GH77	s1_DH3_metabat1_bin.41_sub_76_35	s1_DH3_metabat1_bin.41_sub	Starch	o__Lachnospirales	g__Bilifractor	SIP_ABG5
CAZymes	GH13	s1_DH3_metabat1_bin.41_sub_85_26	s1_DH3_metabat1_bin.41_sub	Starch	o__Lachnospirales	g__Bilifractor	SIP_ABG5
CAZymes	GH3	s1_DH3_metabat1_bin.41_sub_9_17	s1_DH3_metabat1_bin.41_sub	cellulose	o__Lachnospirales	g__Bilifractor	SIP_ABG5
CAZymes	GH18	s1_DH3_metabat2_bin.306_105_5	s1_DH3_metabat2_bin.306	Host-glycans	o__Oscillospirales	g__	SIP_ABG6
CAZymes	GH65	s1_DH3_metabat2_bin.306_123_1	s1_DH3_metabat2_bin.306	Others	o__Oscillospirales	g__	SIP_ABG6
CAZymes	GH106	s1_DH3_metabat2_bin.306_136_26	s1_DH3_metabat2_bin.306	Others	o__Oscillospirales	g__	SIP_ABG6
CAZymes	GH3	s1_DH3_metabat2_bin.306_152_18	s1_DH3_metabat2_bin.306	cellulose	o__Oscillospirales	g__	SIP_ABG6
CAZymes	GH24	s1_DH3_metabat2_bin.306_19_6	s1_DH3_metabat2_bin.306	Others	o__Oscillospirales	g__	SIP_ABG6
CAZymes	GH1	s1_DH3_metabat2_bin.306_56_13	s1_DH3_metabat2_bin.306	cellulose	o__Oscillospirales	g__	SIP_ABG6

## Sheet: ANI
Reference	Reference new name	Querry	ANI	Alignment_coverage	Primary_cluster
XH15_cobin.251	SIP_ABG3	RGIG9612	0.919122	0.740654	9637
XH15_cobin.251	SIP_ABG3	XH15_cobin.251	0.999999	0.985981	9637
s1_DH3_metabat2_bin.306	SIP_ABG6	s1_DH3_metabat2_bin.306	1	0.989157	6363
s1_DH3_metabat1_bin.41_sub	SIP_ABG5	supersetMAG979	0.982635	0.736409	8549
s1_DH3_metabat1_bin.41_sub	SIP_ABG5	supersetMAG657	0.967352	0.518946	8549
s1_DH3_metabat1_bin.41_sub	SIP_ABG5	supersetMAG630	0.966694	0.658979	8549
s1_DH3_metabat1_bin.41_sub	SIP_ABG5	supersetMAG594	0.962447	0.68369	8549
s1_DH3_metabat1_bin.41_sub	SIP_ABG5	supersetMAG4264	0.961467	0.604613	8549
s1_DH3_metabat1_bin.41_sub	SIP_ABG5	supersetMAG4104	0.985643	0.757825	8549
s1_DH3_metabat1_bin.41_sub	SIP_ABG5	supersetMAG4041	0.974891	0.509061	8549
s1_DH3_metabat1_bin.41_sub	SIP_ABG5	supersetMAG4026	0.963627	0.53542	8549
s1_DH3_metabat1_bin.41_sub	SIP_ABG5	supersetMAG3963	0.969592	0.649094	8549
s1_DH3_metabat1_bin.41_sub	SIP_ABG5	supersetMAG3772	0.966824	0.546952	8549
s1_DH3_metabat1_bin.41_sub	SIP_ABG5	supersetMAG3510	0.975674	0.522241	8549
s1_DH3_metabat1_bin.41_sub	SIP_ABG5	supersetMAG3139	0.98124	0.686985	8549
s1_DH3_metabat1_bin.41_sub	SIP_ABG5	supersetMAG3040	0.981256	0.673806	8549
s1_DH3_metabat1_bin.41_sub	SIP_ABG5	supersetMAG2661	0.978258	0.627677	8549
s1_DH3_metabat1_bin.41_sub	SIP_ABG5	supersetMAG2627	0.972472	0.532125	8549
s1_DH3_metabat1_bin.41_sub	SIP_ABG5	supersetMAG2534	0.96696	0.568369	8549
s1_DH3_metabat1_bin.41_sub	SIP_ABG5	supersetMAG2375	0.9868	0.663921	8549
s1_DH3_metabat1_bin.41_sub	SIP_ABG5	supersetMAG1387	0.971608	0.543657	8549
s1_DH3_metabat1_bin.41_sub	SIP_ABG5	supersetMAG1309	0.974282	0.518946	8549
s1_DH3_metabat1_bin.41_sub	SIP_ABG5	s9_SRR5190284_metabat1_bin.28_sub	0.971524	0.285008	8549
s1_DH3_metabat1_bin.41_sub	SIP_ABG5	s9_SRR5190282_metabat1_bin.5_sub	0.971425	0.668863	8549
s1_DH3_metabat1_bin.41_sub	SIP_ABG5	s9_SRR5190278_metabat1_bin.18_sub	0.971598	0.691928	8549
s1_DH3_metabat1_bin.41_sub	SIP_ABG5	s4_SRR873601.1_metabat2_bin.23_sub	0.957532	0.757825	8549
s1_DH3_metabat1_bin.41_sub	SIP_ABG5	s17_SRR8397923_metabat1_bin.51	0.980673	0.293245	8549
s1_DH3_metabat1_bin.41_sub	SIP_ABG5	s17_SRR8397911_metabat2_bin.73_sub	0.983991	0.698517	8549
s1_DH3_metabat1_bin.41_sub	SIP_ABG5	s16_ERR983264_metabat1_bin.42_sub	0.967048	0.589786	8549
s1_DH3_metabat1_bin.41_sub	SIP_ABG5	s16_ERR983262_metabat2_bin.129_sub	0.970593	0.522241	8549
s1_DH3_metabat1_bin.41_sub	SIP_ABG5	s12_bins.301	0.962623	0.517298	8549
s1_DH3_metabat1_bin.41_sub	SIP_ABG5	s1_DH3_metabat1_bin.41_sub	1	0.991763	8549
s1_DH3_metabat1_bin.41_sub	SIP_ABG5	RMAG360	0.96571	0.517298	8549
s1_DH3_metabat1_bin.41_sub	SIP_ABG5	RMAG1951	0.95744	0.739703	8549
s1_DH3_metabat1_bin.41_sub	SIP_ABG5	RMAG1529	0.984456	0.741351	8549
s1_DH3_metabat1_bin.41_sub	SIP_ABG5	RMAG1182	0.959751	0.617792	8549
s1_DH2_concoct_bin.59	SIP_ABG4	supersetMAG151	0.984607	0.876453	11413
s1_DH2_concoct_bin.59	SIP_ABG4	s1_DH2_concoct_bin.59	1	0.998547	11413
DH3_cobin.276	SIP_ABG2	supersetMAG422	0.98274	0.89661	11457
DH3_cobin.276	SIP_ABG2	DH3_cobin.276	1	0.986441	11457
DH1_cobin.251	SIP_ABG1	supersetMAG149	0.937969	0.81213	11413
DH1_cobin.251	SIP_ABG1	DH1_cobin.251	1	0.998521	11413

## Sheet: Relative abundance
Genome (GPM)	Refined name	DH	DH1	DH2	DH3	XH	XH13	XH14	XH15	DN	XN	Average		Genome (%)	Refined name	DH	DH1	DH2	DH3	XH	XH13	XH14	XH15	DN	XN	Average
DH1_cobin.251	SIP_ABG1	14004.7	15534.4	695.93	60.3	38.35	32.82	41.44	43.87	38.1	10.28	3050.01		DH1_cobin.251.fa	SIP_ABG1	95.1424	84.7107	1.61339	0.969572	4.44927	1.25563	1.48201	1.35357	2.76902	2.75781	19.6503
DH3_cobin.276	SIP_ABG2	74.76	985.68	1652.24	1129.97	339.47	957.68	1008.76	1150.48	310.63	160.71	777.038		DH3_cobin.276.fa	SIP_ABG2	0.50789	5.37503	3.83042	18.1689	39.3844	36.6391	36.0761	35.497	22.5758	43.1135	24.1168
XH15_cobin.251	SIP_ABG3	3.4	63.7	106.49	110.67	178.87	1144.38	1185.02	1488.47	21.11	71.43	437.354		XH15_cobin.251.fa	SIP_ABG3	0.0230983	0.347364	0.246878	1.77948	20.752	43.7819	42.3797	45.9254	1.53422	19.1625	17.5932
s1_DH2_concoct_bin.59	SIP_ABG4	311.21	600.62	38088.1	268.49	144.62	156.05	184.75	184.94	285.76	62.66	4028.72		s1_DH2_concoct_bin.59.fa	SIP_ABG4	2.11424	3.27525	88.3004	4.31709	16.7784	5.97019	6.60718	5.70616	20.7683	16.8097	17.0647
s1_DH3_metabat1_bin.41_sub	SIP_ABG5	129.59	526.59	1523.28	3862.84	107.38	284.9	323.39	319	426.09	54.37	755.743		s1_DH3_metabat1_bin.41_sub.fa	SIP_ABG5	0.880384	2.87156	3.53145	62.1111	12.4579	10.8998	11.5653	9.84246	30.9672	14.5858	15.9713
s1_DH3_metabat2_bin.306	SIP_ABG6	196.07	627.18	1068.67	786.97	53.25	37.99	52.84	54.3	294.25	13.31	318.483		s1_DH3_metabat2_bin.306.fa	SIP_ABG6	1.33202	3.42009	2.47752	12.6538	6.17792	1.45343	1.88971	1.67538	21.3854	3.57066	5.60359
